# Supplementary material for: Novel hydrophobic butyl rubber damping composites modified with bio-based PF/DBA via the construction of a three-dimensional network
Source: Sci Rep. 2024 Feb 29;14:5007. doi: 10.1038/s41598-024-55823-x (PMC10904857; doi:10.1038/s41598-024-55823-x)
Supplement: Supplementary file 1 — Supplementary Information. [file 41598_2024_55823_MOESM1_ESM.zip]

Archive with 11 entries (11 files):
- raw date/raw date of figure 8.xlsx
- raw date/raw date of figure10(a).xlsx
- raw date/raw date of figure10(b).xlsx
- raw date/raw date of figure12.xlsx
- raw date/raw date of figure13(a).xlsx
- raw date/raw date of figure13(b).xlsx
- raw date/raw date of figure5(a).xlsx
- raw date/raw date of figure5(b).xlsx
- raw date/raw date of figure9(a).xlsx
- raw date/raw date of figure9(b).xlsx
- raw date/Supplementary tensile data.xlsx
