# Supplementary material for: Novel hydrophobic butyl rubber damping composites modified with bio-based PF/DBA via the construction of a three-dimensional network
Source: Sci Rep. 2024 Feb 29;14:5007. doi: 10.1038/s41598-024-55823-x (PMC10904857; doi:10.1038/s41598-024-55823-x)
Supplement: Supplementary file 1 — Supplementary Information. [file 41598_2024_55823_MOESM1_ESM.zip › raw date/raw date of figure 8.xlsx]

## Sheet: Sheet1
IIR		IIR/M		IIR/M/LPF-10		IIR-H2DBA/M/LPF-10		IIR-H4DBA/M/LPF-10		IIR-H6DBA/M/LPF-10		IIR-H8DBA/M/LPF-10		IIR-H10DBA/M/LPF-10
Strain(%)	Stress(MPa)	Strain(%)	Stress(MPa)	Strain(%)	Stress(MPa)	Strain(%)	Stress(MPa)	Strain(%)	Stress(MPa)	Strain(%)	Stress(MPa)	Strain(%)	Stress(MPa)	Strain(%)	Stress(MPa)
0.0139	0.01192	0.0139	0.00119	0.00831	0.01073	0	0.00507	0	0.00634	0	0.00169	0	0.00251	0	0.02066
0.1804	0.00119	0.1804	0.01629	0.02129	0.02265	0.00819	0.00888	0.00824	0	0.01542	0.04439	0.00816	0	0.00824	0.02821
0.3471	0.01073	0.3471	0.04808	0.03678	0.03735	0.02111	0.02114	0.02116	0.01268	0.03144	0.09638	0.02111	0.01129	0.02121	0.04331
0.5137	0.05007	0.5137	0.091	0.05274	0.06239	0.03658	0.05538	0.03656	0.05411	0.04769	0.13189	0.03656	0.0481	0.03666	0.07033
0.6804	0.10331	0.6804	0.12477	0.0689	0.10093	0.05257	0.10695	0.05253	0.1116	0.06409	0.12851	0.05256	0.10039	0.05264	0.1061
0.8471	0.13709	0.8471	0.12596	0.08527	0.13669	0.06876	0.14795	0.06874	0.15134	0.08063	0.0892	0.06876	0.14012	0.06882	0.13471
1.0137	0.12875	1.0137	0.0898	0.10177	0.14265	0.08516	0.15007	0.08516	0.14669	0.09721	0.0372	0.08514	0.14054	0.08521	0.13709
1.1804	0.08186	1.1804	0.03656	0.11833	0.10769	0.10168	0.11202	0.10169	0.10019	0.11379	-0.000845456	0.10168	0.10331	0.10171	0.10729
1.3472	0.02503	1.3472	-0.00318	0.13491	0.04967	0.11824	0.06045	0.11828	0.041	0.13041	-0.01015	0.11826	0.05228	0.11827	0.05762
1.5139	-0.01431	1.5139	-0.00676	0.15154	0.00159	0.13487	0.02579	0.13487	-0.000845456	0.14709	0.00296	0.13485	0.01673	0.13489	0.0151
1.6804	-0.02186	1.6804	0.02066	0.16819	-0.01113	0.15149	0.02071	0.1515	-0.01141	0.16373	0.01818	0.15146	0.01004	0.15151	0.00119
1.8471	-0.00318	1.8471	0.05086	0.18483	0.00954	0.16812	0.0372	0.16814	0.00127	0.18037	0.01987	0.16811	0.02384	0.16814	0.01828
2.0139	0.01987	2.0139	0.05603	0.20152	0.03894	0.18478	0.05411	0.18479	0.01606	0.19703	0.00972	0.18479	0.03681	0.18481	0.04649
2.1806	0.02742	2.1806	0.03656	0.21819	0.04888	0.20146	0.05411	0.20145	0.01606	0.21368	0.00254	0.20146	0.03388	0.20148	0.05802
2.3472	0.01629	2.3472	0.01947	0.23483	0.03219	0.21811	0.04143	0.21812	0.00169	0.23034	0.01268	0.21811	0.01966	0.21814	0.04649
2.514	0.00159	2.514	0.02623	0.25149	0.01192	0.23478	0.03297	0.23478	-0.01184	0.24702	0.03509	0.23476	0.01088	0.23479	0.0298
2.6805	-0.00159	2.6805	0.05205	0.26815	0.01391	0.25145	0.04143	0.25142	-0.00888	0.26367	0.04735	0.25143	0.0184	0.25147	0.03179
2.8472	0.00636	2.8472	0.06835	0.28482	0.03775	0.26808	0.05918	0.26809	0.01015	0.28033	0.03509	0.26809	0.03681	0.26813	0.05643
3.0139	0.01589	3.0139	0.05881	0.30148	0.05881	0.28474	0.06721	0.28477	0.02452	0.29701	0.01268	0.28476	0.04434	0.28478	0.08146
3.1805	0.01868	3.1805	0.03537	0.31814	0.05325	0.30142	0.05538	0.30142	0.02114	0.31368	0.00888	0.30142	0.03221	0.30144	0.08504
3.3471	0.01709	3.3471	0.02503	0.33479	0.02543	0.31808	0.0372	0.31808	0.00634	0.33036	0.03255	0.31808	0.00962	0.31809	0.06715
3.5137	0.01748	3.5137	0.03974	0.35146	0.00358	0.33474	0.03382	0.33475	-0.00169	0.34703	0.06383	0.33472	-0.00335	0.33476	0.05126
3.6804	0.01947	3.6804	0.07073	0.36813	0.00914	0.35141	0.052	0.35142	0.00888	0.36368	0.08032	0.3514	0.00502	0.35142	0.05881
3.8471	0.01868	3.8471	0.09378	0.38479	0.03894	0.36808	0.07947	0.3681	0.03044	0.38033	0.07229	0.36807	0.03095	0.36807	0.08821
4.0138	0.0151	4.0138	0.0898	0.40146	0.06835	0.38476	0.09385	0.38476	0.04692	0.39701	0.05157	0.38474	0.05228	0.38476	0.11524
4.1804	0.01311	4.1804	0.06358	0.41813	0.07232	0.40142	0.08581	0.40142	0.04439	0.41366	0.03974	0.40141	0.04685	0.40144	0.11683
4.3471	0.0147	4.3471	0.03974	0.43479	0.04649	0.41809	0.06299	0.41809	0.02663	0.43034	0.04861	0.41807	0.02091	0.4181	0.09259
4.514	0.01868	4.514	0.04093	0.45145	0.01589	0.43476	0.04608	0.43477	0.01226	0.44702	0.07017	0.43473	0.000418278	0.43478	0.06994
4.6806	0.02186	4.6806	0.06596	0.46813	0.00954	0.45142	0.05073	0.45143	0.0148	0.46367	0.08455	0.45142	0.00669	0.45144	0.0747
4.8472	0.02305	4.8472	0.09378	0.4848	0.03298	0.46808	0.07229	0.46809	0.0317	0.48034	0.08285	0.46809	0.03514	0.46811	0.10292
5.0139	0.01987	5.0139	0.10093	0.50146	0.06437	0.48476	0.08877	0.48476	0.04692	0.49702	0.07229	0.48474	0.0594	0.48478	0.12636
5.1804	0.01272	5.1804	0.08504	0.51814	0.07351	0.50143	0.08455	0.50143	0.04481	0.51367	0.06848	0.50141	0.05521	0.50144	0.12199
5.3471	0.00397	5.3471	0.06835	0.53479	0.05364	0.51807	0.0689	0.51809	0.03255	0.53034	0.07947	0.51809	0.0297	0.5181	0.09815
5.5138	0.00119	5.5138	0.07153	0.55146	0.02742	0.53475	0.06256	0.53475	0.03044	0.54701	0.09469	0.53476	0.01129	0.53478	0.08186
5.6804	0.00795	5.6804	0.09298	0.56814	0.02384	0.55143	0.07313	0.5514	0.04608	0.56368	0.09723	0.55143	0.02259	0.55145	0.09259
5.8471	0.01947	5.8471	0.11126	0.5848	0.04649	0.56808	0.08793	0.56808	0.06383	0.58036	0.08412	0.56809	0.05145	0.56811	0.11961
6.0137	0.02662	6.0137	0.11086	0.60146	0.06914	0.58474	0.09173	0.58475	0.06383	0.59702	0.07017	0.58474	0.06525	0.58478	0.13312
6.1804	0.02623	6.1804	0.09418	0.61816	0.06715	0.6014	0.08074	0.60143	0.04735	0.61367	0.07567	0.60142	0.04894	0.60145	0.11961
6.3472	0.01748	6.3472	0.07908	0.63481	0.04331	0.61807	0.0651	0.61809	0.03509	0.63035	0.09976	0.61809	0.02091	0.61811	0.09616
6.514	0.00636	6.514	0.08305	0.65148	0.02503	0.63476	0.06425	0.63475	0.04354	0.64704	0.12301	0.63474	0.01213	0.63478	0.09298
6.6804	0.00278	6.6804	0.1057	0.66814	0.03417	0.65143	0.08581	0.65142	0.06764	0.66371	0.12386	0.65142	0.03346	0.65145	0.11841
6.8472	0.01152	6.8472	0.12596	0.68482	0.06557	0.66808	0.11202	0.6681	0.0875	0.68036	0.1023	0.66807	0.06441	0.66811	0.1502
7.0139	0.02503	7.0139	0.12199	0.70149	0.0898	0.68476	0.11879	0.68476	0.08793	0.69703	0.08285	0.68474	0.07278	0.68477	0.16014
7.1806	0.0298	7.1806	0.09735	0.71816	0.08464	0.70142	0.10188	0.70142	0.07313	0.71369	0.0892	0.70142	0.05145	0.70145	0.13908
7.3471	0.02066	7.3471	0.08027	0.73481	0.05762	0.71809	0.08285	0.7181	0.06045	0.73034	0.11752	0.71808	0.02551	0.71811	0.10888
7.5138	0.00517	7.5138	0.08861	0.75145	0.03616	0.73476	0.08539	0.73476	0.06299	0.74701	0.14077	0.73474	0.02551	0.73476	0.10173
7.6804	-0.00199	7.6804	0.11524	0.76811	0.04093	0.75142	0.10949	0.75143	0.08032	0.76365	0.13908	0.75141	0.05521	0.75143	0.12517
7.8473	0.00517	7.8473	0.1351	0.78476	0.06795	0.76807	0.13231	0.76809	0.09765	0.78032	0.11794	0.76807	0.08617	0.76808	0.15616
8.0139	0.02066	8.0139	0.13272	0.80146	0.0898	0.78474	0.13485	0.78477	0.10188	0.79699	0.1023	0.78473	0.09077	0.78476	0.16809
8.1805	0.02821	8.1805	0.11563	0.81813	0.08821	0.80141	0.12005	0.80143	0.09258	0.81367	0.10949	0.80141	0.06818	0.80143	0.15696
8.3471	0.02066	8.3471	0.10649	0.83479	0.06715	0.81808	0.10737	0.81808	0.08285	0.83034	0.13316	0.81808	0.0481	0.8181	0.14226
8.5137	0.01033	8.5137	0.11802	0.85147	0.04967	0.83475	0.11202	0.83474	0.08074	0.84703	0.15049	0.83473	0.05521	0.83478	0.14345
8.6804	0.00914	8.6804	0.13828	0.86818	0.05325	0.85142	0.12766	0.85144	0.0892	0.86369	0.14669	0.85141	0.08366	0.85144	0.16014
8.8472	0.01828	8.8472	0.14702	0.88483	0.07391	0.86809	0.13739	0.86811	0.10103	0.88036	0.12978	0.86808	0.10582	0.86811	0.17643
9.0137	0.02543	9.0137	0.13471	0.90148	0.09139	0.88476	0.13358	0.88476	0.10695	0.89703	0.12259	0.88474	0.10122	0.88477	0.17643
9.1802	0.02146	9.1802	0.11683	0.91815	0.08623	0.90143	0.12386	0.90142	0.10357	0.91368	0.1357	0.90141	0.08115	0.90144	0.16371
9.3469	0.00954	9.3469	0.11206	0.93479	0.06676	0.91807	0.11921	0.9181	0.09976	0.93034	0.15641	0.91807	0.07069	0.91809	0.15338
9.5139	0.00159	9.5139	0.12557	0.95146	0.05444	0.93474	0.1247	0.93477	0.10568	0.94703	0.1636	0.93474	0.08324	0.93478	0.15815
9.6807	0.00477	9.6807	0.14186	0.96814	0.06358	0.95142	0.13231	0.95144	0.12175	0.96369	0.15049	0.95141	0.10959	0.95146	0.17722
9.8472	0.01391	9.8472	0.14345	0.9848	0.08583	0.96809	0.13443	0.96809	0.13443	0.98035	0.13443	0.96808	0.12632	0.96811	0.19511
10.014	0.01947	10.014	0.12199	1.00145	0.09855	0.98476	0.12851	0.98475	0.13231	0.99703	0.13316	0.98474	0.1213	0.98478	0.19868
10.1806	0.01709	10.1806	0.09497	1.01812	0.08941	1.00143	0.12048	1.00143	0.11879	1.01369	0.14626	1.00143	0.10248	1.00145	0.18716
10.3471	0.00834	10.3471	0.08186	1.0348	0.06715	1.01809	0.11752	1.01809	0.10906	1.03034	0.1619	1.0181	0.09077	1.0181	0.17524
10.5138	0.00358	10.5138	0.08861	1.05147	0.05245	1.03477	0.1264	1.03476	0.1154	1.04701	0.16951	1.03477	0.09662	1.03478	0.17603
10.6806	0.01033	10.6806	0.10411	1.06816	0.05881	1.05143	0.14457	1.05143	0.13443	1.06366	0.16825	1.05143	0.11419	1.05144	0.19073
10.8472	0.02424	10.8472	0.11245	1.08481	0.07947	1.06808	0.16064	1.06808	0.1526	1.08033	0.1619	1.06808	0.12757	1.06811	0.20583
11.0139	0.03298	11.0139	0.11126	1.10147	0.09616	1.08474	0.16233	1.08475	0.15725	1.097	0.15852	1.08474	0.12757	1.08478	0.20981
11.1805	0.02742	11.1805	0.1057	1.11815	0.09418	1.1014	0.15176	1.10143	0.14626	1.11364	0.16317	1.10142	0.1167	1.10144	0.19789
11.3473	0.01709	11.3473	0.10451	1.13481	0.07828	1.11806	0.14161	1.11809	0.13316	1.13032	0.17205	1.11809	0.10833	1.11809	0.18279
11.5139	0.01629	11.5139	0.11007	1.15147	0.06676	1.13475	0.14457	1.13474	0.13316	1.14701	0.18008	1.13474	0.11084	1.13477	0.1804
11.6803	0.02861	11.6803	0.11802	1.16814	0.07232	1.15142	0.16106	1.15142	0.14669	1.16367	0.1822	1.15141	0.12256	1.15144	0.19113
11.847	0.04689	11.847	0.11921	1.18479	0.08702	1.16808	0.1767	1.16809	0.15725	1.18035	0.1767	1.16808	0.13427	1.16811	0.20425
12.0139	0.05563	12.0139	0.11206	1.20146	0.09537	1.18476	0.17924	1.18476	0.15345	1.19702	0.17416	1.18473	0.14012	1.18477	0.20782
12.1804	0.04888	12.1804	0.1053	1.21812	0.08861	1.20143	0.17036	1.20143	0.14415	1.21367	0.18135	1.20141	0.13887	1.20144	0.20226
12.3471	0.03338	12.3471	0.10769	1.23479	0.0751	1.21807	0.16571	1.21809	0.14288	1.23036	0.19699	1.21808	0.13427	1.21809	0.1955
12.5138	0.02424	12.5138	0.12	1.25147	0.06954	1.23474	0.17628	1.23475	0.15345	1.24704	0.20502	1.23473	0.13678	1.23476	0.20107
12.6804	0.02861	12.6804	0.13272	1.26814	0.07788	1.25143	0.19488	1.25141	0.16613	1.26368	0.19657	1.2514	0.14974	1.25144	0.21656
12.8471	0.04212	12.8471	0.13828	1.2848	0.09259	1.26809	0.20291	1.26809	0.17163	1.28034	0.17797	1.26807	0.16187	1.26809	0.22888
13.0139	0.05563	13.0139	0.13391	1.30148	0.10053	1.28476	0.19065	1.28476	0.16782	1.29703	0.16825	1.28472	0.15936	1.28476	0.2261
13.1805	0.06119	13.1805	0.12358	1.31814	0.09418	1.30143	0.16909	1.30142	0.1619	1.31369	0.17755	1.3014	0.14305	1.30143	0.21259
13.347	0.05802	13.347	0.11563	1.33479	0.08305	1.31809	0.1636	1.3181	0.16233	1.33037	0.19784	1.31809	0.12883	1.31811	0.20425
13.5137	0.05364	13.5137	0.11643	1.35148	0.08265	1.33476	0.1805	1.33476	0.1729	1.34702	0.21263	1.33476	0.13427	1.33478	0.2114
13.6803	0.05245	13.6803	0.12438	1.36816	0.09497	1.35143	0.20375	1.35143	0.18727	1.36366	0.21094	1.35142	0.15685	1.35145	0.23166
13.8472	0.05643	13.8472	0.13232	1.38482	0.11126	1.36808	0.21348	1.3681	0.19361	1.38034	0.19826	1.36809	0.1786	1.36811	0.24954
14.0139	0.0604	14.0139	0.13351	1.40148	0.11683	1.38476	0.20671	1.38476	0.1898	1.39702	0.19234	1.38476	0.18195	1.38477	0.24954
14.1804	0.06239	14.1804	0.12477	1.41814	0.10649	1.40142	0.19445	1.40143	0.18135	1.41368	0.20375	1.40142	0.16857	1.40146	0.23484
14.3471	0.05881	14.3471	0.11524	1.43481	0.08941	1.41806	0.19065	1.41811	0.1767	1.43035	0.22109	1.41808	0.1556	1.41812	0.22054
14.5139	0.05126	14.5139	0.11563	1.45147	0.08186	1.43473	0.19826	1.43477	0.17881	1.44702	0.22785	1.43473	0.15727	1.43477	0.22213
14.6806	0.04768	14.6806	0.12676	1.46814	0.08941	1.45142	0.2101	1.45143	0.186	1.46368	0.21644	1.45141	0.17484	1.45144	0.23842
14.8472	0.05205	14.8472	0.13908	1.48481	0.1053	1.46809	0.21517	1.46809	0.19361	1.48034	0.20291	1.46809	0.19366	1.4681	0.25312
15.0139	0.05921	15.0139	0.14385	1.50144	0.11762	1.48476	0.2101	1.48474	0.19784	1.49701	0.20545	1.48474	0.19994	1.48477	0.25272
15.1805	0.06358	15.1805	0.14027	1.51811	0.11961	1.50141	0.2008	1.5014	0.19445	1.51367	0.22235	1.50141	0.19283	1.50143	0.23842
15.3472	0.06239	15.3472	0.13351	1.53478	0.11206	1.51806	0.19826	1.51808	0.19192	1.53032	0.23546	1.51808	0.18572	1.51808	0.2257
15.5139	0.06	15.5139	0.13034	1.55146	0.1061	1.53474	0.20545	1.53474	0.19657	1.54699	0.22827	1.53474	0.19283	1.53476	0.22809
15.6804	0.05802	15.6804	0.1359	1.56814	0.10769	1.55141	0.21601	1.5514	0.20545	1.56367	0.20671	1.55141	0.20788	1.55144	0.24637
15.8472	0.06159	15.8472	0.14504	1.58479	0.11404	1.56809	0.2194	1.56808	0.2101	1.58035	0.19488	1.56806	0.21374	1.56811	0.25988
16.0137	0.06954	16.0137	0.14742	1.60146	0.11762	1.58476	0.2139	1.58474	0.20629	1.59702	0.20798	1.58472	0.20286	1.58476	0.25193
16.1803	0.07629	16.1803	0.13908	1.61815	0.11524	1.60142	0.20798	1.60143	0.1991	1.61368	0.23419	1.60142	0.18864	1.60143	0.23246
16.3472	0.07788	16.3472	0.12835	1.6348	0.10967	1.61808	0.21263	1.61811	0.20037	1.63036	0.2511	1.6181	0.1899	1.61809	0.2257
16.5137	0.07788	16.5137	0.12994	1.65147	0.10888	1.63476	0.22954	1.63478	0.21348	1.64704	0.2473	1.63475	0.21123	1.63478	0.24239
16.6803	0.08464	16.6803	0.14464	1.66816	0.11524	1.65142	0.24814	1.65144	0.22954	1.66369	0.23081	1.65141	0.23675	1.65144	0.26743
16.8471	0.09934	16.8471	0.15934	1.68481	0.12239	1.66808	0.25321	1.66809	0.23504	1.68036	0.22235	1.66807	0.24386	1.66809	0.27776
17.0139	0.11086	17.0139	0.15974	1.70146	0.12199	1.68476	0.24349	1.68476	0.22489	1.69703	0.23081	1.68474	0.22838	1.68477	0.26663
17.1804	0.10769	17.1804	0.14583	1.71816	0.11206	1.70143	0.23039	1.70143	0.21348	1.71368	0.24603	1.70143	0.2083	1.70146	0.24954
17.3471	0.09259	17.3471	0.13232	1.73481	0.10093	1.71809	0.22658	1.71811	0.21263	1.73035	0.25321	1.71809	0.20537	1.71811	0.24716
17.5139	0.08066	17.5139	0.1351	1.75147	0.09974	1.73476	0.23546	1.73476	0.22362	1.74703	0.2473	1.73474	0.21834	1.73478	0.26226
17.6804	0.08623	17.6804	0.15299	1.76814	0.11007	1.75143	0.24941	1.75143	0.23546	1.76368	0.24095	1.75142	0.23382	1.75145	0.28014
17.8471	0.10212	17.8471	0.16967	1.7848	0.12358	1.76808	0.25575	1.76809	0.238	1.78033	0.24222	1.76809	0.23633	1.76811	0.28451
18.0138	0.11007	18.0138	0.17285	1.80146	0.12755	1.78474	0.24983	1.78476	0.23419	1.79701	0.25237	1.78475	0.22671	1.78478	0.27537
18.1805	0.09855	18.1805	0.16292	1.81813	0.1208	1.80142	0.23926	1.80141	0.23208	1.81368	0.26632	1.80141	0.21876	1.80144	0.26743
18.3473	0.07828	18.3473	0.15179	1.83479	0.11086	1.81808	0.23673	1.81808	0.2363	1.83034	0.27393	1.81808	0.22336	1.8181	0.27219
18.5139	0.07272	18.5139	0.15378	1.85147	0.10649	1.83474	0.24603	1.83475	0.24518	1.84701	0.26886	1.83473	0.23675	1.83477	0.28412
18.6806	0.091	18.6806	0.1653	1.86814	0.10967	1.85141	0.25702	1.85143	0.25237	1.86368	0.25702	1.85141	0.24511	1.85144	0.2869
18.8471	0.11444	18.8471	0.17444	1.88479	0.11404	1.86807	0.2604	1.8681	0.25321	1.88033	0.25195	1.86807	0.24093	1.86809	0.27974
19.0138	0.11762	19.0138	0.17007	1.90146	0.11643	1.88475	0.25321	1.88476	0.2473	1.89701	0.25913	1.88475	0.22922	1.88477	0.2718
19.1804	0.09934	19.1804	0.15855	1.91813	0.11643	1.90142	0.24645	1.90141	0.24138	1.91367	0.27012	1.90141	0.22462	1.90144	0.27219
19.3472	0.08384	19.3472	0.15378	1.93478	0.11643	1.91808	0.25237	1.9181	0.24265	1.93034	0.27139	1.91807	0.23382	1.9181	0.28412
19.5141	0.09298	19.5141	0.1661	1.95146	0.11881	1.93476	0.26801	1.93479	0.2511	1.94701	0.25913	1.93473	0.25097	1.93477	0.29882
19.6806	0.12	19.6806	0.18676	1.96815	0.12239	1.95143	0.27731	1.95145	0.25786	1.96366	0.24349	1.95142	0.26017	1.95145	0.30677
19.8472	0.13947	19.8472	0.1967	1.98481	0.12358	1.96809	0.26801	1.96809	0.25533	1.98034	0.24222	1.96809	0.25431	1.96811	0.3016
20.0138	0.1359	20.0138	0.18477	2.00146	0.11961	1.98476	0.25364	1.98475	0.24645	1.99703	0.25913	1.98474	0.24218	1.98478	0.29127
20.1804	0.12	20.1804	0.16292	2.01815	0.11325	2.00143	0.25364	2.00142	0.24222	2.01368	0.27985	2.00141	0.23758	2.00146	0.2865
20.3471	0.11126	20.3471	0.15259	2.03482	0.11126	2.01808	0.27266	2.01808	0.2473	2.03035	0.28788	2.01808	0.24678	2.0181	0.29127
20.5137	0.12	20.5137	0.16411	2.05149	0.11563	2.03476	0.29253	2.03476	0.2566	2.04703	0.27731	2.03474	0.26226	2.03477	0.30001
20.6804	0.1355	20.6804	0.18438	2.06816	0.12358	2.05143	0.29549	2.05141	0.26251	2.06369	0.26251	2.05141	0.27104	2.05144	0.30239
20.847	0.14027	20.847	0.19232	2.08479	0.13113	2.06809	0.28323	2.06807	0.26082	2.08036	0.26082	2.06808	0.26937	2.06811	0.29723
21.0137	0.13034	21.0137	0.18001	2.10147	0.13669	2.08474	0.27224	2.08474	0.2566	2.09702	0.27351	2.08474	0.26393	2.08478	0.29127
21.1805	0.12	21.1805	0.16292	2.11816	0.1359	2.10141	0.27266	2.10143	0.25533	2.11368	0.28576	2.10142	0.26268	2.10143	0.29246
21.3472	0.1212	21.3472	0.15934	2.13481	0.12994	2.11807	0.28196	2.11809	0.25913	2.13035	0.28703	2.11809	0.26602	2.11809	0.29922
21.5138	0.13232	21.5138	0.17206	2.15147	0.12239	2.13474	0.28661	2.13475	0.26632	2.14704	0.28196	2.13476	0.26853	2.13478	0.30597
21.6804	0.14265	21.6804	0.18915	2.16813	0.12	2.15141	0.28576	2.15143	0.27477	2.16369	0.27985	2.15143	0.26979	2.15146	0.31074
21.8471	0.14146	21.8471	0.19431	2.1848	0.12636	2.16808	0.28407	2.16809	0.27815	2.18035	0.28576	2.16808	0.27188	2.16811	0.31392
22.0138	0.12875	22.0138	0.18239	2.20147	0.13272	2.18476	0.28576	2.18478	0.27604	2.19703	0.29633	2.18474	0.27565	2.18478	0.31471
22.1806	0.11921	22.1806	0.16888	2.21816	0.13153	2.20143	0.29168	2.20144	0.27477	2.21367	0.30267	2.20143	0.27774	2.20144	0.31273
22.3472	0.12596	22.3472	0.17007	2.23481	0.12557	2.21808	0.2976	2.21811	0.27731	2.23034	0.30098	2.21809	0.28025	2.21809	0.31034
22.514	0.14385	22.514	0.18477	2.25146	0.12636	2.23476	0.30141	2.23478	0.28238	2.24701	0.2938	2.23475	0.28652	2.23477	0.31034
22.6806	0.15378	22.6806	0.1959	2.26812	0.13351	2.25141	0.30098	2.25142	0.28407	2.26366	0.2883	2.25141	0.29112	2.25143	0.31352
22.8472	0.14941	22.8472	0.19034	2.28478	0.13828	2.26807	0.2976	2.26808	0.28238	2.28031	0.29126	2.26807	0.28987	2.26808	0.3163
23.0139	0.13947	23.0139	0.17524	2.30146	0.1359	2.28474	0.29422	2.28476	0.28238	2.29698	0.30098	2.28474	0.2861	2.28476	0.31511
23.1804	0.13789	23.1804	0.16729	2.31812	0.12795	2.3014	0.29295	2.30142	0.28788	2.31366	0.31113	2.3014	0.28736	2.30145	0.31034
23.3471	0.14941	23.3471	0.17325	2.33479	0.12199	2.31807	0.29549	2.31809	0.2938	2.33034	0.31578	2.31806	0.29489	2.31812	0.30955
23.5138	0.1653	23.5138	0.18756	2.35147	0.12477	2.33474	0.30352	2.33475	0.29887	2.34701	0.31113	2.33472	0.30409	2.33478	0.31948
23.6804	0.16967	23.6804	0.1967	2.36814	0.13669	2.35142	0.31197	2.35142	0.30394	2.36368	0.30267	2.35141	0.30743	2.35143	0.32981
23.8471	0.15815	23.8471	0.19352	2.3848	0.14901	2.36809	0.31324	2.36808	0.30732	2.38035	0.29845	2.36808	0.30492	2.3681	0.33061
24.0138	0.14265	24.0138	0.18239	2.40148	0.15378	2.38476	0.3069	2.38473	0.30479	2.39702	0.30267	2.38475	0.30158	2.38478	0.32067
24.1804	0.13908	24.1804	0.17325	2.41814	0.14901	2.40143	0.29971	2.40139	0.29845	2.41367	0.31113	2.40141	0.30283	2.40144	0.31233
24.3471	0.1502	24.3471	0.17564	2.43481	0.13908	2.41809	0.30098	2.41808	0.29549	2.43036	0.31324	2.41807	0.3066	2.41811	0.31352
24.514	0.16173	24.514	0.18676	2.45147	0.13272	2.43476	0.31071	2.43476	0.29971	2.44703	0.3069	2.43472	0.30994	2.43478	0.32187
24.6806	0.16371	24.6806	0.19471	2.46816	0.1359	2.45143	0.31916	2.45144	0.3069	2.46369	0.30098	2.45142	0.30994	2.45144	0.32981
24.8472	0.15855	24.8472	0.19153	2.48481	0.14702	2.46809	0.31916	2.46811	0.31282	2.48034	0.30479	2.46811	0.31036	2.46811	0.331
25.0138	0.15616	25.0138	0.18438	2.50147	0.15577	2.48478	0.31536	2.48477	0.31789	2.49702	0.31451	2.48476	0.3158	2.48478	0.32703
25.1804	0.16173	25.1804	0.18438	2.51814	0.15259	2.50144	0.31451	2.50144	0.32381	2.51368	0.32001	2.50142	0.32082	2.50144	0.32385
25.3471	0.16967	25.3471	0.19232	2.53481	0.14027	2.51808	0.3217	2.5181	0.33015	2.53034	0.31451	2.5181	0.32417	2.5181	0.32743
25.5137	0.17405	25.5137	0.20146	2.55148	0.13153	2.53475	0.33142	2.53476	0.33269	2.54701	0.3069	2.53475	0.32291	2.53477	0.33935
25.6805	0.17444	25.6805	0.20464	2.56815	0.13669	2.55142	0.3348	2.55143	0.331	2.56367	0.30859	2.55141	0.31915	2.55145	0.34968
25.8472	0.17405	25.8472	0.19828	2.58481	0.1506	2.56807	0.331	2.56809	0.3255	2.58034	0.3217	2.56807	0.31371	2.56811	0.34968
26.0138	0.17405	26.0138	0.18676	2.60148	0.15974	2.58473	0.32508	2.58476	0.3217	2.59701	0.33607	2.58474	0.31245	2.58476	0.34054
26.1804	0.17285	26.1804	0.1808	2.61814	0.15616	2.60141	0.3255	2.60144	0.32254	2.61367	0.33945	2.60141	0.31747	2.60143	0.33259
26.3472	0.17047	26.3472	0.18676	2.63479	0.14464	2.61808	0.33269	2.61809	0.32888	2.63033	0.33015	2.61808	0.32751	2.61809	0.33498
26.5139	0.17166	26.5139	0.19908	2.65146	0.1359	2.63476	0.34072	2.63474	0.33607	2.64703	0.3217	2.63474	0.33504	2.63477	0.3465
26.6804	0.17603	26.6804	0.20504	2.66812	0.13908	2.65142	0.34326	2.65141	0.33734	2.66369	0.32423	2.6514	0.33881	2.65144	0.35564
26.8472	0.17881	26.8472	0.20464	2.68479	0.1506	2.66808	0.34072	2.66809	0.33353	2.68035	0.33691	2.66806	0.33881	2.6681	0.35326
27.0139	0.17762	27.0139	0.20107	2.70146	0.15815	2.68475	0.33691	2.68476	0.32719	2.69702	0.34664	2.68472	0.33713	2.68476	0.34332
27.1806	0.17405	27.1806	0.20027	2.71813	0.1514	2.70142	0.33607	2.70143	0.32761	2.71367	0.3441	2.70141	0.33713	2.70144	0.33736
27.3473	0.17524	27.3473	0.20464	2.73479	0.13709	2.71809	0.33945	2.7181	0.33818	2.73035	0.33142	2.71808	0.3409	2.7181	0.34412
27.5139	0.18318	27.5139	0.2106	2.75146	0.12994	2.73476	0.34452	2.73475	0.35002	2.74702	0.32296	2.73474	0.34466	2.73477	0.35763
27.6804	0.19193	27.6804	0.21259	2.76813	0.13908	2.75143	0.34706	2.75141	0.35298	2.76366	0.32761	2.75142	0.34675	2.75145	0.36597
27.847	0.1955	27.847	0.20782	2.78479	0.15855	2.76808	0.34664	2.76808	0.34706	2.78033	0.34283	2.76809	0.3455	2.76811	0.36478
28.0137	0.19352	28.0137	0.20107	2.80147	0.17206	2.78475	0.34791	2.78476	0.34199	2.79701	0.35298	2.78474	0.34299	2.78477	0.35803
28.1805	0.19113	28.1805	0.20146	2.81816	0.16729	2.80142	0.35044	2.80142	0.34579	2.81367	0.35002	2.80142	0.34299	2.80144	0.35524
28.3472	0.19352	28.3472	0.20464	2.83481	0.1502	2.81808	0.35256	2.81809	0.35509	2.83036	0.34114	2.8181	0.34759	2.81811	0.3612
28.5138	0.20107	28.5138	0.20226	2.85147	0.13789	2.83476	0.35002	2.83475	0.35974	2.84702	0.34072	2.83476	0.35052	2.83478	0.37114
28.6804	0.20583	28.6804	0.1955	2.86815	0.14265	2.85142	0.34537	2.85142	0.35298	2.86367	0.35002	2.85142	0.3501	2.85145	0.37471
28.847	0.20464	28.847	0.19113	2.88481	0.15934	2.86808	0.34283	2.86809	0.34452	2.88034	0.3589	2.86808	0.34759	2.86811	0.36915
29.0137	0.19908	29.0137	0.19352	2.90148	0.17206	2.88476	0.34791	2.88476	0.34537	2.89703	0.35974	2.88474	0.34759	2.88478	0.362
29.1804	0.1967	29.1804	0.20107	2.91816	0.17087	2.90143	0.35721	2.90143	0.35636	2.91368	0.35298	2.90143	0.35512	2.90145	0.3624
29.347	0.20107	29.347	0.20782	2.93481	0.16054	2.91808	0.36608	2.9181	0.36862	2.93036	0.34706	2.91809	0.36725	2.91809	0.37114
29.5138	0.20901	29.5138	0.21299	2.95147	0.15378	2.93474	0.36946	2.93477	0.37073	2.94704	0.34579	2.93474	0.37645	2.93477	0.37948
29.6806	0.21338	29.6806	0.21577	2.96814	0.16093	2.95141	0.36439	2.95144	0.35974	2.96368	0.34537	2.95142	0.37729	2.95145	0.38147
29.8472	0.20901	29.8472	0.21418	2.9848	0.17643	2.96807	0.35509	2.96809	0.34579	2.98034	0.34326	2.96808	0.37143	2.96809	0.37432
30.014	0.20107	30.014	0.2118	3.00146	0.18517	2.98476	0.35044	2.98475	0.34326	2.99701	0.34326	2.98474	0.36432	2.98478	0.36597
30.1804	0.20027	30.1804	0.21418	3.01812	0.17722	3.00142	0.35509	3.00142	0.35425	3.01366	0.34706	3.00139	0.36014	3.00143	0.36756
30.3471	0.2106	30.3471	0.22173	3.03478	0.15934	3.01806	0.36481	3.01809	0.36946	3.03032	0.35256	3.01807	0.36097	3.01807	0.37789
30.5137	0.22014	30.5137	0.22928	3.05146	0.14941	3.03475	0.37158	3.03476	0.37538	3.04701	0.35425	3.03474	0.36558	3.03475	0.38783
30.6805	0.21696	30.6805	0.23206	3.06814	0.15815	3.05143	0.36862	3.05143	0.37073	3.06367	0.35509	3.05142	0.37059	3.05144	0.38902
30.8473	0.20583	30.8473	0.23206	3.08478	0.17524	3.06809	0.36143	3.06809	0.36608	3.08036	0.35847	3.06807	0.37185	3.06811	0.38226
31.0139	0.20226	31.0139	0.23325	3.10146	0.18438	3.08475	0.36481	3.08476	0.37285	3.09703	0.3627	3.08473	0.36934	3.08476	0.3771
31.1805	0.21219	31.1805	0.23524	3.11814	0.17722	3.10142	0.37876	3.10143	0.38722	3.11368	0.36566	3.10141	0.36808	3.10144	0.37909
31.3473	0.2269	31.3473	0.23524	3.1348	0.15974	3.11808	0.38976	3.1181	0.39356	3.13035	0.36439	3.11809	0.36934	3.11812	0.38505
31.514	0.23166	31.514	0.23405	3.15146	0.14623	3.13476	0.38637	3.13476	0.38595	3.14703	0.36016	3.13476	0.37143	3.13479	0.38822
31.6804	0.22372	31.6804	0.23206	3.16814	0.14702	3.15143	0.37538	3.15141	0.37411	3.16368	0.36101	3.15142	0.37269	3.15145	0.38584
31.8472	0.21497	31.8472	0.23166	3.18481	0.16292	3.16808	0.37158	3.16807	0.372	3.18035	0.36862	3.16807	0.37436	3.16811	0.38266
32.0139	0.21577	32.0139	0.23166	3.20149	0.1808	3.18475	0.3813	3.18475	0.38257	3.19703	0.37665	3.18473	0.37729	3.18478	0.38385
32.1804	0.2257	32.1804	0.23405	3.21816	0.18636	3.20143	0.39694	3.20141	0.39441	3.21369	0.37538	3.20143	0.3798	3.20145	0.38783
32.3471	0.23723	32.3471	0.23723	3.23481	0.17722	3.21808	0.40413	3.21809	0.39736	3.23037	0.36608	3.21809	0.38147	3.2181	0.39021
32.5139	0.23961	32.5139	0.23882	3.25147	0.1653	3.23475	0.3961	3.23477	0.39441	3.24703	0.35721	3.23474	0.38105	3.23477	0.38822
32.6804	0.23166	32.6804	0.23643	3.26813	0.16411	3.25142	0.38299	3.25142	0.39018	3.26367	0.35847	3.25141	0.37771	3.25144	0.38266
32.8471	0.22411	32.8471	0.23325	3.2848	0.17444	3.26808	0.3813	3.26808	0.38976	3.28034	0.36946	3.26808	0.3752	3.2681	0.38107
33.0139	0.22729	33.0139	0.23325	3.30147	0.18517	3.28476	0.39356	3.28475	0.39102	3.29703	0.38172	3.28473	0.3752	3.28477	0.38624
33.1806	0.23842	33.1806	0.23524	3.31813	0.18557	3.30143	0.40666	3.30141	0.39483	3.31368	0.38595	3.30141	0.38021	3.30144	0.39419
33.3472	0.24398	33.3472	0.23405	3.33479	0.17524	3.31809	0.40582	3.31807	0.39948	3.33036	0.37876	3.31809	0.38858	3.31811	0.39736
33.5137	0.24041	33.5137	0.23166	3.35147	0.16491	3.33475	0.39483	3.33476	0.40286	3.34702	0.36862	3.33476	0.39695	3.33478	0.39577
33.6803	0.23603	33.6803	0.23087	3.36815	0.1665	3.35141	0.38426	3.35145	0.40201	3.36366	0.36989	3.35142	0.40238	3.35144	0.39299
33.8472	0.23842	33.8472	0.23524	3.38481	0.18001	3.36808	0.38426	3.36811	0.39948	3.38032	0.38257	3.36808	0.40238	3.36809	0.3918
34.014	0.24517	34.014	0.23961	3.40148	0.18994	3.38476	0.39229	3.38477	0.40075	3.397	0.39102	3.38476	0.39862	3.38476	0.3918
34.1804	0.24875	34.1804	0.23961	3.41814	0.18795	3.40143	0.40075	3.40143	0.40582	3.41366	0.38511	3.4014	0.39402	3.40143	0.3918
34.3471	0.24756	34.3471	0.23564	3.43479	0.17961	3.41808	0.40286	3.4181	0.41047	3.43033	0.37411	3.41806	0.39193	3.4181	0.3926
34.5139	0.24279	34.5139	0.23444	3.45146	0.17405	3.43475	0.39948	3.43476	0.41005	3.447	0.372	3.43474	0.39276	3.43478	0.39498
34.6806	0.24041	34.6806	0.23762	3.46814	0.17603	3.45142	0.40032	3.45143	0.40793	3.46366	0.38426	3.45141	0.39444	3.45146	0.39935
34.8473	0.24398	34.8473	0.2412	3.48481	0.18199	3.46807	0.40793	3.46809	0.41131	3.48033	0.40075	3.46807	0.39653	3.46812	0.40372
35.0138	0.24994	35.0138	0.24239	3.50148	0.18756	3.48476	0.41723	3.48474	0.42188	3.49701	0.40751	3.48474	0.39862	3.48478	0.40491
35.1803	0.25431	35.1803	0.23961	3.51813	0.18875	3.50142	0.41892	3.50142	0.43203	3.51368	0.40286	3.50142	0.40155	3.50143	0.40174
35.3471	0.25511	35.3471	0.23564	3.53479	0.18557	3.51808	0.41385	3.51809	0.4333	3.53036	0.39441	3.5181	0.40615	3.5181	0.39935
35.5137	0.25392	35.5137	0.23564	3.55146	0.1812	3.53476	0.40878	3.53475	0.42442	3.54702	0.39018	3.53476	0.40949	3.53478	0.40094
35.6804	0.25431	35.6804	0.24517	3.56814	0.1812	3.55143	0.41047	3.55141	0.41512	3.56368	0.39314	3.55142	0.40866	3.55145	0.40531
35.8471	0.2567	35.8471	0.25789	3.5848	0.18557	3.56809	0.41723	3.56808	0.4147	3.58037	0.39821	3.56806	0.40615	3.56811	0.4065
36.0137	0.25551	36.0137	0.26464	3.60148	0.18954	3.58475	0.42019	3.58475	0.42104	3.59704	0.40286	3.58471	0.40573	3.58477	0.4065
36.1804	0.24954	36.1804	0.25908	3.61816	0.18795	3.60141	0.41892	3.60143	0.42738	3.61368	0.40455	3.60141	0.40949	3.60143	0.41087
36.3473	0.24319	36.3473	0.24756	3.63481	0.18199	3.61807	0.41723	3.61811	0.43034	3.63034	0.40201	3.6181	0.41577	3.6181	0.41882
36.5139	0.24319	36.5139	0.24398	3.65148	0.17722	3.63477	0.41766	3.63476	0.42949	3.64704	0.39736	3.63476	0.41786	3.63477	0.42518
36.6804	0.24875	36.6804	0.25352	3.66814	0.17881	3.65144	0.41723	3.65144	0.43034	3.6637	0.3961	3.65142	0.41326	3.65144	0.42319
36.8471	0.25392	36.8471	0.26385	3.6848	0.18795	3.66809	0.4147	3.66811	0.43203	3.68035	0.40075	3.66809	0.40824	3.66809	0.41525
37.0138	0.2563	37.0138	0.26147	3.70147	0.19868	3.68474	0.41512	3.68476	0.43414	3.69702	0.40582	3.68475	0.40698	3.68476	0.4073
37.1806	0.2567	37.1806	0.24796	3.71816	0.20345	3.70141	0.41977	3.70143	0.43456	3.71367	0.40201	3.70143	0.41117	3.70144	0.40849
37.3472	0.25749	37.3472	0.23723	3.73482	0.19868	3.71808	0.42442	3.7181	0.4333	3.73034	0.39145	3.71809	0.41828	3.71811	0.41962
37.514	0.26067	37.514	0.23882	3.75148	0.18875	3.73474	0.42357	3.73476	0.43161	3.74701	0.38595	3.73474	0.42162	3.73479	0.42955
37.6805	0.26663	37.6805	0.24915	3.76813	0.1812	3.75142	0.42019	3.75142	0.4333	3.76365	0.39483	3.7514	0.41828	3.75144	0.42796
37.8471	0.2714	37.8471	0.2567	3.78479	0.1812	3.76807	0.41766	3.76808	0.43921	3.78031	0.4147	3.76806	0.4141	3.76809	0.41644
38.0137	0.27378	38.0137	0.25431	3.80146	0.18676	3.78473	0.42104	3.78474	0.44344	3.797	0.42907	3.78474	0.4141	3.78475	0.40531
38.1804	0.27537	38.1804	0.24557	3.81813	0.19232	3.80141	0.42822	3.80141	0.44006	3.81369	0.42738	3.80142	0.41702	3.80144	0.40372
38.347	0.27696	38.347	0.24239	3.83479	0.18994	3.81807	0.43287	3.81808	0.43287	3.83037	0.41385	3.81807	0.42037	3.8181	0.41087
38.5137	0.27537	38.5137	0.25193	3.85147	0.18199	3.83474	0.42949	3.83475	0.42907	3.84703	0.40413	3.83473	0.42288	3.83476	0.42121
38.6803	0.27378	38.6803	0.26663	3.86814	0.17961	3.85142	0.42231	3.85142	0.43414	3.86367	0.40793	3.85139	0.42539	3.85143	0.42558
38.8471	0.28014	38.8471	0.27259	3.88479	0.18756	3.86809	0.41977	3.86809	0.44598	3.88034	0.42019	3.86807	0.42623	3.86811	0.42399
39.0139	0.28928	39.0139	0.26663	3.90147	0.19789	3.88477	0.42696	3.88476	0.45697	3.89701	0.42696	3.88474	0.42623	3.88478	0.422
39.1805	0.29246	39.1805	0.2559	3.91815	0.20146	3.90144	0.43879	3.90141	0.46035	3.91368	0.42104	3.90141	0.42748	3.90144	0.42637
39.3471	0.2869	39.3471	0.25312	3.9348	0.19908	3.91809	0.4464	3.91809	0.4557	3.93036	0.41131	3.91808	0.43083	3.9181	0.43551
39.5139	0.27935	39.5139	0.25908	3.95146	0.1959	3.93476	0.44513	3.93477	0.45021	3.94703	0.41131	3.93475	0.4325	3.93477	0.44107
39.6806	0.27895	39.6806	0.26822	3.96815	0.1959	3.95143	0.44006	3.95144	0.45232	3.96367	0.42104	3.95144	0.4325	3.95145	0.4375
39.8472	0.2861	39.8472	0.27378	3.98481	0.19749	3.96809	0.43921	3.96809	0.45824	3.98035	0.43034	3.9681	0.43334	3.96812	0.42876
40.0139	0.29405	40.0139	0.2714	4.00147	0.19868	3.98476	0.44725	3.98476	0.46162	3.99703	0.43034	3.98474	0.4371	3.98479	0.42637
40.1805	0.29484	40.1805	0.26345	4.01814	0.19789	4.00143	0.45443	4.00141	0.45951	4.01368	0.42484	4.00142	0.44045	4.00145	0.43352
40.3472	0.28888	40.3472	0.25431	4.03479	0.1959	4.01808	0.4519	4.01809	0.4557	4.03034	0.42231	4.01809	0.43961	4.0181	0.44425
40.5137	0.28491	40.5137	0.25233	4.05146	0.1955	4.03476	0.44048	4.03476	0.45486	4.04702	0.42696	4.03476	0.43668	4.03479	0.44703
40.6805	0.29167	40.6805	0.26107	4.06815	0.1959	4.05143	0.43203	4.05142	0.45824	4.06367	0.43456	4.05143	0.43668	4.05146	0.44266
40.8472	0.30398	40.8472	0.27219	4.0848	0.19749	4.06808	0.43414	4.06808	0.46204	4.08034	0.43795	4.06809	0.4417	4.06809	0.4379
41.0137	0.31153	41.0137	0.27219	4.10147	0.19868	4.08473	0.44513	4.08474	0.46204	4.09701	0.43541	4.08475	0.44965	4.08477	0.43909
41.1804	0.30597	41.1804	0.26147	4.11814	0.20027	4.10139	0.45443	4.10143	0.45739	4.11366	0.42822	4.10141	0.45341	4.10144	0.44346
41.3473	0.29405	41.3473	0.25352	4.1348	0.20266	4.11806	0.4557	4.11809	0.45443	4.13034	0.42315	4.11808	0.45132	4.11808	0.44425
41.514	0.28809	41.514	0.2567	4.15147	0.20226	4.13476	0.45105	4.13474	0.4557	4.14703	0.42357	4.13473	0.44547	4.13477	0.43909
41.6803	0.29405	41.6803	0.26782	4.16814	0.19749	4.15142	0.44978	4.15141	0.46077	4.16369	0.43034	4.15139	0.44254	4.15144	0.4367
41.8469	0.30756	41.8469	0.27696	4.1848	0.19352	4.16808	0.45443	4.16809	0.46331	4.18034	0.43668	4.16808	0.44296	4.16809	0.44107
42.0138	0.3171	42.0138	0.27617	4.20148	0.1967	4.18475	0.46162	4.18476	0.46162	4.19701	0.43921	4.18474	0.44547	4.18476	0.44823
42.1805	0.31392	42.1805	0.26941	4.21814	0.20266	4.20141	0.46458	4.20141	0.46035	4.21368	0.43752	4.20141	0.44839	4.20144	0.45141
42.3472	0.30597	42.3472	0.26663	4.23479	0.20663	4.21807	0.45951	4.2181	0.46416	4.23036	0.43287	4.21806	0.44756	4.21809	0.44902
42.514	0.30359	42.514	0.2714	4.25146	0.20464	4.23476	0.45021	4.23477	0.47346	4.24703	0.42907	4.23474	0.4417	4.23476	0.44425
42.6805	0.30955	42.6805	0.27935	4.26813	0.20226	4.25143	0.44767	4.25143	0.4798	4.26367	0.42738	4.25141	0.43543	4.25144	0.44107
42.8471	0.31829	42.8471	0.28014	4.28479	0.20425	4.26807	0.45612	4.26811	0.4798	4.28033	0.42822	4.26807	0.43585	4.26813	0.44425
43.0139	0.31829	43.0139	0.27378	4.30147	0.21021	4.28475	0.47007	4.28478	0.47641	4.297	0.43161	4.28474	0.44547	4.2848	0.44942
43.1806	0.30835	43.1806	0.26703	4.31814	0.21776	4.30142	0.47515	4.30142	0.47599	4.31368	0.43541	4.30142	0.45467	4.30146	0.45578
43.3471	0.29723	43.3471	0.26703	4.33481	0.22252	4.31809	0.46754	4.31808	0.48064	4.33036	0.44048	4.31808	0.45467	4.31811	0.46015
43.5137	0.29683	43.5137	0.27498	4.35148	0.22292	4.33476	0.45824	4.33475	0.48825	4.34702	0.44767	4.33474	0.44965	4.33477	0.46253
43.6802	0.30637	43.6802	0.28372	4.36816	0.22014	4.35142	0.46077	4.35142	0.49206	4.36368	0.45232	4.35141	0.45007	4.35143	0.46452
43.8471	0.31829	43.8471	0.28531	4.38482	0.21696	4.36808	0.47134	4.36809	0.4891	4.38036	0.44894	4.36808	0.45718	4.3681	0.46611
44.0139	0.32107	44.0139	0.27815	4.40148	0.21895	4.38476	0.47472	4.38476	0.48191	4.39703	0.43879	4.38475	0.46513	4.38478	0.46929
44.1805	0.31273	44.1805	0.26902	4.41814	0.22292	4.40142	0.46754	4.40142	0.47768	4.41367	0.42949	4.40141	0.46513	4.40144	0.47048
44.3472	0.3016	44.3472	0.26385	4.43479	0.22173	4.41808	0.46035	4.4181	0.48191	4.43035	0.42822	4.41809	0.45843	4.41811	0.47048
44.5139	0.30041	44.5139	0.26703	4.45145	0.21338	4.43476	0.46289	4.43476	0.48952	4.44704	0.43541	4.43476	0.45383	4.43478	0.47247
44.6806	0.31074	44.6806	0.27378	4.46813	0.20425	4.45143	0.47599	4.45143	0.4929	4.46369	0.4464	4.45142	0.45467	4.45144	0.47604
44.8472	0.32306	44.8472	0.27935	4.48479	0.20345	4.46809	0.48698	4.46809	0.4891	4.48034	0.45316	4.4681	0.45801	4.4681	0.47962
45.0137	0.32385	45.0137	0.27855	4.50144	0.2114	4.48474	0.48783	4.48476	0.4836	4.49701	0.44894	4.48475	0.45927	4.48477	0.482
45.1804	0.3163	45.1804	0.27696	4.51813	0.22054	4.50141	0.48233	4.50143	0.48571	4.51366	0.44048	4.5014	0.45718	4.50143	0.48161
45.3474	0.31273	45.3474	0.27815	4.53481	0.22252	4.51808	0.4798	4.5181	0.49544	4.53032	0.43879	4.51808	0.45258	4.51807	0.47604
45.5141	0.31988	45.5141	0.28253	4.55148	0.21617	4.53476	0.4836	4.53477	0.50347	4.547	0.44598	4.53476	0.44839	4.53476	0.4673
45.6806	0.33021	45.6806	0.2861	4.56815	0.20583	4.55142	0.48825	4.55143	0.50051	4.56367	0.45232	4.55143	0.44672	4.55144	0.46372
45.8471	0.33538	45.8471	0.2861	4.58479	0.19987	4.56808	0.48698	4.56809	0.4929	4.58034	0.45232	4.56807	0.45216	4.56811	0.46849
46.0137	0.33299	46.0137	0.28292	4.60146	0.20345	4.58474	0.4798	4.58474	0.4929	4.59701	0.44767	4.58471	0.45969	4.58477	0.47723
46.1803	0.32663	46.1803	0.28014	4.61814	0.21458	4.60141	0.47853	4.60142	0.50347	4.61367	0.44513	4.6014	0.46513	4.60144	0.48041
46.3472	0.32306	46.3472	0.28014	4.63481	0.22411	4.61808	0.48614	4.6181	0.51235	4.63034	0.44513	4.61808	0.46429	4.61811	0.47843
46.5139	0.32544	46.5139	0.28292	4.65147	0.22372	4.63477	0.49544	4.63475	0.50981	4.64703	0.44598	4.63474	0.46303	4.63478	0.47644
46.6804	0.33339	46.6804	0.2869	4.66815	0.21378	4.65142	0.49544	4.65142	0.50051	4.66368	0.4464	4.65141	0.46554	4.65144	0.47604
46.8471	0.33895	46.8471	0.2861	4.68481	0.20663	4.66808	0.48783	4.66809	0.49882	4.68035	0.44725	4.66808	0.47224	4.6681	0.47644
47.0139	0.33776	47.0139	0.28173	4.70148	0.21021	4.68476	0.48064	4.68476	0.50601	4.69703	0.44851	4.68473	0.47642	4.68477	0.47803
47.1805	0.3318	47.1805	0.27935	4.71814	0.22054	4.70143	0.4836	4.70143	0.51573	4.71369	0.44894	4.70141	0.47809	4.70146	0.47723
47.3471	0.33021	47.3471	0.28133	4.7348	0.2261	4.71809	0.49501	4.71809	0.51784	4.73038	0.44767	4.71807	0.47935	4.71811	0.47406
47.5139	0.33657	47.5139	0.2869	4.75147	0.22014	4.73476	0.50516	4.73475	0.51192	4.74704	0.44894	4.73472	0.48186	4.73477	0.47167
47.6806	0.34531	47.6806	0.29167	4.76814	0.21021	4.75143	0.50601	4.75141	0.50643	4.76367	0.4557	4.75142	0.48562	4.75144	0.47247
47.8472	0.34809	47.8472	0.29365	4.78479	0.20782	4.76808	0.49628	4.76809	0.50981	4.78032	0.46331	4.7681	0.48771	4.76811	0.47604
48.0139	0.34213	48.0139	0.29286	4.80147	0.21815	4.78476	0.48698	4.78477	0.51826	4.79701	0.46542	4.78476	0.48646	4.78477	0.48041
48.1806	0.33339	48.1806	0.29047	4.81813	0.23246	4.80143	0.4891	4.80143	0.52207	4.81368	0.46162	4.80144	0.48311	4.80144	0.4828
48.3471	0.33021	48.3471	0.28729	4.83479	0.23484	4.81808	0.5022	4.81809	0.517	4.83036	0.45824	4.81809	0.48102	4.8181	0.48081
48.5137	0.33696	48.5137	0.28729	4.85147	0.22292	4.83474	0.51192	4.83476	0.51192	4.84701	0.45908	4.83475	0.48186	4.83476	0.47644
48.6804	0.3465	48.6804	0.29286	4.86816	0.211	4.85141	0.51446	4.85144	0.51488	4.86366	0.46416	4.85142	0.48562	4.85144	0.47485
48.8472	0.34889	48.8472	0.29763	4.88482	0.21378	4.86807	0.51319	4.86811	0.52545	4.88032	0.46881	4.86808	0.49022	4.86811	0.48041
49.0139	0.34451	49.0139	0.29763	4.90147	0.22928	4.88475	0.51488	4.88477	0.53348	4.89701	0.46881	4.88473	0.49482	4.88478	0.48955
49.1804	0.33895	49.1804	0.29405	4.91814	0.24041	4.90144	0.5208	4.90143	0.53095	4.91366	0.46542	4.9014	0.49942	4.90146	0.49432
49.3471	0.34134	49.3471	0.29286	4.93479	0.23842	4.9181	0.52418	4.91809	0.52207	4.93034	0.46289	4.91806	0.5011	4.91809	0.48995
49.5138	0.35127	49.5138	0.29524	4.95145	0.22928	4.93476	0.51911	4.93476	0.51911	4.94703	0.46416	4.93473	0.49775	4.93476	0.48319
49.6805	0.35922	49.6805	0.29763	4.96814	0.22252	4.95143	0.50854	4.95143	0.52672	4.96369	0.47007	4.95141	0.49357	4.95143	0.48081
49.8472	0.35723	49.8472	0.29763	4.9848	0.22372	4.96807	0.50643	4.96807	0.54067	4.98036	0.47176	4.96808	0.49231	4.96809	0.48518
50.0139	0.35206	50.0139	0.29524	5.00146	0.22809	4.98474	0.517	4.98474	0.54701	4.99703	0.46542	4.98473	0.49608	4.98477	0.49273
50.1804	0.35246	50.1804	0.29167	5.01814	0.22968	5.00142	0.52799	5.00141	0.54236	5.01369	0.45739	5.0014	0.5011	5.00144	0.49631
50.3471	0.3624	50.3471	0.28849	5.0348	0.22848	5.01807	0.5263	5.01809	0.53264	5.03034	0.45951	5.01807	0.50319	5.01809	0.49432
50.5138	0.37471	50.5138	0.29087	5.05147	0.22491	5.03476	0.51361	5.03475	0.52883	5.04701	0.47134	5.03475	0.50235	5.03477	0.48955
50.6804	0.37829	50.6804	0.29723	5.06814	0.22173	5.05143	0.50854	5.0514	0.53391	5.06367	0.48191	5.05143	0.50235	5.05145	0.48876
50.8471	0.37352	50.8471	0.302	5.08479	0.22292	5.06808	0.51784	5.06807	0.54236	5.08035	0.48106	5.06809	0.50486	5.06811	0.49392
51.0137	0.36399	51.0137	0.30001	5.10146	0.22729	5.08474	0.52883	5.08476	0.54321	5.09702	0.4705	5.08475	0.50779	5.08477	0.49949
51.1804	0.36001	51.1804	0.29206	5.11816	0.23047	5.10141	0.52926	5.10143	0.53729	5.11366	0.46289	5.10142	0.50695	5.10144	0.49949
51.3473	0.36399	51.3473	0.2869	5.13481	0.22968	5.11807	0.52291	5.1181	0.53264	5.13034	0.46458	5.11809	0.50319	5.11811	0.49392
51.5139	0.37392	51.5139	0.29087	5.15146	0.22729	5.13476	0.52165	5.13476	0.53517	5.14703	0.47599	5.13474	0.49942	5.13479	0.48757
51.6804	0.37948	51.6804	0.3008	5.16814	0.22968	5.15143	0.52883	5.15142	0.54236	5.16368	0.48233	5.15141	0.49942	5.15146	0.48757
51.8472	0.37471	51.8472	0.30518	5.18479	0.23603	5.16808	0.53644	5.16809	0.54532	5.18035	0.4798	5.16808	0.50361	5.16811	0.49432
52.0139	0.36597	52.0139	0.30001	5.20146	0.24199	5.18476	0.53602	5.18476	0.54067	5.19702	0.47388	5.18475	0.50946	5.18479	0.50465
52.1806	0.36677	52.1806	0.29484	5.21814	0.24199	5.20142	0.52672	5.20143	0.53517	5.21368	0.47515	5.20143	0.51406	5.20146	0.50982
52.3472	0.3763	52.3472	0.29723	5.23481	0.23484	5.21808	0.51911	5.2181	0.53348	5.23035	0.4836	5.21809	0.51406	5.2181	0.50465
52.5139	0.38505	52.5139	0.30518	5.25146	0.2261	5.23475	0.52038	5.23476	0.53475	5.24701	0.48825	5.23475	0.5103	5.23476	0.49631
52.6804	0.38306	52.6804	0.31114	5.26811	0.22372	5.25141	0.52883	5.25143	0.53813	5.26366	0.48445	5.25141	0.50695	5.25143	0.49512
52.8472	0.37352	52.8472	0.30994	5.28479	0.22968	5.26807	0.53348	5.26809	0.54067	5.28033	0.47853	5.26806	0.50946	5.26807	0.50187
53.0139	0.36677	53.0139	0.30319	5.30147	0.23921	5.28475	0.52926	5.28476	0.54067	5.29701	0.4798	5.28472	0.51657	5.28476	0.50664
53.1804	0.36915	53.1804	0.29842	5.31813	0.24041	5.30141	0.52291	5.30141	0.53729	5.31368	0.48783	5.30141	0.51992	5.30145	0.50465
53.347	0.3775	53.347	0.3016	5.33479	0.23365	5.31808	0.5208	5.31808	0.53644	5.33036	0.49079	5.31808	0.51532	5.31811	0.50068
53.5136	0.38425	53.5136	0.30955	5.35147	0.22809	5.33475	0.5263	5.33475	0.54363	5.34703	0.48487	5.33473	0.50904	5.33477	0.49988
53.6804	0.38505	53.6804	0.31789	5.36815	0.23166	5.35141	0.53391	5.35142	0.55631	5.36369	0.47768	5.3514	0.50821	5.35142	0.50346
53.8471	0.38147	53.8471	0.32028	5.3848	0.24438	5.36808	0.53982	5.36811	0.5635	5.38036	0.47768	5.36808	0.51406	5.36809	0.50783
54.0137	0.37829	54.0137	0.3167	5.40147	0.25431	5.38477	0.5394	5.38476	0.56011	5.39703	0.48487	5.38475	0.51992	5.38477	0.50863
54.1803	0.37948	54.1803	0.31312	5.41815	0.25392	5.40143	0.53475	5.40143	0.55081	5.41367	0.49036	5.40142	0.52117	5.40146	0.50465
54.3471	0.38385	54.3471	0.3163	5.4348	0.24279	5.41808	0.53095	5.41811	0.54786	5.43034	0.48825	5.41808	0.51783	5.41812	0.49869
54.5139	0.38743	54.5139	0.32306	5.45146	0.23286	5.43475	0.52926	5.43478	0.55166	5.44702	0.48233	5.43474	0.51616	5.43479	0.49432
54.6806	0.38822	54.6806	0.32703	5.46816	0.23246	5.45142	0.52883	5.45144	0.55673	5.46368	0.48106	5.45142	0.51908	5.45146	0.49432
54.8473	0.38822	54.8473	0.32544	5.48482	0.2416	5.46808	0.52883	5.46809	0.55758	5.48036	0.48571	5.46809	0.52494	5.46812	0.49988
55.0139	0.38981	55.0139	0.31988	5.50147	0.25113	5.48476	0.52799	5.48475	0.5542	5.49703	0.49036	5.48474	0.52619	5.48478	0.50863
55.1804	0.39299	55.1804	0.31511	5.51815	0.25074	5.50144	0.52545	5.50142	0.55251	5.51368	0.48825	5.50142	0.52076	5.50144	0.513
55.3471	0.39498	55.3471	0.3163	5.53482	0.23921	5.51809	0.52418	5.51809	0.55504	5.53035	0.48191	5.51809	0.51197	5.51811	0.50982
55.5138	0.39617	55.5138	0.32107	5.55147	0.22928	5.53476	0.52756	5.53474	0.56265	5.54702	0.47768	5.53476	0.50904	5.53477	0.50426
55.6806	0.39776	55.6806	0.32306	5.56814	0.23166	5.55143	0.53348	5.55141	0.57068	5.56367	0.4798	5.55143	0.5103	5.55143	0.50426
55.8472	0.39975	55.8472	0.3163	5.58479	0.24319	5.56807	0.53602	5.56808	0.56941	5.58034	0.48487	5.56808	0.5149	5.56809	0.51101
56.0139	0.39856	56.0139	0.30835	5.60145	0.25431	5.58472	0.53264	5.58475	0.56096	5.59703	0.48783	5.58473	0.51866	5.58476	0.51657
56.1804	0.39657	56.1804	0.30955	5.61813	0.25749	5.60139	0.52883	5.60143	0.55377	5.61367	0.48614	5.60139	0.52117	5.60142	0.51339
56.3472	0.39657	56.3472	0.31988	5.63479	0.25312	5.61806	0.52926	5.61809	0.55546	5.63034	0.48318	5.61807	0.52117	5.61809	0.50426
56.5138	0.40094	56.5138	0.32783	5.65146	0.24716	5.63474	0.53517	5.63475	0.5635	5.64702	0.48106	5.63474	0.52243	5.63478	0.50108
56.6804	0.40293	56.6804	0.32544	5.66814	0.24597	5.65142	0.54109	5.65142	0.56941	5.66367	0.4836	5.65141	0.52619	5.65144	0.50743
56.8472	0.39895	56.8472	0.31749	5.68481	0.25193	5.66809	0.54236	5.6681	0.5673	5.68033	0.48952	5.66808	0.53038	5.6681	0.51578
57.0141	0.39419	57.0141	0.31114	5.70148	0.25988	5.68477	0.53644	5.68478	0.5635	5.69701	0.49544	5.68474	0.53289	5.68476	0.51777
57.1807	0.39299	57.1807	0.31074	5.71815	0.26186	5.70144	0.5301	5.70144	0.56519	5.71367	0.49671	5.70142	0.53456	5.70143	0.51141
57.3472	0.39657	57.3472	0.31551	5.7348	0.2563	5.71809	0.53264	5.7181	0.57449	5.73034	0.49206	5.71809	0.5333	5.71811	0.50426
57.5139	0.39895	57.5139	0.32226	5.75146	0.24756	5.73476	0.54447	5.73476	0.58294	5.74702	0.48487	5.73473	0.52829	5.73479	0.50426
57.6804	0.39657	57.6804	0.32663	5.76813	0.24398	5.75143	0.5542	5.75143	0.58548	5.76368	0.48318	5.75141	0.52494	5.75147	0.51538
57.8471	0.39339	57.8471	0.32822	5.7848	0.24756	5.76808	0.5542	5.76809	0.58252	5.78031	0.48825	5.76808	0.52912	5.76813	0.52651
58.0139	0.39498	58.0139	0.3322	5.80148	0.25272	5.78476	0.54786	5.78475	0.57702	5.79699	0.49501	5.78474	0.53749	5.78477	0.52929
58.1804	0.40094	58.1804	0.33776	5.81814	0.25113	5.80143	0.54447	5.80141	0.57111	5.81366	0.49882	5.80142	0.54042	5.80144	0.52492
58.3469	0.4065	58.3469	0.34054	5.8348	0.23961	5.81808	0.54786	5.81808	0.56519	5.83036	0.49924	5.81811	0.53456	5.81811	0.51975
58.5136	0.40571	58.5136	0.33776	5.85147	0.2257	5.83475	0.55293	5.83475	0.56096	5.84703	0.49797	5.83475	0.52703	5.83477	0.51896
58.6802	0.40015	58.6802	0.33259	5.86815	0.22173	5.85142	0.55293	5.85142	0.558	5.86369	0.49671	5.85141	0.52578	5.85144	0.52492
58.847	0.39736	58.847	0.3314	5.8848	0.23286	5.86807	0.54912	5.86809	0.56011	5.88037	0.49755	5.86807	0.53205	5.86809	0.53048
59.0137	0.40412	59.0137	0.33458	5.90147	0.24835	5.88474	0.54532	5.88476	0.5673	5.89704	0.50262	5.88474	0.53623	5.88477	0.53048
59.1803	0.41803	59.1803	0.33895	5.91815	0.25392	5.90142	0.54532	5.90143	0.57533	5.91367	0.51108	5.90142	0.53456	5.90144	0.52571
59.3471	0.42677	59.3471	0.34253	5.9348	0.24517	5.91807	0.54912	5.91811	0.57956	5.93034	0.517	5.91808	0.53414	5.91809	0.52452
59.5139	0.4224	59.5139	0.34173	5.95147	0.23166	5.93475	0.55081	5.93478	0.58167	5.94703	0.517	5.93474	0.53665	5.93477	0.52889
59.6806	0.41087	59.6806	0.33696	5.96815	0.22372	5.95143	0.54574	5.95144	0.58379	5.96368	0.51446	5.95143	0.54042	5.95144	0.53485
59.8473	0.4077	59.8473	0.3314	5.9848	0.22809	5.9681	0.53813	5.9681	0.58421	5.98036	0.51446	5.96809	0.54376	5.9681	0.53724
60.0139	0.41763	60.0139	0.32981	6.00144	0.2408	5.98478	0.53602	5.98477	0.58294	5.99701	0.51826	5.98474	0.5446	5.98478	0.53565
60.1805	0.43233	60.1805	0.33458	6.01813	0.25074	6.00142	0.54236	6.00144	0.58083	6.01364	0.51953	6.00142	0.54167	6.00144	0.53128
60.3472	0.4379	60.3472	0.34054	6.03479	0.25074	6.01806	0.55377	6.01811	0.58041	6.03031	0.51319	6.01807	0.53916	6.01809	0.53008
60.514	0.42995	60.514	0.34451	6.05147	0.24398	6.03473	0.56011	6.03475	0.57956	6.047	0.50474	6.03474	0.54042	6.03476	0.53326
60.6806	0.41564	60.6806	0.34293	6.06814	0.24041	6.05143	0.55927	6.0514	0.57914	6.06367	0.50389	6.05141	0.54376	6.05145	0.53604
60.8473	0.41008	60.8473	0.33895	6.08479	0.24438	6.06809	0.55546	6.06806	0.57787	6.08034	0.51066	6.06806	0.54585	6.0681	0.53485
61.0138	0.41684	61.0138	0.33458	6.10147	0.25113	6.08474	0.5542	6.08473	0.5766	6.09702	0.51911	6.08471	0.54502	6.08476	0.53247
61.1803	0.42717	61.1803	0.33379	6.11814	0.25113	6.10141	0.55673	6.10141	0.57576	6.11367	0.52376	6.1014	0.54585	6.10144	0.53366
61.3472	0.43114	61.3472	0.33895	6.1348	0.24319	6.11806	0.56096	6.11809	0.57787	6.13035	0.52376	6.11809	0.54836	6.1181	0.53843
61.5139	0.42677	61.5139	0.34571	6.15147	0.23286	6.13475	0.56096	6.13474	0.58041	6.14704	0.5208	6.13475	0.55338	6.13478	0.54518
61.6803	0.42041	61.6803	0.34809	6.16814	0.22729	6.15141	0.55631	6.15141	0.57956	6.16371	0.51953	6.15141	0.56049	6.15143	0.54956
61.847	0.41922	61.847	0.34491	6.1848	0.23047	6.16808	0.55166	6.16809	0.57829	6.18036	0.52291	6.16807	0.56509	6.16809	0.55154
62.0137	0.42439	62.0137	0.34173	6.20148	0.24279	6.18476	0.55293	6.18476	0.58167	6.19701	0.5263	6.18474	0.56384	6.18476	0.55273
62.1805	0.43233	62.1805	0.34293	6.21816	0.25749	6.20143	0.56011	6.20142	0.58886	6.21368	0.52799	6.20143	0.55756	6.20146	0.55313
62.3472	0.43511	62.3472	0.3469	6.23481	0.26464	6.2181	0.5673	6.21809	0.59478	6.23036	0.52756	6.21809	0.55296	6.21811	0.55154
62.5139	0.43392	62.5139	0.34928	6.25148	0.25789	6.23477	0.56941	6.23478	0.5952	6.24703	0.52545	6.23474	0.55547	6.23478	0.54956
62.6804	0.43511	62.6804	0.34849	6.26814	0.24398	6.25143	0.56646	6.25143	0.59224	6.26368	0.52545	6.25143	0.55798	6.25144	0.54956
62.8472	0.44386	62.8472	0.34571	6.28479	0.23723	6.26809	0.56519	6.26809	0.58971	6.28034	0.53095	6.26809	0.55464	6.26809	0.55035
63.0139	0.45379	63.0139	0.34253	6.30145	0.24517	6.28476	0.57068	6.28477	0.59013	6.29701	0.53856	6.28476	0.54878	6.28477	0.54836
63.1806	0.45498	63.1806	0.34054	6.31812	0.26186	6.30143	0.57702	6.30143	0.59478	6.31367	0.54194	6.30142	0.54962	6.30144	0.54518
63.3472	0.44942	63.3472	0.34173	6.33479	0.26981	6.31808	0.57787	6.31809	0.59816	6.33035	0.53729	6.31809	0.55756	6.31812	0.54479
63.5138	0.44465	63.5138	0.3461	6.35146	0.26226	6.33474	0.57111	6.33475	0.5952	6.34701	0.52799	6.33474	0.56593	6.33478	0.54717
63.6804	0.44465	63.6804	0.34928	6.36814	0.24756	6.35141	0.56392	6.35142	0.58971	6.36366	0.52165	6.35141	0.56719	6.35144	0.55273
63.8472	0.44505	63.8472	0.34928	6.3848	0.23643	6.36808	0.56138	6.36809	0.58801	6.38032	0.52207	6.36807	0.56384	6.36809	0.55989
64.0138	0.44346	64.0138	0.3469	6.40147	0.23921	6.38476	0.56392	6.38474	0.59351	6.39701	0.52883	6.38474	0.56007	6.38476	0.56068
64.1804	0.44028	64.1804	0.34372	6.41814	0.25431	6.40142	0.56815	6.40142	0.59858	6.41367	0.53602	6.40141	0.55882	6.40142	0.55472
64.3471	0.43909	64.3471	0.34134	6.43479	0.26782	6.41808	0.5673	6.4181	0.59816	6.43034	0.53856	6.41807	0.56007	6.4181	0.54916
64.5137	0.44266	64.5137	0.33895	6.45146	0.26862	6.43474	0.5635	6.43476	0.59266	6.44703	0.53602	6.43473	0.563	6.43479	0.55273
64.6805	0.44942	64.6805	0.33895	6.46813	0.25868	6.45141	0.56265	6.45143	0.58759	6.46368	0.53221	6.45142	0.56468	6.45146	0.55989
64.8472	0.45538	64.8472	0.34293	6.4848	0.25312	6.46809	0.56984	6.46809	0.58675	6.48034	0.53391	6.46809	0.56468	6.46811	0.56267
65.0139	0.45617	65.0139	0.3469	6.50146	0.25749	6.48476	0.58167	6.48474	0.59351	6.49702	0.54236	6.48474	0.56509	6.48478	0.5571
65.1804	0.45141	65.1804	0.34809	6.51814	0.26226	6.50141	0.58421	6.50142	0.60112	6.51368	0.55081	6.50141	0.56719	6.50144	0.54916
65.3472	0.44584	65.3472	0.3473	6.53481	0.25988	6.51807	0.57068	6.51811	0.60239	6.53034	0.54955	6.51809	0.56886	6.51808	0.54479
65.5139	0.44386	65.5139	0.3473	6.55147	0.25392	6.53476	0.55504	6.53476	0.59816	6.54702	0.53856	6.53475	0.57095	6.53476	0.54717
65.6806	0.44942	65.6806	0.34849	6.56814	0.24875	6.55144	0.558	6.55141	0.5952	6.56368	0.52672	6.55142	0.57179	6.55146	0.55591
65.8472	0.45856	65.8472	0.34849	6.58479	0.24994	6.56809	0.57787	6.56809	0.59731	6.58036	0.52545	6.56809	0.5676	6.56813	0.56624
66.0139	0.46333	66.0139	0.3469	6.60146	0.2567	6.58476	0.58971	6.58476	0.59816	6.59702	0.53391	6.58474	0.56175	6.58479	0.57061
66.1804	0.46094	66.1804	0.3469	6.61816	0.26107	6.60141	0.57956	6.60144	0.59478	6.61368	0.54194	6.60142	0.55798	6.60146	0.56505
66.3471	0.45617	66.3471	0.35127	6.63482	0.25988	6.61807	0.56096	6.6181	0.59266	6.63035	0.54067	6.61809	0.56007	6.61811	0.55869
66.5137	0.45498	66.5137	0.35524	6.65147	0.25511	6.63476	0.558	6.63475	0.5952	6.64704	0.53475	6.63476	0.56509	6.63476	0.55949
66.6803	0.46094	66.6803	0.35644	6.66815	0.25272	6.65143	0.5766	6.65142	0.59858	6.6637	0.53348	6.65141	0.56886	6.65144	0.56426
66.8469	0.46849	66.8469	0.35365	6.68482	0.25551	6.66808	0.59858	6.66809	0.60196	6.68037	0.54067	6.66807	0.57011	6.6681	0.56744
67.0138	0.46849	67.0138	0.34928	6.70149	0.26226	6.68475	0.60704	6.68477	0.60704	6.69703	0.55166	6.68474	0.57095	6.68477	0.56505
67.1806	0.46055	67.1806	0.3473	6.71816	0.26782	6.70143	0.59985	6.70143	0.61296	6.71368	0.5542	6.70143	0.57346	6.70144	0.56187
67.3472	0.45538	67.3472	0.34849	6.7348	0.26743	6.71808	0.58675	6.71809	0.61422	6.73036	0.54447	6.71809	0.58057	6.7181	0.56148
67.5139	0.46213	67.5139	0.35048	6.75144	0.26107	6.73475	0.58083	6.73476	0.60915	6.74702	0.5301	6.73474	0.58643	6.73477	0.56426
67.6804	0.47565	67.6804	0.35286	6.7681	0.25551	6.75141	0.58421	6.75143	0.60196	6.76366	0.52503	6.75141	0.58601	6.75143	0.56863
67.8471	0.48121	67.8471	0.35524	6.78477	0.25551	6.76805	0.59013	6.76807	0.59985	6.78032	0.53348	6.76807	0.57932	6.76809	0.56982
68.0137	0.47445	68.0137	0.35803	6.80145	0.26107	6.78472	0.59097	6.78476	0.60577	6.797	0.54659	6.78473	0.57722	6.78476	0.56982
68.1804	0.46492	68.1804	0.35961	6.81813	0.26663	6.80141	0.58548	6.80143	0.6138	6.81366	0.55377	6.80141	0.58182	6.80144	0.56982
68.3472	0.46213	68.3472	0.3616	6.83481	0.26743	6.81809	0.58167	6.81809	0.6138	6.83034	0.55039	6.81809	0.58643	6.81812	0.56982
68.514	0.46651	68.514	0.36319	6.85148	0.26226	6.83476	0.58421	6.83475	0.60577	6.84701	0.54194	6.83473	0.58433	6.83477	0.56982
68.6805	0.47286	68.6805	0.36399	6.86816	0.25789	6.85142	0.59013	6.85142	0.6007	6.86366	0.53813	6.85142	0.5789	6.85144	0.56624
68.8472	0.47565	68.8472	0.36399	6.8848	0.26107	6.86809	0.59478	6.8681	0.60661	6.88033	0.54447	6.86809	0.57555	6.86811	0.56148
69.0139	0.47286	69.0139	0.36716	6.90147	0.2714	6.88476	0.59478	6.88476	0.61845	6.89703	0.5542	6.88475	0.57806	6.88479	0.55591
69.1804	0.4673	69.1804	0.37114	6.91814	0.28133	6.90142	0.59013	6.90141	0.62226	6.91368	0.55631	6.90141	0.58433	6.90145	0.55194
69.3471	0.46651	69.3471	0.37273	6.9348	0.27815	6.91808	0.58506	6.91809	0.6138	6.93035	0.55081	6.91808	0.58894	6.9181	0.54956
69.5139	0.47167	69.5139	0.36836	6.95147	0.26345	6.93476	0.58506	6.93476	0.60196	6.94703	0.54701	6.93474	0.58643	6.93476	0.54956
69.6806	0.47803	69.6806	0.3616	6.96816	0.24835	6.95143	0.5914	6.95143	0.60112	6.96369	0.55081	6.95142	0.58266	6.95145	0.55273
69.8472	0.48359	69.8472	0.36041	6.98481	0.24716	6.96809	0.6007	6.9681	0.6138	6.98035	0.56265	6.96808	0.58308	6.96811	0.55631
70.0139	0.48558	70.0139	0.36438	7.00147	0.25988	6.98478	0.60661	6.98476	0.62733	6.99703	0.57322	6.98473	0.58894	6.98478	0.5583
70.1804	0.48439	70.1804	0.36875	7.01814	0.27339	7.00144	0.60704	7.00142	0.62817	7.01369	0.57111	7.00139	0.59103	7.00144	0.55989
70.3471	0.4824	70.3471	0.36836	7.0348	0.27458	7.01808	0.60535	7.01809	0.61761	7.03036	0.55631	7.01807	0.58852	7.01811	0.56426
70.5137	0.48359	70.5137	0.36438	7.05147	0.26425	7.03476	0.60112	7.03476	0.61126	7.04701	0.54194	7.03476	0.58392	7.03478	0.56982
70.6805	0.48876	70.6805	0.362	7.06815	0.25392	7.05143	0.59858	7.05141	0.61887	7.06366	0.54447	7.05143	0.58392	7.05145	0.5722
70.8472	0.49551	70.8472	0.36399	7.0848	0.25551	7.06808	0.59858	7.06808	0.63409	7.08034	0.56223	7.06808	0.58852	7.0681	0.56942
71.0138	0.4979	71.0138	0.37114	7.10147	0.26782	7.08474	0.60112	7.08475	0.64043	7.09702	0.57576	7.08474	0.59437	7.08477	0.56307
71.1804	0.49233	71.1804	0.37789	7.11815	0.27776	7.1014	0.6045	7.10143	0.63282	7.11367	0.57364	7.10142	0.59814	7.10143	0.55949
71.3472	0.48478	71.3472	0.3775	7.1348	0.27657	7.11806	0.60577	7.11811	0.62099	7.13035	0.56096	7.11809	0.59814	7.11808	0.55949
71.5138	0.48637	71.5138	0.37074	7.15147	0.26782	7.13475	0.60577	7.13476	0.61972	7.14703	0.54912	7.13474	0.59437	7.13477	0.56068
71.6804	0.49353	71.6804	0.36637	7.16814	0.26425	7.15141	0.60577	7.15144	0.63071	7.16368	0.54828	7.15141	0.59312	7.15144	0.56307
71.8471	0.4979	71.8471	0.36955	7.18479	0.271	7.16806	0.60831	7.16812	0.6379	7.18033	0.55758	7.16806	0.59856	7.16809	0.56545
72.0139	0.49591	72.0139	0.37789	7.20147	0.28253	7.18473	0.60915	7.18477	0.63282	7.19701	0.56815	7.18473	0.60901	7.18477	0.56624
72.1805	0.49313	72.1805	0.38664	7.21813	0.2869	7.20143	0.60408	7.20142	0.62268	7.21367	0.57111	7.20141	0.61612	7.20145	0.56664
72.3472	0.49591	72.3472	0.38743	7.2348	0.27935	7.21809	0.59478	7.21809	0.62352	7.23034	0.56603	7.21807	0.61403	7.21812	0.56823
72.5138	0.50267	72.5138	0.37869	7.25148	0.26584	7.23475	0.59097	7.23476	0.63705	7.24701	0.55758	7.23474	0.60441	7.23479	0.56942
72.6803	0.50704	72.6803	0.36756	7.26814	0.25908	7.25143	0.59689	7.25142	0.65016	7.26366	0.55377	7.25141	0.59479	7.25144	0.56942
72.8471	0.50465	72.8471	0.36399	7.2848	0.26464	7.26809	0.60661	7.26809	0.64889	7.28033	0.5542	7.26808	0.59479	7.26809	0.56863
73.0139	0.49829	73.0139	0.36995	7.30147	0.27657	7.28476	0.61126	7.28475	0.63409	7.29701	0.55631	7.28474	0.60065	7.28477	0.57061
73.1805	0.49432	73.1805	0.37869	7.31814	0.28094	7.30142	0.60788	7.3014	0.62141	7.31369	0.55673	7.30143	0.60399	7.30144	0.5734
73.3471	0.49472	73.3471	0.38067	7.33479	0.27259	7.31809	0.60112	7.31808	0.62395	7.33036	0.558	7.31809	0.60065	7.31813	0.57658
73.5137	0.49829	73.5137	0.37313	7.35146	0.26067	7.33476	0.59816	7.33474	0.63578	7.34702	0.56011	7.33474	0.59563	7.33478	0.57777
73.6804	0.50227	73.6804	0.36438	7.36814	0.25511	7.35142	0.60196	7.35142	0.6417	7.36368	0.56138	7.35141	0.59354	7.35143	0.57777
73.8471	0.50147	73.8471	0.36399	7.3848	0.26345	7.36809	0.60957	7.36809	0.63578	7.38034	0.56096	7.36809	0.59605	7.36809	0.57538
74.0138	0.49988	74.0138	0.37074	7.40146	0.27895	7.38476	0.61507	7.38476	0.62606	7.39703	0.56138	7.38476	0.60316	7.38477	0.5734
74.1805	0.49909	74.1805	0.3767	7.41814	0.28809	7.40143	0.61422	7.40142	0.62352	7.41369	0.56519	7.40141	0.60985	7.40144	0.5734
74.3472	0.50028	74.3472	0.37511	7.43481	0.28372	7.41809	0.61169	7.4181	0.6286	7.43036	0.56984	7.41808	0.61152	7.41809	0.57419
74.5139	0.50465	74.5139	0.36716	7.45148	0.27219	7.43475	0.61296	7.43476	0.63451	7.44703	0.57111	7.43474	0.60859	7.43477	0.57618
74.6806	0.51061	74.6806	0.36279	7.46814	0.26584	7.45143	0.61676	7.45144	0.63536	7.46368	0.57068	7.45143	0.60525	7.45145	0.57896
74.8472	0.51498	74.8472	0.36875	7.48481	0.2714	7.46809	0.61972	7.4681	0.63198	7.48034	0.57195	7.4681	0.60692	7.46812	0.58293
75.0138	0.51618	75.0138	0.38107	7.50146	0.28372	7.48476	0.61676	7.48476	0.63071	7.497	0.57322	7.48476	0.61361	7.48479	0.58293
75.1804	0.51379	75.1804	0.38664	7.51812	0.29008	7.50143	0.61253	7.50143	0.63325	7.51365	0.57237	7.50142	0.61612	7.50143	0.57777
75.3471	0.51141	75.3471	0.37988	7.53479	0.28094	7.51807	0.61126	7.51809	0.63578	7.53032	0.56941	7.51807	0.60985	7.51808	0.57101
75.5137	0.513	75.5137	0.36955	7.55146	0.26425	7.53474	0.61761	7.53475	0.63705	7.54701	0.56603	7.53474	0.59856	7.53476	0.56744
75.6805	0.51737	75.6805	0.36875	7.56814	0.25789	7.55142	0.62691	7.55142	0.63916	7.56368	0.56603	7.55141	0.59228	7.55142	0.56744
75.8472	0.51975	75.8472	0.38067	7.58479	0.271	7.56808	0.6286	7.56809	0.64043	7.58035	0.57195	7.56806	0.59479	7.56809	0.56982
76.0138	0.51737	76.0138	0.39339	7.60147	0.29127	7.58474	0.62226	7.58475	0.63916	7.59703	0.57702	7.58472	0.60399	7.58477	0.5734
76.1802	0.51459	76.1802	0.39697	7.61814	0.29922	7.60141	0.61507	7.60144	0.63663	7.61368	0.57702	7.60141	0.61152	7.60145	0.57618
76.3472	0.51379	76.3472	0.38981	7.63479	0.28928	7.61808	0.61549	7.6181	0.63663	7.63035	0.57195	7.61808	0.61027	7.61811	0.57618
76.5139	0.513	76.5139	0.38187	7.65146	0.27021	7.63475	0.62352	7.63474	0.64001	7.64704	0.56857	7.63474	0.60316	7.63478	0.5734
76.6805	0.51141	76.6805	0.38226	7.66814	0.25988	7.65141	0.63071	7.65141	0.64043	7.6637	0.57195	7.65141	0.60065	7.65143	0.57181
76.8472	0.50902	76.8472	0.39101	7.6848	0.26464	7.66807	0.63198	7.66809	0.63832	7.68036	0.57702	7.66809	0.60692	7.66809	0.573
77.0139	0.50624	77.0139	0.40015	7.70148	0.27657	7.68474	0.62986	7.68476	0.63663	7.69703	0.57787	7.68475	0.61403	7.68477	0.57777
77.1806	0.51022	77.1806	0.40094	7.71815	0.28213	7.70142	0.6286	7.70143	0.64001	7.71368	0.57111	7.70142	0.61403	7.70148	0.58293
77.3472	0.52055	77.3472	0.39339	7.73481	0.27696	7.71808	0.6286	7.71809	0.6472	7.73034	0.56519	7.71808	0.60567	7.71813	0.58333
77.514	0.52969	77.514	0.38584	7.75146	0.26862	7.73477	0.63282	7.73476	0.65354	7.74702	0.56815	7.73474	0.59856	7.73479	0.58214
77.6805	0.52929	77.6805	0.38862	7.76813	0.26464	7.75144	0.63705	7.75143	0.65607	7.76367	0.57829	7.75141	0.60065	7.75146	0.58293
77.8472	0.52253	77.8472	0.40094	7.7848	0.26981	7.76808	0.63832	7.76809	0.65565	7.78033	0.58675	7.76809	0.60901	7.76811	0.58532
78.0138	0.51936	78.0138	0.41127	7.80147	0.27696	7.78477	0.63409	7.78476	0.65438	7.79702	0.58379	7.78476	0.61278	7.78477	0.58691
78.1803	0.52412	78.1803	0.4073	7.81814	0.28133	7.80143	0.62691	7.80141	0.65227	7.81368	0.57237	7.80143	0.60692	7.80145	0.58452
78.3471	0.53287	78.3471	0.3914	7.83479	0.27895	7.81807	0.62226	7.81808	0.65016	7.83035	0.56646	7.81809	0.59814	7.81811	0.58015
78.5137	0.53604	78.5137	0.37789	7.85147	0.27418	7.83474	0.62564	7.83475	0.6472	7.84701	0.57237	7.83474	0.59688	7.83477	0.57737
78.6805	0.53088	78.6805	0.37869	7.86816	0.271	7.85141	0.63325	7.85143	0.6472	7.86366	0.58041	7.85141	0.60525	7.85143	0.57856
78.8473	0.52412	78.8473	0.38902	7.88482	0.27339	7.86808	0.63663	7.86809	0.65227	7.88034	0.57956	7.86808	0.61487	7.86808	0.58293
79.0139	0.52373	79.0139	0.39816	7.90147	0.27895	7.88476	0.63198	7.88476	0.65946	7.89703	0.57068	7.88474	0.61738	7.88475	0.58651
79.1803	0.52969	79.1803	0.39776	7.91812	0.28332	7.90143	0.62395	7.90142	0.66072	7.91368	0.56476	7.90141	0.61236	7.90142	0.58571
79.3471	0.53604	79.3471	0.39101	7.93478	0.28213	7.91807	0.62268	7.91809	0.65565	7.93036	0.56815	7.91807	0.60901	7.91809	0.58293
79.5139	0.53604	79.5139	0.38743	7.95144	0.27577	7.93474	0.62986	7.93478	0.64846	7.94703	0.57787	7.93472	0.61152	7.93476	0.58015
79.6804	0.53088	79.6804	0.39101	7.96814	0.271	7.95141	0.63705	7.95145	0.64635	7.96368	0.58506	7.9514	0.61696	7.95144	0.58015
79.8473	0.5281	79.8473	0.40134	7.98481	0.27259	7.96808	0.6379	7.96811	0.65016	7.98034	0.58294	7.96807	0.61696	7.9681	0.58174
80.014	0.53167	80.014	0.40889	8.00146	0.28014	7.98476	0.63451	7.98476	0.65565	7.99703	0.57702	7.98473	0.61236	7.98478	0.58214
80.1804	0.53962	80.1804	0.40491	8.01814	0.2869	8.00142	0.63113	8.00142	0.65734	8.01367	0.57702	8.00141	0.60859	8.00145	0.58293
80.3471	0.54638	80.3471	0.39458	8.0348	0.28888	8.01809	0.62986	8.01811	0.65607	8.03032	0.58421	8.01808	0.60692	8.0181	0.58293
80.5138	0.54638	80.5138	0.38862	8.05148	0.2857	8.03476	0.63198	8.03476	0.65607	8.04701	0.59351	8.03476	0.6111	8.03477	0.58413
80.6805	0.542	80.6805	0.39339	8.06815	0.28213	8.05143	0.63578	8.05141	0.66072	8.06367	0.59605	8.05143	0.61571	8.05146	0.58651
80.8471	0.53883	80.8471	0.40372	8.08479	0.28133	8.06808	0.64255	8.06807	0.66876	8.08034	0.59013	8.06809	0.61571	8.06813	0.59128
81.0137	0.54002	81.0137	0.40809	8.10146	0.28213	8.08474	0.6472	8.08474	0.67298	8.09701	0.58083	8.08474	0.61236	8.08479	0.59684
81.1804	0.54399	81.1804	0.40134	8.11814	0.28133	8.10141	0.64889	8.10142	0.66706	8.11366	0.57702	8.10142	0.61027	8.10145	0.60042
81.3472	0.54638	81.3472	0.38981	8.13481	0.27657	8.11807	0.64889	8.11809	0.65565	8.13032	0.58083	8.11808	0.61236	8.1181	0.60161
81.5139	0.54518	81.5139	0.38346	8.15147	0.26902	8.13476	0.64424	8.13475	0.65016	8.14701	0.59266	8.13473	0.61863	8.13477	0.6024
81.6804	0.5428	81.6804	0.39021	8.16815	0.26743	8.15142	0.63916	8.15142	0.65734	8.16369	0.60577	8.1514	0.62323	8.15145	0.60161
81.8471	0.542	81.8471	0.40452	8.1848	0.27418	8.16808	0.63663	8.16809	0.66664	8.18036	0.6138	8.16809	0.62198	8.16811	0.60002
82.0139	0.54439	82.0139	0.41286	8.20148	0.28332	8.18476	0.63832	8.18476	0.66453	8.19702	0.61253	8.18476	0.61571	8.18477	0.59644
82.1806	0.54518	82.1806	0.40929	8.21815	0.28491	8.20142	0.64255	8.20143	0.65269	8.21367	0.60535	8.20144	0.6111	8.20146	0.59327
82.3472	0.54439	82.3472	0.39816	8.23479	0.27895	8.21809	0.64508	8.2181	0.64551	8.23036	0.59985	8.21809	0.61236	8.21811	0.59207
82.5139	0.54518	82.5139	0.3922	8.25146	0.27219	8.23476	0.64508	8.23478	0.65354	8.24704	0.59985	8.23474	0.61696	8.23478	0.59247
82.6805	0.54638	82.6805	0.39935	8.26812	0.27259	8.25142	0.64508	8.25144	0.66876	8.26367	0.60239	8.2514	0.61947	8.25142	0.59366
82.8471	0.54956	82.8471	0.41604	8.28479	0.28014	8.26807	0.6472	8.26811	0.67383	8.28034	0.60239	8.26806	0.61822	8.26807	0.59565
83.0138	0.55114	83.0138	0.42399	8.30147	0.2857	8.28474	0.64846	8.28477	0.66664	8.29701	0.59816	8.28473	0.61612	8.28475	0.59883
83.1804	0.55194	83.1804	0.41485	8.31813	0.2869	8.30142	0.64551	8.30144	0.65819	8.31367	0.59393	8.30141	0.61696	8.30144	0.60042
83.347	0.55114	83.347	0.39776	8.33479	0.28491	8.31808	0.64297	8.31811	0.65988	8.33034	0.5952	8.31808	0.61989	8.3181	0.60161
83.5137	0.55234	83.5137	0.38981	8.35148	0.28372	8.33476	0.64424	8.33475	0.66791	8.34701	0.60112	8.33473	0.62323	8.33476	0.6024
83.6804	0.55353	83.6804	0.39458	8.36816	0.28372	8.35143	0.65016	8.35143	0.67298	8.36366	0.60323	8.35141	0.62323	8.35143	0.6032
83.8471	0.55432	83.8471	0.40452	8.38482	0.2861	8.36809	0.65565	8.3681	0.67045	8.38033	0.6007	8.36807	0.62114	8.36811	0.60439
84.0137	0.55552	84.0137	0.40929	8.40149	0.28809	8.38477	0.65692	8.38476	0.66537	8.39702	0.59816	8.38474	0.61863	8.38479	0.60479
84.1803	0.5579	84.1803	0.40372	8.41816	0.28729	8.40142	0.65565	8.40142	0.66157	8.41367	0.59943	8.40141	0.61947	8.40146	0.60439
84.3471	0.56227	84.3471	0.39458	8.43481	0.2861	8.41808	0.65438	8.41809	0.66157	8.43036	0.60323	8.41808	0.62407	8.4181	0.60439
84.5139	0.56585	84.5139	0.3922	8.45146	0.29008	8.43474	0.65819	8.43474	0.66411	8.44704	0.60577	8.43475	0.62909	8.43477	0.60439
84.6806	0.56664	84.6806	0.40015	8.46814	0.29604	8.45141	0.66453	8.45142	0.66876	8.46371	0.60535	8.45143	0.63035	8.45144	0.6036
84.8472	0.56426	84.8472	0.41246	8.48481	0.29842	8.46808	0.66706	8.46809	0.67383	8.48036	0.60408	8.46809	0.62658	8.46811	0.6036
85.0139	0.56307	85.0139	0.41842	8.50146	0.29405	8.48476	0.66453	8.48474	0.67636	8.49703	0.60535	8.48474	0.62323	8.48478	0.60439
85.1805	0.56465	85.1805	0.41286	8.51813	0.2861	8.50143	0.66157	8.50141	0.67383	8.51368	0.60957	8.50141	0.62658	8.50144	0.60479
85.3471	0.57022	85.3471	0.40213	8.53479	0.28133	8.51808	0.66157	8.51809	0.66918	8.53034	0.61296	8.51808	0.63369	8.5181	0.60717
85.5139	0.5722	85.5139	0.39697	8.55146	0.28491	8.53475	0.66199	8.53477	0.66706	8.54701	0.6138	8.53476	0.63829	8.53477	0.61154
85.6805	0.56783	85.6805	0.40372	8.56814	0.29484	8.55143	0.66199	8.55143	0.67002	8.56367	0.60831	8.55142	0.63704	8.55146	0.61393
85.8471	0.56426	85.8471	0.41405	8.58479	0.30279	8.56809	0.66157	8.56808	0.67298	8.58033	0.60196	8.56808	0.63411	8.56811	0.61393
86.0137	0.56664	86.0137	0.41842	8.60146	0.30359	8.58475	0.66157	8.58475	0.67636	8.597	0.60112	8.58475	0.63244	8.58478	0.61353
86.1803	0.5734	86.1803	0.41564	8.61814	0.29604	8.60141	0.66199	8.60143	0.67721	8.61366	0.60577	8.60143	0.63285	8.60144	0.61353
86.3472	0.57618	86.3472	0.41246	8.63481	0.2869	8.61807	0.66326	8.61809	0.6751	8.63034	0.60957	8.61809	0.63704	8.61809	0.61154
86.5139	0.5734	86.5139	0.41684	8.65147	0.28133	8.63476	0.66284	8.63476	0.67298	8.64702	0.60788	8.63475	0.6408	8.63476	0.60598
86.6805	0.56903	86.6805	0.42637	8.66813	0.28451	8.65144	0.65988	8.65142	0.67383	8.66367	0.60239	8.65141	0.63955	8.65143	0.59923
86.8472	0.56783	86.8472	0.43392	8.68479	0.29365	8.66809	0.66072	8.66808	0.67763	8.68034	0.60323	8.66808	0.6362	8.66811	0.59485
87.014	0.57022	87.014	0.43194	8.70146	0.30041	8.68475	0.66537	8.68476	0.68271	8.69701	0.6138	8.68473	0.63369	8.68477	0.59923
87.1806	0.5734	87.1806	0.4228	8.71814	0.29723	8.70141	0.66876	8.70143	0.68482	8.71367	0.62352	8.70139	0.63369	8.70143	0.60916
87.3472	0.5734	87.3472	0.41405	8.73481	0.28888	8.71808	0.66918	8.71809	0.68355	8.73036	0.62226	8.71808	0.63411	8.71809	0.61711
87.5138	0.57101	87.5138	0.41366	8.75147	0.28372	8.73475	0.66791	8.73476	0.68228	8.74704	0.61126	8.73475	0.63495	8.73477	0.61591
87.6802	0.56823	87.6802	0.4224	8.76814	0.28729	8.75143	0.66706	8.75143	0.68144	8.76368	0.60323	8.75141	0.63369	8.75145	0.60717
87.8469	0.5722	87.8469	0.42876	8.78479	0.29604	8.76807	0.66706	8.76809	0.68101	8.78034	0.60704	8.76807	0.63035	8.76811	0.60121
88.0138	0.57896	88.0138	0.42597	8.80147	0.30279	8.78475	0.66876	8.78474	0.67975	8.79702	0.61676	8.78472	0.62909	8.78476	0.6024
88.1805	0.58174	88.1805	0.41842	8.81814	0.30398	8.80143	0.67171	8.80139	0.67848	8.81369	0.62226	8.80141	0.6316	8.80143	0.60797
88.3471	0.57697	88.3471	0.41803	8.8348	0.29922	8.81809	0.67298	8.81808	0.67763	8.83036	0.61972	8.81809	0.63536	8.8181	0.61353
88.5137	0.56823	88.5137	0.42518	8.85146	0.29365	8.83474	0.67129	8.83476	0.68017	8.84704	0.61549	8.83476	0.6362	8.83477	0.61393
88.6804	0.56585	88.6804	0.43074	8.86816	0.29246	8.85141	0.66664	8.85143	0.68566	8.86368	0.61634	8.85141	0.63411	8.85146	0.60916
88.8471	0.57141	88.8471	0.42836	8.88481	0.29604	8.86807	0.66326	8.8681	0.6882	8.88033	0.61972	8.86807	0.63285	8.86812	0.60439
89.0137	0.58134	89.0137	0.42081	8.90147	0.29802	8.88476	0.66537	8.88478	0.68736	8.89701	0.62226	8.88475	0.63285	8.88479	0.60439
89.1804	0.58452	89.1804	0.41604	8.91814	0.29842	8.90142	0.66918	8.90144	0.6882	8.91367	0.62226	8.90141	0.63704	8.90146	0.60995
89.3472	0.58015	89.3472	0.41723	8.9348	0.29842	8.91808	0.67256	8.91812	0.69201	8.93035	0.62141	8.91808	0.6454	8.9181	0.61274
89.5141	0.57777	89.5141	0.42081	8.95146	0.29922	8.93477	0.67425	8.93477	0.69539	8.94703	0.62268	8.93474	0.65419	8.93477	0.61035
89.6806	0.58254	89.6806	0.4224	8.96814	0.29842	8.95143	0.6751	8.95143	0.69285	8.96369	0.62479	8.95143	0.65502	8.95145	0.60558
89.8472	0.59128	89.8472	0.41803	8.98481	0.29723	8.96808	0.67383	8.96809	0.68609	8.98034	0.62479	8.96811	0.64666	8.96811	0.6032
90.0138	0.59644	90.0138	0.41366	9.00146	0.29723	8.98476	0.67298	8.98475	0.68101	8.99701	0.62014	8.98475	0.63829	8.98478	0.60479
90.1805	0.59485	90.1805	0.41723	9.01814	0.29842	9.00142	0.67425	9.00142	0.68101	9.01367	0.61422	9.00141	0.63955	9.00144	0.60837
90.3473	0.59048	90.3473	0.42717	9.0348	0.29842	9.01807	0.67721	9.01809	0.68693	9.03034	0.61169	9.01808	0.64666	9.01809	0.60837
90.5139	0.5881	90.5139	0.43392	9.05146	0.29604	9.03475	0.67721	9.03475	0.69201	9.04701	0.61549	9.03476	0.64791	9.03476	0.60479
90.6804	0.59366	90.6804	0.43194	9.06813	0.29167	9.05141	0.6751	9.0514	0.69285	9.06367	0.62268	9.05142	0.63829	9.05144	0.60161
90.8471	0.6028	90.8471	0.42597	9.08479	0.28888	9.06807	0.6751	9.06808	0.69201	9.08034	0.62564	9.06807	0.62784	9.06811	0.6036
91.0137	0.60638	91.0137	0.42478	9.10146	0.28888	9.08474	0.67763	9.08476	0.68947	9.09703	0.62564	9.08471	0.62574	9.08477	0.60916
91.1802	0.60042	91.1802	0.42876	9.11815	0.29008	9.10141	0.68144	9.10143	0.68566	9.11368	0.62564	9.1014	0.63495	9.10143	0.61274
91.3471	0.59247	91.3471	0.43432	9.13481	0.29127	9.11807	0.68101	9.11809	0.68017	9.13035	0.62606	9.11808	0.64582	9.11809	0.61353
91.514	0.59168	91.514	0.43432	9.15147	0.29127	9.13476	0.67552	9.13474	0.67848	9.14702	0.62564	9.13475	0.64959	9.13478	0.61472
91.6806	0.59843	91.6806	0.42756	9.16814	0.28888	9.15142	0.67129	9.15142	0.68271	9.16367	0.62691	9.15142	0.64666	9.15145	0.6179
91.8471	0.60399	91.8471	0.41803	9.1848	0.2857	9.1681	0.67383	9.1681	0.69327	9.18034	0.63198	9.16808	0.64248	9.16811	0.61949
92.0137	0.60201	92.0137	0.41246	9.20148	0.2857	9.18476	0.68144	9.18477	0.70173	9.19702	0.63578	9.18474	0.64248	9.18477	0.62068
92.1805	0.59485	92.1805	0.41723	9.21816	0.28809	9.20142	0.68609	9.20143	0.70173	9.21368	0.63536	9.20143	0.64708	9.20144	0.62068
92.3472	0.59128	92.3472	0.42637	9.23481	0.28888	9.21809	0.6844	9.2181	0.69539	9.23036	0.63071	9.21808	0.65042	9.21809	0.62267
92.5139	0.59764	92.5139	0.42955	9.25147	0.2857	9.23476	0.6789	9.23476	0.68989	9.24704	0.62691	9.23474	0.6454	9.23478	0.62585
92.6805	0.60956	92.6805	0.42399	9.26814	0.28451	9.25143	0.6789	9.25142	0.69285	9.26368	0.62564	9.25142	0.63411	9.25145	0.62704
92.8471	0.61631	92.8471	0.41564	9.2848	0.28888	9.26809	0.68271	9.26809	0.70131	9.28033	0.62733	9.26807	0.62825	9.26811	0.62505
93.0139	0.61313	93.0139	0.41286	9.30147	0.29604	9.28476	0.68482	9.28476	0.70596	9.29701	0.62817	9.28472	0.63244	9.28478	0.62267
93.1805	0.60598	93.1805	0.41842	9.31813	0.29961	9.30142	0.68355	9.30143	0.70384	9.31369	0.62691	9.30141	0.63997	9.30145	0.62346
93.3471	0.6028	93.3471	0.42478	9.33478	0.29723	9.31808	0.68101	9.3181	0.69792	9.33035	0.62352	9.31809	0.64582	9.3181	0.62625
93.5137	0.60837	93.5137	0.42478	9.35146	0.29047	9.33474	0.68017	9.33476	0.69581	9.34701	0.62141	9.33475	0.64457	9.33476	0.62744
93.6804	0.61552	93.6804	0.41803	9.36814	0.28372	9.35141	0.68101	9.35143	0.70004	9.36366	0.62479	9.35141	0.6408	9.35144	0.62346
93.8471	0.6179	93.8471	0.41286	9.3848	0.28253	9.36808	0.68355	9.36809	0.70511	9.38034	0.63282	9.36807	0.63871	9.3681	0.6183
94.0138	0.61313	94.0138	0.41485	9.40147	0.2861	9.38476	0.68736	9.38474	0.70722	9.39701	0.64001	9.38473	0.63997	9.38477	0.6183
94.1804	0.60439	94.1804	0.4224	9.41814	0.28928	9.40142	0.69074	9.40141	0.70426	9.41367	0.64128	9.4014	0.64206	9.40144	0.62505
94.3472	0.60081	94.3472	0.42518	9.43481	0.28809	9.41808	0.69327	9.41809	0.70131	9.43034	0.6379	9.41807	0.6454	9.41809	0.6338
94.514	0.60757	94.514	0.4216	9.45147	0.28451	9.43474	0.69877	9.43477	0.69877	9.44702	0.63451	9.43474	0.64708	9.43477	0.63499
94.6806	0.61989	94.6806	0.41922	9.46814	0.28332	9.45141	0.70426	9.45145	0.69792	9.46368	0.63325	9.45141	0.64791	9.45143	0.62625
94.8472	0.62545	94.8472	0.42637	9.4848	0.28729	9.46809	0.70765	9.46811	0.69792	9.48034	0.62986	9.46808	0.64791	9.4681	0.61949
95.0138	0.61949	95.0138	0.43948	9.50146	0.29484	9.48478	0.70596	9.48475	0.70046	9.49701	0.62268	9.48475	0.64833	9.48478	0.62267
95.1805	0.60837	95.1805	0.44664	9.51815	0.29802	9.50144	0.703	9.50141	0.70596	9.51366	0.61972	9.50142	0.64959	9.50145	0.63022
95.3471	0.60161	95.3471	0.44187	9.53482	0.29604	9.51808	0.70384	9.51809	0.71103	9.53033	0.62564	9.51809	0.65126	9.51811	0.63022
95.5139	0.60399	95.5139	0.42756	9.55148	0.29167	9.53476	0.70722	9.53476	0.71356	9.54701	0.63705	9.53475	0.65293	9.53479	0.62346
95.6804	0.61075	95.6804	0.41485	9.56816	0.28729	9.55143	0.70722	9.55142	0.71314	9.56367	0.64381	9.55142	0.65502	9.55146	0.61711
95.8471	0.61512	95.8471	0.41604	9.58481	0.2869	9.56809	0.70384	9.56808	0.71103	9.58036	0.6379	9.56808	0.65628	9.56811	0.61909
96.0137	0.61433	96.0137	0.42876	9.60147	0.29246	9.58475	0.69919	9.58474	0.70976	9.59704	0.62691	9.58473	0.65962	9.58476	0.62823
96.1802	0.61393	96.1802	0.43948	9.61814	0.29961	9.60142	0.69792	9.60143	0.71018	9.61369	0.62226	9.60141	0.66381	9.60143	0.63658
96.3471	0.61671	96.3471	0.43551	9.63481	0.30398	9.61807	0.70046	9.6181	0.70891	9.63036	0.6286	9.61809	0.66715	9.61809	0.63618
96.5138	0.62187	96.5138	0.42399	9.65147	0.30239	9.63474	0.703	9.63474	0.70511	9.64705	0.64043	9.63474	0.66548	9.63476	0.62744
96.6804	0.62307	96.6804	0.42041	9.66814	0.29683	9.65142	0.70384	9.65141	0.70173	9.6637	0.64762	9.65141	0.65879	9.65144	0.62267
96.8471	0.61989	96.8471	0.43194	9.68481	0.29286	9.66807	0.70131	9.66809	0.70596	9.68034	0.6472	9.66807	0.65377	9.6681	0.62863
97.0139	0.6175	97.0139	0.44862	9.70146	0.29484	9.68474	0.69919	9.68477	0.7161	9.69701	0.6417	9.68474	0.65419	9.68476	0.64055
97.1805	0.61989	97.1805	0.45419	9.71814	0.29802	9.70143	0.70131	9.70144	0.72413	9.71368	0.63916	9.70142	0.65753	9.70144	0.64413
97.3472	0.62664	97.3472	0.44386	9.73479	0.29842	9.71809	0.70596	9.7181	0.72202	9.73034	0.63832	9.7181	0.65962	9.71811	0.63499
97.5139	0.63101	97.5139	0.42955	9.75144	0.29604	9.73478	0.70722	9.73477	0.71483	9.74701	0.63663	9.73475	0.6567	9.73478	0.62267
97.6804	0.62903	97.6804	0.42756	9.76811	0.29802	9.75143	0.703	9.75143	0.7123	9.76365	0.63282	9.75142	0.65293	9.75144	0.62029
97.8471	0.62466	97.8471	0.43988	9.78478	0.30597	9.76807	0.69792	9.76809	0.7161	9.78032	0.62944	9.76809	0.65126	9.7681	0.62943
98.0139	0.62426	98.0139	0.45538	9.80147	0.31392	9.78474	0.69919	9.78476	0.72033	9.79701	0.6286	9.78475	0.65293	9.78477	0.63737
98.1805	0.62784	98.1805	0.45697	9.81813	0.31392	9.80142	0.70511	9.80141	0.71737	9.81367	0.63071	9.80141	0.65628	9.80145	0.63419
98.3472	0.6326	98.3472	0.44545	9.83479	0.30597	9.81808	0.70765	9.81808	0.71103	9.83034	0.63409	9.81808	0.65837	9.8181	0.62466
98.5138	0.63578	98.5138	0.43194	9.85146	0.29842	9.83474	0.70722	9.83474	0.70596	9.84702	0.64001	9.83472	0.65837	9.83476	0.62029
98.6804	0.63539	98.6804	0.43194	9.86814	0.29842	9.85142	0.70722	9.85142	0.70722	9.86367	0.64551	9.85139	0.65879	9.85143	0.62943
98.8471	0.63101	98.8471	0.44664	9.8848	0.30359	9.86808	0.71103	9.86809	0.71314	9.88035	0.64762	9.86808	0.66464	9.8681	0.64174
99.0137	0.62664	99.0137	0.46253	9.90147	0.30518	9.88476	0.71821	9.88475	0.71864	9.89703	0.64297	9.88476	0.67301	9.88477	0.64214
99.1802	0.62664	99.1802	0.46531	9.91815	0.3016	9.90141	0.72456	9.90141	0.72033	9.91368	0.64001	9.90142	0.6751	9.90145	0.62823
99.347	0.62903	99.347	0.4522	9.93481	0.29723	9.91808	0.72582	9.9181	0.71821	9.93036	0.6417	9.91808	0.66925	9.9181	0.61353
99.5138	0.63419	99.5138	0.43869	9.95147	0.29723	9.93475	0.72413	9.93476	0.71821	9.94704	0.6472	9.93474	0.6613	9.93476	0.61154
99.6806	0.63697	99.6806	0.43631	9.96816	0.3008	9.95143	0.72286	9.95142	0.71948	9.96369	0.65016	9.95143	0.65962	9.95144	0.62267
99.8472	0.63578	99.8472	0.44624	9.98481	0.30637	9.9681	0.72667	9.96809	0.7216	9.98036	0.64973	9.96809	0.66255	9.96811	0.63539
100.014	0.6334	100.014	0.45578	10.0015	0.30955	9.98477	0.73047	9.98476	0.72202	9.99703	0.64635	9.98474	0.66674	9.98479	0.63936
100.181	0.6326	100.181	0.45458	10.0182	0.30915	10.0014	0.73005	10.0014	0.7216	10.0137	0.64297	10.0014	0.6659	10.0015	0.6326
100.347	0.63578	100.347	0.44386	10.0348	0.30279	10.0181	0.72582	10.0181	0.72075	10.0303	0.64297	10.0181	0.66004	10.0181	0.62386
100.514	0.64095	100.514	0.43551	10.0515	0.29564	10.0348	0.72413	10.0348	0.72456	10.047	0.6472	10.0348	0.65628	10.0348	0.62267
100.681	0.64373	100.681	0.43829	10.0681	0.29365	10.0514	0.72751	10.0514	0.73005	10.0637	0.64762	10.0514	0.66004	10.0515	0.62863
100.847	0.64492	100.847	0.44862	10.0848	0.29922	10.0681	0.73047	10.0681	0.73047	10.0803	0.64508	10.0681	0.66841	10.0681	0.63618
101.014	0.64254	101.014	0.45578	10.1015	0.30637	10.0847	0.72921	10.0848	0.72667	10.097	0.64381	10.0847	0.67426	10.0848	0.63658
101.18	0.63817	101.18	0.4522	10.1181	0.30955	10.1014	0.72456	10.1014	0.72202	10.1137	0.64762	10.1014	0.67426	10.1014	0.63141
101.347	0.63697	101.347	0.44068	10.1348	0.30835	10.1181	0.72286	10.1181	0.7216	10.1303	0.65354	10.1181	0.66966	10.1181	0.62823
101.514	0.63936	101.514	0.43194	10.1515	0.30716	10.1348	0.72667	10.1347	0.72582	10.147	0.65481	10.1348	0.66674	10.1348	0.633
101.68	0.64373	101.68	0.43551	10.1681	0.30756	10.1514	0.7347	10.1514	0.73047	10.1637	0.65016	10.1514	0.66715	10.1514	0.64174
101.847	0.64254	101.847	0.44783	10.1848	0.31074	10.1681	0.73977	10.1681	0.73047	10.1804	0.64551	10.1681	0.6705	10.1681	0.64651
102.014	0.63817	102.014	0.45578	10.2015	0.31273	10.1847	0.73766	10.1848	0.7254	10.197	0.6472	10.1847	0.67385	10.1848	0.64492
102.181	0.63697	102.181	0.4518	10.2181	0.31034	10.2014	0.73047	10.2014	0.72202	10.2137	0.65142	10.2014	0.67677	10.2014	0.63936
102.347	0.64254	102.347	0.44187	10.2348	0.30597	10.2181	0.72329	10.2181	0.7254	10.2303	0.65438	10.2181	0.67803	10.2181	0.63658
102.514	0.65049	102.514	0.43948	10.2515	0.30597	10.2347	0.72286	10.2348	0.73259	10.247	0.65269	10.2348	0.6797	10.2348	0.63856
102.68	0.65247	102.68	0.44743	10.2681	0.31074	10.2514	0.72921	10.2514	0.73639	10.2637	0.65142	10.2514	0.68096	10.2514	0.64333
102.847	0.6489	102.847	0.45856	10.2848	0.31511	10.2681	0.73512	10.2681	0.73512	10.2803	0.65269	10.2681	0.68221	10.2681	0.6477
103.014	0.64453	103.014	0.46213	10.3015	0.3159	10.2847	0.73174	10.2848	0.73047	10.297	0.65565	10.2847	0.68221	10.2848	0.64731
103.181	0.64572	103.181	0.45697	10.3181	0.31074	10.3014	0.72202	10.3014	0.72667	10.3137	0.65734	10.3014	0.67636	10.3015	0.64174
103.347	0.65287	103.347	0.44902	10.3348	0.30239	10.3181	0.71864	10.3181	0.72582	10.3304	0.65819	10.3181	0.66925	10.3181	0.63539
103.514	0.65565	103.514	0.44783	10.3515	0.29802	10.3348	0.72582	10.3348	0.73047	10.347	0.65946	10.3348	0.66674	10.3348	0.6338
103.68	0.64929	103.68	0.45419	10.3682	0.30239	10.3514	0.73766	10.3514	0.73639	10.3637	0.66199	10.3514	0.67259	10.3514	0.63658
103.847	0.64095	103.847	0.45896	10.3848	0.31034	10.3681	0.74485	10.3681	0.73766	10.3803	0.66072	10.3681	0.67887	10.3681	0.63976
104.014	0.64095	104.014	0.45856	10.4015	0.31392	10.3848	0.74358	10.3848	0.7347	10.397	0.65438	10.3848	0.67887	10.3848	0.63856
104.18	0.65168	104.18	0.45419	10.4181	0.31034	10.4014	0.73724	10.4014	0.73301	10.4137	0.64551	10.4014	0.67426	10.4014	0.63419
104.347	0.66241	104.347	0.45419	10.4348	0.30597	10.4181	0.73047	10.4181	0.73597	10.4304	0.64255	10.4181	0.67175	10.4181	0.63141
104.514	0.66241	104.514	0.46015	10.4515	0.30756	10.4347	0.73132	10.4348	0.73893	10.447	0.64762	10.4347	0.67301	10.4348	0.63539
104.68	0.65366	104.68	0.4681	10.4681	0.3163	10.4514	0.73851	10.4514	0.73977	10.4637	0.65861	10.4514	0.67636	10.4514	0.64492
104.847	0.6481	104.847	0.47167	10.4848	0.32385	10.4681	0.74611	10.4681	0.73766	10.4803	0.6658	10.4681	0.67887	10.4681	0.65088
105.014	0.65128	105.014	0.4677	10.5015	0.32226	10.4848	0.74569	10.4848	0.73512	10.497	0.66411	10.4848	0.6797	10.4848	0.6489
105.18	0.65963	105.18	0.45776	10.5181	0.31392	10.5014	0.73893	10.5014	0.73386	10.5137	0.65692	10.5014	0.67887	10.5014	0.64174
105.347	0.66479	105.347	0.45101	10.5348	0.30756	10.5181	0.73597	10.5181	0.73386	10.5303	0.65269	10.5181	0.67887	10.5181	0.63936
105.514	0.66042	105.514	0.45458	10.5515	0.31193	10.5348	0.74104	10.5348	0.73301	10.547	0.65692	10.5348	0.68012	10.5348	0.64611
105.68	0.65247	105.68	0.46452	10.5681	0.32226	10.5514	0.75034	10.5514	0.73386	10.5637	0.66411	10.5514	0.6797	10.5514	0.65406
105.847	0.65168	105.847	0.46929	10.5848	0.32743	10.5681	0.75457	10.5681	0.73724	10.5804	0.66453	10.5681	0.67677	10.5681	0.65446
106.014	0.65963	106.014	0.46571	10.6015	0.32306	10.5847	0.75203	10.5848	0.74231	10.597	0.65607	10.5847	0.6751	10.5848	0.6477
106.18	0.66956	106.18	0.46253	10.6181	0.31432	10.6014	0.74569	10.6014	0.74485	10.6137	0.64973	10.6014	0.67552	10.6014	0.64174
106.347	0.67155	106.347	0.46651	10.6348	0.30955	10.6181	0.74316	10.6181	0.74104	10.6304	0.65354	10.6181	0.67761	10.6181	0.63976
106.514	0.664	106.514	0.47366	10.6515	0.31312	10.6348	0.74485	10.6348	0.73301	10.647	0.66326	10.6348	0.67803	10.6348	0.64095
106.68	0.65486	106.68	0.47922	10.6681	0.31869	10.6514	0.74696	10.6514	0.73005	10.6637	0.66664	10.6514	0.67677	10.6514	0.64095
106.847	0.65366	106.847	0.47684	10.6848	0.32067	10.6681	0.74611	10.6681	0.73639	10.6803	0.65734	10.6681	0.67552	10.6681	0.63737
107.014	0.66082	107.014	0.46651	10.7015	0.31948	10.6848	0.74485	10.6848	0.75076	10.697	0.6472	10.6847	0.67636	10.6848	0.633
107.18	0.66837	107.18	0.45657	10.7182	0.31948	10.7014	0.74442	10.7014	0.75922	10.7137	0.6472	10.7014	0.67761	10.7015	0.63141
107.347	0.66837	107.347	0.45776	10.7348	0.32385	10.7181	0.74696	10.7181	0.75457	10.7304	0.65734	10.7181	0.68012	10.7181	0.63419
107.514	0.6636	107.514	0.47008	10.7515	0.32862	10.7348	0.75076	10.7348	0.74569	10.747	0.66664	10.7348	0.68221	10.7348	0.63856
107.68	0.66042	107.68	0.48041	10.7681	0.33061	10.7514	0.75203	10.7514	0.74442	10.7637	0.6658	10.7514	0.68138	10.7515	0.64174
107.847	0.664	107.847	0.47843	10.7848	0.32743	10.7681	0.74738	10.7681	0.75288	10.7803	0.65861	10.7681	0.6797	10.7681	0.64174
108.014	0.67274	108.014	0.46531	10.8015	0.32187	10.7847	0.74189	10.7848	0.75795	10.797	0.65607	10.7848	0.67761	10.7848	0.63817
108.18	0.67949	108.18	0.45339	10.8181	0.31869	10.8014	0.7402	10.8014	0.75288	10.8137	0.66284	10.8014	0.67761	10.8014	0.6338
108.347	0.6787	108.347	0.45578	10.8348	0.31988	10.8181	0.74485	10.8181	0.74358	10.8303	0.67045	10.8181	0.6797	10.8181	0.63181
108.514	0.67393	108.514	0.46889	10.8515	0.32306	10.8347	0.75034	10.8348	0.73893	10.847	0.66918	10.8347	0.68347	10.8348	0.63499
108.68	0.67075	108.68	0.47843	10.8681	0.32544	10.8514	0.7533	10.8514	0.74569	10.8637	0.65988	10.8514	0.68639	10.8514	0.63936
108.847	0.67274	108.847	0.47604	10.8848	0.32425	10.8681	0.75415	10.8681	0.75668	10.8803	0.65481	10.8681	0.68723	10.8681	0.64095
109.014	0.67711	109.014	0.4669	10.9015	0.32107	10.8848	0.7533	10.8848	0.7588	10.897	0.65946	10.8848	0.68639	10.8848	0.63936
109.18	0.67949	109.18	0.46372	10.9181	0.31988	10.9014	0.75288	10.9014	0.75034	10.9137	0.67045	10.9014	0.68598	10.9014	0.63419
109.347	0.68068	109.347	0.47008	10.9348	0.32187	10.9181	0.75076	10.9181	0.74189	10.9303	0.67848	10.9181	0.68598	10.9181	0.63022
109.514	0.68307	109.514	0.47843	10.9515	0.32624	10.9348	0.74738	10.9348	0.74611	10.947	0.6789	10.9347	0.68514	10.9348	0.6326
109.681	0.68784	109.681	0.48002	10.9681	0.32981	10.9514	0.74738	10.9514	0.75753	10.9637	0.67425	10.9514	0.68347	10.9514	0.64174
109.847	0.69181	109.847	0.47445	10.9848	0.32783	10.9681	0.7533	10.9681	0.76176	10.9803	0.67045	10.9681	0.68138	10.9681	0.65009
110.014	0.68903	110.014	0.46889	11.0015	0.32226	10.9848	0.76133	10.9848	0.75626	10.997	0.67129	10.9847	0.68347	10.9848	0.65168
110.18	0.68386	110.18	0.47008	11.0181	0.31869	11.0014	0.76387	11.0014	0.74696	11.0137	0.67298	11.0014	0.68849	11.0015	0.64651
110.347	0.68068	110.347	0.47326	11.0348	0.32385	11.0181	0.75922	11.0181	0.74738	11.0303	0.67256	11.0181	0.691	11.0181	0.64294
110.514	0.68108	110.514	0.47326	11.0515	0.33339	11.0348	0.75161	11.0348	0.75753	11.047	0.67045	11.0348	0.69058	11.0348	0.64333
110.68	0.68426	110.68	0.46889	11.0681	0.33975	11.0514	0.7495	11.0514	0.76725	11.0637	0.67129	11.0514	0.68849	11.0514	0.64651
110.847	0.68863	110.847	0.46651	11.0848	0.33736	11.0681	0.7533	11.0681	0.76641	11.0804	0.6751	11.0681	0.68723	11.0681	0.6489
111.014	0.69181	111.014	0.46929	11.0147	0.32902	11.0847	0.75795	11.0847	0.75668	11.097	0.6789	11.0847	0.68347	11.0848	0.64532
111.18	0.69181	111.18	0.47565	11.1816	0.32425	11.1014	0.75922	11.1014	0.7495	11.1137	0.6789	11.1014	0.67803	11.1014	0.63936
111.347	0.69062	111.347	0.47803	11.3481	0.32902	11.1181	0.75753	11.1181	0.75288	11.3035	0.67425	11.1181	0.67552	11.1809	0.63618
111.514	0.68903	111.514	0.47445	11.5147	0.33895	11.1348	0.75668	11.3475	0.7588	11.4703	0.67045	11.3476	0.67803	11.3479	0.63817
111.68	0.68903	111.68	0.4677	11.6815	0.34213	11.1514	0.7588	11.5142	0.75753	11.6369	0.67129	11.5141	0.68263	11.5147	0.64174
111.847	0.69181	111.847	0.46571	11.8481	0.33657	11.6806	0.76133	11.6809	0.75034	11.8036	0.67763	11.6807	0.68639	11.6811	0.64413
112.014	0.69857	112.014	0.47048	12.0147	0.33061	11.8474	0.7626	11.8476	0.74358	11.9702	0.68228	11.8473	0.68849	11.8476	0.64532
112.181	0.70214	112.181	0.47604	12.1815	0.3318	12.0142	0.76133	12.0144	0.74316	12.1367	0.6789	12.0141	0.68807	12.0144	0.64492
112.347	0.69658	112.347	0.47485	12.3481	0.33776	12.1809	0.76049	12.1811	0.74738	12.3034	0.67171	12.1809	0.68849	12.1811	0.64294
112.514	0.68625	112.514	0.46929	12.5146	0.34014	12.3476	0.76133	12.3477	0.7533	12.4701	0.66876	12.3474	0.69434	12.3478	0.64214
112.68	0.68386	112.68	0.46531	12.6812	0.33538	12.5142	0.76345	12.5143	0.7588	12.6366	0.67383	12.5141	0.70062	12.5144	0.64492
112.847	0.69181	112.847	0.4677	12.8479	0.32663	12.6807	0.76471	12.6809	0.75922	12.8031	0.68144	12.6807	0.70145	12.6809	0.64492
113.014	0.70016	113.014	0.47485	13.0147	0.32226	12.8474	0.76387	12.8476	0.75753	12.97	0.68355	12.8474	0.6956	12.8476	0.64294
113.18	0.69777	113.18	0.4824	13.1812	0.32544	13.0142	0.76133	13.0141	0.75626	13.1369	0.67848	13.0141	0.69183	13.0144	0.64294
113.347	0.68506	113.347	0.48359	13.3478	0.32981	13.1809	0.76049	13.1808	0.75668	13.3036	0.67298	13.1808	0.69351	13.1811	0.64969
113.514	0.67592	113.514	0.47843	13.5146	0.33061	13.3475	0.76345	13.3475	0.76006	13.4702	0.6751	13.3472	0.69894	13.3477	0.66082
113.68	0.68068	113.68	0.47445	13.6816	0.32902	13.5141	0.76641	13.5142	0.76387	13.6368	0.68355	13.514	0.70229	13.5144	0.66638
113.847	0.69459	113.847	0.47604	13.8481	0.32981	13.6807	0.76852	13.6809	0.76598	13.8034	0.69158	13.6809	0.69936	13.681	0.66082
114.014	0.70453	114.014	0.4824	14.0147	0.33418	13.8475	0.76894	13.8477	0.76133	13.9702	0.69158	13.8475	0.69309	13.8476	0.6489
114.18	0.70254	114.18	0.48717	14.1814	0.33975	14.0141	0.76852	14.0143	0.75457	14.1368	0.68609	14.0141	0.68849	14.0142	0.64294
114.347	0.693	114.347	0.48399	14.3481	0.34014	14.1807	0.76725	14.1809	0.75203	14.3035	0.68101	14.1807	0.691	14.181	0.64611
114.514	0.68506	114.514	0.47485	14.5146	0.33657	14.3475	0.76514	14.3475	0.75668	14.4702	0.68228	14.3474	0.70062	14.3479	0.65287
114.681	0.68744	114.681	0.47008	14.6814	0.33418	14.5143	0.76514	14.5142	0.76133	14.6367	0.68482	14.5141	0.70773	14.5147	0.65446
114.847	0.69737	114.847	0.47366	14.8481	0.33538	14.6811	0.76852	14.6809	0.76049	14.8034	0.68355	14.6807	0.70396	14.6812	0.6477
115.014	0.70453	115.014	0.48002	15.0147	0.33776	14.8477	0.77063	14.8476	0.75626	14.9702	0.67848	14.8474	0.69643	14.8479	0.63976
115.18	0.70214	115.18	0.47843	15.1814	0.33855	15.0144	0.76852	15.0144	0.7533	15.1367	0.67552	15.0142	0.69643	15.0145	0.63936
115.347	0.6942	115.347	0.46889	15.3481	0.33577	15.181	0.76641	15.181	0.7588	15.3034	0.68228	15.181	0.7048	15.1811	0.65009
115.514	0.69181	115.514	0.46094	15.5147	0.33061	15.3476	0.76725	15.3476	0.76767	15.4702	0.69158	15.3477	0.71233	15.3477	0.66519
115.681	0.69896	115.681	0.46253	15.6814	0.32743	15.5143	0.77063	15.5141	0.7719	15.6367	0.69285	15.5142	0.70982	15.5144	0.67314
115.847	0.7089	115.847	0.47008	15.848	0.3322	15.6808	0.77317	15.6808	0.76852	15.8034	0.68228	15.6808	0.7002	15.6811	0.66757
116.014	0.7093	116.014	0.47684	16.0147	0.34253	15.8473	0.77317	15.8474	0.7626	15.9702	0.67383	15.8473	0.69434	15.8477	0.65843
116.18	0.69857	116.18	0.47843	16.1814	0.35127	16.0141	0.77232	16.0142	0.76006	16.1368	0.68017	16.0141	0.69769	16.0143	0.65565
116.347	0.68744	116.347	0.47843	16.348	0.35127	16.1807	0.77444	16.181	0.76133	16.3033	0.69708	16.1808	0.7048	16.1809	0.66241
116.514	0.69062	116.514	0.47843	16.5147	0.34253	16.3475	0.77824	16.3476	0.76387	16.4702	0.70596	16.3474	0.70773	16.3476	0.66996
116.68	0.70254	116.68	0.48121	16.6814	0.33339	16.5142	0.77909	16.5144	0.76345	16.6368	0.69792	16.5142	0.70396	16.5142	0.66797
116.847	0.71128	116.847	0.48598	16.848	0.3318	16.6808	0.77232	16.6811	0.76049	16.8034	0.68355	16.6807	0.69936	16.6809	0.66002
117.014	0.70691	117.014	0.49074	17.0146	0.33776	16.8476	0.76471	16.8477	0.75922	16.9702	0.67552	16.8472	0.70062	16.8476	0.65406
117.181	0.69896	117.181	0.48955	17.1815	0.34451	17.0141	0.7626	17.0143	0.76176	17.1367	0.6789	17.014	0.70522	17.0143	0.65684
117.347	0.69777	117.347	0.48399	17.3481	0.34571	17.1806	0.76725	17.1809	0.76598	17.3036	0.6882	17.1806	0.70731	17.181	0.66439
117.514	0.70691	117.514	0.47803	17.5147	0.34094	17.3474	0.77232	17.3475	0.76894	17.4704	0.69285	17.3472	0.7048	17.3477	0.66678
117.68	0.71724	117.68	0.47803	17.6814	0.33538	17.5141	0.77444	17.5142	0.76894	17.6367	0.68693	17.514	0.70145	17.5145	0.65963
117.847	0.71883	117.847	0.48359	17.8479	0.33458	17.6807	0.77106	17.6809	0.76894	17.8034	0.67425	17.6807	0.70229	17.681	0.64969
118.014	0.71088	118.014	0.48916	18.0146	0.33975	17.8476	0.76725	17.8476	0.7719	17.9701	0.67045	17.8474	0.70605	17.8476	0.64731
118.18	0.70214	118.18	0.48955	18.1812	0.34531	18.0144	0.76598	18.0141	0.77909	18.1367	0.68144	18.0141	0.7094	18.0144	0.65446
118.347	0.70016	118.347	0.48518	18.3478	0.34531	18.181	0.76725	18.1808	0.7867	18.3034	0.69539	18.181	0.7094	18.1811	0.66439
118.514	0.70771	118.514	0.4828	18.5146	0.33975	18.3476	0.77063	18.3476	0.78796	18.47	0.69792	18.3476	0.70605	18.3478	0.66797
118.68	0.71724	118.68	0.48677	18.6816	0.33577	18.5142	0.77486	18.5143	0.78289	18.6366	0.68947	18.5141	0.70229	18.5145	0.6636
118.847	0.71804	118.847	0.49313	18.8482	0.34014	18.6807	0.78078	18.6809	0.77571	18.8033	0.68228	18.6807	0.7002	18.6811	0.65883
119.014	0.7081	119.014	0.49392	19.0149	0.34889	18.8476	0.78543	18.8475	0.77359	18.9701	0.68566	18.8474	0.70271	18.8478	0.65963
119.18	0.70016	119.18	0.48518	19.1815	0.35048	19.0143	0.7867	19.0141	0.77782	19.1368	0.69666	19.0141	0.70605	19.0146	0.6636
119.347	0.70532	119.347	0.47604	19.348	0.34531	19.1809	0.78754	19.181	0.78162	19.3037	0.70173	19.1808	0.70522	19.1811	0.66439
119.514	0.71684	119.514	0.47485	19.5147	0.34094	19.3476	0.78796	19.3476	0.77951	19.4705	0.69539	19.3475	0.70229	19.3477	0.66082
119.68	0.72479	119.68	0.48359	19.6816	0.34412	19.5142	0.78796	19.5142	0.77486	19.6369	0.68566	19.5143	0.7002	19.5144	0.65645
119.847	0.724	119.847	0.49512	19.8481	0.35206	19.6808	0.78543	19.6809	0.77359	19.8034	0.68566	19.681	0.69936	19.681	0.65525
120.014	0.71883	120.014	0.49949	20.0145	0.35604	19.8476	0.78331	19.8476	0.77613	19.97	0.69539	19.8474	0.69894	19.8477	0.65883
120.18	0.71565	120.18	0.49392	20.1812	0.35326	20.0142	0.78162	20.0143	0.77824	20.1365	0.70046	20.014	0.69811	20.0144	0.66439
120.347	0.72042	120.347	0.48796	20.3479	0.34809	20.1808	0.78078	20.181	0.78036	20.3032	0.69539	20.1808	0.70229	20.1809	0.66638
120.514	0.72956	120.514	0.48916	20.5146	0.34809	20.3476	0.78205	20.3477	0.78205	20.4701	0.68609	20.3476	0.71107	20.3476	0.66201
120.68	0.73353	120.68	0.49512	20.6813	0.35326	20.5143	0.78627	20.5142	0.78331	20.6367	0.68271	20.5142	0.72153	20.5144	0.65406
120.847	0.72479	120.847	0.49949	20.8478	0.35803	20.6809	0.79008	20.6808	0.78331	20.8034	0.68736	20.6808	0.72195	20.6811	0.6489
121.014	0.71009	121.014	0.49591	21.0146	0.35723	20.8474	0.7905	20.8475	0.78289	20.9702	0.69074	20.8472	0.71316	20.8477	0.65207
121.18	0.70214	121.18	0.48598	21.1815	0.34889	21.014	0.78543	21.0142	0.78162	21.1368	0.6882	21.0141	0.7048	21.0144	0.65963
121.347	0.70572	121.347	0.47803	21.3481	0.33855	21.1807	0.77951	21.1809	0.78162	21.3034	0.68228	21.1807	0.70522	21.1809	0.6632
121.514	0.71684	121.514	0.47843	21.5147	0.33657	21.3475	0.77909	21.3474	0.78289	21.4703	0.68228	21.3473	0.71191	21.3477	0.66002
121.68	0.72479	121.68	0.48677	21.6814	0.34571	21.5142	0.78416	21.5141	0.78416	21.6369	0.68989	21.5142	0.71484	21.5144	0.65406
121.847	0.724	121.847	0.49631	21.848	0.35922	21.6808	0.79135	21.6809	0.78205	21.8035	0.69454	21.681	0.71107	21.6812	0.65287
122.014	0.72002	122.014	0.49829	22.0148	0.3624	21.8475	0.79473	21.8475	0.77951	21.9702	0.6882	21.8474	0.70731	21.8479	0.65883
122.18	0.71804	122.18	0.49035	22.1816	0.34928	22.0141	0.79177	22.0142	0.78162	22.1369	0.6789	22.0143	0.70982	22.0145	0.66797
122.347	0.7236	122.347	0.4828	22.348	0.3318	22.1807	0.79008	22.181	0.78881	22.3037	0.67848	22.181	0.71777	22.1809	0.67234
122.514	0.73353	122.514	0.48677	22.5146	0.32663	22.3475	0.79515	22.3476	0.79726	22.4704	0.68693	22.3474	0.72278	22.3476	0.66996
122.68	0.74029	122.68	0.4971	22.6812	0.33975	22.5143	0.80318	22.5143	0.80191	22.6369	0.69412	22.514	0.72278	22.5142	0.6636
122.847	0.73751	122.847	0.50306	22.8479	0.35723	22.6809	0.80614	22.6811	0.80065	22.8034	0.69327	22.6807	0.71944	22.6809	0.66082
123.014	0.72718	123.014	0.49988	23.0147	0.36359	22.8475	0.80191	22.8476	0.79642	22.9701	0.68736	22.8473	0.71693	22.8478	0.66558
123.18	0.72002	123.18	0.49074	23.1814	0.35246	23.0141	0.79473	23.0142	0.79261	23.1367	0.68566	23.0141	0.71902	23.0146	0.67353
123.347	0.72281	123.347	0.48518	23.348	0.33657	23.1807	0.79346	23.1808	0.78881	23.3034	0.69074	23.1809	0.72278	23.1811	0.67592
123.514	0.73473	123.514	0.48916	23.5147	0.331	23.3473	0.7998	23.3474	0.7867	23.4701	0.69708	23.3474	0.72404	23.3477	0.66996
123.68	0.74188	123.68	0.49869	23.6815	0.34213	23.5141	0.80783	23.5142	0.78796	23.6367	0.69792	23.5141	0.72195	23.5144	0.66241
123.847	0.74029	123.847	0.50505	23.8481	0.35604	23.6809	0.80699	23.6809	0.79008	23.8032	0.68989	23.6807	0.71818	23.6809	0.6636
124.014	0.73353	124.014	0.49949	24.0147	0.35882	23.8477	0.79515	23.8476	0.79346	23.9701	0.68101	23.8474	0.71693	23.8478	0.67433
124.18	0.73075	124.18	0.48796	24.1814	0.34571	24.0143	0.78331	24.0144	0.79473	24.1366	0.68271	24.0142	0.71902	24.0145	0.68386
124.347	0.73592	124.347	0.4824	24.348	0.33061	24.1809	0.78289	24.1811	0.79515	24.3034	0.69327	24.1808	0.72362	24.1811	0.68347
124.514	0.74426	124.514	0.48955	24.5146	0.32663	24.3475	0.79261	24.3477	0.79726	24.4703	0.69919	24.3474	0.72739	24.3478	0.67433
124.68	0.74704	124.68	0.50187	24.6814	0.33895	24.5142	0.80445	24.5143	0.80065	24.6368	0.69539	24.5142	0.7278	24.5145	0.66678
124.847	0.74188	124.847	0.50306	24.848	0.35604	24.6809	0.81037	24.6808	0.80361	24.8035	0.69074	24.6809	0.7278	24.6811	0.66797
125.014	0.73592	125.014	0.49035	25.0146	0.36041	24.8476	0.80826	24.8474	0.80614	24.9702	0.69454	24.8472	0.72655	24.8477	0.67472
125.18	0.73592	125.18	0.47604	25.1812	0.34571	25.0142	0.80191	25.0141	0.80826	25.1368	0.703	25.014	0.72529	25.0144	0.68029
125.347	0.74267	125.347	0.47366	25.3481	0.32663	25.1807	0.79726	25.1809	0.8091	25.3034	0.70638	25.1808	0.72613	25.181	0.6787
125.514	0.74863	125.514	0.48161	25.5148	0.32624	25.3476	0.80065	25.3477	0.80572	25.4702	0.70046	25.3475	0.72655	25.3477	0.67115
125.68	0.74744	125.68	0.49074	25.6815	0.34809	25.5142	0.80783	25.5142	0.80107	25.6369	0.69158	25.5143	0.72655	25.5144	0.6632
125.847	0.7391	125.847	0.49074	25.848	0.37471	25.6807	0.81291	25.6808	0.79726	25.8035	0.68736	25.6809	0.72655	25.6811	0.66121
126.014	0.73075	126.014	0.48359	26.0146	0.38187	25.8474	0.81079	25.8474	0.79515	25.9702	0.69412	25.8474	0.72739	25.8477	0.66876
126.18	0.73353	126.18	0.47723	26.1814	0.36359	26.0142	0.80614	26.0142	0.79473	26.1367	0.70596	26.0141	0.72529	26.0144	0.68029
126.347	0.74387	126.347	0.4828	26.348	0.33855	26.1807	0.80614	26.1809	0.79769	26.3035	0.71145	26.1807	0.72028	26.1809	0.68784
126.514	0.75062	126.514	0.49869	26.5147	0.32981	26.3476	0.81291	26.3476	0.80191	26.4703	0.70426	26.3474	0.71777	26.3477	0.68386
126.68	0.74824	126.68	0.50982	26.6815	0.34451	26.5144	0.81671	26.5143	0.80318	26.6367	0.69201	26.5141	0.71944	26.5146	0.67433
126.847	0.7395	126.847	0.50545	26.8481	0.36399	26.6809	0.81206	26.681	0.79896	26.8034	0.68566	26.6809	0.72529	26.6811	0.67035
127.014	0.73473	127.014	0.49154	27.0148	0.36677	26.8477	0.80191	26.8476	0.79642	26.9702	0.68609	26.8476	0.7299	26.8477	0.6779
127.181	0.7391	127.181	0.48359	27.1816	0.34809	27.0142	0.79515	27.0143	0.7998	27.1367	0.6882	27.0142	0.73115	27.0144	0.68704
127.347	0.74863	127.347	0.48836	27.3481	0.32783	27.1808	0.79769	27.1809	0.80699	27.3036	0.68947	27.1808	0.7299	27.1811	0.68903
127.514	0.75301	127.514	0.49988	27.5146	0.32783	27.3474	0.8091	27.3475	0.80952	27.4702	0.69074	27.3474	0.72864	27.3477	0.68029
127.68	0.74625	127.68	0.50545	27.6812	0.34928	27.5141	0.81882	27.5141	0.80487	27.6365	0.69539	27.514	0.7299	27.5144	0.67035
127.847	0.73512	127.847	0.49869	27.8479	0.37154	27.6807	0.82009	27.6808	0.79896	27.8031	0.70173	27.6806	0.73199	27.6808	0.66996
128.014	0.73155	128.014	0.48836	28.0147	0.37511	27.8474	0.81417	27.8476	0.79853	27.9699	0.70891	27.8474	0.73241	27.8475	0.68029
128.18	0.73751	128.18	0.48478	28.1814	0.3612	28.0142	0.80952	28.0142	0.80191	28.1366	0.71441	28.0142	0.73199	28.0144	0.69261
128.347	0.74824	128.347	0.49313	28.3479	0.34769	28.1809	0.81164	28.1809	0.80445	28.3034	0.71695	28.1808	0.73115	28.1811	0.6938
128.514	0.75221	128.514	0.50505	28.5146	0.34809	28.3476	0.81417	28.3476	0.80234	28.4702	0.71441	28.3473	0.73115	28.3476	0.68347
128.68	0.74943	128.68	0.50863	28.6814	0.3616	28.5141	0.81502	28.5142	0.79726	28.6368	0.71018	28.5139	0.73241	28.5144	0.67353
128.847	0.74387	128.847	0.50147	28.848	0.37273	28.6807	0.81206	28.681	0.79346	28.8035	0.70976	28.6807	0.73491	28.6811	0.67353
129.014	0.74188	129.014	0.49035	29.0147	0.37392	28.8476	0.81164	28.8477	0.79388	28.9703	0.7123	28.8474	0.73784	28.8477	0.68267
129.18	0.74546	129.18	0.48836	29.1815	0.36558	29.0142	0.81417	29.0144	0.80107	29.1369	0.7123	29.0141	0.74161	29.0144	0.69181
129.347	0.74863	129.347	0.49631	29.348	0.35485	29.1809	0.81798	29.1811	0.81079	29.3036	0.70849	29.1808	0.74537	29.1809	0.68943
129.514	0.74824	129.514	0.50426	29.5148	0.35127	29.3477	0.81756	29.3477	0.81756	29.4702	0.70257	29.3474	0.74495	29.3477	0.67592
129.681	0.74546	129.681	0.50306	29.6816	0.35564	29.5143	0.81333	29.5144	0.81756	29.6369	0.70131	29.5142	0.73952	29.5144	0.66519
129.847	0.74546	129.847	0.49472	29.8481	0.3612	29.6809	0.81206	29.6811	0.81544	29.8034	0.70511	29.6809	0.73366	29.6812	0.66797
130.014	0.74943	130.014	0.48916	30.0146	0.36041	29.8476	0.81798	29.8476	0.81544	29.9701	0.70891	29.8476	0.73324	29.8479	0.68267
130.18	0.7538	130.18	0.49194	30.1814	0.35564	30.0142	0.82939	30.0142	0.81629	30.1366	0.70976	30.0142	0.73617	30.0145	0.6938
130.347	0.75618	130.347	0.50306	30.3481	0.35246	30.1808	0.83446	30.1809	0.81333	30.3032	0.70722	30.181	0.73784	30.1811	0.68943
130.514	0.75658	130.514	0.513	30.5148	0.35485	30.3477	0.83066	30.3475	0.80826	30.4699	0.70511	30.3476	0.73784	30.3478	0.67433
130.68	0.7542	130.68	0.51339	30.6815	0.3612	30.5143	0.8239	30.5141	0.80487	30.6366	0.70511	30.5141	0.73952	30.5146	0.66201
130.847	0.7538	130.847	0.50505	30.8479	0.36279	30.6807	0.82347	30.6807	0.80614	30.8036	0.70722	30.6807	0.74161	30.6811	0.6632
131.014	0.75777	131.014	0.49631	31.0146	0.36001	30.8473	0.82855	30.8473	0.80699	30.9703	0.71018	30.8474	0.74328	30.8476	0.67314
131.18	0.76453	131.18	0.4971	31.1813	0.35564	31.0139	0.83108	31.0141	0.8091	31.1368	0.7123	31.0141	0.74537	31.0143	0.67989
131.347	0.7685	131.347	0.50624	31.3479	0.35564	31.1804	0.82855	31.1809	0.81291	31.3035	0.71103	31.1808	0.74746	31.1808	0.6787
131.514	0.76771	131.514	0.51459	31.5146	0.36041	31.3473	0.82516	31.3475	0.81544	31.4703	0.70849	31.3474	0.74663	31.3477	0.67314
131.68	0.76453	131.68	0.51618	31.6812	0.36677	31.5141	0.8277	31.5142	0.81206	31.6367	0.70976	31.5139	0.74495	31.5144	0.66916
131.847	0.76532	131.847	0.51101	31.8479	0.36796	31.6809	0.83489	31.6809	0.80445	31.8033	0.71483	31.6807	0.74161	31.6809	0.67115
132.014	0.77208	132.014	0.50664	32.0146	0.3616	31.8475	0.84165	31.8476	0.7998	31.9702	0.71568	31.8474	0.74077	31.8476	0.67592
132.18	0.77923	132.18	0.50743	32.1815	0.35485	32.0143	0.84165	32.0142	0.80191	32.1367	0.70976	32.0142	0.74495	32.0144	0.6791
132.347	0.77764	132.347	0.513	32.3481	0.35604	32.1809	0.83573	32.181	0.80826	32.3034	0.70511	32.1808	0.74914	32.1811	0.67711
132.514	0.76731	132.514	0.51777	32.5147	0.36359	32.3477	0.83066	32.3476	0.81333	32.4702	0.70722	32.3473	0.74872	32.3478	0.67353
132.68	0.75658	132.68	0.51777	32.6814	0.36836	32.5142	0.82939	32.5142	0.81544	32.6369	0.71568	32.5141	0.74328	32.5146	0.67234
132.847	0.75658	132.847	0.5118	32.848	0.36478	32.6809	0.83108	32.6808	0.81756	32.8034	0.72329	32.6807	0.74077	32.6811	0.67671
133.014	0.76572	133.014	0.50664	33.0147	0.35723	32.8477	0.83235	32.8474	0.82263	32.9701	0.72456	32.8474	0.74328	32.8477	0.68466
133.18	0.77367	133.18	0.51061	33.1814	0.35246	33.0144	0.83193	33.0142	0.8277	33.1369	0.7216	33.0144	0.74746	33.0144	0.68824
133.347	0.77446	133.347	0.51737	33.3479	0.35485	33.1809	0.83066	33.1808	0.82643	33.3036	0.71948	33.1811	0.74872	33.1812	0.68386
133.514	0.7689	133.514	0.51737	33.5146	0.36279	33.3474	0.83108	33.3475	0.82009	33.4701	0.71948	33.3474	0.74621	33.3478	0.67433
133.68	0.76652	133.68	0.50743	33.6814	0.37034	33.5141	0.83573	33.5142	0.81629	33.6368	0.71737	33.5141	0.74412	33.5143	0.66797
133.847	0.7689	133.847	0.4971	33.8481	0.37034	33.6807	0.84292	33.681	0.81882	33.8035	0.70891	33.6809	0.74328	33.6808	0.66916
134.014	0.77367	134.014	0.4971	34.0148	0.36359	33.8476	0.8463	33.8476	0.82516	33.9704	0.70046	33.8476	0.74495	33.8475	0.67592
134.18	0.77645	134.18	0.50823	34.1815	0.35683	34.0142	0.84207	34.0143	0.83235	34.1368	0.70004	34.0141	0.74872	34.0143	0.68227
134.347	0.77446	134.347	0.51777	34.348	0.35723	34.1807	0.83658	34.1811	0.8332	34.3035	0.70849	34.1807	0.75332	34.1809	0.68267
134.514	0.7685	134.514	0.51737	34.5146	0.36359	34.3474	0.8332	34.3476	0.82855	34.4702	0.71737	34.3473	0.75374	34.3479	0.6779
134.681	0.76413	134.681	0.5118	34.6814	0.36836	34.5142	0.83362	34.5142	0.82136	34.6368	0.72033	34.5142	0.75039	34.5146	0.67353
134.847	0.76532	134.847	0.50823	34.8481	0.36836	34.6807	0.83658	34.6809	0.81925	34.8035	0.7161	34.6809	0.74872	34.6811	0.67472
135.014	0.77327	135.014	0.50664	35.0146	0.36558	34.8474	0.83785	34.8476	0.82347	34.9702	0.71145	34.8474	0.74997	34.8478	0.68148
135.18	0.78201	135.18	0.50545	35.1813	0.3624	35.0142	0.83911	35.0143	0.82728	35.1366	0.71314	35.0141	0.75206	35.0143	0.68824
135.347	0.7844	135.347	0.50505	35.348	0.3616	35.1808	0.83911	35.181	0.8277	35.3031	0.72033	35.1808	0.75206	35.1808	0.68704
135.514	0.78241	135.514	0.50505	35.5147	0.36558	35.3476	0.83785	35.3477	0.82474	35.4699	0.7254	35.3476	0.74914	35.3477	0.6791
135.68	0.78241	135.68	0.50863	35.6813	0.37034	35.5142	0.8332	35.5142	0.82051	35.6365	0.7254	35.5142	0.74537	35.5145	0.67234
135.847	0.78718	135.847	0.51538	35.8479	0.37352	35.6809	0.8277	35.6809	0.82221	35.8034	0.72075	35.6806	0.74328	35.681	0.67353
136.014	0.79115	136.014	0.52333	36.0146	0.37154	35.8476	0.82643	35.8476	0.82939	35.9704	0.71695	35.8471	0.74914	35.8477	0.68267
136.18	0.78797	136.18	0.5281	36.1814	0.36597	36.0141	0.82939	36.0142	0.83827	36.1369	0.71737	36.0141	0.75708	36.0144	0.69022
136.347	0.78122	136.347	0.52889	36.348	0.3612	36.1807	0.8332	36.1809	0.84081	36.3036	0.72075	36.1808	0.76043	36.1811	0.68784
136.514	0.77883	136.514	0.52412	36.5147	0.3612	36.3476	0.8332	36.3474	0.83658	36.4704	0.72329	36.3474	0.75499	36.3477	0.6791
136.68	0.78321	136.68	0.51737	36.6814	0.36597	36.5142	0.83193	36.5142	0.83108	36.6369	0.72413	36.5141	0.74788	36.5144	0.67592
136.847	0.79115	136.847	0.5122	36.8481	0.37034	36.6807	0.83489	36.6808	0.82855	36.8034	0.7254	36.6807	0.74412	36.6809	0.68108
137.014	0.79672	137.014	0.5122	37.0149	0.36836	36.8476	0.84292	36.8476	0.8277	36.9701	0.72582	36.8474	0.74621	36.8477	0.68824
137.18	0.79393	137.18	0.51538	37.1816	0.36279	37.0142	0.84757	37.0142	0.82643	37.1368	0.72456	37.0143	0.74872	37.0144	0.69022
137.347	0.78678	137.347	0.51777	37.3481	0.35803	37.1807	0.84546	37.181	0.82643	37.3036	0.72286	37.1809	0.74746	37.1811	0.68585
137.514	0.78003	137.514	0.51777	37.5146	0.35723	37.3476	0.84038	37.3476	0.83066	37.4704	0.72202	37.3474	0.74412	37.3479	0.68148
137.68	0.77804	137.68	0.51618	37.6814	0.36001	37.5142	0.83785	37.5142	0.83573	37.6368	0.72075	37.5141	0.74412	37.5146	0.68029
137.847	0.77883	137.847	0.51459	37.848	0.36001	37.6808	0.84081	37.6809	0.837	37.8034	0.71948	37.6808	0.74914	37.6811	0.68347
138.014	0.78003	138.014	0.51618	38.0147	0.35882	37.8476	0.84546	37.8477	0.83235	37.97	0.72075	37.8475	0.75625	37.8478	0.68784
138.18	0.78122	138.18	0.51737	38.1814	0.35803	38.0143	0.84546	38.0142	0.8277	38.1366	0.72667	38.0143	0.75834	38.0145	0.69141
138.347	0.7836	138.347	0.51538	38.3479	0.35882	38.1809	0.84207	38.1809	0.8277	38.3034	0.73301	38.181	0.75332	38.1811	0.69062
138.514	0.78479	138.514	0.5118	38.5147	0.36041	38.3474	0.83954	38.3476	0.83066	38.47	0.73512	38.3474	0.74537	38.3476	0.68784
138.68	0.78877	138.68	0.5122	38.6815	0.36399	38.5141	0.84081	38.5144	0.83193	38.6366	0.73132	38.514	0.74412	38.5144	0.68267
138.847	0.79393	138.847	0.52015	38.8481	0.36597	38.6807	0.84292	38.681	0.83446	38.8034	0.72751	38.6807	0.75039	38.6809	0.6787
139.014	0.79393	139.014	0.5281	39.0147	0.36677	38.8475	0.84376	38.8475	0.83954	38.9701	0.72794	38.8475	0.75583	38.8476	0.67711
139.18	0.78718	139.18	0.5269	39.1814	0.36597	39.0142	0.84376	39.0142	0.84503	39.1366	0.73132	39.0141	0.75374	39.0144	0.67711
139.347	0.78042	139.347	0.51737	39.3479	0.36558	39.1807	0.8463	39.1809	0.84376	39.3034	0.73174	39.1807	0.74746	39.1809	0.67671
139.514	0.78201	139.514	0.50743	39.5145	0.36359	39.3475	0.85264	39.3476	0.83658	39.4703	0.72794	39.3474	0.74537	39.3476	0.67552
139.681	0.78996	139.681	0.50545	39.6814	0.3616	39.5142	0.85856	39.5143	0.82855	39.6369	0.72202	39.5142	0.74997	39.5144	0.67472
139.847	0.79552	139.847	0.5122	39.8481	0.36001	39.6809	0.86236	39.681	0.82728	39.8034	0.71948	39.6808	0.75625	39.681	0.67552
140.014	0.79234	140.014	0.52094	40.0146	0.36001	39.8477	0.86532	39.8476	0.83235	39.9702	0.72329	39.8475	0.75959	39.8476	0.6779
140.18	0.7836	140.18	0.52532	40.1814	0.3616	40.0142	0.86659	40.0142	0.83827	40.1367	0.73132	40.0142	0.7575	40.0144	0.67711
140.347	0.77923	140.347	0.52134	40.3479	0.36399	40.1808	0.86532	40.181	0.83954	40.3034	0.73597	40.1807	0.75374	40.1811	0.67353
140.514	0.78479	140.514	0.51339	40.5147	0.36478	40.3474	0.86236	40.3476	0.83658	40.4701	0.73512	40.3473	0.75374	40.3478	0.66916
140.681	0.79473	140.681	0.513	40.6814	0.36279	40.5141	0.8611	40.5141	0.83489	40.6368	0.73259	40.5141	0.75708	40.5145	0.67035
140.847	0.7991	140.847	0.52293	40.848	0.36279	40.6809	0.86321	40.6807	0.83954	40.8036	0.73132	40.6807	0.75959	40.6811	0.6779
141.014	0.79672	141.014	0.53366	41.0147	0.36597	40.8476	0.86701	40.8474	0.8463	40.9702	0.73132	40.8474	0.75499	40.8477	0.68506
141.18	0.79354	141.18	0.53485	41.1817	0.36836	41.0142	0.86828	41.0142	0.85011	41.1368	0.7347	41.0142	0.74914	41.0144	0.68784
141.347	0.79473	141.347	0.5269	41.3482	0.36558	41.1808	0.86236	41.181	0.84926	41.3034	0.73851	41.1811	0.74746	41.181	0.68585
141.514	0.80029	141.514	0.51896	41.5147	0.35922	41.3476	0.85349	41.3476	0.84672	41.4703	0.73977	41.3476	0.75206	41.3477	0.68585
141.68	0.80506	141.68	0.52134	41.6814	0.35803	41.5142	0.85011	41.5143	0.84757	41.6369	0.73766	41.5142	0.75583	41.5142	0.68466
141.847	0.80705	141.847	0.53207	41.8481	0.36478	41.6808	0.85518	41.681	0.85011	41.8035	0.73639	41.6809	0.75374	41.6808	0.68108
142.014	0.80268	142.014	0.53803	42.0148	0.37392	41.8476	0.86321	41.8476	0.85137	41.9701	0.73301	41.8473	0.74914	41.8476	0.68029
142.18	0.79711	142.18	0.53088	42.1815	0.3763	42.0142	0.86575	42.0143	0.84672	42.1367	0.72921	42.0141	0.74872	42.0145	0.68665
142.347	0.79672	142.347	0.51459	42.3481	0.36915	42.1808	0.86194	42.181	0.83911	42.3036	0.72921	42.1806	0.75206	42.1811	0.69499
142.514	0.80069	142.514	0.50545	42.5147	0.35882	42.3475	0.85856	42.3475	0.83658	42.4704	0.73851	42.3474	0.75625	42.3478	0.69737
142.68	0.80506	142.68	0.5122	42.6812	0.35564	42.5142	0.86363	42.5142	0.84376	42.6367	0.74738	42.5141	0.75708	42.5144	0.6934
142.847	0.80268	142.847	0.5281	42.8478	0.36399	42.6806	0.8742	42.6809	0.85349	42.8034	0.74316	42.6808	0.75457	42.6808	0.68824
143.014	0.79274	143.014	0.53565	43.0146	0.3775	42.8472	0.88012	42.8476	0.85518	42.97	0.72751	42.8474	0.75123	42.8476	0.68704
143.18	0.78321	143.18	0.52651	43.1811	0.38306	43.0141	0.87505	43.0141	0.84672	43.1366	0.71821	43.0141	0.75206	43.0144	0.68824
143.347	0.78321	143.347	0.513	43.3479	0.3771	43.1809	0.86321	43.1807	0.83911	43.3033	0.72751	43.1807	0.75708	43.1811	0.68943
143.514	0.79552	143.514	0.50942	43.5146	0.36478	43.3476	0.85983	43.3475	0.84165	43.4701	0.74358	43.3472	0.76085	43.3477	0.68903
143.68	0.81182	143.68	0.51856	43.6814	0.35723	43.5142	0.86828	43.5143	0.85011	43.6367	0.7495	43.514	0.75959	43.5144	0.68943
143.847	0.82095	143.847	0.52889	43.848	0.36001	43.6808	0.87758	43.6809	0.85349	43.8033	0.73977	43.6807	0.75708	43.6811	0.69261
144.014	0.81539	144.014	0.52969	44.0146	0.36796	43.8477	0.8742	43.8475	0.84799	43.9701	0.72794	43.8474	0.75625	43.8479	0.69578
144.18	0.80148	144.18	0.52015	44.1813	0.37352	44.0143	0.85983	44.0142	0.83954	44.1367	0.72794	44.0142	0.75834	44.0145	0.69618
144.347	0.79393	144.347	0.5118	44.348	0.37034	44.1808	0.85222	44.1809	0.83446	44.3036	0.73977	44.1808	0.75959	44.181	0.6934
144.514	0.80069	144.514	0.513	44.5146	0.3612	44.3476	0.85856	44.3476	0.83785	44.4704	0.74907	44.3475	0.75834	44.3477	0.68903
144.68	0.81499	144.68	0.52094	44.6813	0.35564	44.5144	0.8704	44.5143	0.84546	44.6369	0.74442	44.5142	0.75625	44.5145	0.68585
144.847	0.82175	144.847	0.52571	44.848	0.35922	44.681	0.87293	44.6809	0.85137	44.8035	0.72921	44.6809	0.75625	44.6812	0.68466
145.014	0.81301	145.014	0.52333	45.0146	0.36836	44.8477	0.86786	44.8474	0.85011	44.9702	0.72033	44.8475	0.75876	44.8479	0.68506
145.18	0.80029	145.18	0.51657	45.1815	0.37471	45.0142	0.86236	45.0142	0.84546	45.1369	0.72582	45.0142	0.76085	45.0144	0.68784
145.347	0.79592	145.347	0.51459	45.3481	0.37392	45.1807	0.86363	45.1809	0.84207	45.3036	0.74189	45.181	0.76043	45.1809	0.68943
145.514	0.80466	145.514	0.52094	45.5146	0.37034	45.3474	0.8704	45.3477	0.84503	45.4702	0.75034	45.3477	0.7575	45.3477	0.69022
145.681	0.81817	145.681	0.52969	45.6814	0.36836	45.5142	0.87505	45.5142	0.85095	45.6368	0.74611	45.5143	0.75583	45.5141	0.69062
145.847	0.82413	145.847	0.53446	45.848	0.37352	45.6807	0.87505	45.6809	0.85602	45.8034	0.73597	45.6807	0.75708	45.6809	0.69459
146.014	0.81937	146.014	0.53128	46.0147	0.38187	45.8474	0.87166	45.8476	0.85645	45.9702	0.73132	45.8473	0.7621	45.8478	0.69936
146.18	0.81142	146.18	0.52571	46.1816	0.38624	46.014	0.87166	46.0143	0.85476	46.1367	0.73639	46.0142	0.7688	46.0145	0.70175
146.347	0.81062	146.347	0.52412	46.3481	0.38306	46.1806	0.87505	46.181	0.85391	46.3034	0.74358	46.1807	0.77005	46.1809	0.70016
146.514	0.81817	146.514	0.53088	46.5147	0.3763	46.3474	0.87801	46.3476	0.85645	46.4702	0.74485	46.3472	0.76419	46.3477	0.69459
146.68	0.82215	146.68	0.53922	46.6814	0.37352	46.5142	0.87674	46.5142	0.85983	46.6367	0.73977	46.5139	0.75625	46.5144	0.69022
146.847	0.81857	146.847	0.54042	46.848	0.3775	46.6808	0.87378	46.6809	0.86067	46.8034	0.73597	46.6806	0.75499	46.681	0.69141
147.014	0.81261	147.014	0.53247	47.0146	0.38505	46.8476	0.87378	46.8477	0.85729	46.9701	0.74104	46.8472	0.75876	46.8477	0.69499
147.18	0.81301	147.18	0.52452	47.1814	0.38425	47.0142	0.87547	47.0144	0.85602	47.1367	0.75076	47.0141	0.76043	47.0144	0.6938
147.347	0.82095	147.347	0.5281	47.348	0.3763	47.1807	0.87631	47.1811	0.85814	47.3035	0.75415	47.1807	0.7575	47.181	0.68824
147.514	0.8289	147.514	0.54002	47.5146	0.36915	47.3476	0.87505	47.3477	0.86236	47.4703	0.74907	47.3474	0.75708	47.3477	0.68347
147.68	0.83049	147.68	0.54677	47.6813	0.36915	47.5143	0.8742	47.5142	0.86659	47.6367	0.7402	47.5142	0.75959	47.5146	0.68267
147.847	0.82175	147.847	0.54002	47.8479	0.37591	47.6807	0.87801	47.6807	0.86786	47.8033	0.73766	47.6807	0.76294	47.6811	0.68665
148.014	0.81301	148.014	0.52651	48.0147	0.38067	47.8474	0.88519	47.8474	0.86955	47.9701	0.74189	47.8475	0.76168	47.8477	0.69141
148.18	0.8138	148.18	0.52094	48.1814	0.37909	48.0142	0.88984	48.0139	0.87293	48.1368	0.74442	48.0143	0.75834	48.0145	0.69459
148.347	0.82493	148.347	0.5281	48.3479	0.37233	48.1809	0.88857	48.1807	0.87674	48.3035	0.74189	48.1809	0.75959	48.1811	0.6934
148.514	0.83526	148.514	0.53803	48.5147	0.36796	48.3476	0.88392	48.3475	0.87801	48.4701	0.73597	48.3476	0.76587	48.3478	0.69141
148.68	0.83526	148.68	0.54002	48.6816	0.37034	48.5141	0.88139	48.5142	0.87547	48.6367	0.73047	48.5143	0.77256	48.5144	0.69181
148.847	0.82533	148.847	0.53207	48.8481	0.3775	48.6807	0.88223	48.681	0.87293	48.8034	0.72878	48.6809	0.77716	48.6811	0.69698
149.014	0.81619	149.014	0.52412	49.0147	0.38147	48.8476	0.88392	48.8476	0.87166	48.9703	0.73174	48.8474	0.78009	48.8477	0.70055
149.18	0.81738	149.18	0.52214	49.1814	0.37591	49.0142	0.88519	49.0142	0.87378	49.1369	0.73766	49.0141	0.78093	49.0144	0.69817
149.347	0.82731	149.347	0.5269	49.3479	0.36796	49.1808	0.88604	49.1811	0.87547	49.3036	0.74189	49.1806	0.77883	49.1807	0.69022
149.514	0.83685	149.514	0.53207	49.5146	0.36796	49.3476	0.88688	49.3477	0.8742	49.4702	0.74231	49.3473	0.77591	49.3475	0.68824
149.68	0.84003	149.68	0.53207	49.6815	0.3771	49.5144	0.88731	49.5144	0.86701	49.6368	0.74189	49.5142	0.77381	49.5144	0.69618
149.847	0.83645	149.847	0.5277	49.8481	0.38544	49.6811	0.88731	49.681	0.85983	49.8034	0.74316	49.6809	0.77047	49.6811	0.70532
150.014	0.83327	150.014	0.52571	50.0146	0.38624	49.8477	0.88604	49.8476	0.86067	49.97	0.74696	49.8472	0.76796	49.8477	0.70413
150.18	0.83685	150.18	0.53088	50.1813	0.37948	50.0144	0.88604	50.0142	0.86828	50.1366	0.75203	50.0139	0.76545	50.0144	0.69261
150.347	0.84122	150.347	0.54042	50.3479	0.37273	50.1809	0.88731	50.1809	0.87547	50.3034	0.75626	50.1808	0.76461	50.1808	0.68108
150.514	0.84082	150.514	0.54836	50.5147	0.36955	50.3475	0.89069	50.3475	0.87547	50.4701	0.75753	50.3475	0.76796	50.3476	0.6791
150.68	0.83447	150.68	0.55035	50.6814	0.36955	50.5141	0.89365	50.5141	0.87293	50.6366	0.75753	50.5142	0.77256	50.5145	0.68704
150.847	0.8297	150.847	0.54479	50.8479	0.37273	50.6806	0.89449	50.6809	0.87378	50.8034	0.75457	50.6807	0.77381	50.681	0.69578
151.014	0.83288	151.014	0.53684	51.0147	0.37591	50.8473	0.89322	50.8474	0.87631	50.9702	0.75076	50.8472	0.77047	50.8477	0.69578
151.18	0.8436	151.18	0.53128	51.1816	0.37511	51.0141	0.89322	51.0142	0.87758	51.1367	0.7495	51.0141	0.76754	51.0144	0.69062
151.347	0.85195	151.347	0.52969	51.3481	0.37233	51.1808	0.89365	51.181	0.87505	51.3034	0.75076	51.1809	0.76754	51.1811	0.68824
151.514	0.84559	151.514	0.5277	51.5147	0.37154	51.3475	0.89534	51.3476	0.87082	51.4701	0.74738	51.3475	0.77047	51.3477	0.69141
151.68	0.83049	151.68	0.52571	51.6814	0.37591	51.5141	0.89787	51.5142	0.86913	51.6367	0.73977	51.514	0.77298	51.5143	0.69817
151.847	0.82095	151.847	0.52333	51.8479	0.38067	51.6807	0.89956	51.681	0.87251	51.8033	0.73724	51.6807	0.77256	51.681	0.70413
152.014	0.82652	152.014	0.52134	52.0146	0.38187	51.8474	0.90041	51.8476	0.87547	51.9702	0.74485	51.8474	0.76921	51.8477	0.70691
152.181	0.84201	152.181	0.52094	52.1814	0.3775	52.0142	0.89956	52.0142	0.87378	52.1369	0.75668	52.0142	0.76754	52.0146	0.70373
152.347	0.85354	152.347	0.52333	52.348	0.37034	52.181	0.90041	52.181	0.86913	52.3036	0.7588	52.1809	0.7688	52.1811	0.69618
152.514	0.85235	152.514	0.52571	52.5147	0.36597	52.3477	0.90252	52.3476	0.86955	52.4704	0.7495	52.3475	0.77381	52.3477	0.68824
152.68	0.83963	152.68	0.52452	52.6814	0.36955	52.5144	0.90379	52.5142	0.87505	52.6367	0.73893	52.5142	0.77842	52.5145	0.68704
152.847	0.83089	152.847	0.51896	52.8481	0.37829	52.6809	0.90252	52.6809	0.87631	52.8033	0.73512	52.6809	0.77632	52.681	0.6938
153.014	0.83526	153.014	0.51657	53.0148	0.38425	52.8476	0.90168	52.8477	0.86828	52.9701	0.73851	52.8475	0.76754	52.8477	0.69936
153.18	0.84798	153.18	0.52094	53.1814	0.38187	53.0142	0.90379	53.0142	0.85983	53.1367	0.74485	53.0143	0.75876	53.0144	0.69737
153.347	0.85553	153.347	0.5277	53.3479	0.37511	53.1808	0.90633	53.1807	0.86067	53.3034	0.75034	53.1809	0.75876	53.1809	0.69062
153.514	0.84996	153.514	0.53128	53.5147	0.37273	53.3475	0.90802	53.3475	0.8704	53.4701	0.7495	53.3474	0.76796	53.3476	0.68943
153.68	0.84082	153.68	0.5269	53.6816	0.3775	53.5141	0.91225	53.5143	0.88012	53.6366	0.74823	53.5141	0.77967	53.5144	0.69737
153.847	0.83764	153.847	0.51975	53.8481	0.38385	53.6807	0.91605	53.6809	0.88139	53.8033	0.75076	53.6807	0.78218	53.6809	0.70691
154.014	0.8444	154.014	0.51657	54.0148	0.38266	53.8476	0.91478	53.8475	0.87547	53.9702	0.75668	53.8474	0.77507	53.8477	0.7081
154.18	0.85433	154.18	0.52134	54.1814	0.37471	54.0142	0.90971	54.0141	0.87293	54.1368	0.7588	54.014	0.76796	54.0146	0.70055
154.347	0.85791	154.347	0.52969	54.3479	0.37034	54.1806	0.90802	54.1809	0.87674	54.3037	0.75457	54.1807	0.77005	54.181	0.69499
154.514	0.85195	154.514	0.53207	54.5146	0.37591	54.3473	0.91352	54.3477	0.88266	54.4704	0.75203	54.3473	0.77716	54.3477	0.69857
154.681	0.84201	154.681	0.5277	54.6813	0.38624	54.5141	0.9207	54.5143	0.8835	54.6369	0.75415	54.5141	0.77967	54.5144	0.70691
154.847	0.83764	154.847	0.52293	54.8481	0.39379	54.6807	0.9207	54.6809	0.87801	54.8034	0.75668	54.6808	0.77256	54.681	0.71088
155.014	0.84241	155.014	0.52412	55.0146	0.3918	54.8476	0.91225	54.8476	0.8742	54.9702	0.75541	54.8473	0.76336	54.8478	0.70612
155.18	0.85036	155.18	0.53207	55.1814	0.38385	55.0144	0.90421	55.0143	0.87758	55.1366	0.75288	55.0141	0.76419	55.0144	0.69936
155.347	0.85314	155.347	0.53883	55.348	0.37591	55.1809	0.90548	55.181	0.88392	55.3032	0.75161	55.1808	0.77591	55.181	0.69936
155.514	0.84877	155.514	0.53763	55.5147	0.37471	55.3477	0.91478	55.3476	0.88731	55.4701	0.75161	55.3474	0.7872	55.3477	0.70532
155.681	0.8436	155.681	0.53207	55.6814	0.38067	55.5144	0.92112	55.514	0.88477	55.6367	0.75034	55.5142	0.7872	55.5145	0.7085
155.847	0.84559	155.847	0.53088	55.8479	0.38942	55.6809	0.91859	55.6807	0.87801	55.8036	0.74907	55.6809	0.77967	55.6812	0.70294
156.014	0.85433	156.014	0.53485	56.0146	0.3922	55.8474	0.9114	55.8475	0.87378	55.9703	0.75076	55.8475	0.77632	55.8478	0.69499
156.18	0.86228	156.18	0.53763	56.1815	0.39061	56.0141	0.91098	56.0143	0.87547	56.1367	0.7533	56.0141	0.78093	56.0144	0.69022
156.347	0.86268	156.347	0.53326	56.3481	0.38743	56.1807	0.91986	56.1809	0.8797	56.3034	0.7533	56.1808	0.78594	56.181	0.69141
156.514	0.85711	156.514	0.52571	56.5147	0.38703	56.3476	0.92916	56.3475	0.88266	56.4702	0.75034	56.3476	0.78678	56.3478	0.69618
156.68	0.85235	156.68	0.52015	56.6814	0.38822	56.5143	0.92577	56.5142	0.8835	56.6369	0.74696	56.5142	0.78344	56.5144	0.70016
156.847	0.85036	156.847	0.52015	56.848	0.3918	56.6807	0.90971	56.6809	0.88731	56.8035	0.7495	56.6808	0.78009	56.681	0.70016
157.014	0.85235	157.014	0.52571	57.0147	0.39379	56.8475	0.89661	56.8475	0.89322	56.9702	0.75753	56.8475	0.77967	56.8476	0.69618
157.181	0.85473	157.181	0.53128	57.1816	0.38862	57.0141	0.89914	57.0143	0.89576	57.1368	0.76345	57.0144	0.78302	57.0142	0.69499
157.347	0.85553	157.347	0.53207	57.348	0.38028	57.1807	0.91267	57.1811	0.89322	57.3036	0.76049	57.1809	0.78594	57.1809	0.69817
157.514	0.85314	157.514	0.5269	57.5146	0.3763	57.3474	0.92324	57.3477	0.88942	57.4702	0.75203	57.3474	0.78553	57.3478	0.70175
157.68	0.85314	157.68	0.52333	57.6813	0.38067	57.5142	0.92197	57.5143	0.88857	57.6366	0.74696	57.5141	0.78218	57.5145	0.70175
157.847	0.8599	157.847	0.52532	57.8479	0.38862	57.6807	0.91352	57.6809	0.89238	57.8032	0.75161	57.6807	0.78093	57.6809	0.69936
158.014	0.86904	158.014	0.53128	58.0146	0.3918	57.8474	0.90886	57.8476	0.89365	57.97	0.76176	57.8474	0.78344	57.8476	0.70055
158.18	0.87182	158.18	0.53803	58.1813	0.38703	58.0142	0.91352	58.0142	0.88942	58.1367	0.76767	58.0141	0.78553	58.0144	0.70532
158.347	0.86705	158.347	0.53922	58.3481	0.37948	58.1809	0.9207	58.1808	0.88519	58.3034	0.7626	58.1807	0.78344	58.181	0.7093
158.514	0.8599	158.514	0.53485	58.5147	0.37909	58.3475	0.92197	58.3475	0.88604	58.4701	0.7533	58.3472	0.77967	58.3476	0.70731
158.68	0.8587	158.68	0.53128	58.6815	0.38743	58.5142	0.91605	58.5143	0.89196	58.6367	0.75034	58.514	0.77883	58.5142	0.70294
158.847	0.86387	158.847	0.53247	58.8481	0.39975	58.6809	0.90886	58.6811	0.89661	58.8035	0.75626	58.6808	0.78176	58.6809	0.70135
159.014	0.86904	159.014	0.53366	59.0147	0.40332	58.8476	0.90633	58.8477	0.89703	58.9702	0.76514	58.8475	0.78469	58.8477	0.70492
159.18	0.86784	159.18	0.53207	59.1815	0.39538	59.0143	0.91267	59.0142	0.89322	59.1368	0.76894	59.0141	0.78594	59.0146	0.70969
159.347	0.86109	159.347	0.53008	59.3479	0.38544	59.1807	0.92451	59.181	0.88815	59.3036	0.76598	59.1806	0.78594	59.1811	0.70969
159.514	0.85553	159.514	0.52969	59.5146	0.38306	59.3475	0.92958	59.3476	0.88731	59.4704	0.75753	59.3475	0.78427	59.3477	0.70413
159.681	0.8591	159.681	0.53008	59.6815	0.38862	59.5142	0.92239	59.5142	0.89238	59.6369	0.75076	59.5143	0.78218	59.5146	0.69857
159.847	0.87023	159.847	0.53366	59.8481	0.39736	59.6811	0.90971	59.6809	0.8983	59.8035	0.75161	59.6809	0.78093	59.6811	0.69737
160.014	0.88056	160.014	0.53922	60.0147	0.40293	59.8477	0.90295	59.8476	0.89956	59.9703	0.7588	59.8475	0.78093	59.8478	0.70175
160.18	0.88056	160.18	0.5424	60.1814	0.40174	60.0142	0.90971	60.0143	0.89661	60.1368	0.76598	60.0141	0.78176	60.0145	0.70691
160.347	0.87142	160.347	0.54042	60.348	0.39736	60.1807	0.92197	60.1809	0.89238	60.3034	0.76852	60.1807	0.78302	60.1811	0.7081
160.514	0.86109	160.514	0.53446	60.5147	0.39419	60.3475	0.92831	60.3474	0.88984	60.4702	0.76598	60.3474	0.78344	60.3478	0.70373
160.681	0.85672	160.681	0.53128	60.6814	0.39419	60.5142	0.92451	60.5142	0.88984	60.6368	0.7626	60.5142	0.78427	60.5144	0.70135
160.847	0.86149	160.847	0.53326	60.8479	0.39538	60.6808	0.91817	60.6808	0.89238	60.8034	0.76176	60.6808	0.78344	60.6809	0.70294
161.014	0.87142	161.014	0.53684	61.0146	0.39617	60.8473	0.91817	60.8474	0.89322	60.9701	0.7626	60.8474	0.78093	60.8477	0.70492
161.18	0.87619	161.18	0.53883	61.1814	0.39736	61.014	0.92451	61.0143	0.89196	61.1366	0.76176	61.0143	0.77967	61.0144	0.70254
161.347	0.87341	161.347	0.53763	61.3479	0.39657	61.1807	0.93254	61.1809	0.88942	61.3033	0.75922	61.1809	0.78176	61.1809	0.69737
161.514	0.86586	161.514	0.53684	61.5147	0.39498	61.3476	0.93254	61.3474	0.88857	61.4701	0.75668	61.3474	0.78678	61.3477	0.6938
161.68	0.86268	161.68	0.53604	61.6814	0.39498	61.5144	0.92408	61.5142	0.89196	61.6369	0.75626	61.5141	0.79138	61.5144	0.6934
161.847	0.86586	161.847	0.53684	61.848	0.39856	61.6809	0.91521	61.681	0.89787	61.8034	0.75795	61.6808	0.79055	61.681	0.69499
162.014	0.87261	162.014	0.53922	62.0147	0.40332	61.8476	0.91817	61.8477	0.89956	61.9701	0.76133	61.8473	0.78804	61.8477	0.69618
162.18	0.87698	162.18	0.5424	62.1814	0.40412	62.0142	0.92958	62.0143	0.89576	62.1367	0.76345	62.0142	0.78804	62.0144	0.69618
162.347	0.87619	162.347	0.54439	62.348	0.39975	62.1807	0.93761	62.1809	0.88815	62.3036	0.76133	62.1808	0.79013	62.1809	0.69618
162.514	0.87062	162.514	0.54558	62.5146	0.39379	62.3474	0.93507	62.3476	0.88477	62.4703	0.75626	62.3472	0.78887	62.3477	0.69737
162.68	0.86347	162.68	0.54717	62.6813	0.38981	62.5142	0.92704	62.5143	0.89196	62.6368	0.75415	62.514	0.78344	62.5144	0.70016
162.847	0.86109	162.847	0.54717	62.8479	0.39419	62.6808	0.92239	62.681	0.90421	62.8035	0.7588	62.6807	0.78093	62.6809	0.70254
163.014	0.86586	163.014	0.54717	63.0148	0.40213	62.8476	0.92408	62.8476	0.90886	62.9702	0.76767	62.8474	0.78344	62.8476	0.70492
163.18	0.87341	163.18	0.54677	63.1814	0.40571	63.0143	0.92916	63.0143	0.90379	63.1369	0.77232	63.0141	0.78887	63.0144	0.70691
163.347	0.87579	163.347	0.54558	63.348	0.40213	63.1809	0.93381	63.1809	0.89576	63.3035	0.76894	63.181	0.79055	63.1811	0.7093
163.514	0.87062	163.514	0.5424	63.5146	0.39657	63.3474	0.9355	63.3474	0.89196	63.4702	0.76176	63.3475	0.79013	63.3477	0.71367
163.68	0.86387	163.68	0.54042	63.6814	0.39736	63.5143	0.93423	63.5143	0.89365	63.6367	0.75922	63.5141	0.78887	63.5144	0.71764
163.847	0.86387	163.847	0.54161	63.8481	0.40213	63.6807	0.93127	63.6809	0.89787	63.8034	0.76598	63.6807	0.78887	63.681	0.71883
164.014	0.87261	164.014	0.54598	64.0147	0.40531	63.8475	0.92958	63.8476	0.89956	63.9703	0.77613	63.8474	0.79138	63.8478	0.71287
164.18	0.88414	164.18	0.54916	64.1816	0.40332	64.0142	0.93042	64.0142	0.89956	64.1368	0.77909	64.0141	0.79306	64.0145	0.70373
164.347	0.8893	164.347	0.54916	64.3481	0.39776	64.1808	0.93169	64.1809	0.90083	64.3036	0.76852	64.1807	0.79515	64.1811	0.70016
164.514	0.88493	164.514	0.54717	64.5148	0.39379	64.3476	0.93169	64.3476	0.90633	64.4703	0.75668	64.3474	0.79724	64.3476	0.70413
164.681	0.87937	164.681	0.54797	64.6815	0.39498	64.5142	0.93127	64.5142	0.91352	64.6367	0.75668	64.5144	0.79849	64.5144	0.7085
164.847	0.87937	164.847	0.55114	64.8481	0.40174	64.6809	0.93296	64.6809	0.91521	64.8033	0.76767	64.6811	0.79849	64.681	0.7081
165.014	0.88493	165.014	0.55273	65.0145	0.40849	64.8477	0.93677	64.8476	0.91013	64.97	0.77486	64.8475	0.79766	64.8478	0.70612
165.18	0.88731	165.18	0.55035	65.1813	0.40889	65.0141	0.94142	65.0143	0.90379	65.1366	0.77063	65.0141	0.79724	65.0144	0.70612
165.347	0.88493	165.347	0.54677	65.3479	0.40531	65.1806	0.94353	65.181	0.90379	65.3032	0.76133	65.1809	0.79598	65.1809	0.70969
165.514	0.88016	165.514	0.54359	65.5147	0.40293	65.3475	0.94142	65.3476	0.90802	65.47	0.76049	65.3475	0.79598	65.3478	0.71406
165.68	0.88016	165.68	0.5424	65.6814	0.40531	65.5142	0.93846	65.5141	0.91225	65.6368	0.76979	65.5142	0.79724	65.5146	0.71605
165.847	0.88612	165.847	0.5424	65.8481	0.41087	65.6808	0.93846	65.6808	0.91267	65.8036	0.77951	65.6807	0.79849	65.681	0.71367
166.014	0.89208	166.014	0.5424	66.0147	0.41366	65.8475	0.94099	65.8474	0.91098	65.9703	0.78205	65.8471	0.79891	65.8475	0.7093
166.18	0.89208	166.18	0.5428	66.1814	0.41087	66.0142	0.94353	66.0141	0.90802	66.1368	0.77824	66.0141	0.79849	66.0143	0.7081
166.347	0.88692	166.347	0.54439	66.3481	0.40293	66.1807	0.94142	66.1809	0.90802	66.3035	0.7719	66.1809	0.79766	66.1809	0.71367
166.514	0.88255	166.514	0.54677	66.5147	0.40054	66.3476	0.93972	66.3476	0.91394	66.4702	0.76641	66.3473	0.79515	66.3477	0.71963
166.68	0.88533	166.68	0.54797	66.6814	0.40571	66.5142	0.94099	66.5143	0.91986	66.6367	0.76641	66.5139	0.79264	66.5144	0.71764
166.847	0.89288	166.847	0.54598	66.848	0.41525	66.6809	0.9448	66.681	0.92197	66.8034	0.77106	66.6807	0.79138	66.6811	0.7081
167.014	0.89606	167.014	0.54042	67.0148	0.42121	66.8476	0.94733	66.8476	0.9169	66.9703	0.77232	66.8473	0.79138	66.8477	0.70055
167.181	0.89089	167.181	0.53446	67.1815	0.42041	67.0142	0.94691	67.0141	0.91098	67.1368	0.76767	67.0142	0.78887	67.0145	0.70254
167.347	0.88175	167.347	0.53446	67.3481	0.41246	67.1809	0.94564	67.1809	0.9076	67.3036	0.76049	67.181	0.78218	67.1811	0.70969
167.514	0.87818	167.514	0.54359	67.5146	0.40412	67.3476	0.94353	67.3476	0.90633	67.4704	0.75795	67.3476	0.77842	67.3478	0.71287
167.68	0.88692	167.68	0.55591	67.6812	0.40332	67.5143	0.94015	67.5142	0.90633	67.6368	0.76133	67.5142	0.78302	67.5146	0.70969
167.847	0.89963	167.847	0.56068	67.8478	0.41366	67.6809	0.93972	67.6809	0.90802	67.8034	0.76725	67.6808	0.79264	67.6812	0.70691
168.014	0.904	168.014	0.55353	68.0146	0.42478	67.8476	0.94353	67.8476	0.90971	67.9701	0.7719	67.8475	0.79849	67.8477	0.7085
168.18	0.89765	168.18	0.54359	68.1814	0.42597	68.0142	0.94691	68.0142	0.90802	68.1367	0.77359	68.0143	0.79766	68.0144	0.71486
168.347	0.89169	168.347	0.54121	68.3478	0.41684	68.1808	0.94607	68.1808	0.90633	68.3035	0.77232	68.1809	0.79264	68.181	0.71843
168.514	0.89288	168.514	0.55035	68.5144	0.4065	68.3474	0.94226	68.3475	0.9076	68.4702	0.76852	68.3474	0.78678	68.3475	0.71486
168.68	0.90082	168.68	0.56187	68.6814	0.40452	68.514	0.93888	68.5144	0.9114	68.6367	0.76767	68.5141	0.78469	68.5143	0.70731
168.847	0.90679	168.847	0.56307	68.848	0.41326	68.6807	0.94142	68.681	0.91478	68.8034	0.77486	68.6809	0.7872	68.681	0.7081
169.014	0.90202	169.014	0.55154	69.0147	0.42319	68.8475	0.95283	68.8476	0.91267	68.9702	0.78078	68.8475	0.78929	68.8478	0.71526
169.18	0.8893	169.18	0.53763	69.1814	0.42319	69.0142	0.96128	69.0142	0.90633	69.1368	0.77697	69.0141	0.78804	69.0144	0.71843
169.347	0.87937	169.347	0.53604	69.348	0.41087	69.1807	0.9579	69.1811	0.90083	69.3034	0.76471	69.1806	0.78887	69.181	0.71168
169.514	0.88175	169.514	0.54717	69.5146	0.39856	69.3475	0.94607	69.3477	0.90506	69.4703	0.75457	69.3474	0.79264	69.3477	0.70413
169.681	0.89486	169.681	0.55631	69.6814	0.39657	69.5143	0.93888	69.5143	0.91352	69.6367	0.75457	69.5142	0.79724	69.5144	0.70532
169.847	0.90838	169.847	0.55273	69.848	0.4065	69.6809	0.94142	69.6809	0.91732	69.8033	0.76514	69.6807	0.79766	69.6811	0.71406
170.014	0.91235	170.014	0.54121	70.0147	0.41644	69.8476	0.94733	69.8474	0.91352	69.9701	0.77613	69.8472	0.79389	69.8478	0.72082
170.18	0.90758	170.18	0.53446	70.1815	0.41882	70.0143	0.94987	70.0142	0.90802	70.1367	0.77951	70.0141	0.78929	70.0144	0.72042
170.347	0.90162	170.347	0.53763	70.3481	0.41246	70.1809	0.94818	70.1809	0.91013	70.3034	0.77317	70.1809	0.79264	70.181	0.71367
170.514	0.904	170.514	0.54479	70.5149	0.4065	70.3476	0.94564	70.3477	0.91986	70.4701	0.76598	70.3476	0.80142	70.3478	0.70969
170.68	0.91076	170.68	0.54916	70.6815	0.4077	70.5144	0.94564	70.514	0.92704	70.6368	0.76641	70.5142	0.80728	70.5146	0.71367
170.847	0.90996	170.847	0.54598	70.8479	0.41684	70.6809	0.94945	70.6808	0.92577	70.8036	0.77444	70.6809	0.80477	70.6811	0.72161
171.014	0.90281	171.014	0.54042	71.0146	0.42677	70.8474	0.95198	70.8475	0.91859	70.9703	0.77824	70.8475	0.79975	70.8478	0.724
171.18	0.90003	171.18	0.54002	71.1815	0.42717	71.0141	0.94945	71.0142	0.9169	71.1369	0.77359	71.0142	0.79849	71.0145	0.71843
171.347	0.90838	171.347	0.54797	71.348	0.41882	71.1807	0.94395	71.1809	0.92408	71.3036	0.76767	71.1809	0.80309	71.1809	0.71088
171.514	0.9203	171.514	0.5571	71.5146	0.41087	71.3475	0.94099	71.3475	0.93423	71.4703	0.76894	71.3474	0.80728	71.3477	0.7085
171.68	0.92665	171.68	0.55949	71.6814	0.41366	71.5142	0.94353	71.5142	0.93677	71.6369	0.77444	71.5141	0.8056	71.5145	0.71367
171.847	0.92109	171.847	0.55234	71.8481	0.42439	71.6808	0.94691	71.6809	0.93127	71.8034	0.77613	71.6806	0.79975	71.6811	0.71883
172.014	0.91116	172.014	0.5428	72.0148	0.43154	71.8474	0.94607	71.8476	0.92451	71.9703	0.7719	71.8474	0.79515	71.8477	0.71883
172.181	0.90877	172.181	0.54161	72.1814	0.42995	72.0141	0.94353	72.0144	0.92451	72.1369	0.76852	72.0142	0.79766	72.0143	0.71287
172.347	0.91672	172.347	0.54956	72.3479	0.42121	72.1807	0.9448	72.181	0.92662	72.3034	0.77359	72.1809	0.80309	72.1807	0.70731
172.514	0.92467	172.514	0.56068	72.5145	0.41366	72.3476	0.95114	72.3476	0.92535	72.4701	0.78331	72.3476	0.80435	72.3476	0.7081
172.68	0.92228	172.68	0.56307	72.6812	0.41525	72.5142	0.95663	72.5142	0.92197	72.6366	0.78881	72.5141	0.80142	72.5144	0.71605
172.847	0.91513	172.847	0.55472	72.8479	0.4224	72.6807	0.95663	72.6809	0.92239	72.8032	0.78543	72.6807	0.80017	72.6809	0.72519
173.014	0.91354	173.014	0.5428	73.0146	0.42876	72.8475	0.9541	72.8476	0.92916	72.97	0.77951	72.8473	0.801	72.8477	0.72757
173.181	0.92149	173.181	0.54042	73.1811	0.42717	73.0144	0.95283	73.0142	0.93381	73.1367	0.77824	73.014	0.801	73.0144	0.72082
173.347	0.92983	173.347	0.54956	73.3478	0.42041	73.181	0.95452	73.1809	0.93127	73.3034	0.78162	73.1807	0.80142	73.181	0.71486
173.514	0.92824	173.514	0.56148	73.5147	0.41366	73.3476	0.95663	73.3475	0.92408	73.47	0.78416	73.3472	0.80435	73.3477	0.71526
173.68	0.9203	173.68	0.56307	73.6816	0.41366	73.5142	0.95663	73.5143	0.92112	73.6366	0.78205	73.5141	0.80811	73.5144	0.72042
173.847	0.91513	173.847	0.55353	73.8481	0.42001	73.6807	0.9541	73.6809	0.92662	73.8034	0.77951	73.6808	0.80853	73.681	0.72519
174.014	0.91672	174.014	0.5428	74.0147	0.42558	73.8475	0.95198	73.8475	0.93381	73.9702	0.78162	73.8474	0.80686	73.8478	0.72837
174.18	0.92347	174.18	0.54121	74.1815	0.42558	74.0142	0.9541	74.0141	0.93507	74.1368	0.78796	74.014	0.80351	74.0145	0.72956
174.347	0.92824	174.347	0.54916	74.3481	0.42001	74.1807	0.95663	74.1809	0.93169	74.3036	0.79135	74.1807	0.80142	74.181	0.72837
174.514	0.92785	174.514	0.55949	74.5148	0.41763	74.3475	0.95663	74.3476	0.93042	74.4703	0.7867	74.3474	0.80226	74.3477	0.72718
174.68	0.92427	174.68	0.56148	74.6815	0.42121	74.5142	0.9541	74.5143	0.9355	74.6367	0.78036	74.5141	0.80477	74.5146	0.72519
174.847	0.92347	174.847	0.55114	74.8481	0.42597	74.6808	0.95198	74.681	0.94099	74.8034	0.78078	74.6809	0.80728	74.6811	0.724
175.014	0.92665	175.014	0.53803	75.0147	0.42439	74.8477	0.95325	74.8475	0.93634	74.9701	0.78754	74.8475	0.8102	74.8477	0.7232
175.18	0.92824	175.18	0.53763	75.1814	0.41525	75.0144	0.95452	75.0142	0.92408	75.1366	0.79177	75.0141	0.81188	75.0144	0.724
175.347	0.92785	175.347	0.54797	75.3481	0.40531	75.1808	0.95537	75.1809	0.91521	75.3033	0.79135	75.1809	0.81146	75.1811	0.7232
175.514	0.92586	175.514	0.5571	75.5147	0.40412	75.3474	0.95579	75.3477	0.91943	75.4702	0.78923	75.3476	0.80853	75.3478	0.72042
175.68	0.92427	175.68	0.55512	75.6815	0.41326	75.5141	0.9579	75.5142	0.93127	75.6369	0.79008	75.5142	0.80853	75.5145	0.71645
175.847	0.92347	175.847	0.54677	75.848	0.42558	75.6808	0.96044	75.6809	0.93972	75.8036	0.79177	75.6808	0.81271	75.6809	0.71645
176.014	0.92149	176.014	0.54002	76.0146	0.42876	75.8474	0.96044	75.8477	0.94015	75.9702	0.79177	75.8473	0.81313	75.8475	0.72082
176.18	0.9191	176.18	0.5424	76.1814	0.42001	76.0142	0.96002	76.0145	0.93846	76.1366	0.78881	76.0142	0.80853	76.0142	0.72718
176.347	0.9203	176.347	0.55234	76.348	0.41087	76.1808	0.96171	76.181	0.93761	76.3033	0.78543	76.1808	0.80477	76.1809	0.72718
176.514	0.92586	176.514	0.55949	76.5146	0.41326	76.3476	0.9672	76.3475	0.93888	76.4702	0.78754	76.3474	0.80853	76.3478	0.71963
176.68	0.92983	176.68	0.5575	76.6814	0.42439	76.5142	0.97016	76.5142	0.93972	76.6368	0.79473	76.5141	0.81648	76.5144	0.71367
176.847	0.92824	176.847	0.55154	76.8479	0.43392	76.6807	0.97016	76.6809	0.93846	76.8034	0.80107	76.6808	0.81899	76.6809	0.71486
177.014	0.92665	177.014	0.54916	77.0146	0.43392	76.8476	0.96974	76.8476	0.93677	76.9701	0.79769	76.8473	0.81648	76.8477	0.72082
177.18	0.92824	177.18	0.55353	77.1814	0.42558	77.0142	0.96974	77.0142	0.93888	77.1367	0.78627	77.0141	0.81188	77.0146	0.7244
177.347	0.9346	177.347	0.56028	77.3481	0.42001	77.1809	0.97101	77.181	0.94226	77.3036	0.77317	77.1808	0.8102	77.1811	0.72201
177.514	0.94136	177.514	0.56148	77.5146	0.42478	77.3476	0.97227	77.3475	0.94564	77.4703	0.77063	77.3474	0.81062	77.3479	0.71764
177.68	0.94255	177.68	0.55512	77.6813	0.43551	77.5142	0.97227	77.5141	0.9486	77.6368	0.78205	77.5141	0.81313	77.5146	0.71526
177.847	0.93818	177.847	0.54717	77.8479	0.43948	77.6807	0.96974	77.6809	0.95198	77.8034	0.79515	77.6807	0.81564	77.6811	0.71764
178.014	0.93142	178.014	0.54677	78.0148	0.43352	77.8473	0.96762	77.8476	0.95072	77.9701	0.79515	77.8474	0.81522	77.8477	0.72281
178.18	0.92904	178.18	0.55591	78.1814	0.42319	78.0141	0.96974	78.014	0.94353	78.1367	0.78289	78.0141	0.80937	78.0144	0.72519
178.347	0.93142	178.347	0.56704	78.3479	0.41922	78.1808	0.97481	78.1808	0.93507	78.3036	0.77359	78.1808	0.80226	78.1811	0.7232
178.514	0.93381	178.514	0.56942	78.5147	0.42478	78.3475	0.97735	78.3475	0.93296	78.4701	0.77909	78.3474	0.801	78.3476	0.72082
178.68	0.93341	178.68	0.56187	78.6816	0.42995	78.5142	0.97354	78.5143	0.94099	78.6367	0.79135	78.5143	0.8056	78.5144	0.72082
178.847	0.93102	178.847	0.55512	78.8481	0.42717	78.681	0.96551	78.6809	0.95072	78.8034	0.79853	78.6809	0.80728	78.681	0.7232
179.014	0.93142	179.014	0.5575	79.0147	0.41763	78.8478	0.96255	78.8475	0.9541	78.9703	0.79515	78.8476	0.80142	78.8478	0.7244
179.18	0.93659	179.18	0.56823	79.1815	0.40849	79.0143	0.96551	79.0143	0.9486	79.1368	0.78627	79.0142	0.79598	79.0145	0.72281
179.347	0.94175	179.347	0.57618	79.348	0.40531	79.1809	0.97143	79.181	0.94226	79.3036	0.78078	79.1807	0.79766	79.1809	0.72082
179.514	0.94056	179.514	0.5726	79.5147	0.41008	79.3476	0.97227	79.3476	0.94015	79.4704	0.78458	79.3474	0.80811	79.3476	0.72042
179.68	0.93341	179.68	0.56148	79.6814	0.41922	79.5143	0.9672	79.5144	0.9448	79.6368	0.79515	79.5142	0.81648	79.5144	0.72281
179.847	0.92824	179.847	0.55353	79.8479	0.42558	79.6809	0.96424	79.6809	0.9486	79.8034	0.80445	79.6809	0.81773	79.681	0.72837
180.014	0.93341	180.014	0.55591	80.0143	0.42558	79.8475	0.96889	79.8475	0.94691	79.9701	0.80783	79.8474	0.81522	79.8476	0.73512
180.18	0.94573	180.18	0.56307	80.1812	0.42001	80.0141	0.97692	80.0143	0.94015	80.1366	0.80572	80.014	0.81439	80.0142	0.7391
180.347	0.95367	180.347	0.56585	80.348	0.41366	80.1806	0.97692	80.1811	0.93846	80.3032	0.79769	80.1807	0.81773	80.181	0.7387
180.514	0.95169	180.514	0.55909	80.5147	0.41326	80.3473	0.96974	80.3476	0.94564	80.4701	0.79008	80.3476	0.8215	80.3477	0.73353
180.68	0.94374	180.68	0.54956	80.6814	0.41803	80.514	0.96255	80.5142	0.9541	80.6368	0.78881	80.5142	0.8215	80.5144	0.73115
180.847	0.93897	180.847	0.54797	80.8479	0.42121	80.6807	0.96424	80.6809	0.95537	80.8035	0.79388	80.6807	0.81773	80.6811	0.73433
181.014	0.94175	181.014	0.5571	81.0147	0.41684	80.8475	0.97439	80.8475	0.94818	80.9702	0.79853	80.8472	0.81439	80.8477	0.7387
181.18	0.94851	181.18	0.56863	81.1815	0.40968	81.0143	0.98284	81.0143	0.94142	81.1367	0.79346	81.0141	0.81564	81.0144	0.7387
181.347	0.95248	181.347	0.57101	81.3481	0.4065	81.1808	0.98284	81.1809	0.94268	81.3034	0.78205	81.1808	0.81899	81.181	0.73353
181.514	0.9501	181.514	0.56148	81.5147	0.41008	81.3476	0.97862	81.3474	0.95198	81.4702	0.77782	81.3474	0.8215	81.3478	0.72837
181.68	0.94573	181.68	0.55035	81.6815	0.41644	81.5142	0.97946	81.5141	0.9579	81.6369	0.78458	81.5141	0.82233	81.5144	0.72757
181.847	0.94454	181.847	0.54916	81.848	0.41684	81.6808	0.98538	81.6809	0.9541	81.8036	0.79642	81.6807	0.82108	81.6809	0.73075
182.014	0.95129	182.014	0.5571	82.0148	0.41246	81.8476	0.98918	81.8477	0.94395	81.9701	0.80234	81.8474	0.82108	81.8477	0.73115
182.18	0.96202	182.18	0.56704	82.1815	0.40968	82.0142	0.9858	82.0144	0.94015	82.1367	0.7998	82.0142	0.82233	82.0146	0.72757
182.347	0.96639	182.347	0.56863	82.3481	0.41246	82.1808	0.97988	82.1811	0.94607	82.3036	0.79346	82.1809	0.82275	82.1811	0.7244
182.514	0.95805	182.514	0.56386	82.5147	0.42041	82.3476	0.97819	82.3476	0.95452	82.4704	0.7905	82.3475	0.82108	82.3479	0.72718
182.68	0.94612	182.68	0.56068	82.6815	0.42478	82.5144	0.98327	82.5141	0.95663	82.6368	0.79346	82.5141	0.81732	82.5147	0.73314
182.847	0.94454	182.847	0.56585	82.8481	0.42319	82.6808	0.9913	82.6807	0.95325	82.8035	0.80107	82.6809	0.81522	82.6811	0.73791
183.014	0.95407	183.014	0.57379	83.0147	0.41763	82.8476	0.99299	82.8476	0.9541	82.9702	0.80699	82.8475	0.81648	82.8476	0.73791
183.18	0.96083	183.18	0.57538	83.1813	0.41366	83.0142	0.98792	83.0142	0.96044	83.1367	0.80699	83.0142	0.81899	83.0144	0.73512
183.347	0.95646	183.347	0.56624	83.3479	0.41366	83.1808	0.982	83.1808	0.96297	83.3035	0.80065	83.1809	0.81899	83.1811	0.73075
183.514	0.94811	183.514	0.55393	83.5146	0.41207	83.3474	0.982	83.3475	0.9579	83.4701	0.79261	83.3475	0.81648	83.3477	0.72757
183.681	0.94692	183.681	0.55154	83.6814	0.40889	83.514	0.98453	83.5144	0.94945	83.6366	0.79008	83.514	0.81313	83.5144	0.72877
183.847	0.95646	183.847	0.56148	83.8481	0.4073	83.6807	0.98538	83.681	0.9448	83.8033	0.79177	83.6807	0.81313	83.6808	0.73194
184.014	0.96838	184.014	0.5726	84.0147	0.41127	83.8476	0.98157	83.8476	0.94691	83.9702	0.79346	83.8475	0.81899	83.8477	0.73433
184.18	0.97156	184.18	0.573	84.1814	0.41922	84.0142	0.97692	84.0142	0.95283	84.1367	0.79135	84.0141	0.82735	84.0144	0.73433
184.347	0.96321	184.347	0.56307	84.3479	0.42677	84.1807	0.97735	84.1809	0.9541	84.3035	0.78923	84.1806	0.83279	84.1809	0.73353
184.514	0.95407	184.514	0.55353	84.5145	0.42717	84.3476	0.98453	84.3476	0.94945	84.4703	0.79177	84.3472	0.83154	84.3477	0.73314
184.681	0.95367	184.681	0.55393	84.6813	0.4224	84.5143	0.99172	84.5142	0.94395	84.6367	0.80107	84.5142	0.82694	84.5144	0.73234
184.847	0.96321	184.847	0.56426	84.8481	0.41763	84.6809	0.99257	84.681	0.94607	84.8034	0.80783	84.6809	0.82484	84.6811	0.73194
185.014	0.97434	185.014	0.57538	85.0146	0.41684	84.8478	0.98792	84.8476	0.95325	84.9701	0.80445	84.8474	0.8261	84.8479	0.72996
185.18	0.97553	185.18	0.57777	85.1814	0.41922	85.0143	0.98284	85.0142	0.96128	85.1366	0.796	85.0142	0.82568	85.0145	0.72638
185.347	0.96718	185.347	0.57101	85.348	0.4224	85.1808	0.98157	85.181	0.96297	85.3032	0.79346	85.1809	0.82359	85.181	0.724
185.514	0.96083	185.514	0.56505	85.5147	0.42359	85.3475	0.98665	85.3475	0.95663	85.47	0.79853	85.3475	0.82359	85.3477	0.72718
185.68	0.96718	185.68	0.56426	85.6815	0.42359	85.5142	0.99383	85.5139	0.94733	85.6367	0.80445	85.5142	0.82694	85.5145	0.73512
185.847	0.97871	185.847	0.56942	85.848	0.4224	85.6808	0.99637	85.6808	0.94607	85.8036	0.80361	85.6808	0.83279	85.6811	0.74228
186.014	0.98189	186.014	0.57419	86.0147	0.4224	85.8474	0.99426	85.8475	0.95452	85.9702	0.79769	85.8472	0.83572	85.8477	0.74347
186.18	0.97156	186.18	0.57101	86.1815	0.4224	86.0141	0.99172	86.0143	0.96382	86.1367	0.7905	86.0141	0.83279	86.0144	0.7387
186.347	0.96043	186.347	0.56068	86.3481	0.42439	86.1807	0.99257	86.181	0.96551	86.3036	0.79008	86.1809	0.82359	86.181	0.73234
186.514	0.96162	186.514	0.5571	86.5148	0.42677	86.3477	0.99595	86.3477	0.95917	86.4704	0.79515	86.3475	0.81857	86.3478	0.73194
186.68	0.97275	186.68	0.57061	86.6814	0.42876	86.5143	0.99637	86.5143	0.95283	86.6369	0.80107	86.5142	0.82108	86.5144	0.73671
186.847	0.97871	186.847	0.59009	86.8479	0.42796	86.6808	0.99383	86.6809	0.95198	86.8036	0.7998	86.6809	0.82694	86.681	0.74347
187.014	0.97275	187.014	0.59565	87.0146	0.42558	86.8474	0.99003	86.8476	0.95663	86.9702	0.79346	86.8473	0.82945	86.8476	0.74665
187.18	0.95964	187.18	0.58333	87.1815	0.42717	87.0141	0.99003	87.0144	0.96171	87.1368	0.78881	87.0141	0.82819	87.0143	0.74466
187.347	0.95646	187.347	0.56823	87.3481	0.43154	87.1807	0.99383	87.1811	0.96382	87.3036	0.78923	87.1808	0.82694	87.181	0.74426
187.514	0.96877	187.514	0.56426	87.5147	0.43352	87.3475	0.99764	87.3476	0.96171	87.4702	0.79388	87.3474	0.82694	87.3477	0.74704
187.68	0.98348	187.68	0.57419	87.6814	0.42717	87.5143	0.99764	87.5142	0.95917	87.6365	0.79853	87.5141	0.82735	87.5144	0.75142
187.847	0.98626	187.847	0.58452	87.848	0.41803	87.6808	0.99426	87.6808	0.95832	87.8031	0.80191	87.6807	0.82568	87.6809	0.75261
188.014	0.97632	188.014	0.58214	88.0147	0.41445	87.8474	0.99172	87.8475	0.96128	87.97	0.80191	87.8474	0.82359	87.8476	0.74704
188.18	0.96758	188.18	0.56823	88.1814	0.41882	88.0142	0.99426	88.014	0.9672	88.1366	0.80191	88.0143	0.82233	88.0144	0.73791
188.347	0.96758	188.347	0.5571	88.3479	0.42677	88.1808	1.00144	88.1808	0.9727	88.3034	0.80572	88.1808	0.82443	88.1811	0.73314
188.514	0.97275	188.514	0.56267	88.5146	0.43233	88.3474	1.00863	88.3475	0.97566	88.4702	0.80952	88.3473	0.82945	88.3477	0.73671
188.68	0.97553	188.68	0.57896	88.6815	0.43233	88.514	1.0099	88.5143	0.97608	88.6368	0.80952	88.514	0.83196	88.5144	0.74347
188.847	0.97394	188.847	0.59128	88.848	0.42915	88.6807	1.00567	88.681	0.97439	88.8034	0.80361	88.6807	0.82945	88.6811	0.74665
189.014	0.97076	189.014	0.5877	89.0147	0.42597	88.8476	1.00229	88.8476	0.97101	88.9702	0.79853	88.8474	0.82359	88.8479	0.74466
189.18	0.97195	189.18	0.573	89.1815	0.42478	89.0142	1.00482	89.0141	0.96889	89.1369	0.79896	89.0141	0.82233	89.0145	0.74188
189.347	0.97632	189.347	0.56624	89.3479	0.42359	89.1808	1.00863	89.1809	0.96974	89.3036	0.80487	89.1806	0.8261	89.1809	0.73989
189.514	0.9795	189.514	0.57658	89.5147	0.42121	89.3475	1.00947	89.3476	0.97101	89.4703	0.80826	89.3473	0.83154	89.3476	0.7387
189.681	0.97831	189.681	0.59207	89.6815	0.41684	89.5143	1.00313	89.5143	0.97101	89.6368	0.80614	89.5142	0.83279	89.5144	0.73791
189.847	0.97434	189.847	0.59207	89.848	0.41684	89.6811	0.9951	89.6809	0.96889	89.8034	0.80361	89.6807	0.82945	89.6812	0.7391
190.014	0.97156	190.014	0.57538	90.0146	0.42439	89.8478	0.99383	89.8476	0.96889	89.9702	0.80234	89.8475	0.82275	89.8479	0.74307
190.18	0.97156	190.18	0.5575	90.1814	0.43114	90.0144	0.99975	90.0141	0.97101	90.1367	0.80487	90.0143	0.81983	90.0146	0.74665
190.347	0.97513	190.347	0.55591	90.348	0.43233	90.1809	1.00567	90.1808	0.97227	90.3033	0.8091	90.1809	0.82568	90.1811	0.74784
190.514	0.9795	190.514	0.57181	90.5147	0.42995	90.3477	1.00694	90.3475	0.97439	90.4702	0.81079	90.3476	0.83405	90.3479	0.74784
190.68	0.98228	190.68	0.58889	90.6813	0.42796	90.5144	1.00482	90.5142	0.97946	90.6367	0.81079	90.5143	0.83405	90.5145	0.74784
190.847	0.98348	190.847	0.58889	90.8479	0.42915	90.6808	1.00229	90.6809	0.98411	90.8034	0.81079	90.6809	0.82359	90.6811	0.74903
191.014	0.98189	191.014	0.56863	91.0145	0.43154	90.8474	1.00102	90.8475	0.98284	90.9702	0.81037	90.8474	0.81313	90.8477	0.75022
191.18	0.97672	191.18	0.54797	91.1813	0.43273	91.0141	1.00313	91.0144	0.97692	91.1367	0.80445	91.0142	0.81522	91.0144	0.75102
191.347	0.97394	191.347	0.54797	91.3479	0.42915	91.1807	1.00694	91.181	0.9727	91.3034	0.79896	91.1809	0.82735	91.1809	0.74983
191.514	0.9795	191.514	0.56426	91.5146	0.42478	91.3474	1.0099	91.3476	0.97481	91.4703	0.80191	91.3474	0.83656	91.3475	0.74863
191.68	0.98904	191.68	0.57737	91.6813	0.42478	91.5141	1.01286	91.5142	0.97946	91.6369	0.80952	91.514	0.83321	91.5143	0.74863
191.847	0.99579	191.847	0.573	91.8479	0.43035	91.6807	1.01328	91.6809	0.97988	91.8034	0.81079	91.6807	0.82359	91.681	0.75102
192.014	0.99341	192.014	0.5583	92.0147	0.43591	91.8474	1.01201	91.8477	0.97692	91.9701	0.80107	91.8474	0.82024	91.8477	0.75221
192.181	0.98546	192.181	0.55035	92.1814	0.4367	92.0139	1.00736	92.0143	0.97692	92.1368	0.79008	92.0142	0.82735	92.0144	0.74784
192.347	0.98189	192.347	0.55909	92.348	0.43273	92.1806	1.00482	92.1811	0.98284	92.3035	0.78923	92.1808	0.83823	92.181	0.74108
192.514	0.98626	192.514	0.57538	92.5147	0.42796	92.3476	1.00609	92.3476	0.98918	92.4702	0.79896	92.3474	0.84116	92.3478	0.7391
192.68	0.99222	192.68	0.58532	92.6814	0.42558	92.5144	1.01074	92.5142	0.99045	92.6366	0.8091	92.5141	0.83321	92.5146	0.74426
192.847	0.99421	192.847	0.58095	92.848	0.42478	92.6808	1.01455	92.6809	0.9858	92.8032	0.81037	92.6807	0.82359	92.6811	0.75102
193.014	0.98904	193.014	0.57181	93.0148	0.42558	92.8475	1.01539	92.8476	0.98157	92.9701	0.80487	92.8473	0.82275	92.8477	0.75221
193.181	0.98109	193.181	0.56863	93.1813	0.42677	93.0142	1.01201	93.014	0.982	93.1368	0.80065	93.0141	0.83196	93.0144	0.74665
193.347	0.98069	193.347	0.57618	93.3479	0.42876	93.1809	1.00947	93.1807	0.98792	93.3036	0.80572	93.1808	0.84116	93.1811	0.74307
193.514	0.98983	193.514	0.5873	93.5147	0.43114	93.3475	1.00821	93.3475	0.99299	93.4702	0.81925	93.3474	0.84032	93.3477	0.74546
193.68	0.99977	193.68	0.59009	93.6815	0.43392	93.5143	1.00736	93.5143	0.99257	93.6367	0.82728	93.5142	0.8307	93.5144	0.75102
193.847	0.99897	193.847	0.58095	93.8481	0.43909	93.6807	1.00694	93.681	0.98707	93.8033	0.82263	93.6809	0.82275	93.681	0.75142
194.014	0.99023	194.014	0.56863	94.0149	0.44465	93.8475	1.00567	93.8476	0.98411	93.9702	0.81333	93.8476	0.82568	93.8478	0.74466
194.18	0.98427	194.18	0.56585	94.1816	0.44703	94.0142	1.00694	94.0141	0.98538	94.1368	0.81206	94.0142	0.83405	94.0146	0.7387
194.347	0.98904	194.347	0.57499	94.3481	0.44584	94.1807	1.01328	94.1809	0.99045	94.3036	0.81671	94.1809	0.83823	94.1811	0.73989
194.514	0.99977	194.514	0.58571	94.5146	0.44147	94.3475	1.023	94.3477	0.99257	94.4703	0.81925	94.3474	0.83697	94.3478	0.74585
194.68	1.00493	194.68	0.58571	94.6813	0.4371	94.5143	1.0285	94.5143	0.98918	94.6369	0.81756	94.5141	0.83321	94.5145	0.74784
194.847	1.00096	194.847	0.57618	94.8479	0.4367	94.681	1.02723	94.6809	0.98538	94.8036	0.81164	94.6809	0.8307	94.6811	0.74307
195.014	0.99142	195.014	0.56624	95.0145	0.43948	94.8476	1.02596	94.8476	0.98665	94.9702	0.80699	94.8475	0.83447	94.8478	0.73632
195.18	0.98666	195.18	0.56744	95.1813	0.44147	95.0141	1.02892	95.0142	0.9913	95.1366	0.8091	95.014	0.8399	95.0143	0.73552
195.347	0.99222	195.347	0.58095	95.3481	0.44068	95.1807	1.0323	95.181	0.99426	95.3033	0.81629	95.1807	0.8399	95.1807	0.74108
195.514	1.00374	195.514	0.59406	95.5147	0.43909	95.3475	1.03019	95.3477	0.99383	95.4701	0.82051	95.3476	0.8307	95.3476	0.74704
195.68	1.0105	195.68	0.59247	95.6814	0.43829	95.5141	1.02512	95.5142	0.99383	95.6367	0.81502	95.5141	0.8215	95.5144	0.74585
195.847	1.00772	195.847	0.57975	95.8479	0.43948	95.6808	1.02047	95.6808	0.9951	95.8034	0.80445	95.6806	0.82233	95.6809	0.73791
196.014	0.99977	196.014	0.57101	96.0146	0.44147	95.8475	1.02131	95.8475	0.99637	95.9702	0.79726	95.8472	0.83321	95.8475	0.73314
196.18	0.99699	196.18	0.57419	96.1814	0.44068	96.0142	1.02512	96.0143	0.99637	96.1368	0.79769	96.0141	0.84534	96.0143	0.73671
196.347	1.00334	196.347	0.58214	96.3481	0.4371	96.1809	1.0285	96.181	0.99637	96.3034	0.80318	96.1809	0.84952	96.181	0.74665
196.514	1.0105	196.514	0.58333	96.5147	0.43273	96.3477	1.02892	96.3475	0.99975	96.4701	0.8091	96.3474	0.84241	96.3478	0.75221
196.68	1.01129	196.68	0.57658	96.6815	0.43352	96.5142	1.0285	96.5142	1.00356	96.6368	0.81291	96.514	0.83321	96.5143	0.74903
196.847	1.00493	196.847	0.57101	96.848	0.4371	96.6808	1.02977	96.6809	1.00482	96.8035	0.81502	96.6807	0.83154	96.6809	0.74029
197.014	0.99699	197.014	0.57499	97.0148	0.44028	96.8475	1.0323	96.8476	1.00144	96.9703	0.81417	96.8474	0.8353	96.8477	0.73632
197.18	0.99341	197.18	0.58651	97.1815	0.44028	97.0141	1.03357	97.0142	0.99637	97.1369	0.81333	97.0142	0.83697	97.0144	0.73989
197.347	0.9946	197.347	0.59565	97.348	0.44028	97.1807	1.03146	97.1809	0.99172	97.3036	0.81417	97.1808	0.83447	97.1811	0.74784
197.514	0.99579	197.514	0.59327	97.5147	0.44266	97.3476	1.0285	97.3476	0.9913	97.4703	0.81671	97.3472	0.83154	97.3479	0.75221
197.68	0.99579	197.68	0.58214	97.6813	0.44743	97.5142	1.02765	97.5142	0.99595	97.6368	0.81882	97.5142	0.83196	97.5146	0.74903
197.847	0.9946	197.847	0.57538	97.8478	0.45021	97.6808	1.02977	97.681	1.00313	97.8034	0.81798	97.6809	0.83697	97.6811	0.74466
198.014	0.99421	198.014	0.58095	98.0146	0.44743	97.8477	1.03146	97.8477	1.00694	97.97	0.81502	97.8474	0.84367	97.8477	0.74665
198.18	0.9954	198.18	0.59525	98.1814	0.44266	98.0143	1.03146	98.0142	1.00482	98.1366	0.81037	98.0143	0.84409	98.0144	0.7538
198.347	0.99818	198.347	0.60439	98.348	0.43829	98.1808	1.03146	98.1808	0.99975	98.3033	0.81037	98.181	0.83907	98.1809	0.75817
198.514	0.99897	198.514	0.59764	98.5147	0.4379	98.3474	1.03146	98.3474	0.99595	98.47	0.81925	98.3474	0.8353	98.3476	0.75539
198.68	0.99579	198.68	0.58095	98.6815	0.44068	98.5141	1.03103	98.5143	0.99637	98.6367	0.83066	98.514	0.83823	98.5144	0.74903
198.847	0.9946	198.847	0.57379	98.8481	0.44465	98.6807	1.03019	98.6811	0.99975	98.8034	0.83193	98.6808	0.84367	98.681	0.74585
199.014	1.00096	199.014	0.58174	99.0147	0.44584	98.8476	1.02977	98.8476	1.00313	98.9702	0.82221	98.8476	0.84409	98.8477	0.74784
199.18	1.0105	199.18	0.59327	99.1814	0.44584	99.0144	1.03019	99.0143	1.00356	99.1367	0.81206	99.0141	0.84116	99.0144	0.74903
199.347	1.01566	199.347	0.59525	99.3479	0.44703	99.1809	1.03146	99.181	1.00356	99.3034	0.81164	99.1807	0.84116	99.1809	0.74704
199.514	1.01288	199.514	0.58571	99.5146	0.45021	99.3475	1.03019	99.3477	1.00313	99.4703	0.81925	99.3474	0.84534	99.3476	0.74665
199.68	1.00772	199.68	0.57658	99.6815	0.4518	99.5143	1.02723	99.5144	1.00313	99.6368	0.82643	99.5143	0.84994	99.5143	0.75102
199.847	1.00374	199.847	0.57737	99.8481	0.44942	99.6809	1.02723	99.6809	1.00229	99.8034	0.82516	99.6809	0.84827	99.681	0.75777
200.014	1.00334	200.014	0.5877	100.015	0.44346	99.8476	1.03146	99.8475	1.00102	99.9702	0.81756	99.8474	0.84158	99.8477	0.75777
200.18	1.00454	200.18	0.59644	100.181	0.43829	100.014	1.03695	100.014	1.00144	100.137	0.80952	100.014	0.83697	100.015	0.75102
200.347	1.00493	200.347	0.59446	100.348	0.43948	100.181	1.03949	100.181	1.00356	100.303	0.80952	100.181	0.83656	100.181	0.74546
200.514	1.00255	200.514	0.58452	100.515	0.44505	100.348	1.03822	100.348	1.0044	100.47	0.81502	100.347	0.83907	100.348	0.74466
200.68	0.99977	200.68	0.57658	100.681	0.44823	100.514	1.03315	100.514	1.00567	100.637	0.81925	100.514	0.84032	100.515	0.74863
200.847	1.00136	200.847	0.57777	100.848	0.44624	100.681	1.02638	100.681	1.01201	100.804	0.82051	100.681	0.83697	100.681	0.75221
201.014	1.00891	201.014	0.58571	101.015	0.44227	100.847	1.02427	100.847	1.02047	100.97	0.82051	100.847	0.83405	100.848	0.75261
201.18	1.01686	201.18	0.58889	101.182	0.44068	101.014	1.02892	101.014	1.02258	101.137	0.82221	101.014	0.83447	101.014	0.7538
201.347	1.01924	201.347	0.58095	101.348	0.44346	101.18	1.03737	101.181	1.01539	101.303	0.82601	101.181	0.83823	101.181	0.75658
201.514	1.01686	201.514	0.57061	101.515	0.44862	101.347	1.04202	101.347	1.00609	101.47	0.82981	101.347	0.84116	101.348	0.75936
201.68	1.01288	201.68	0.56982	101.681	0.4526	101.514	1.03949	101.514	1.00229	101.637	0.83108	101.514	0.8399	101.514	0.75897
201.847	1.01169	201.847	0.57777	101.848	0.45379	101.681	1.0323	101.681	1.00482	101.803	0.83066	101.681	0.83823	101.681	0.75261
202.014	1.01566	202.014	0.58214	102.015	0.45141	101.848	1.02977	101.847	1.00821	101.97	0.82939	101.847	0.84241	101.848	0.74466
202.18	1.01964	202.18	0.57737	102.181	0.44942	102.014	1.03315	102.014	1.00736	102.137	0.83108	102.014	0.84869	102.014	0.74188
202.347	1.02282	202.347	0.56982	102.348	0.4518	102.181	1.03611	102.181	1.00356	102.304	0.8332	102.181	0.8512	102.181	0.74546
202.514	1.02242	202.514	0.56982	102.514	0.45816	102.347	1.03568	102.348	1.00229	102.47	0.8332	102.348	0.84701	102.348	0.75022
202.68	1.01964	202.68	0.57737	102.681	0.46293	102.514	1.0323	102.514	1.00609	102.637	0.83193	102.514	0.84158	102.514	0.75022
202.847	1.01725	202.847	0.58413	102.848	0.46174	102.681	1.03146	102.681	1.01412	102.803	0.83193	102.681	0.84032	102.681	0.74585
203.014	1.01844	203.014	0.58571	103.015	0.45379	102.847	1.03568	102.848	1.02173	102.97	0.83446	102.847	0.84283	102.847	0.74426
203.18	1.02242	203.18	0.58214	103.181	0.44703	103.014	1.04076	103.014	1.02385	103.137	0.83827	103.014	0.84283	103.014	0.74863
203.347	1.0248	203.347	0.57737	103.348	0.44743	103.181	1.04076	103.181	1.02004	103.303	0.84207	103.181	0.83907	103.181	0.75539
203.514	1.02242	203.514	0.57618	103.515	0.453	103.347	1.03484	103.347	1.01412	103.47	0.84292	103.347	0.83656	103.348	0.75817
203.68	1.01487	203.68	0.58174	103.681	0.45697	103.514	1.02977	103.514	1.00947	103.637	0.83911	103.514	0.84032	103.514	0.75539
203.847	1.00931	203.847	0.5877	103.848	0.45538	103.681	1.03103	103.681	1.00694	103.803	0.83446	103.681	0.84994	103.681	0.75102
204.014	1.00931	204.014	0.58452	104.015	0.45141	103.848	1.03822	103.848	1.00694	103.97	0.83066	103.847	0.85705	103.848	0.75221
204.18	1.01288	204.18	0.573	104.182	0.45021	104.014	1.04456	104.014	1.0099	104.137	0.82728	104.014	0.85538	104.014	0.75579
204.347	1.01686	204.347	0.56386	104.348	0.45697	104.181	1.04414	104.181	1.01539	104.303	0.82347	104.181	0.84743	104.181	0.75658
204.514	1.01844	204.514	0.56585	104.515	0.46651	104.347	1.03737	104.348	1.01708	104.47	0.82051	104.347	0.84743	104.348	0.7534
204.681	1.01924	204.681	0.57896	104.681	0.47048	104.514	1.0323	104.514	1.01666	104.637	0.82221	104.514	0.8558	104.514	0.75022
204.847	1.02123	204.847	0.59327	104.848	0.46531	104.681	1.03146	104.681	1.01582	104.804	0.82516	104.681	0.86165	104.681	0.75142
205.014	1.02162	205.014	0.59684	105.015	0.45816	104.848	1.03442	104.848	1.01582	104.97	0.82643	104.847	0.85914	104.848	0.75658
205.18	1.02162	205.18	0.58889	105.181	0.45737	105.014	1.03737	105.014	1.01582	105.137	0.82474	105.014	0.85203	105.014	0.75777
205.347	1.02043	205.347	0.57975	105.348	0.46412	105.181	1.04033	105.181	1.01328	105.303	0.8239	105.181	0.84827	105.181	0.75261
205.514	1.01844	205.514	0.57975	105.515	0.46968	105.348	1.0416	105.348	1.00863	105.47	0.82516	105.348	0.84994	105.348	0.74665
205.681	1.01924	205.681	0.58571	105.681	0.46611	105.514	1.04414	105.514	1.00863	105.637	0.82601	105.514	0.8512	105.514	0.74903
205.847	1.02162	205.847	0.5885	105.848	0.45419	105.681	1.04752	105.681	1.01455	105.803	0.8239	105.681	0.84701	105.681	0.76056
206.014	1.02798	206.014	0.58293	106.015	0.44624	105.847	1.05048	105.847	1.02131	105.97	0.82136	105.847	0.83907	105.848	0.77049
206.18	1.03315	206.18	0.57538	106.181	0.45061	106.014	1.05175	106.014	1.02173	106.137	0.82221	106.014	0.83572	106.015	0.76731
206.347	1.03474	206.347	0.57379	106.348	0.46492	106.181	1.05048	106.181	1.01708	106.303	0.82601	106.181	0.84116	106.181	0.7546
206.514	1.03076	206.514	0.57975	106.514	0.47525	106.348	1.04667	106.347	1.01455	106.47	0.82728	106.347	0.84869	106.348	0.74426
206.68	1.02798	206.68	0.58651	106.681	0.47207	106.514	1.04414	106.514	1.01793	106.637	0.82263	106.514	0.8512	106.514	0.74546
206.847	1.02957	206.847	0.58889	106.848	0.45538	106.681	1.04287	106.681	1.02427	106.803	0.81671	106.681	0.84701	106.681	0.7538
207.014	1.03633	207.014	0.58452	107.015	0.43948	106.847	1.04033	106.848	1.02892	106.97	0.81417	106.847	0.84116	106.848	0.76016
207.181	1.0399	207.181	0.57856	107.181	0.4371	107.014	1.03864	107.014	1.02892	107.137	0.81417	107.014	0.8399	107.014	0.75658
207.347	1.03474	207.347	0.57538	107.348	0.44862	107.181	1.03864	107.181	1.02512	107.304	0.81544	107.181	0.84534	107.181	0.74784
207.514	1.02401	207.514	0.57896	107.515	0.46094	107.348	1.03949	107.347	1.02173	107.47	0.81798	107.347	0.85245	107.348	0.74466
207.68	1.02242	207.68	0.5873	107.681	0.45975	107.514	1.03949	107.514	1.02385	107.637	0.82051	107.514	0.85663	107.514	0.7534
207.847	1.03513	207.847	0.59247	107.848	0.44942	107.681	1.0416	107.681	1.02765	107.803	0.82051	107.681	0.85454	107.681	0.76612
208.014	1.05222	208.014	0.5873	108.015	0.44028	107.848	1.04583	107.848	1.02977	107.97	0.82009	107.847	0.85245	107.848	0.77009
208.18	1.05421	208.18	0.57538	108.181	0.44028	108.014	1.05259	108.014	1.02892	108.137	0.82347	108.014	0.85789	108.014	0.76334
208.347	1.03871	208.347	0.56823	108.348	0.44823	108.181	1.05513	108.181	1.0285	108.304	0.82981	108.181	0.86751	108.181	0.7538
208.514	1.02282	208.514	0.57061	108.515	0.45935	108.347	1.05597	108.347	1.02977	108.47	0.83573	108.347	0.87253	108.348	0.7546
208.68	1.0248	208.68	0.57975	108.682	0.46213	108.514	1.05724	108.514	1.03019	108.637	0.83954	108.514	0.86751	108.514	0.76254
208.847	1.04109	208.847	0.58532	108.848	0.45498	108.681	1.06232	108.681	1.02765	108.803	0.84081	108.681	0.85705	108.681	0.76691
209.014	1.05461	209.014	0.58214	109.015	0.44505	108.847	1.06612	108.848	1.02512	108.97	0.83785	108.847	0.85078	108.848	0.76334
209.18	1.05182	209.18	0.57538	109.181	0.44505	109.014	1.06358	109.014	1.02723	109.137	0.8332	109.014	0.85203	109.014	0.75777
209.347	1.03474	209.347	0.57538	109.348	0.45498	109.181	1.05767	109.181	1.0323	109.304	0.83066	109.181	0.85538	109.181	0.75777
209.514	1.01924	209.514	0.58214	109.515	0.46213	109.347	1.05513	109.348	1.03484	109.47	0.83108	109.347	0.8558	109.348	0.76135
209.681	1.02043	209.681	0.5873	109.681	0.46055	109.514	1.06105	109.514	1.03357	109.637	0.83362	109.514	0.85203	109.514	0.76493
209.847	1.03633	209.847	0.58293	109.848	0.45379	109.681	1.0695	109.681	1.02977	109.803	0.83658	109.681	0.84492	109.681	0.76453
210.014	1.04984	210.014	0.57499	110.014	0.4518	109.848	1.07331	109.848	1.0285	109.97	0.837	109.848	0.84116	109.848	0.75897
210.18	1.04864	210.18	0.5726	110.181	0.45538	110.014	1.0695	110.014	1.03019	110.137	0.83658	110.014	0.84241	110.014	0.75579
210.347	1.03752	210.347	0.58055	110.348	0.46213	110.181	1.06232	110.181	1.03315	110.303	0.83446	110.181	0.84367	110.181	0.75897
210.514	1.03196	210.514	0.59207	110.515	0.46531	110.347	1.05893	110.348	1.0323	110.47	0.83193	110.347	0.84158	110.348	0.76493
210.68	1.0407	210.68	0.59803	110.681	0.46213	110.514	1.05978	110.514	1.02977	110.637	0.8277	110.514	0.83907	110.514	0.76612
210.847	1.05341	210.847	0.59525	110.848	0.45617	110.681	1.05978	110.681	1.02892	110.803	0.8239	110.681	0.84116	110.681	0.76016
211.014	1.05739	211.014	0.58532	111.015	0.453	110.847	1.05978	110.847	1.03019	110.97	0.82347	110.847	0.84743	110.848	0.7534
211.18	1.04785	211.18	0.57499	111.182	0.45697	111.014	1.06232	111.014	1.03146	111.137	0.82728	111.014	0.85538	111.014	0.7538
211.347	1.03633	211.347	0.57379	111.348	0.46213	111.181	1.0657	111.181	1.0323	111.303	0.83235	111.181	0.86165	111.181	0.76016
211.514	1.03474	211.514	0.58214	111.515	0.46293	111.347	1.06697	111.347	1.03442	111.47	0.83362	111.347	0.86416	111.348	0.76373
211.68	1.04308	211.68	0.59327	111.681	0.45856	111.514	1.06612	111.514	1.03822	111.637	0.8332	111.514	0.86123	111.514	0.76056
211.847	1.05341	211.847	0.59684	111.848	0.45419	111.681	1.0657	111.681	1.03949	111.803	0.83446	111.681	0.85454	111.681	0.75698
212.014	1.05461	212.014	0.59247	112.015	0.45498	111.848	1.06697	111.848	1.03864	111.97	0.837	111.847	0.8512	111.848	0.75817
212.181	1.04507	212.181	0.5877	112.181	0.45975	112.014	1.0695	112.014	1.03737	112.137	0.83658	112.014	0.85329	112.015	0.76493
212.347	1.03315	212.347	0.59009	112.348	0.46412	112.181	1.06908	112.181	1.03822	112.304	0.83235	112.181	0.85705	112.181	0.77128
212.514	1.03037	212.514	0.59644	112.515	0.46492	112.348	1.06232	112.348	1.03949	112.471	0.82855	112.347	0.85789	112.348	0.77009
212.68	1.0399	212.68	0.59565	112.681	0.46055	112.514	1.05597	112.514	1.04076	112.637	0.82728	112.514	0.85538	112.514	0.76254
212.847	1.05182	212.847	0.58532	112.848	0.45617	112.681	1.05597	112.681	1.03822	112.803	0.83193	112.681	0.85412	112.681	0.75777
213.014	1.05302	213.014	0.57419	113.015	0.45538	112.848	1.06232	112.848	1.03357	112.97	0.83911	112.848	0.85663	112.848	0.76016
213.18	1.04427	213.18	0.5726	113.181	0.45816	113.014	1.06823	113.014	1.03103	113.137	0.84292	113.014	0.85914	113.014	0.76572
213.347	1.03871	213.347	0.58174	113.348	0.45935	113.181	1.06823	113.181	1.03315	113.303	0.84081	113.181	0.8604	113.181	0.76493
213.514	1.04507	213.514	0.59207	113.515	0.45737	113.347	1.0657	113.347	1.03611	113.47	0.83827	113.347	0.85956	113.348	0.75897
213.68	1.05778	213.68	0.59644	113.681	0.4526	113.514	1.06485	113.514	1.03864	113.637	0.837	113.514	0.8604	113.514	0.7546
213.847	1.06335	213.847	0.59128	113.848	0.45021	113.681	1.0695	113.681	1.04076	113.803	0.83827	113.681	0.86291	113.681	0.75777
214.014	1.05739	214.014	0.58413	114.014	0.4526	113.848	1.07669	113.848	1.04329	113.97	0.84038	113.847	0.865	113.848	0.76572
214.18	1.04785	214.18	0.58293	114.181	0.45737	114.014	1.08049	114.014	1.04583	114.137	0.84038	114.014	0.86374	114.014	0.77009
214.347	1.04666	214.347	0.59009	114.348	0.46213	114.181	1.07753	114.181	1.04879	114.303	0.837	114.181	0.86123	114.181	0.7689
214.514	1.05461	214.514	0.59803	114.514	0.46213	114.348	1.07204	114.348	1.05175	114.47	0.83362	114.347	0.8604	114.348	0.76691
214.68	1.06136	214.68	0.59764	114.681	0.45856	114.514	1.0695	114.514	1.05302	114.637	0.83362	114.514	0.86165	114.515	0.7693
214.847	1.05898	214.847	0.58889	114.848	0.45538	114.681	1.07035	114.681	1.05302	114.803	0.83658	114.681	0.86416	114.681	0.77287
215.014	1.05103	215.014	0.58055	115.015	0.45737	114.847	1.07077	114.847	1.05302	114.97	0.84081	114.847	0.86542	114.848	0.77367
215.18	1.04666	215.18	0.58055	115.181	0.46531	115.014	1.07077	115.014	1.05386	115.137	0.84292	115.014	0.86374	115.014	0.77009
215.347	1.04745	215.347	0.5873	115.348	0.47445	115.181	1.07204	115.181	1.05175	115.303	0.84292	115.181	0.86165	115.181	0.76493
215.514	1.05182	215.514	0.59088	115.515	0.47843	115.348	1.07542	115.348	1.04541	115.47	0.84165	115.347	0.86165	115.348	0.76254
215.681	1.05659	215.681	0.58532	115.681	0.47644	115.514	1.07415	115.514	1.03949	115.637	0.83954	115.514	0.86416	115.514	0.76373
215.847	1.05977	215.847	0.57658	115.848	0.47167	115.681	1.06739	115.681	1.03695	115.803	0.837	115.681	0.86625	115.681	0.76572
216.014	1.06017	216.014	0.57379	116.015	0.46889	115.847	1.06232	115.847	1.03822	115.97	0.83658	115.847	0.86751	115.848	0.76493
216.18	1.05778	216.18	0.57975	116.182	0.47326	116.014	1.06358	116.014	1.0416	116.137	0.83954	116.014	0.86835	116.014	0.76334
216.347	1.0554	216.347	0.5873	116.348	0.47882	116.181	1.0695	116.181	1.04287	116.304	0.84292	116.181	0.86751	116.181	0.76254
216.514	1.05739	216.514	0.5877	116.515	0.47882	116.347	1.07204	116.347	1.04033	116.47	0.84207	116.347	0.865	116.348	0.76334
216.68	1.06414	216.68	0.58293	116.681	0.47088	116.514	1.07035	116.514	1.03949	116.637	0.83954	116.514	0.86249	116.514	0.76572
216.847	1.06811	216.847	0.57896	116.848	0.46094	116.681	1.06823	116.681	1.04414	116.803	0.84038	116.681	0.86165	116.681	0.76691
217.014	1.06573	217.014	0.58174	117.015	0.45856	116.848	1.07162	116.848	1.05048	116.97	0.84419	116.847	0.865	116.848	0.76453
217.18	1.06216	217.18	0.5873	117.182	0.46412	117.014	1.07753	117.014	1.05259	117.137	0.8463	117.014	0.87002	117.014	0.76334
217.347	1.06335	217.347	0.59009	117.348	0.47088	117.181	1.08007	117.181	1.05006	117.303	0.84503	117.181	0.87336	117.181	0.7693
217.514	1.0697	217.514	0.58651	117.514	0.47088	117.347	1.07669	117.348	1.04794	117.47	0.84165	117.347	0.87211	117.348	0.77685
217.68	1.07487	217.68	0.57896	117.681	0.4673	117.514	1.07077	117.514	1.05132	117.637	0.83785	117.514	0.86542	117.514	0.77605
217.847	1.07805	217.847	0.57658	117.848	0.46651	117.681	1.07077	117.681	1.05513	117.803	0.83446	117.681	0.85956	117.681	0.76572
218.014	1.07884	218.014	0.58333	118.015	0.46968	117.847	1.0788	117.848	1.05302	117.97	0.83362	117.847	0.85914	117.847	0.75579
218.18	1.07805	218.18	0.59525	118.181	0.47286	118.014	1.08641	118.014	1.04752	118.137	0.8332	118.014	0.86249	118.014	0.75777
218.347	1.07805	218.347	0.60201	118.348	0.47406	118.181	1.08726	118.181	1.04329	118.303	0.83108	118.181	0.865	118.181	0.76811
218.514	1.07805	218.514	0.59803	118.515	0.47525	118.347	1.08134	118.347	1.04583	118.47	0.82728	118.347	0.865	118.348	0.77287
218.68	1.07606	218.68	0.58969	118.681	0.47843	118.514	1.07627	118.514	1.05259	118.637	0.82643	118.514	0.86165	118.514	0.76572
218.847	1.07368	218.847	0.58571	118.848	0.48002	118.681	1.07669	118.681	1.0564	118.803	0.83193	118.681	0.85831	118.681	0.75539
219.014	1.07368	219.014	0.59009	119.015	0.47962	118.847	1.08134	118.847	1.05471	118.97	0.84081	118.847	0.85831	118.848	0.75261
219.18	1.07765	219.18	0.59644	119.181	0.47565	119.014	1.08514	119.014	1.05006	119.137	0.8463	119.014	0.86165	119.014	0.76135
219.347	1.08242	219.347	0.59644	119.348	0.46968	119.181	1.08387	119.181	1.04794	119.303	0.84376	119.181	0.86374	119.181	0.77128
219.514	1.0848	219.514	0.58651	119.515	0.46372	119.348	1.0788	119.348	1.05048	119.47	0.83911	119.348	0.86249	119.348	0.77248
219.681	1.08242	219.681	0.573	119.681	0.45935	119.514	1.07288	119.514	1.0564	119.637	0.84038	119.514	0.86123	119.514	0.76731
219.847	1.07487	219.847	0.56942	119.848	0.45816	119.681	1.07077	119.681	1.0602	119.803	0.84757	119.681	0.86374	119.681	0.76572
220.014	1.06772	220.014	0.57896	120.015	0.46094	119.848	1.07077	119.848	1.05893	119.97	0.85264	119.847	0.86625	119.848	0.7689
220.18	1.06573	220.18	0.59128	120.181	0.46611	120.014	1.07204	120.014	1.05767	120.137	0.85391	120.014	0.86416	120.014	0.77248
220.347	1.07249	220.347	0.59644	120.348	0.47286	120.181	1.07457	120.181	1.05893	120.303	0.85391	120.181	0.85956	120.181	0.77248
220.514	1.08043	220.514	0.59207	120.515	0.47843	120.347	1.0788	120.348	1.06189	120.47	0.85518	120.348	0.85705	120.348	0.76811
220.68	1.08282	220.68	0.58571	120.681	0.47843	120.514	1.08345	120.514	1.06316	120.637	0.85264	120.514	0.85914	120.515	0.76493
220.847	1.07686	220.847	0.58333	120.848	0.47326	120.681	1.08895	120.681	1.05978	120.803	0.8463	120.681	0.86123	120.681	0.76612
221.014	1.06811	221.014	0.58571	121.015	0.47088	120.847	1.09106	120.847	1.05386	120.97	0.84038	120.847	0.85831	120.848	0.77128
221.18	1.06811	221.18	0.59207	121.181	0.47406	121.014	1.08641	121.014	1.05006	121.137	0.83954	121.014	0.85538	121.014	0.77565
221.347	1.07805	221.347	0.59565	121.348	0.47644	121.181	1.07753	121.181	1.05386	121.303	0.84419	121.181	0.8558	121.181	0.77565
221.514	1.08798	221.514	0.59247	121.515	0.47565	121.347	1.07204	121.348	1.06189	121.47	0.84799	121.347	0.86165	121.348	0.77367
221.68	1.08838	221.68	0.58571	121.681	0.47286	121.514	1.07627	121.514	1.06485	121.637	0.84799	121.514	0.86751	121.514	0.77248
221.847	1.08123	221.847	0.58174	121.848	0.47406	121.681	1.08387	121.681	1.06105	121.803	0.84503	121.681	0.86876	121.681	0.77128
222.014	1.07249	222.014	0.58214	122.015	0.47882	121.847	1.09064	121.848	1.05386	121.97	0.84207	121.847	0.86751	121.848	0.7689
222.181	1.0701	222.181	0.5877	122.181	0.48319	122.014	1.09317	122.014	1.05006	122.137	0.84207	122.014	0.86625	122.014	0.76572
222.347	1.07765	222.347	0.59327	122.348	0.4824	122.181	1.09317	122.181	1.05048	122.304	0.84503	122.181	0.86751	122.181	0.76493
222.514	1.08957	222.514	0.59446	122.515	0.47882	122.348	1.09106	122.348	1.05471	122.47	0.84757	122.347	0.8696	122.348	0.76691
222.68	1.09633	222.68	0.59406	122.681	0.47684	122.514	1.08895	122.514	1.05978	122.637	0.84884	122.514	0.87002	122.514	0.77128
222.847	1.09275	222.847	0.59565	122.848	0.47882	122.681	1.08895	122.681	1.06443	122.803	0.85137	122.681	0.86876	122.681	0.77565
223.014	1.0856	223.014	0.60121	123.015	0.482	122.848	1.09191	122.847	1.06823	122.97	0.85518	122.847	0.86835	122.848	0.77605
223.18	1.08043	223.18	0.60201	123.181	0.482	123.014	1.0936	123.014	1.07204	123.137	0.85729	123.014	0.86667	123.014	0.77248
223.347	1.08004	223.347	0.59446	123.348	0.47843	123.181	1.09191	123.181	1.07457	123.303	0.85391	123.181	0.86291	123.181	0.7693
223.514	1.08043	223.514	0.58413	123.515	0.47525	123.347	1.08852	123.347	1.07542	123.47	0.84799	123.347	0.85831	123.348	0.77049
223.68	1.08004	223.68	0.58293	123.681	0.47962	123.514	1.08768	123.514	1.07457	123.637	0.84884	123.514	0.85705	123.514	0.77367
223.847	1.07924	223.847	0.59247	123.848	0.48757	123.681	1.09106	123.681	1.07457	123.803	0.85518	123.681	0.85914	123.681	0.77565
224.014	1.07924	224.014	0.60717	124.015	0.48995	123.848	1.09317	123.847	1.07542	123.97	0.85856	123.847	0.8604	123.848	0.77565
224.18	1.08163	224.18	0.61552	124.181	0.48319	124.014	1.09317	124.014	1.07457	124.137	0.85602	124.014	0.85956	124.015	0.77407
224.347	1.0856	224.347	0.61234	124.348	0.47445	124.181	1.09233	124.181	1.07415	124.303	0.84884	124.181	0.85956	124.181	0.77486
224.514	1.08719	224.514	0.60479	124.515	0.47326	124.347	1.09064	124.348	1.07331	124.47	0.84419	124.348	0.86416	124.348	0.77605
224.68	1.0848	224.68	0.6024	124.681	0.47882	124.514	1.09106	124.514	1.07457	124.637	0.84757	124.514	0.86835	124.514	0.77486
224.847	1.08123	224.847	0.60598	124.848	0.48439	124.681	1.09444	124.681	1.07542	124.803	0.85602	124.681	0.86835	124.681	0.77128
225.014	1.08282	225.014	0.61234	125.015	0.48637	124.848	1.09613	124.848	1.07627	124.97	0.86067	124.847	0.86542	124.848	0.76811
225.18	1.09156	225.18	0.61154	125.181	0.4824	125.014	1.09233	125.014	1.07796	125.137	0.85814	125.014	0.865	125.014	0.7693
225.347	1.09951	225.347	0.60439	125.348	0.47763	125.181	1.08895	125.181	1.07796	125.303	0.85264	125.181	0.86667	125.181	0.77287
225.514	1.09792	225.514	0.59923	125.515	0.47684	125.348	1.09444	125.348	1.07331	125.47	0.85137	125.347	0.86667	125.348	0.77804
225.68	1.08679	225.68	0.6032	125.681	0.48121	125.514	1.10501	125.514	1.06908	125.637	0.85602	125.514	0.86374	125.514	0.78162
225.847	1.07805	225.847	0.60876	125.848	0.48677	125.681	1.10924	125.681	1.06823	125.803	0.8611	125.681	0.8604	125.681	0.78162
226.014	1.08163	226.014	0.60717	126.015	0.48796	125.847	1.10078	125.847	1.06908	125.97	0.86321	125.847	0.86123	125.847	0.77804
226.18	1.09355	226.18	0.60042	126.181	0.48558	126.014	1.08768	126.014	1.06697	126.137	0.86236	126.014	0.86625	126.014	0.77605
226.347	1.1003	226.347	0.59446	126.348	0.4824	126.181	1.08472	126.181	1.06358	126.304	0.85729	126.181	0.87336	126.181	0.77844
226.514	1.09514	226.514	0.59327	126.515	0.48319	126.347	1.09191	126.347	1.06232	126.47	0.85349	126.347	0.87797	126.348	0.78281
226.68	1.08361	226.68	0.59764	126.681	0.48637	126.514	1.09825	126.514	1.06697	126.637	0.85476	126.514	0.87587	126.514	0.78519
226.847	1.08004	226.847	0.6032	126.848	0.48757	126.681	1.09613	126.681	1.07669	126.803	0.85941	126.681	0.8696	126.681	0.78638
227.014	1.08957	227.014	0.6036	127.015	0.48439	126.847	1.09064	126.848	1.08261	126.97	0.85941	126.847	0.86249	126.848	0.78599
227.18	1.10308	227.18	0.59764	127.181	0.48002	127.014	1.08852	127.014	1.08134	127.137	0.85645	127.014	0.85705	127.014	0.78479
227.347	1.10745	227.347	0.59128	127.348	0.48002	127.181	1.0936	127.181	1.07627	127.303	0.85602	127.181	0.8558	127.181	0.78281
227.514	1.1007	227.514	0.59247	127.515	0.48757	127.348	1.10078	127.347	1.07288	127.47	0.85856	127.347	0.8604	127.348	0.78201
227.681	1.09355	227.681	0.59764	127.681	0.4979	127.514	1.1029	127.514	1.07627	127.637	0.85983	127.514	0.86751	127.514	0.78042
227.847	1.09394	227.847	0.59446	127.848	0.50584	127.681	1.09782	127.681	1.08261	127.803	0.85941	127.681	0.87211	127.681	0.77486
228.014	1.10269	228.014	0.58095	128.015	0.50386	127.847	1.0936	127.848	1.08514	127.97	0.85518	127.847	0.86751	127.848	0.7693
228.18	1.10944	228.18	0.56823	128.181	0.49551	128.014	1.09571	128.014	1.08134	128.137	0.85011	128.014	0.85705	128.014	0.7689
228.347	1.10745	228.347	0.56704	128.348	0.48677	128.181	1.1029	128.181	1.07457	128.303	0.84884	128.181	0.8512	128.181	0.77287
228.514	1.09911	228.514	0.57737	128.515	0.48439	128.347	1.10797	128.348	1.07457	128.47	0.85349	128.347	0.8558	128.348	0.77844
228.68	1.09355	228.68	0.59009	128.682	0.48637	128.514	1.10882	128.514	1.08176	128.637	0.8611	128.514	0.86542	128.514	0.78201
228.847	1.09514	228.847	0.59565	128.848	0.48677	128.681	1.10332	128.681	1.08641	128.803	0.86448	128.681	0.87002	128.681	0.78082
229.014	1.1007	229.014	0.59406	129.015	0.48002	128.848	1.09825	128.848	1.08007	128.97	0.86194	128.847	0.86667	128.848	0.77565
229.18	1.10308	229.18	0.59088	129.181	0.47088	129.014	1.09613	129.014	1.06908	129.137	0.85645	129.014	0.86249	129.014	0.77128
229.347	1.10149	229.347	0.59207	129.348	0.46849	129.181	1.09909	129.181	1.06612	129.303	0.85391	129.181	0.86249	129.181	0.77248
229.514	1.09911	229.514	0.59764	129.514	0.47684	129.348	1.1029	129.348	1.07542	129.47	0.85729	129.347	0.86542	129.348	0.77486
229.68	1.09951	229.68	0.60121	129.681	0.48876	129.514	1.10205	129.514	1.08641	129.637	0.8611	129.514	0.86751	129.514	0.77605
229.847	1.10269	229.847	0.59803	129.848	0.48995	129.681	1.09571	129.681	1.08641	129.803	0.8611	129.681	0.865	129.681	0.77605
230.014	1.10388	230.014	0.58889	130.015	0.482	129.847	1.09106	129.848	1.07753	129.97	0.85814	129.847	0.86249	129.848	0.77963
230.18	1.10587	230.18	0.58333	130.181	0.47406	130.014	1.09698	130.014	1.0695	130.137	0.85729	130.014	0.86249	130.014	0.78718
230.347	1.10865	230.347	0.58889	130.348	0.47525	130.181	1.10797	130.181	1.07077	130.303	0.86194	130.181	0.86667	130.181	0.79195
230.514	1.11183	230.514	0.60042	130.515	0.48319	130.347	1.11389	130.348	1.07796	130.47	0.86955	130.347	0.87127	130.348	0.78837
230.68	1.11103	230.68	0.60678	130.681	0.48995	130.514	1.11262	130.514	1.08472	130.637	0.87293	130.514	0.87671	130.514	0.78082
230.847	1.10745	230.847	0.6024	130.848	0.48916	130.681	1.10755	130.681	1.08599	130.803	0.86955	130.681	0.87964	130.681	0.77605
231.014	1.10507	231.014	0.59247	131.015	0.4824	130.847	1.10501	130.847	1.08387	130.97	0.86067	130.847	0.87964	130.847	0.77804
231.18	1.10626	231.18	0.5877	131.181	0.47565	131.014	1.10755	131.014	1.08472	131.137	0.85264	131.014	0.87713	131.014	0.78162
231.347	1.11103	231.347	0.59327	131.348	0.47763	131.181	1.11135	131.181	1.08895	131.304	0.85264	131.181	0.87462	131.181	0.7836
231.514	1.1154	231.514	0.6024	131.515	0.48677	131.348	1.11262	131.348	1.09444	131.47	0.86067	131.347	0.87211	131.348	0.78519
231.68	1.11381	231.68	0.6036	131.681	0.49313	131.514	1.11051	131.514	1.09444	131.637	0.86448	131.514	0.86835	131.514	0.7836
231.847	1.10706	231.847	0.59406	131.848	0.48876	131.681	1.1067	131.681	1.08895	131.803	0.85983	131.681	0.86416	131.681	0.77605
232.014	1.10308	232.014	0.58452	132.015	0.48081	131.847	1.10628	131.848	1.08472	131.97	0.85349	131.847	0.86374	131.848	0.7693
232.181	1.10825	232.181	0.58651	132.181	0.47962	132.014	1.10882	132.014	1.08599	132.137	0.85391	132.014	0.86667	132.014	0.77128
232.347	1.11938	232.347	0.59883	132.348	0.48677	132.181	1.11051	132.181	1.08979	132.303	0.8611	132.181	0.8696	132.181	0.77844
232.514	1.12454	232.514	0.61115	132.515	0.49472	132.348	1.11008	132.348	1.09444	132.47	0.86659	132.347	0.8696	132.348	0.78201
232.681	1.12176	232.681	0.61472	132.681	0.49551	132.514	1.10797	132.514	1.09698	132.637	0.86321	132.514	0.86876	132.514	0.77844
232.847	1.1162	232.847	0.60876	132.848	0.48995	132.681	1.10543	132.681	1.09613	132.803	0.85518	132.681	0.86835	132.681	0.77248
233.014	1.1162	233.014	0.59803	133.015	0.48359	132.847	1.10628	132.848	1.09317	132.97	0.85137	132.847	0.86835	132.847	0.77248
233.18	1.12414	233.18	0.59406	133.181	0.48439	133.014	1.11135	133.014	1.09106	133.137	0.85645	133.014	0.86835	133.014	0.77844
233.347	1.1313	233.347	0.59883	133.348	0.49114	133.181	1.11854	133.181	1.0936	133.304	0.86236	133.181	0.86835	133.181	0.7836
233.514	1.12851	233.514	0.60479	133.515	0.49909	133.347	1.12107	133.347	1.09571	133.47	0.86236	133.347	0.86667	133.348	0.78281
233.68	1.12057	233.68	0.60558	133.681	0.50108	133.514	1.11896	133.514	1.0936	133.637	0.85856	133.514	0.86416	133.514	0.78042
233.847	1.1162	233.847	0.59883	133.848	0.49432	133.681	1.11642	133.681	1.08979	133.803	0.85602	133.681	0.86249	133.681	0.78162
234.014	1.11977	234.014	0.59327	134.015	0.48518	133.848	1.12065	133.848	1.08895	133.97	0.85983	133.847	0.865	133.848	0.78599
234.18	1.12613	234.18	0.59565	134.181	0.482	134.014	1.12826	134.014	1.09191	134.137	0.86659	134.014	0.87378	134.014	0.78956
234.347	1.12653	234.347	0.60479	134.348	0.48558	134.181	1.12911	134.181	1.09444	134.303	0.86955	134.181	0.88382	134.181	0.79155
234.514	1.11977	234.514	0.61274	134.515	0.49114	134.348	1.11769	134.347	1.09487	134.47	0.86786	134.347	0.88675	134.348	0.78877
234.68	1.1154	234.68	0.60995	134.681	0.49432	134.514	1.10755	134.514	1.09487	134.637	0.86575	134.514	0.88173	134.514	0.78599
234.847	1.12176	234.847	0.59644	134.848	0.49551	134.681	1.10882	134.681	1.09487	134.804	0.86532	134.681	0.87671	134.681	0.78479
235.014	1.13328	235.014	0.58214	135.015	0.4971	134.848	1.11981	134.848	1.09571	134.97	0.86828	134.847	0.87797	134.848	0.78758
235.18	1.13924	235.18	0.57856	135.181	0.50147	135.014	1.12911	135.014	1.09952	135.137	0.87378	135.014	0.88257	135.014	0.79155
235.347	1.13328	235.347	0.58532	135.348	0.50704	135.181	1.12784	135.181	1.10417	135.304	0.87631	135.181	0.88299	135.181	0.79155
235.514	1.12216	235.514	0.59327	135.515	0.51022	135.348	1.11769	135.348	1.1029	135.47	0.87505	135.347	0.87964	135.348	0.78638
235.681	1.11977	235.681	0.59446	135.681	0.50823	135.514	1.11262	135.514	1.09571	135.637	0.8742	135.514	0.87546	135.515	0.78082
235.847	1.12891	235.847	0.58969	135.848	0.50028	135.681	1.11854	135.681	1.08852	135.804	0.87631	135.681	0.87211	135.681	0.78042
236.014	1.14083	236.014	0.58651	136.015	0.49233	135.847	1.12615	135.847	1.08895	135.97	0.87885	135.847	0.87086	135.848	0.78599
236.18	1.14123	236.18	0.59009	136.181	0.49114	136.014	1.12361	136.014	1.09571	136.137	0.87801	136.014	0.87086	136.014	0.79195
236.347	1.1301	236.347	0.60002	136.348	0.49591	136.181	1.11051	136.181	1.10163	136.303	0.87505	136.181	0.87336	136.181	0.79314
236.514	1.12057	236.514	0.60876	136.515	0.49988	136.348	1.10205	136.347	1.10078	136.47	0.87166	136.347	0.87671	136.348	0.79075
236.68	1.12216	236.68	0.60797	136.681	0.49671	136.514	1.1067	136.514	1.09571	136.637	0.86913	136.514	0.87546	136.514	0.78837
236.847	1.13567	236.847	0.60002	136.848	0.49114	136.681	1.11854	136.681	1.09233	136.803	0.86448	136.681	0.87086	136.681	0.78758
237.014	1.14799	237.014	0.59525	137.015	0.49114	136.848	1.12699	136.848	1.09571	136.97	0.8611	136.847	0.86876	136.848	0.78956
237.18	1.14441	237.18	0.60042	137.181	0.4971	137.014	1.12572	137.014	1.10163	137.137	0.86236	137.014	0.87002	137.014	0.79155
237.347	1.12891	237.347	0.61035	137.348	0.50386	137.181	1.11642	137.181	1.10163	137.303	0.86786	137.181	0.87127	137.181	0.79195
237.514	1.11779	237.514	0.61234	137.515	0.50386	137.347	1.10924	137.347	1.09317	137.47	0.8742	137.347	0.86876	137.348	0.79075
237.68	1.12096	237.68	0.60439	137.681	0.49869	137.514	1.11051	137.514	1.08387	137.637	0.87801	137.514	0.86625	137.515	0.78837
237.847	1.13408	237.847	0.59446	137.848	0.49313	137.681	1.11642	137.681	1.08514	137.803	0.87631	137.681	0.86835	137.681	0.78758
238.014	1.14004	238.014	0.59247	138.015	0.49313	137.847	1.11769	137.848	1.09487	137.97	0.86913	137.847	0.87462	137.848	0.78837
238.18	1.13209	238.18	0.59764	138.181	0.50147	138.014	1.11389	138.014	1.10417	138.137	0.86194	138.014	0.87797	138.014	0.78718
238.347	1.12096	238.347	0.6036	138.348	0.51339	138.181	1.11051	138.181	1.10543	138.304	0.85941	138.181	0.87336	138.181	0.7836
238.514	1.11938	238.514	0.60479	138.515	0.52015	138.347	1.11262	138.347	1.10205	138.47	0.86363	138.347	0.86542	138.348	0.78042
238.68	1.12971	238.68	0.60002	138.681	0.51816	138.514	1.11516	138.514	1.10036	138.637	0.87166	138.514	0.86291	138.514	0.78201
238.847	1.14123	238.847	0.59247	138.848	0.51339	138.681	1.11389	138.681	1.10332	138.804	0.87674	138.681	0.86667	138.681	0.78758
239.014	1.14322	239.014	0.59128	139.015	0.51339	138.847	1.1122	138.848	1.10924	138.97	0.87674	138.847	0.87211	138.848	0.79393
239.181	1.13567	239.181	0.59684	139.181	0.51737	139.014	1.11516	139.014	1.11008	139.137	0.8742	139.014	0.87336	139.014	0.79711
239.347	1.12851	239.347	0.60201	139.348	0.52134	139.181	1.12192	139.181	1.10417	139.304	0.87293	139.181	0.87002	139.181	0.79393
239.514	1.1309	239.514	0.59803	139.515	0.51856	139.347	1.12699	139.347	1.09825	139.47	0.87251	139.347	0.8696	139.348	0.78718
239.68	1.14242	239.68	0.58651	139.681	0.5118	139.514	1.12572	139.514	1.09952	139.637	0.8704	139.514	0.87546	139.514	0.78162
239.847	1.15236	239.847	0.57856	139.848	0.50704	139.681	1.12192	139.681	1.10417	139.803	0.86786	139.681	0.88048	139.681	0.78082
240.014	1.14799	240.014	0.58214	140.015	0.50664	139.848	1.12107	139.848	1.10628	139.97	0.86786	139.847	0.87587	139.848	0.78638
240.18	1.13567	240.18	0.59406	140.181	0.50942	140.014	1.12615	140.014	1.10332	140.137	0.86828	140.014	0.86416	140.014	0.79433
240.347	1.1313	240.347	0.6036	140.348	0.51022	140.181	1.13037	140.181	1.10036	140.303	0.86955	140.181	0.85789	140.181	0.79751
240.514	1.14203	240.514	0.60121	140.515	0.50584	140.347	1.12953	140.348	1.09952	140.47	0.87378	140.347	0.86416	140.348	0.79513
240.68	1.15713	240.68	0.58889	140.681	0.49869	140.514	1.12572	140.514	1.10417	140.637	0.8797	140.514	0.87713	140.515	0.79195
240.847	1.1607	240.847	0.57777	140.848	0.49671	140.681	1.12446	140.681	1.10882	140.803	0.88266	140.681	0.88299	140.681	0.79314
241.014	1.14918	241.014	0.57856	141.015	0.50267	140.847	1.12784	140.847	1.1067	140.97	0.88139	140.847	0.87587	140.848	0.79711
241.18	1.13447	241.18	0.5877	141.182	0.51022	141.014	1.13164	141.014	1.10163	141.137	0.87801	141.014	0.86249	141.014	0.7987
241.347	1.13249	241.347	0.59406	141.348	0.51379	141.181	1.12953	141.181	1.09909	141.304	0.87674	141.181	0.8558	141.181	0.79552
241.514	1.1456	241.514	0.58969	141.515	0.51339	141.348	1.12319	141.347	1.10078	141.47	0.87885	141.347	0.86374	141.348	0.79036
241.68	1.15673	241.68	0.57896	141.681	0.5126	141.514	1.11769	141.514	1.10628	141.637	0.8835	141.514	0.87838	141.514	0.78638
241.847	1.15236	241.847	0.57618	141.848	0.51339	141.681	1.12192	141.681	1.10924	141.804	0.88519	141.681	0.888	141.681	0.78837
242.014	1.13567	242.014	0.5873	142.015	0.51379	141.847	1.12953	141.848	1.11135	141.97	0.88139	141.847	0.88382	141.848	0.79274
242.18	1.12534	242.18	0.6036	142.181	0.51498	142.014	1.13164	142.014	1.11516	142.137	0.87631	142.014	0.87378	142.014	0.79274
242.347	1.13249	242.347	0.60995	142.348	0.51618	142.181	1.12488	142.181	1.11896	142.304	0.87674	142.181	0.87211	142.181	0.78758
242.514	1.14878	242.514	0.60201	142.515	0.51578	142.348	1.11769	142.348	1.11896	142.47	0.88139	142.347	0.88089	142.347	0.78201
242.68	1.15673	242.68	0.59207	142.681	0.5118	142.514	1.12065	142.514	1.1122	142.637	0.88392	142.514	0.8901	142.514	0.7836
242.847	1.15156	242.847	0.59009	142.848	0.50823	142.681	1.13207	142.681	1.1067	142.803	0.88096	142.681	0.8901	142.681	0.79075
243.014	1.14203	243.014	0.59644	143.015	0.51022	142.848	1.14348	142.848	1.11135	142.97	0.87631	142.847	0.88257	142.848	0.79711
243.18	1.13686	243.18	0.6032	143.181	0.51578	143.014	1.14517	143.014	1.12065	143.137	0.87293	143.014	0.87546	143.014	0.7987
243.347	1.14123	243.347	0.60042	143.348	0.52134	143.181	1.13756	143.181	1.12192	143.303	0.87631	143.181	0.87587	143.181	0.79552
243.514	1.14997	243.514	0.59128	143.515	0.52134	143.347	1.12784	143.347	1.11516	143.47	0.88139	143.347	0.88173	143.348	0.79433
243.68	1.15236	243.68	0.58452	143.681	0.51816	143.514	1.12446	143.514	1.10797	143.637	0.88266	143.514	0.88508	143.514	0.79751
243.847	1.146	243.847	0.58889	143.848	0.51578	143.681	1.12826	143.681	1.10797	143.803	0.87758	143.681	0.88173	143.681	0.80228
244.014	1.14004	244.014	0.60201	144.015	0.51816	143.848	1.13291	143.848	1.11347	143.97	0.86913	143.847	0.87587	143.848	0.80188
244.18	1.14322	244.18	0.60995	144.181	0.52492	144.014	1.13291	144.014	1.116	144.137	0.86786	144.014	0.87336	144.014	0.79314
244.347	1.15474	244.347	0.60558	144.348	0.53207	144.181	1.12826	144.181	1.10882	144.303	0.87378	144.181	0.87546	144.181	0.78599
244.514	1.16388	244.514	0.59406	144.515	0.53406	144.347	1.12361	144.348	1.09698	144.47	0.88012	144.347	0.87922	144.348	0.78718
244.681	1.16388	244.681	0.59128	144.681	0.52969	144.514	1.12234	144.514	1.09487	144.637	0.88223	144.514	0.87838	144.514	0.79274
244.847	1.15673	244.847	0.60201	144.848	0.52293	144.681	1.12446	144.681	1.10543	144.803	0.8797	144.681	0.87378	144.681	0.79433
245.014	1.14997	245.014	0.61393	145.015	0.52055	144.848	1.12699	144.847	1.11516	144.97	0.87674	144.847	0.87002	144.848	0.79274
245.18	1.15037	245.18	0.61353	145.181	0.52134	145.014	1.12826	145.014	1.11347	145.137	0.87801	145.014	0.87127	145.015	0.79314
245.347	1.15713	245.347	0.6032	145.348	0.52055	145.181	1.12615	145.181	1.10501	145.303	0.88266	145.181	0.87671	145.181	0.79831
245.514	1.15832	245.514	0.59803	145.515	0.51737	145.347	1.12446	145.348	1.10036	145.47	0.88519	145.348	0.87922	145.348	0.79831
245.68	1.15236	245.68	0.60479	145.681	0.51459	145.514	1.12615	145.514	1.10543	145.637	0.88266	145.514	0.87838	145.514	0.79274
245.847	1.1456	245.847	0.61472	145.848	0.51459	145.681	1.13207	145.681	1.11389	145.804	0.88096	145.681	0.87671	145.681	0.78638
246.014	1.1456	246.014	0.61711	146.015	0.51816	145.847	1.13545	145.847	1.116	145.97	0.88266	145.847	0.87671	145.848	0.78519
246.18	1.15275	246.18	0.61115	146.181	0.52015	146.014	1.13545	146.014	1.10797	146.137	0.88815	146.014	0.87713	146.014	0.78638
246.347	1.16229	246.347	0.60558	146.348	0.51697	146.181	1.13418	146.181	1.10163	146.303	0.89238	146.181	0.88048	146.181	0.78837
246.514	1.16587	246.514	0.60797	146.515	0.51061	146.347	1.13418	146.348	1.10543	146.47	0.89069	146.347	0.88508	146.348	0.78758
246.68	1.16269	246.68	0.6179	146.682	0.50704	146.514	1.13629	146.514	1.11727	146.637	0.88266	146.514	0.88759	146.514	0.78638
246.847	1.1607	246.847	0.62346	146.848	0.50783	146.681	1.1401	146.681	1.12361	146.804	0.87505	146.681	0.88633	146.681	0.7836
247.014	1.16587	247.014	0.61711	147.015	0.5118	146.848	1.1439	146.848	1.11727	146.97	0.87505	146.847	0.88424	146.848	0.78042
247.181	1.17421	247.181	0.60598	147.181	0.51816	147.014	1.1439	147.014	1.1067	147.137	0.88223	147.014	0.88508	147.015	0.77804
247.347	1.1758	247.347	0.6036	147.348	0.52174	147.181	1.13798	147.181	1.10543	147.304	0.88688	147.181	0.88633	147.181	0.77923
247.514	1.16944	247.514	0.61274	147.515	0.52134	147.347	1.13164	147.348	1.11642	147.47	0.88477	147.347	0.88549	147.348	0.78479
247.68	1.1607	247.68	0.62267	147.681	0.51697	147.514	1.13291	147.514	1.12953	147.637	0.8797	147.514	0.88382	147.514	0.79036
247.847	1.15713	247.847	0.62386	147.848	0.5126	147.681	1.14221	147.681	1.1308	147.803	0.87885	147.681	0.88424	147.681	0.79036
248.014	1.1603	248.014	0.6183	148.015	0.5118	147.847	1.14644	147.848	1.12065	147.97	0.88096	147.847	0.88884	147.848	0.78718
248.181	1.16626	248.181	0.61393	148.181	0.51498	148.014	1.14348	148.014	1.11008	148.137	0.88096	148.014	0.89386	148.014	0.78599
248.347	1.16944	248.347	0.61671	148.348	0.51856	148.181	1.13883	148.181	1.11135	148.303	0.87885	148.181	0.89386	148.181	0.78877
248.514	1.16905	248.514	0.62386	148.515	0.51816	148.347	1.13883	148.347	1.11896	148.47	0.87547	148.347	0.88884	148.347	0.79433
248.68	1.16626	248.68	0.62625	148.681	0.51379	148.514	1.14221	148.514	1.12361	148.637	0.87547	148.514	0.88173	148.514	0.79751
248.847	1.16706	248.847	0.61909	148.848	0.5118	148.681	1.14263	148.681	1.12192	148.803	0.88096	148.681	0.87838	148.681	0.79751
249.014	1.17064	249.014	0.60916	149.015	0.51498	148.848	1.13925	148.848	1.116	148.97	0.88731	148.847	0.88382	148.848	0.79751
249.18	1.1762	249.18	0.60717	149.181	0.51856	149.014	1.13672	149.014	1.11347	149.137	0.88731	149.014	0.89261	149.014	0.7995
249.347	1.17977	249.347	0.61393	149.348	0.51816	149.181	1.13629	149.181	1.11769	149.303	0.88096	149.181	0.89804	149.181	0.80069
249.514	1.17977	249.514	0.62068	149.515	0.51459	149.348	1.13756	149.348	1.12488	149.47	0.87631	149.347	0.89344	149.348	0.79989
249.681	1.17421	249.681	0.61909	149.682	0.51339	149.514	1.13756	149.514	1.12911	149.637	0.8797	149.514	0.88424	149.514	0.80109
249.847	1.16626	249.847	0.61154	149.848	0.51618	149.681	1.13629	149.681	1.12953	149.804	0.88688	149.681	0.88048	149.681	0.80427
250.014	1.16269	250.014	0.61154	150.015	0.52055	149.848	1.13333	149.848	1.12953	149.97	0.88942	149.847	0.88549	149.848	0.80665
250.18	1.16587	250.18	0.62029	150.181	0.52253	150.014	1.1308	150.014	1.13164	150.137	0.88477	150.014	0.89219	150.014	0.80546
250.347	1.17143	250.347	0.62863	150.348	0.52134	150.181	1.13164	150.181	1.13418	150.304	0.87674	150.181	0.89093	150.181	0.80228
250.514	1.1758	250.514	0.63062	150.515	0.52134	150.348	1.13545	150.348	1.13545	150.47	0.8742	150.347	0.88089	150.348	0.7995
250.68	1.17739	250.68	0.62863	150.681	0.52611	150.514	1.14137	150.514	1.13333	150.637	0.8797	150.514	0.87587	150.514	0.7995
250.847	1.17739	250.847	0.62704	150.848	0.53366	150.681	1.14602	150.681	1.12699	150.803	0.88815	150.681	0.88173	150.681	0.80109
251.014	1.17819	251.014	0.62386	151.015	0.53604	150.847	1.14602	150.847	1.11981	150.97	0.89069	150.847	0.89135	150.848	0.80188
251.18	1.18057	251.18	0.62068	151.181	0.52929	151.014	1.14348	151.014	1.116	151.137	0.88519	151.014	0.89344	151.014	0.80109
251.347	1.18256	251.347	0.62029	151.348	0.52015	151.181	1.14137	151.181	1.12065	151.303	0.87758	151.181	0.88424	151.181	0.80188
251.514	1.18057	251.514	0.62148	151.515	0.51816	151.348	1.14263	151.347	1.12953	151.47	0.87547	151.347	0.87462	151.348	0.80427
251.68	1.17739	251.68	0.62187	151.681	0.52532	151.514	1.14728	151.514	1.13291	151.637	0.88223	151.514	0.87462	151.514	0.80625
251.847	1.17501	251.847	0.62267	151.848	0.53287	151.681	1.15067	151.681	1.12572	151.803	0.88857	151.681	0.88549	151.681	0.80665
252.014	1.17819	252.014	0.62505	152.015	0.53048	151.848	1.14644	151.848	1.11727	151.97	0.88688	151.847	0.89679	151.848	0.80546
252.18	1.18534	252.18	0.62863	152.181	0.52055	152.014	1.14137	152.014	1.11769	152.137	0.87758	152.014	0.89721	152.014	0.80307
252.347	1.18971	252.347	0.62943	152.348	0.5118	152.181	1.14221	152.181	1.12488	152.304	0.87166	152.181	0.88884	152.181	0.80109
252.514	1.18653	252.514	0.62704	152.514	0.51061	152.348	1.14771	152.348	1.13037	152.47	0.87631	152.347	0.88424	152.348	0.7995
252.68	1.18057	252.68	0.62386	152.681	0.51578	152.514	1.15236	152.514	1.13037	152.637	0.88731	152.514	0.89093	152.515	0.79831
252.847	1.17739	252.847	0.62267	152.848	0.52134	152.681	1.15193	152.681	1.12826	152.803	0.89365	152.681	0.90432	152.681	0.79632
253.014	1.17938	253.014	0.62346	153.015	0.52293	152.848	1.1439	152.848	1.12784	152.97	0.89196	152.847	0.91352	152.848	0.79632
253.18	1.18295	253.18	0.62466	153.181	0.52055	153.014	1.13418	153.014	1.12953	153.137	0.88731	153.014	0.90808	153.014	0.79632
253.347	1.18256	253.347	0.62505	153.348	0.51498	153.181	1.13037	153.181	1.13291	153.304	0.88519	153.181	0.89679	153.181	0.79711
253.514	1.17699	253.514	0.62704	153.515	0.50942	153.347	1.13502	153.347	1.13333	153.47	0.88604	153.347	0.89344	153.348	0.79711
253.68	1.17262	253.68	0.62823	153.682	0.50664	153.514	1.1439	153.514	1.13164	153.637	0.88604	153.514	0.90097	153.514	0.79751
253.847	1.17501	253.847	0.62744	153.848	0.50823	153.681	1.1494	153.681	1.13164	153.803	0.88519	153.681	0.90808	153.681	0.80109
254.014	1.18494	254.014	0.62386	154.015	0.51459	153.847	1.14982	153.848	1.13672	153.97	0.88604	153.847	0.9039	153.848	0.80506
254.18	1.19328	254.18	0.62148	154.181	0.52373	154.014	1.1494	154.014	1.1439	154.137	0.88942	154.014	0.89093	154.014	0.80427
254.347	1.19289	254.347	0.62148	154.348	0.52969	154.181	1.1494	154.181	1.14644	154.304	0.89196	154.181	0.88257	154.181	0.80307
254.514	1.18256	254.514	0.62187	154.515	0.52969	154.347	1.15067	154.348	1.1439	154.47	0.89111	154.347	0.88675	154.348	0.80625
254.681	1.17024	254.681	0.62029	154.681	0.52532	154.514	1.15193	154.514	1.14137	154.637	0.88857	154.514	0.89972	154.514	0.81301
254.847	1.16626	254.847	0.61472	154.848	0.52293	154.681	1.15067	154.681	1.14137	154.804	0.88688	154.681	0.90808	154.681	0.81658
255.014	1.17699	255.014	0.60717	155.015	0.52412	154.848	1.1494	154.848	1.1439	154.97	0.88857	154.847	0.90557	154.848	0.8134
255.18	1.1917	255.18	0.6032	155.181	0.5273	155.014	1.15109	155.014	1.14475	155.137	0.89322	155.014	0.89721	155.014	0.80784
255.347	1.19646	255.347	0.60678	155.348	0.5281	155.181	1.15574	155.181	1.14348	155.303	0.89703	155.181	0.89135	155.181	0.80625
255.514	1.1909	255.514	0.61671	155.515	0.52532	155.347	1.15912	155.348	1.14137	155.47	0.89787	155.347	0.89386	155.348	0.80903
255.68	1.18534	255.68	0.62386	155.681	0.52253	155.514	1.15912	155.514	1.14263	155.637	0.89576	155.514	0.89972	155.514	0.81221
255.847	1.18891	255.847	0.62346	155.848	0.52373	155.681	1.15701	155.681	1.14602	155.804	0.89322	155.681	0.90097	155.681	0.81182
256.014	1.19964	256.014	0.61671	156.015	0.52849	155.847	1.15574	155.847	1.14771	155.97	0.89238	155.847	0.89386	155.848	0.80864
256.18	1.20759	256.18	0.61234	156.181	0.53167	156.014	1.15701	156.014	1.14728	156.137	0.89322	156.014	0.88508	156.014	0.81182
256.347	1.2068	256.347	0.61393	156.348	0.53207	156.181	1.15785	156.181	1.14728	156.303	0.88942	156.181	0.88424	156.181	0.81897
256.514	1.19845	256.514	0.61591	156.515	0.5281	156.348	1.15574	156.347	1.15067	156.47	0.88519	156.348	0.89344	156.348	0.82334
256.68	1.1909	256.68	0.61393	156.681	0.52174	156.514	1.15236	156.514	1.15236	156.637	0.88604	156.514	0.90306	156.514	0.81897
256.847	1.19289	256.847	0.60916	156.848	0.52055	156.681	1.15236	156.681	1.14982	156.804	0.89196	156.681	0.90808	156.681	0.8134
257.014	1.20203	257.014	0.60797	157.015	0.52492	156.847	1.15785	156.848	1.14221	156.97	0.89576	156.847	0.90683	156.848	0.81102
257.181	1.20521	257.181	0.61353	157.181	0.52969	157.014	1.16504	157.014	1.13756	157.137	0.89365	157.014	0.90306	157.015	0.81182
257.347	1.19766	257.347	0.62029	157.348	0.53207	157.181	1.168	157.181	1.14052	157.303	0.88857	157.181	0.90055	157.181	0.81221
257.514	1.18732	257.514	0.62267	157.515	0.53088	157.348	1.16546	157.348	1.15067	157.47	0.88815	157.347	0.90306	157.348	0.81102
257.68	1.18613	257.68	0.61909	157.681	0.52969	157.514	1.16081	157.514	1.15701	157.637	0.89365	157.514	0.90766	157.514	0.80665
257.847	1.19527	257.847	0.61552	157.848	0.52929	157.681	1.15827	157.681	1.15489	157.803	0.90168	157.681	0.90892	157.681	0.80307
258.014	1.20322	258.014	0.61552	158.015	0.53088	157.848	1.15954	157.847	1.1494	157.97	0.90083	157.847	0.90432	157.848	0.80506
258.18	1.20203	258.18	0.62029	158.181	0.53287	158.014	1.16377	158.014	1.14771	158.137	0.89238	158.014	0.8993	158.014	0.80983
258.347	1.19209	258.347	0.62625	158.348	0.53287	158.181	1.16631	158.181	1.15109	158.304	0.88688	158.181	0.89721	158.181	0.81182
258.514	1.18415	258.514	0.62823	158.515	0.53048	158.347	1.16546	158.347	1.15447	158.47	0.89111	158.347	0.8993	158.348	0.80744
258.68	1.18732	258.68	0.62346	158.682	0.5273	158.514	1.16166	158.514	1.15236	158.637	0.89787	158.514	0.9039	158.514	0.80228
258.847	1.19964	258.847	0.61711	158.848	0.5273	158.681	1.15827	158.681	1.14771	158.803	0.89661	158.681	0.90641	158.681	0.80228
259.014	1.20918	259.014	0.61671	159.015	0.53366	158.847	1.15701	158.847	1.14728	158.97	0.88731	158.847	0.90432	158.848	0.80546
259.18	1.2056	259.18	0.62068	159.181	0.53962	159.014	1.16081	159.014	1.15658	159.137	0.88139	159.014	0.89804	159.014	0.80784
259.347	1.19289	259.347	0.62386	159.348	0.54042	159.181	1.16673	159.181	1.16884	159.303	0.88477	159.181	0.89512	159.181	0.80864
259.514	1.18891	259.514	0.62148	159.515	0.53485	159.347	1.16631	159.348	1.17222	159.47	0.89576	159.347	0.90055	159.348	0.80625
259.681	1.20242	259.681	0.61671	159.681	0.5269	159.514	1.15701	159.514	1.16081	159.637	0.90548	159.514	0.90892	159.514	0.80307
259.847	1.2211	259.847	0.61353	159.848	0.52253	159.681	1.14771	159.681	1.15067	159.803	0.90802	159.681	0.91143	159.681	0.80228
260.014	1.22348	260.014	0.61552	160.015	0.52532	159.848	1.14855	159.848	1.1532	159.97	0.90295	159.847	0.9039	159.848	0.80625
260.18	1.20759	260.18	0.61909	160.181	0.53167	160.014	1.15827	160.014	1.16504	160.137	0.89534	160.014	0.89261	160.014	0.81102
260.347	1.19209	260.347	0.62068	160.348	0.53366	160.181	1.16631	160.181	1.17096	160.303	0.89365	160.181	0.88968	160.181	0.8134
260.514	1.19527	260.514	0.61711	160.515	0.5281	160.348	1.16419	160.347	1.16419	160.47	0.89787	160.348	0.89679	160.348	0.8134
260.68	1.21236	260.68	0.61393	160.681	0.52134	160.514	1.15658	160.514	1.15574	160.637	0.90168	160.514	0.90557	160.515	0.81221
260.847	1.22786	260.847	0.6183	160.848	0.51856	160.681	1.15236	160.681	1.15658	160.803	0.90168	160.681	0.90641	160.681	0.81301
261.014	1.22786	261.014	0.63022	161.015	0.52492	160.848	1.15827	160.847	1.16631	160.97	0.89914	160.847	0.89972	160.848	0.8142
261.18	1.21474	261.18	0.63817	161.181	0.53525	161.014	1.17011	161.014	1.17222	161.137	0.89661	161.014	0.89386	161.014	0.81579
261.347	1.20521	261.347	0.63539	161.348	0.54081	161.181	1.18068	161.181	1.16504	161.304	0.89576	161.181	0.89512	161.181	0.81579
261.514	1.20997	261.514	0.62625	161.515	0.53843	161.347	1.18237	161.347	1.14982	161.47	0.89661	161.347	0.89972	161.348	0.81221
261.68	1.22468	261.68	0.61949	161.681	0.53207	161.514	1.17518	161.514	1.1439	161.637	0.89576	161.514	0.90306	161.514	0.80983
261.847	1.23382	261.847	0.62187	161.848	0.52969	161.681	1.16757	161.681	1.1532	161.804	0.89238	161.681	0.90306	161.681	0.81182
262.014	1.22905	262.014	0.63022	162.015	0.53406	161.847	1.16757	161.848	1.16546	161.97	0.88857	161.847	0.90181	161.847	0.81539
262.181	1.21752	262.181	0.63419	162.181	0.53883	162.014	1.17476	162.014	1.168	162.137	0.88604	162.014	0.90097	162.014	0.81539
262.347	1.21315	262.347	0.63181	162.348	0.53883	162.181	1.17814	162.181	1.16166	162.303	0.88688	162.181	0.90181	162.181	0.81102
262.514	1.2215	262.514	0.62823	162.515	0.53406	162.347	1.17222	162.348	1.15785	162.47	0.88731	162.347	0.90306	162.348	0.80903
262.68	1.23262	262.68	0.63022	162.681	0.52929	162.514	1.16208	162.514	1.16081	162.637	0.88857	162.514	0.90432	162.514	0.8134
262.847	1.23262	262.847	0.63737	162.848	0.5273	162.681	1.16039	162.681	1.16631	162.803	0.88857	162.681	0.90432	162.681	0.81897
263.014	1.22031	263.014	0.64174	163.015	0.52849	162.847	1.17138	162.848	1.16757	162.97	0.88688	162.847	0.90432	162.848	0.82016
263.18	1.2064	263.18	0.63539	163.181	0.52849	163.014	1.18364	163.014	1.16377	163.137	0.88266	163.014	0.90432	163.014	0.81738
263.347	1.20441	263.347	0.62029	163.348	0.5273	163.181	1.1866	163.181	1.15954	163.303	0.88223	163.181	0.90641	163.181	0.8146
263.514	1.21792	263.514	0.60797	163.515	0.5273	163.347	1.17941	163.347	1.15785	163.47	0.88815	163.347	0.91017	163.348	0.81658
263.68	1.23262	263.68	0.61115	163.681	0.53088	163.514	1.17222	163.514	1.15785	163.637	0.89661	163.514	0.91268	163.514	0.82334
263.847	1.23501	263.847	0.62585	163.848	0.53525	163.681	1.17011	163.681	1.15912	163.804	0.90083	163.681	0.91352	163.681	0.8289
264.014	1.22706	264.014	0.63817	164.014	0.53724	163.848	1.17349	163.848	1.16377	163.97	0.89703	163.847	0.91226	163.848	0.82811
264.18	1.21991	264.18	0.63817	164.181	0.53525	164.014	1.17603	164.014	1.16884	164.137	0.89196	164.014	0.90934	164.015	0.82215
264.347	1.2211	264.347	0.62943	164.348	0.53207	164.181	1.17349	164.181	1.17011	164.304	0.89576	164.181	0.90808	164.181	0.81778
264.514	1.22706	264.514	0.62386	164.515	0.53088	164.348	1.168	164.347	1.16546	164.47	0.90506	164.347	0.90766	164.348	0.81897
264.681	1.23024	264.681	0.62943	164.681	0.53088	164.514	1.168	164.514	1.16081	164.637	0.91013	164.514	0.90683	164.514	0.82135
264.847	1.22547	264.847	0.63976	164.848	0.53287	164.681	1.17265	164.681	1.16039	164.804	0.90633	164.681	0.90557	164.681	0.81897
265.014	1.21554	265.014	0.64492	165.015	0.53604	164.848	1.17265	164.848	1.16081	164.97	0.89914	164.847	0.90766	164.848	0.81182
265.18	1.21077	265.18	0.63976	165.181	0.53883	165.014	1.16673	165.014	1.16039	165.137	0.89703	165.014	0.91017	165.015	0.80744
265.347	1.21474	265.347	0.63022	165.348	0.53763	165.181	1.16208	165.181	1.15785	165.303	0.90083	165.181	0.91143	165.181	0.81062
265.514	1.22388	265.514	0.62386	165.515	0.53167	165.348	1.16546	165.348	1.15489	165.47	0.90506	165.348	0.91059	165.348	0.81658
265.68	1.23024	265.68	0.62744	165.681	0.5269	165.514	1.17138	165.514	1.15447	165.637	0.90506	165.514	0.91059	165.514	0.81897
265.847	1.22905	265.847	0.63539	165.848	0.5281	165.681	1.17392	165.681	1.16039	165.803	0.90295	165.681	0.91226	165.681	0.81738
266.014	1.22468	266.014	0.63539	166.015	0.53406	165.847	1.17392	165.847	1.16631	165.97	0.90252	165.847	0.91226	165.847	0.81301
266.18	1.22348	266.18	0.62346	166.181	0.53883	166.014	1.17518	166.014	1.16546	166.137	0.90168	166.014	0.91268	166.014	0.81062
266.347	1.23064	266.347	0.60678	166.348	0.53883	166.181	1.17392	166.181	1.16081	166.303	0.89914	166.181	0.91394	166.181	0.8134
266.514	1.24176	266.514	0.60042	166.515	0.53525	166.348	1.168	166.348	1.16039	166.47	0.89703	166.347	0.91645	166.348	0.81897
266.68	1.24812	266.68	0.60876	166.681	0.53207	166.514	1.16081	166.514	1.16419	166.637	0.89661	166.514	0.9177	166.514	0.82095
266.847	1.24494	266.847	0.62029	166.848	0.53724	166.681	1.16081	166.681	1.16673	166.803	0.89787	166.681	0.91645	166.681	0.81579
267.014	1.23382	267.014	0.62625	167.015	0.54558	166.847	1.168	166.848	1.16504	166.97	0.89914	166.847	0.91268	166.848	0.80983
267.18	1.22547	267.18	0.62346	167.181	0.54876	167.014	1.17392	167.014	1.16166	167.137	0.89956	167.014	0.90892	167.014	0.80665
267.347	1.22706	267.347	0.6183	167.348	0.5428	167.181	1.17349	167.181	1.16208	167.304	0.89661	167.181	0.90892	167.181	0.80744
267.514	1.23501	267.514	0.6179	167.515	0.53525	167.347	1.16927	167.347	1.16631	167.47	0.89069	167.347	0.91477	167.348	0.81102
267.68	1.24176	267.68	0.62068	167.681	0.53525	167.514	1.16884	167.514	1.16884	167.637	0.88857	167.514	0.92063	167.514	0.81579
267.847	1.24137	267.847	0.62267	167.848	0.5428	167.681	1.17518	167.681	1.168	167.803	0.89322	167.681	0.91938	167.681	0.81778
268.014	1.23382	268.014	0.62068	168.015	0.54876	167.847	1.18237	167.848	1.16757	167.97	0.8983	167.848	0.91352	167.848	0.81539
268.181	1.22666	268.181	0.6183	168.181	0.54677	168.014	1.1811	168.014	1.16884	168.137	0.89914	168.014	0.90808	168.014	0.8142
268.347	1.22587	268.347	0.61711	168.348	0.53883	168.181	1.17476	168.181	1.17138	168.303	0.89661	168.181	0.91059	168.181	0.81658
268.514	1.23342	268.514	0.61711	168.514	0.53167	168.347	1.17138	168.347	1.17349	168.47	0.89534	168.347	0.91728	168.348	0.82095
268.68	1.24057	268.68	0.6179	168.681	0.53048	168.514	1.17518	168.514	1.17011	168.637	0.89787	168.514	0.92189	168.514	0.82453
268.847	1.23898	268.847	0.62148	168.848	0.53485	168.681	1.17983	168.681	1.16631	168.803	0.90295	168.681	0.92063	168.681	0.82691
269.014	1.22905	269.014	0.62505	169.015	0.53883	168.848	1.17983	168.848	1.16884	168.97	0.90633	168.847	0.91477	168.848	0.82771
269.18	1.22269	269.18	0.62386	169.181	0.53883	169.014	1.1773	169.014	1.17941	169.137	0.90379	169.014	0.91059	169.014	0.82691
269.347	1.22706	269.347	0.61909	169.348	0.53724	169.181	1.17518	169.181	1.18702	169.304	0.89956	169.181	0.91477	169.181	0.82413
269.514	1.23739	269.514	0.61711	169.515	0.53525	169.348	1.17814	169.348	1.18448	169.47	0.90041	169.347	0.92105	169.348	0.82016
269.68	1.24296	269.68	0.62346	169.681	0.53644	169.514	1.18364	169.514	1.17603	169.637	0.90506	169.514	0.9223	169.514	0.81658
269.847	1.24017	269.847	0.6338	169.848	0.54161	169.681	1.18913	169.681	1.17096	169.803	0.90802	169.681	0.91519	169.681	0.8142
270.014	1.23501	270.014	0.63737	170.015	0.54638	169.848	1.18829	169.848	1.17138	169.97	0.90548	169.848	0.90766	169.848	0.81182
270.18	1.2362	270.18	0.63181	170.181	0.54836	170.014	1.18533	170.014	1.17518	170.137	0.90168	170.014	0.90766	170.014	0.81102
270.347	1.24296	270.347	0.62625	170.348	0.54558	170.181	1.18364	170.181	1.1773	170.303	0.90168	170.181	0.91519	170.181	0.8134
270.514	1.25051	270.514	0.62823	170.515	0.5428	170.347	1.1866	170.348	1.17645	170.47	0.90421	170.347	0.92356	170.348	0.81897
270.68	1.25368	270.68	0.63539	170.681	0.54399	170.514	1.18829	170.514	1.17603	170.637	0.9076	170.514	0.92565	170.514	0.82572
270.847	1.2521	270.847	0.64055	170.848	0.54836	170.681	1.18702	170.681	1.18068	170.804	0.90802	170.681	0.91979	170.681	0.83049
271.014	1.24852	271.014	0.63539	171.014	0.55114	170.847	1.18322	170.847	1.1866	170.97	0.90506	170.847	0.91352	170.847	0.83009
271.18	1.24733	271.18	0.62585	171.181	0.55075	171.014	1.18237	171.014	1.18702	171.137	0.90041	171.014	0.91352	171.014	0.82533
271.347	1.24971	271.347	0.62346	171.348	0.54836	171.181	1.18448	171.181	1.18195	171.304	0.8983	171.181	0.9177	171.181	0.82135
271.514	1.25289	271.514	0.63141	171.515	0.54439	171.347	1.18829	171.348	1.17941	171.47	0.89956	171.347	0.92439	171.348	0.82135
271.68	1.25051	271.68	0.64174	171.681	0.54161	171.514	1.1904	171.514	1.18448	171.637	0.90168	171.514	0.92649	171.514	0.82334
271.847	1.24574	271.847	0.64294	171.848	0.5428	171.681	1.1904	171.681	1.19421	171.804	0.90252	171.681	0.92105	171.681	0.82334
272.014	1.24415	272.014	0.6326	172.015	0.54956	171.847	1.1904	171.848	1.19886	171.97	0.90168	171.847	0.91477	171.848	0.81976
272.18	1.2509	272.18	0.61949	172.181	0.55552	172.014	1.19167	172.014	1.19632	172.137	0.90252	172.014	0.91352	172.015	0.81539
272.347	1.26044	272.347	0.61591	172.348	0.55631	172.181	1.19082	172.181	1.1904	172.303	0.90506	172.181	0.91728	172.181	0.8134
272.514	1.26282	272.514	0.62466	172.515	0.55353	172.348	1.18575	172.348	1.18533	172.47	0.90675	172.347	0.9223	172.348	0.81539
272.68	1.25647	272.68	0.63539	172.681	0.55313	172.514	1.18068	172.514	1.18533	172.637	0.90421	172.514	0.92314	172.514	0.81857
272.847	1.24852	272.847	0.63697	172.848	0.55432	172.681	1.18068	172.681	1.18787	172.803	0.90041	172.681	0.91854	172.681	0.82095
273.014	1.24852	273.014	0.62863	173.015	0.55631	172.847	1.18575	172.847	1.18787	172.97	0.8983	172.848	0.91226	172.848	0.82334
273.18	1.25647	273.18	0.62386	173.181	0.55512	173.014	1.18956	173.014	1.18364	173.137	0.89787	173.014	0.91017	173.014	0.82652
273.347	1.26561	273.347	0.63022	173.348	0.55075	173.181	1.18575	173.181	1.17983	173.304	0.8983	173.181	0.91352	173.181	0.82771
273.514	1.26561	273.514	0.64214	173.515	0.54638	173.347	1.17941	173.347	1.1811	173.47	0.90252	173.347	0.91728	173.348	0.82413
273.68	1.25647	273.68	0.6485	173.682	0.54518	173.514	1.17518	173.514	1.18533	173.637	0.90971	173.514	0.91938	173.514	0.81897
273.847	1.24852	273.847	0.64095	173.848	0.54995	173.681	1.17814	173.681	1.18575	173.803	0.91521	173.681	0.91854	173.681	0.81738
274.014	1.24931	274.014	0.63022	174.015	0.5575	173.848	1.1866	173.847	1.18237	173.97	0.91352	173.847	0.91854	173.848	0.81778
274.18	1.25647	274.18	0.62704	174.182	0.55989	174.014	1.1904	174.014	1.18322	174.137	0.9076	174.014	0.92063	174.014	0.82095
274.347	1.26084	274.347	0.63817	174.348	0.55313	174.181	1.18448	174.181	1.18956	174.304	0.90506	174.181	0.9223	174.181	0.82572
274.514	1.25766	274.514	0.65287	174.514	0.54439	174.347	1.1773	174.348	1.19632	174.47	0.90886	174.347	0.92481	174.348	0.8293
274.681	1.25051	274.681	0.65764	174.681	0.53962	174.514	1.17983	174.514	1.19759	174.637	0.91394	174.514	0.92774	174.514	0.82811
274.847	1.24733	274.847	0.64731	174.848	0.54042	174.681	1.19082	174.681	1.19548	174.804	0.91521	174.681	0.93067	174.681	0.82254
275.014	1.2521	275.014	0.63022	175.015	0.54558	174.848	1.1997	174.848	1.19252	174.97	0.91267	174.847	0.9336	174.848	0.81897
275.18	1.26441	275.18	0.62187	175.181	0.55313	175.014	1.19674	175.014	1.18829	175.137	0.91098	175.014	0.93067	175.014	0.81897
275.347	1.27316	275.347	0.62744	175.348	0.55552	175.181	1.18787	175.181	1.18829	175.303	0.91267	175.181	0.92439	175.181	0.82095
275.514	1.27077	275.514	0.63499	175.515	0.55194	175.347	1.18322	175.348	1.19252	175.47	0.91817	175.347	0.92063	175.348	0.82135
275.68	1.25964	275.68	0.633	175.681	0.54836	175.514	1.18575	175.514	1.19674	175.637	0.92197	175.514	0.9223	175.515	0.82215
275.847	1.25368	275.847	0.62505	175.848	0.55114	175.681	1.19167	175.681	1.19886	175.804	0.91859	175.681	0.9269	175.681	0.82413
276.014	1.25726	276.014	0.62068	176.015	0.56108	175.847	1.19505	175.847	1.19886	175.97	0.91225	175.847	0.92649	175.848	0.82533
276.18	1.26322	276.18	0.62744	176.181	0.56783	176.014	1.19378	176.014	1.19886	176.137	0.91013	176.014	0.92063	176.014	0.82652
276.347	1.26561	276.347	0.64095	176.348	0.56346	176.181	1.19167	176.181	1.20097	176.303	0.91817	176.181	0.9177	176.181	0.82811
276.514	1.26203	276.514	0.6489	176.515	0.55194	176.348	1.19294	176.347	1.20351	176.47	0.92704	176.347	0.9223	176.348	0.83248
276.68	1.25845	276.68	0.64532	176.681	0.54518	176.514	1.19759	176.514	1.20224	176.637	0.92958	176.514	0.93025	176.514	0.83566
276.847	1.26084	276.847	0.63499	176.848	0.55114	176.681	1.20266	176.681	1.1997	176.803	0.92408	176.681	0.93276	176.681	0.83367
277.014	1.26998	277.014	0.62943	177.015	0.56585	176.847	1.2052	176.848	1.19801	176.97	0.91394	176.847	0.92649	176.848	0.82691
277.181	1.27554	277.181	0.6338	177.181	0.57697	177.014	1.20224	177.014	1.19632	177.137	0.90675	177.014	0.9177	177.014	0.82215
277.347	1.27196	277.347	0.63976	177.348	0.57499	177.181	1.19505	177.181	1.19252	177.303	0.90421	177.181	0.91603	177.181	0.82413
277.514	1.26561	277.514	0.63539	177.514	0.56227	177.348	1.1904	177.348	1.18787	177.47	0.90802	177.348	0.9223	177.348	0.83009
277.68	1.26441	277.68	0.62187	177.681	0.54956	177.514	1.19548	177.514	1.18575	177.637	0.91478	177.514	0.92774	177.514	0.83566
277.847	1.26998	277.847	0.61035	177.848	0.54518	177.681	1.20858	177.681	1.18956	177.803	0.91817	177.681	0.92649	177.681	0.83685
278.014	1.27514	278.014	0.61274	178.015	0.55075	177.848	1.21577	177.848	1.19548	177.97	0.91605	177.847	0.92105	177.848	0.83486
278.18	1.27435	278.18	0.62704	178.181	0.55909	178.014	1.21112	178.014	1.19632	178.137	0.91478	178.014	0.9177	178.014	0.83248
278.347	1.26561	278.347	0.63976	178.348	0.56187	178.181	1.20224	178.181	1.19082	178.304	0.91605	178.181	0.92189	178.181	0.8293
278.514	1.25726	278.514	0.63817	178.515	0.55671	178.347	1.19548	178.347	1.18575	178.47	0.9169	178.347	0.93025	178.348	0.82771
278.68	1.25726	278.68	0.62505	178.682	0.54995	178.514	1.19759	178.514	1.18448	178.637	0.91521	178.514	0.93527	178.514	0.8289
278.847	1.26839	278.847	0.61472	178.848	0.54956	178.681	1.20604	178.681	1.18575	178.804	0.91394	178.681	0.93192	178.681	0.83248
279.014	1.27912	279.014	0.61671	179.015	0.55552	178.848	1.21238	178.848	1.18913	178.97	0.91521	178.847	0.9223	178.848	0.83605
279.18	1.2811	279.18	0.62823	179.181	0.56346	179.014	1.21196	179.014	1.19252	179.137	0.9207	179.014	0.9177	179.014	0.83685
279.347	1.27435	279.347	0.63817	179.348	0.56545	179.181	1.20731	179.181	1.19548	179.304	0.92662	179.181	0.92314	179.181	0.83486
279.514	1.26878	279.514	0.63499	179.515	0.56028	179.348	1.20604	179.348	1.19801	179.47	0.92958	179.348	0.93067	179.348	0.83248
279.68	1.27117	279.68	0.62148	179.681	0.55512	179.514	1.21112	179.514	1.19886	179.637	0.92831	179.514	0.93067	179.514	0.83129
279.847	1.27912	279.847	0.61035	179.848	0.55353	179.681	1.21915	179.681	1.19632	179.804	0.92197	179.681	0.92356	179.681	0.83129
280.014	1.28468	280.014	0.61671	180.015	0.55869	179.848	1.21915	179.848	1.19167	179.97	0.91394	179.847	0.9177	179.848	0.83009
280.18	1.28309	280.18	0.63539	180.181	0.56664	180.014	1.20816	180.014	1.19378	180.137	0.91098	180.014	0.91854	180.014	0.82652
280.347	1.27673	280.347	0.64969	180.348	0.57141	180.181	1.19886	180.181	1.20351	180.303	0.91521	180.181	0.9269	180.181	0.82413
280.514	1.27316	280.514	0.64532	180.515	0.57141	180.348	1.20224	180.348	1.21196	180.47	0.9207	180.347	0.93527	180.348	0.82652
280.68	1.27753	280.68	0.63062	180.681	0.56664	180.514	1.21238	180.514	1.20858	180.637	0.91986	180.514	0.93611	180.515	0.83049
280.847	1.28786	280.847	0.62466	180.848	0.56187	180.681	1.21788	180.681	1.19674	180.803	0.91352	180.681	0.9269	180.681	0.83049
281.014	1.29342	281.014	0.633	181.015	0.56187	180.847	1.21323	180.847	1.18956	180.97	0.90971	180.847	0.91728	180.848	0.82691
281.18	1.28786	281.18	0.64532	181.182	0.56704	181.014	1.20393	181.014	1.19378	181.137	0.91225	181.014	0.91645	181.014	0.82533
281.347	1.27673	281.347	0.6477	181.348	0.5734	181.181	1.19886	181.181	1.20351	181.303	0.91817	181.181	0.92356	181.181	0.82652
281.514	1.27196	281.514	0.63856	181.515	0.57459	181.348	1.20224	181.347	1.20604	181.47	0.92451	181.348	0.93276	181.348	0.82811
281.68	1.27673	281.68	0.62704	181.681	0.56783	181.514	1.20731	181.514	1.20012	181.637	0.92577	181.514	0.93527	181.514	0.82811
281.847	1.28706	281.847	0.62625	181.848	0.55989	181.681	1.20816	181.681	1.19674	181.804	0.92197	181.681	0.93067	181.681	0.82771
282.014	1.29342	282.014	0.63737	182.015	0.55869	181.848	1.20139	181.848	1.20393	181.97	0.91605	181.847	0.92314	181.848	0.82572
282.18	1.29143	282.18	0.64651	182.181	0.56465	182.014	1.19674	182.014	1.2145	182.137	0.91732	182.014	0.91938	182.014	0.82691
282.347	1.28547	282.347	0.64532	182.348	0.57141	182.181	1.20012	182.181	1.21577	182.304	0.92789	182.181	0.92314	182.181	0.83129
282.514	1.27912	282.514	0.63697	182.515	0.5722	182.348	1.20731	182.347	1.20858	182.47	0.93677	182.347	0.93067	182.348	0.83605
282.68	1.27872	282.68	0.63141	182.681	0.56863	182.514	1.21112	182.514	1.20477	182.637	0.93423	182.514	0.93527	182.514	0.83725
282.847	1.28428	282.847	0.63539	182.848	0.56664	182.681	1.20985	182.681	1.20985	182.803	0.92451	182.681	0.92941	182.681	0.83327
283.014	1.29104	283.014	0.6477	183.015	0.56982	182.847	1.20985	182.848	1.21915	182.97	0.91859	182.847	0.91854	182.848	0.8289
283.18	1.29263	283.18	0.65565	183.181	0.57459	183.014	1.2145	183.014	1.22042	183.137	0.92239	183.014	0.91268	183.014	0.83129
283.347	1.28905	283.347	0.65287	183.348	0.57379	183.181	1.22042	183.181	1.21196	183.304	0.92916	183.181	0.92105	183.181	0.83725
283.514	1.28667	283.514	0.64174	183.515	0.56863	183.347	1.22168	183.347	1.20393	183.47	0.93127	183.347	0.93611	183.348	0.84003
283.68	1.29104	283.68	0.63419	183.681	0.56307	183.514	1.21957	183.514	1.20689	183.637	0.92916	183.514	0.94196	183.515	0.83605
283.847	1.29819	283.847	0.63737	183.848	0.56227	183.681	1.2183	183.681	1.21788	183.803	0.92789	183.681	0.93025	183.681	0.83009
284.014	1.29819	284.014	0.64611	184.015	0.56704	183.848	1.2183	183.848	1.22295	183.97	0.92916	183.847	0.91143	183.848	0.83009
284.18	1.28905	284.18	0.65088	184.181	0.5722	184.014	1.2183	184.014	1.21703	184.137	0.93042	184.014	0.9039	184.014	0.83685
284.347	1.28031	284.347	0.64731	184.348	0.5726	184.181	1.22042	184.181	1.20604	184.304	0.93127	184.181	0.91519	184.181	0.84559
284.514	1.27991	284.514	0.63936	184.515	0.57101	184.347	1.22168	184.348	1.20393	184.47	0.92831	184.347	0.9336	184.348	0.84957
284.681	1.28468	284.681	0.63539	184.681	0.57101	184.514	1.22253	184.514	1.21196	184.637	0.92324	184.514	0.93778	184.514	0.84957
284.847	1.29024	284.847	0.64214	184.848	0.57459	184.681	1.22126	184.681	1.22042	184.804	0.91943	184.681	0.92565	184.681	0.84917
285.014	1.29223	285.014	0.65327	185.014	0.57817	184.847	1.2183	184.848	1.21915	184.97	0.91943	184.848	0.91226	184.848	0.84837
285.18	1.29342	285.18	0.65843	185.181	0.57817	185.014	1.21661	185.014	1.20943	185.137	0.92577	185.014	0.91394	185.014	0.84718
285.347	1.29541	285.347	0.64969	185.348	0.57499	185.181	1.21788	185.181	1.20224	185.303	0.93254	185.181	0.92941	185.181	0.84599
285.514	1.29819	285.514	0.63419	185.515	0.5734	185.347	1.22422	185.347	1.20351	185.47	0.93296	185.347	0.94322	185.347	0.8448
285.68	1.30216	285.68	0.62704	185.681	0.57578	185.514	1.23225	185.514	1.20985	185.637	0.92662	185.514	0.94322	185.514	0.84281
285.847	1.30216	285.847	0.63499	185.848	0.58174	185.681	1.23394	185.681	1.21196	185.803	0.92239	185.681	0.93485	185.681	0.84241
286.014	1.29898	286.014	0.6485	186.014	0.5881	185.847	1.22549	185.847	1.20731	185.97	0.92662	185.847	0.93067	185.848	0.8436
286.18	1.29541	286.18	0.65327	186.181	0.5885	186.014	1.2145	186.014	1.1997	186.137	0.93381	186.014	0.93987	186.014	0.84678
286.347	1.29541	286.347	0.64492	186.348	0.58373	186.181	1.21196	186.181	1.19632	186.303	0.93634	186.181	0.952	186.181	0.84837
286.514	1.30018	286.514	0.6326	186.515	0.57578	186.348	1.21915	186.348	1.1997	186.47	0.93127	186.347	0.95535	186.348	0.84678
286.68	1.30614	286.68	0.63141	186.681	0.57101	186.514	1.22633	186.514	1.20689	186.637	0.92408	186.514	0.94782	186.514	0.84241
286.847	1.31011	286.847	0.64413	186.848	0.5726	186.681	1.22507	186.681	1.21112	186.804	0.92324	186.681	0.93652	186.681	0.83923
287.014	1.31011	287.014	0.65883	187.015	0.57936	186.847	1.2183	186.848	1.21323	186.97	0.92958	186.847	0.93151	186.848	0.84043
287.18	1.30614	287.18	0.66241	187.181	0.58373	187.014	1.21703	187.014	1.21323	187.137	0.93761	187.014	0.93527	187.015	0.84241
287.347	1.30216	287.347	0.65446	187.348	0.58134	187.181	1.22253	187.181	1.21238	187.304	0.94015	187.181	0.94364	187.181	0.844
287.514	1.30336	287.514	0.64532	187.515	0.57379	187.348	1.23014	187.348	1.20858	187.47	0.93507	187.347	0.94824	187.348	0.844
287.68	1.31051	287.68	0.64333	187.681	0.56783	187.514	1.23268	187.514	1.20393	187.637	0.92535	187.514	0.94573	187.514	0.844
287.847	1.31806	287.847	0.65168	187.848	0.56982	187.681	1.2276	187.681	1.20266	187.803	0.92112	187.681	0.93862	187.681	0.84718
288.014	1.31726	288.014	0.66002	188.015	0.57817	187.848	1.22253	187.848	1.20604	187.97	0.92662	187.847	0.93402	187.848	0.85235
288.18	1.30733	288.18	0.66002	188.181	0.58452	188.014	1.2238	188.014	1.21069	188.137	0.9355	188.014	0.93402	188.014	0.85354
288.347	1.29819	288.347	0.64969	188.348	0.58055	188.181	1.23141	188.181	1.21534	188.304	0.93972	188.181	0.93485	188.181	0.84957
288.514	1.30216	288.514	0.63936	188.515	0.5722	188.347	1.23817	188.347	1.21788	188.47	0.93296	188.347	0.93192	188.348	0.84718
288.68	1.31408	288.68	0.63936	188.681	0.56585	188.514	1.23521	188.514	1.21915	188.637	0.92239	188.514	0.92774	188.514	0.84837
288.847	1.32203	288.847	0.65088	188.848	0.56863	188.681	1.22676	188.681	1.2183	188.803	0.9207	188.681	0.92649	188.681	0.85036
289.014	1.31845	289.014	0.66241	189.015	0.57499	188.847	1.22168	188.848	1.21661	188.97	0.93042	188.847	0.93151	188.848	0.84718
289.18	1.31011	289.18	0.66201	189.181	0.58055	189.014	1.2238	189.014	1.21112	189.137	0.94099	189.014	0.93903	189.014	0.84122
289.347	1.30693	289.347	0.6485	189.348	0.58055	189.181	1.22676	189.181	1.2052	189.303	0.94099	189.181	0.94489	189.181	0.83725
289.514	1.31488	289.514	0.633	189.515	0.57777	189.348	1.2276	189.348	1.20477	189.47	0.93296	189.347	0.94489	189.348	0.84003
289.681	1.32759	289.681	0.63022	189.681	0.57578	189.514	1.22633	189.514	1.21196	189.637	0.92831	189.514	0.94196	189.514	0.8436
289.847	1.33395	289.847	0.63976	189.848	0.58015	189.681	1.22549	189.681	1.21915	189.803	0.93296	189.681	0.93862	189.681	0.844
290.014	1.326	290.014	0.65088	190.015	0.5885	189.848	1.22507	189.847	1.21703	189.97	0.94015	189.847	0.93485	189.848	0.84241
290.18	1.31051	290.18	0.6489	190.181	0.59485	190.014	1.22633	190.014	1.20816	190.137	0.94268	190.014	0.93151	190.014	0.844
290.347	1.30336	290.347	0.63539	190.348	0.59485	190.181	1.23014	190.181	1.20393	190.303	0.93634	190.181	0.93067	190.181	0.84837
290.514	1.30812	290.514	0.62585	190.515	0.5881	190.348	1.23268	190.348	1.21238	190.47	0.92958	190.347	0.93611	190.348	0.85155
290.68	1.31687	290.68	0.63022	190.681	0.58134	190.514	1.23098	190.514	1.2238	190.637	0.93042	190.514	0.94196	190.514	0.84957
290.847	1.31845	290.847	0.64333	190.848	0.58174	190.681	1.22549	190.681	1.22676	190.804	0.9355	190.681	0.94322	190.681	0.84599
291.014	1.31488	291.014	0.6489	191.015	0.58929	190.847	1.22295	190.847	1.22168	190.97	0.94015	190.847	0.93987	190.848	0.84599
291.18	1.31289	291.18	0.64055	191.182	0.59366	191.014	1.22802	191.014	1.21577	191.137	0.94099	191.014	0.93611	191.014	0.85036
291.347	1.31726	291.347	0.62823	191.348	0.5881	191.181	1.23733	191.181	1.21577	191.304	0.94015	191.181	0.93485	191.181	0.85274
291.514	1.32362	291.514	0.62823	191.515	0.57896	191.347	1.24198	191.348	1.22042	191.47	0.93677	191.347	0.93485	191.348	0.84917
291.68	1.326	291.68	0.64055	191.681	0.57459	191.514	1.23606	191.514	1.22422	191.637	0.93296	191.514	0.93276	191.514	0.84241
291.847	1.32481	291.847	0.65327	191.848	0.58015	191.681	1.22549	191.681	1.2238	191.803	0.93381	191.681	0.92941	191.681	0.83923
292.014	1.32084	292.014	0.65446	192.015	0.58929	191.847	1.21957	191.848	1.2183	191.97	0.93888	191.847	0.92941	191.848	0.84281
292.18	1.31965	292.18	0.64651	192.181	0.59406	192.014	1.22253	192.014	1.21534	192.137	0.94226	192.014	0.93527	192.014	0.84798
292.347	1.32481	292.347	0.64055	192.348	0.59128	192.181	1.23014	192.181	1.21915	192.304	0.93888	192.181	0.94364	192.181	0.84798
292.514	1.33395	292.514	0.64333	192.515	0.58492	192.348	1.23479	192.348	1.22802	192.47	0.93507	192.347	0.94573	192.348	0.84241
292.68	1.34071	292.68	0.65287	192.681	0.58174	192.514	1.23352	192.514	1.23352	192.637	0.93761	192.514	0.93903	192.514	0.84003
292.847	1.33952	292.847	0.65645	192.848	0.58373	192.681	1.22633	192.681	1.23014	192.803	0.94395	192.681	0.93276	192.681	0.844
293.014	1.33435	293.014	0.65009	193.015	0.58691	192.847	1.22253	192.848	1.22422	192.97	0.94818	192.847	0.93192	192.848	0.85076
293.18	1.33514	293.18	0.63856	193.181	0.5881	193.014	1.22507	193.014	1.22168	193.137	0.94564	193.014	0.93652	193.014	0.85235
293.347	1.3419	293.347	0.6326	193.348	0.5881	193.181	1.23014	193.181	1.22676	193.304	0.93972	193.181	0.94113	193.181	0.84678
293.514	1.34746	293.514	0.63737	193.515	0.5873	193.347	1.23268	193.347	1.23394	193.47	0.93423	193.347	0.94322	193.347	0.83804
293.68	1.3419	293.68	0.6485	193.681	0.58691	193.514	1.23225	193.514	1.23394	193.637	0.93507	193.514	0.94113	193.514	0.83447
293.847	1.32839	293.847	0.65446	193.848	0.5873	193.681	1.23098	193.681	1.2238	193.804	0.94226	193.681	0.93862	193.681	0.83923
294.014	1.31925	294.014	0.65207	194.015	0.5873	193.847	1.22802	193.847	1.21323	193.97	0.94733	193.847	0.93778	193.848	0.84917
294.18	1.32203	294.18	0.6477	194.181	0.58691	194.014	1.22549	194.014	1.21323	194.137	0.94607	194.014	0.94196	194.014	0.85473
294.347	1.33276	294.347	0.65207	194.348	0.58611	194.181	1.22422	194.181	1.2238	194.304	0.93972	194.181	0.94573	194.181	0.85155
294.514	1.33872	294.514	0.66082	194.515	0.5873	194.347	1.22676	194.348	1.2369	194.47	0.93677	194.347	0.94489	194.348	0.84678
294.681	1.33395	294.681	0.66121	194.681	0.58929	194.514	1.23098	194.514	1.24113	194.637	0.94268	194.514	0.94113	194.514	0.84718
294.847	1.32362	294.847	0.65009	194.848	0.59168	194.681	1.23479	194.681	1.23521	194.804	0.95114	194.681	0.94071	194.681	0.85235
295.014	1.32084	295.014	0.63856	195.015	0.59366	194.847	1.23733	194.847	1.22507	194.97	0.95663	194.847	0.94447	194.848	0.85632
295.18	1.33157	295.18	0.63817	195.181	0.59048	195.014	1.24071	195.014	1.22126	195.137	0.95537	195.014	0.94615	195.015	0.85473
295.347	1.34667	295.347	0.6477	195.348	0.58571	195.181	1.24409	195.181	1.22633	195.303	0.95325	195.181	0.94489	195.181	0.84798
295.514	1.35461	295.514	0.65843	195.515	0.58174	195.348	1.24536	195.348	1.23394	195.47	0.95537	195.348	0.94364	195.348	0.84241
295.68	1.35024	295.68	0.65764	195.681	0.58333	195.514	1.24536	195.514	1.23394	195.637	0.96002	195.514	0.94615	195.514	0.84559
295.847	1.34071	295.847	0.64731	195.848	0.5885	195.681	1.2424	195.681	1.22507	195.803	0.96044	195.681	0.95075	195.681	0.85274
296.014	1.33435	296.014	0.63936	196.015	0.59406	195.847	1.23944	195.847	1.2183	195.97	0.9541	195.847	0.95493	195.848	0.85592
296.18	1.33753	296.18	0.64294	196.182	0.59485	196.014	1.23817	196.014	1.22168	196.137	0.94691	196.014	0.95744	196.014	0.85274
296.347	1.34349	296.347	0.65406	196.348	0.59048	196.181	1.23817	196.181	1.23225	196.304	0.9448	196.181	0.95744	196.181	0.84837
296.514	1.34548	296.514	0.66082	196.514	0.58571	196.347	1.23944	196.347	1.23733	196.47	0.94945	196.347	0.95284	196.348	0.84798
296.68	1.34071	296.68	0.65764	196.681	0.58452	196.514	1.24071	196.514	1.23225	196.637	0.95325	196.514	0.95033	196.514	0.85076
296.847	1.33435	296.847	0.6485	196.848	0.5881	196.681	1.24113	196.681	1.22126	196.803	0.95114	196.681	0.952	196.681	0.85235
297.014	1.33316	297.014	0.64413	197.015	0.59287	196.847	1.24198	196.848	1.21661	196.97	0.94395	196.847	0.95326	196.848	0.85076
297.18	1.33872	297.18	0.64969	197.181	0.59406	197.014	1.24198	197.014	1.22549	197.137	0.93888	197.014	0.95075	197.014	0.84718
297.347	1.34746	297.347	0.65963	197.348	0.59168	197.181	1.2424	197.181	1.24071	197.303	0.94395	197.181	0.94698	197.181	0.84241
297.514	1.34865	297.514	0.6632	197.514	0.59048	197.347	1.2424	197.347	1.24663	197.47	0.9541	197.347	0.94698	197.348	0.84043
297.68	1.34428	297.68	0.65843	197.681	0.59247	197.514	1.2424	197.514	1.23817	197.637	0.95832	197.514	0.95158	197.515	0.84241
297.847	1.3411	297.847	0.65406	197.848	0.59366	197.681	1.24113	197.681	1.22507	197.803	0.9541	197.681	0.95618	197.681	0.8448
298.014	1.34548	298.014	0.65565	198.015	0.59287	197.848	1.23859	197.848	1.2183	197.97	0.94733	197.847	0.95493	197.848	0.84559
298.18	1.35223	298.18	0.66439	198.181	0.59247	198.014	1.23521	198.014	1.22253	198.137	0.94818	198.014	0.95075	198.014	0.8448
298.347	1.35461	298.347	0.67234	198.348	0.59366	198.181	1.2369	198.181	1.23225	198.304	0.95537	198.181	0.94949	198.181	0.84678
298.514	1.35303	298.514	0.67155	198.515	0.59525	198.347	1.24071	198.347	1.23733	198.47	0.96255	198.347	0.95158	198.348	0.85076
298.68	1.35223	298.68	0.66201	198.682	0.59684	198.514	1.24324	198.514	1.23394	198.637	0.96255	198.514	0.95326	198.514	0.85473
298.847	1.35342	298.847	0.65207	198.848	0.59684	198.681	1.24451	198.681	1.22676	198.804	0.9541	198.681	0.95284	198.681	0.85473
299.014	1.35461	299.014	0.65287	199.015	0.59724	198.848	1.24832	198.847	1.22507	198.97	0.94395	198.847	0.94949	198.848	0.85155
299.18	1.35541	299.18	0.66201	199.181	0.59843	199.014	1.25635	199.014	1.22802	199.137	0.94226	199.014	0.94824	199.014	0.84718
299.347	1.35461	299.347	0.66916	199.348	0.59923	199.181	1.26269	199.181	1.23141	199.304	0.94691	199.181	0.95075	199.181	0.8448
299.514	1.35183	299.514	0.66558	199.515	0.59843	199.348	1.26269	199.348	1.23268	199.47	0.95283	199.347	0.95493	199.348	0.8436
299.681	1.34905	299.681	0.65446	199.681	0.59962	199.514	1.25762	199.514	1.23268	199.637	0.95325	199.514	0.95911	199.514	0.84281
299.847	1.34985	299.847	0.65168	199.848	0.6028	199.681	1.25297	199.681	1.23394	199.803	0.95283	199.681	0.96246	199.681	0.84241
300.014	1.35541	300.014	0.66002	200.015	0.60598	199.847	1.25254	199.848	1.23733	199.97	0.95579	199.847	0.96329	199.848	0.84281
300.18	1.36097	300.18	0.67035	200.181	0.60638	200.014	1.25381	200.014	1.24071	200.137	0.96171	200.014	0.96037	200.014	0.8448
300.347	1.36137	300.347	0.67155	200.348	0.60479	200.181	1.25423	200.181	1.24409	200.303	0.96382	200.181	0.95911	200.181	0.84599
300.514	1.35581	300.514	0.66638	200.515	0.60201	200.348	1.25381	200.348	1.24705	200.47	0.96044	200.347	0.9612	200.348	0.84559
300.68	1.35104	300.68	0.66201	200.681	0.60042	200.514	1.25508	200.514	1.24789	200.637	0.95579	200.514	0.9612	200.514	0.8448
300.847	1.35183	300.847	0.6632	200.848	0.59923	200.681	1.25762	200.681	1.24451	200.803	0.9541	200.681	0.95618	200.681	0.84559
301.014	1.3566	301.014	0.66638	201.015	0.59843	200.848	1.25846	200.847	1.23944	200.97	0.9541	200.847	0.95158	200.847	0.84678
301.18	1.35978	301.18	0.66558	201.181	0.59724	201.014	1.25677	201.014	1.23817	201.137	0.9541	201.014	0.95409	201.014	0.84678
301.347	1.3566	301.347	0.65963	201.348	0.59803	201.181	1.2555	201.181	1.24451	201.304	0.95537	201.181	0.96246	201.181	0.84798
301.514	1.34985	301.514	0.65168	201.515	0.59724	201.348	1.25635	201.348	1.25423	201.47	0.95832	201.347	0.96957	201.348	0.85036
301.68	1.34428	301.68	0.64731	201.681	0.59525	201.514	1.25762	201.514	1.25508	201.637	0.96002	201.514	0.96957	201.514	0.85354
301.847	1.34349	301.847	0.65009	201.848	0.59287	201.681	1.25762	201.681	1.24536	201.804	0.95579	201.681	0.96246	201.681	0.85394
302.014	1.35223	302.014	0.66002	202.015	0.59366	201.847	1.2555	201.847	1.23479	201.97	0.94818	201.847	0.95618	201.848	0.85155
302.181	1.36534	302.181	0.66678	202.181	0.59962	202.014	1.25297	202.014	1.23394	202.137	0.94395	202.014	0.95618	202.014	0.84917
302.347	1.37051	302.347	0.66638	202.348	0.60876	202.181	1.25254	202.181	1.24198	202.304	0.94945	202.181	0.96037	202.181	0.84837
302.514	1.36256	302.514	0.6632	202.515	0.61274	202.347	1.25423	202.347	1.24832	202.47	0.96002	202.347	0.96329	202.348	0.84917
302.68	1.35223	302.68	0.66439	202.681	0.60837	202.514	1.25846	202.514	1.24536	202.637	0.96551	202.514	0.96037	202.514	0.84917
302.847	1.35342	302.847	0.67035	202.848	0.60161	202.681	1.26015	202.681	1.23394	202.803	0.96171	202.681	0.95535	202.681	0.84957
303.014	1.36693	303.014	0.67472	203.015	0.60081	202.847	1.26142	202.848	1.22676	202.97	0.95537	202.848	0.95409	202.848	0.85155
303.18	1.37846	303.18	0.67353	203.181	0.60876	203.014	1.26142	203.014	1.23268	203.137	0.9541	203.014	0.95869	203.014	0.85473
303.347	1.37607	303.347	0.66876	203.348	0.61671	203.181	1.26015	203.181	1.24705	203.304	0.96002	203.181	0.96371	203.181	0.85632
303.514	1.36534	303.514	0.6632	203.515	0.6175	203.347	1.25888	203.348	1.25635	203.47	0.96424	203.347	0.96748	203.348	0.85592
303.68	1.35581	303.68	0.66201	203.681	0.61154	203.514	1.25846	203.514	1.25127	203.637	0.96002	203.514	0.96831	203.514	0.85473
303.847	1.35899	303.847	0.66638	203.848	0.60519	203.681	1.25677	203.681	1.23859	203.803	0.95198	203.681	0.96622	203.681	0.85473
304.014	1.37011	304.014	0.66996	204.015	0.60479	203.848	1.2555	203.848	1.23352	203.97	0.95072	203.847	0.9658	203.848	0.85354
304.18	1.37687	304.18	0.66797	204.181	0.60956	204.014	1.25973	204.014	1.2424	204.137	0.95832	204.014	0.96706	204.014	0.85076
304.347	1.3725	304.347	0.6636	204.348	0.6175	204.181	1.26607	204.181	1.25423	204.303	0.9672	204.181	0.96748	204.181	0.85036
304.514	1.36375	304.514	0.66121	204.515	0.62187	204.347	1.26945	204.347	1.25297	204.47	0.96762	204.347	0.96455	204.348	0.85394
304.68	1.36336	304.68	0.66201	204.681	0.6187	204.514	1.2648	204.514	1.23986	204.637	0.96171	204.514	0.9612	204.514	0.8595
304.847	1.37011	304.847	0.66479	204.848	0.61154	204.681	1.25762	204.681	1.22972	204.803	0.95917	204.681	0.96455	204.681	0.86268
305.014	1.37687	305.014	0.66678	205.015	0.60717	204.848	1.25677	204.847	1.23225	204.97	0.96382	204.847	0.96748	204.848	0.86029
305.18	1.37568	305.18	0.66797	205.181	0.61313	205.014	1.26396	205.014	1.24071	205.137	0.97227	205.014	0.96371	205.014	0.85592
305.347	1.36693	305.347	0.66876	205.348	0.62227	205.181	1.27072	205.181	1.24324	205.304	0.97608	205.181	0.95284	205.181	0.85274
305.514	1.35978	305.514	0.66797	205.515	0.62625	205.347	1.26818	205.348	1.23733	205.47	0.97101	205.347	0.94489	205.348	0.85394
305.68	1.36256	305.68	0.66638	205.681	0.62227	205.514	1.261	205.514	1.23098	205.637	0.96255	205.514	0.94615	205.514	0.85473
305.847	1.37369	305.847	0.66201	205.848	0.6175	205.681	1.25762	205.681	1.23141	205.803	0.95832	205.681	0.95284	205.681	0.85354
306.014	1.38362	306.014	0.65764	206.015	0.61512	205.847	1.26269	205.847	1.23944	205.97	0.96171	205.847	0.95744	205.848	0.85155
306.18	1.38601	306.18	0.65446	206.181	0.6175	206.014	1.26945	206.014	1.24832	206.137	0.96762	206.014	0.95744	206.014	0.85155
306.347	1.38283	306.347	0.65645	206.348	0.62505	206.181	1.26988	206.181	1.25127	206.303	0.96974	206.181	0.95618	206.181	0.85155
306.514	1.38005	306.514	0.66201	206.515	0.62982	206.348	1.26353	206.348	1.24578	206.47	0.96847	206.347	0.95869	206.348	0.85394
306.68	1.38243	306.68	0.66996	206.681	0.62784	206.514	1.25677	206.514	1.23944	206.637	0.96762	206.514	0.96329	206.514	0.85831
306.847	1.38958	306.847	0.67472	206.848	0.62068	206.681	1.25762	206.681	1.23817	206.803	0.9672	206.681	0.96455	206.681	0.86029
307.014	1.39356	307.014	0.67671	207.015	0.61512	206.847	1.26353	206.847	1.24324	206.97	0.96551	206.847	0.96037	206.848	0.8591
307.18	1.3868	307.18	0.67552	207.181	0.6187	207.014	1.26945	207.014	1.25127	207.137	0.96509	207.014	0.95493	207.014	0.86069
307.347	1.37488	307.347	0.67353	207.348	0.62982	207.181	1.26988	207.181	1.25423	207.304	0.96636	207.181	0.95326	207.181	0.86745
307.514	1.37051	307.514	0.67115	207.514	0.63777	207.347	1.26818	207.348	1.24916	207.47	0.96889	207.347	0.95786	207.348	0.87182
307.68	1.38005	307.68	0.66876	207.681	0.63539	207.514	1.26861	207.514	1.23944	207.637	0.97016	207.514	0.96455	207.514	0.86824
307.847	1.39157	307.847	0.66757	207.848	0.62505	207.681	1.27326	207.681	1.23394	207.803	0.96847	207.681	0.96497	207.681	0.86268
308.014	1.39197	308.014	0.66757	208.015	0.61949	207.847	1.27579	207.848	1.23733	207.97	0.96636	207.847	0.96204	207.848	0.86188
308.18	1.38124	308.18	0.66757	208.181	0.62505	208.014	1.27326	208.014	1.24451	208.137	0.96762	208.014	0.95786	208.014	0.86625
308.347	1.37011	308.347	0.66757	208.348	0.63181	208.181	1.26861	208.181	1.24451	208.304	0.97101	208.181	0.95869	208.181	0.86943
308.514	1.37051	308.514	0.66797	208.515	0.62982	208.347	1.26861	208.347	1.23817	208.47	0.97227	208.347	0.9612	208.348	0.86705
308.68	1.38164	308.68	0.67155	208.681	0.6187	208.514	1.27452	208.514	1.23394	208.637	0.96762	208.514	0.96371	208.514	0.86149
308.847	1.39356	308.847	0.67711	208.848	0.60837	208.681	1.27833	208.681	1.24198	208.803	0.96044	208.681	0.96371	208.681	0.8591
309.014	1.39713	309.014	0.68029	209.015	0.60757	208.848	1.27579	208.848	1.25254	208.97	0.95706	208.847	0.9612	208.848	0.86149
309.18	1.39157	309.18	0.67989	209.181	0.6175	209.014	1.27114	209.014	1.25508	209.137	0.96044	209.014	0.95786	209.014	0.86387
309.347	1.38402	309.347	0.67671	209.348	0.62903	209.181	1.27199	209.181	1.24663	209.303	0.96636	209.181	0.95535	209.181	0.86308
309.514	1.38164	309.514	0.67353	209.515	0.633	209.348	1.27664	209.348	1.23986	209.47	0.9672	209.347	0.95618	209.348	0.8591
309.681	1.3872	309.681	0.67314	209.681	0.62863	209.514	1.27833	209.514	1.2424	209.637	0.96128	209.514	0.95995	209.514	0.85711
309.847	1.39753	309.847	0.67353	209.848	0.62307	209.681	1.27579	209.681	1.2517	209.804	0.95452	209.681	0.96497	209.681	0.86029
310.014	1.40429	310.014	0.67353	210.015	0.62307	209.848	1.27283	209.848	1.2555	209.97	0.95452	209.847	0.9658	209.848	0.86506
310.18	1.39952	310.18	0.67234	210.181	0.62863	210.014	1.27072	210.014	1.2517	210.137	0.95832	210.014	0.9612	210.015	0.86943
310.347	1.38919	310.347	0.67155	210.348	0.63221	210.181	1.26988	210.181	1.24705	210.303	0.96255	210.181	0.95409	210.181	0.87182
310.514	1.38402	310.514	0.67433	210.515	0.62784	210.348	1.27072	210.348	1.24705	210.47	0.96297	210.348	0.95158	210.348	0.87102
310.68	1.38919	310.68	0.6783	210.681	0.62068	210.514	1.2741	210.514	1.2517	210.637	0.96424	210.514	0.95535	210.514	0.86864
310.847	1.39872	310.847	0.68029	210.848	0.6175	210.681	1.27706	210.681	1.25635	210.804	0.96974	210.681	0.96455	210.681	0.86586
311.014	1.40508	311.014	0.67671	211.014	0.62346	210.847	1.27579	210.847	1.25635	210.97	0.97862	210.847	0.97041	210.848	0.86268
311.18	1.40071	311.18	0.66996	211.181	0.6334	211.014	1.26861	211.014	1.25381	211.137	0.9858	211.014	0.96957	211.014	0.86149
311.347	1.39038	311.347	0.66757	211.348	0.63896	211.181	1.25888	211.181	1.25254	211.303	0.98411	211.181	0.9658	211.181	0.86308
311.514	1.38362	311.514	0.67353	211.515	0.63578	211.348	1.25423	211.348	1.25508	211.47	0.97481	211.347	0.96329	211.348	0.86824
311.68	1.38839	311.68	0.68108	211.681	0.62982	211.514	1.25973	211.514	1.25635	211.637	0.96762	211.514	0.96246	211.514	0.87102
311.847	1.39833	311.847	0.68108	211.848	0.62505	211.681	1.26945	211.681	1.25297	211.803	0.9672	211.681	0.96246	211.681	0.86943
312.014	1.40071	312.014	0.67314	212.015	0.62505	211.847	1.27537	211.848	1.24789	211.97	0.97101	211.847	0.96246	211.848	0.86387
312.181	1.39395	312.181	0.66439	212.181	0.62982	212.014	1.27664	212.014	1.24958	212.137	0.9727	212.014	0.96329	212.014	0.86188
312.347	1.38799	312.347	0.66121	212.348	0.63221	212.181	1.27537	212.181	1.25846	212.303	0.96889	212.181	0.96371	212.181	0.86387
312.514	1.39197	312.514	0.6632	212.515	0.62744	212.348	1.27283	212.347	1.26396	212.47	0.96171	212.347	0.96497	212.348	0.86308
312.68	1.40627	312.68	0.66479	212.681	0.61949	212.514	1.27199	212.514	1.26015	212.637	0.96128	212.514	0.9658	212.514	0.8595
312.847	1.41422	312.847	0.66241	212.848	0.61631	212.681	1.27706	212.681	1.25381	212.803	0.97016	212.681	0.96497	212.681	0.85592
313.014	1.40627	313.014	0.65327	213.015	0.62068	212.848	1.28509	212.848	1.25381	212.97	0.98157	212.848	0.96246	212.848	0.85592
313.18	1.38919	313.18	0.64611	213.181	0.62784	213.014	1.28848	213.014	1.26015	213.137	0.98453	213.014	0.96204	213.014	0.85831
313.347	1.38124	313.347	0.64651	213.348	0.6334	213.181	1.28509	213.181	1.26734	213.303	0.97862	213.181	0.96371	213.181	0.86268
313.514	1.39276	313.514	0.65565	213.515	0.63101	213.347	1.28171	213.347	1.26692	213.47	0.97101	213.347	0.96748	213.348	0.86586
313.68	1.41501	313.68	0.66439	213.681	0.62307	213.514	1.28171	213.514	1.25635	213.637	0.96889	213.514	0.96915	213.514	0.86705
313.847	1.42574	313.847	0.66638	213.848	0.61631	213.681	1.28298	213.681	1.24536	213.804	0.97481	213.681	0.96831	213.681	0.86586
314.014	1.41621	314.014	0.6632	214.015	0.62068	213.847	1.28129	213.847	1.24409	213.97	0.98157	213.847	0.96622	213.848	0.86506
314.18	1.39713	314.18	0.66082	214.181	0.63221	214.014	1.28002	214.014	1.25381	214.137	0.98284	214.014	0.9658	214.014	0.86506
314.347	1.39038	314.347	0.6636	214.348	0.64015	214.181	1.28298	214.181	1.26015	214.304	0.97946	214.181	0.96497	214.181	0.86506
314.514	1.4015	314.514	0.67155	214.515	0.63697	214.347	1.2889	214.348	1.25677	214.47	0.97862	214.347	0.96455	214.348	0.86427
314.681	1.4178	314.681	0.6779	214.681	0.62744	214.514	1.2927	214.514	1.24789	214.637	0.98284	214.514	0.96455	214.514	0.86268
314.847	1.41978	314.847	0.67592	214.848	0.62187	214.681	1.29143	214.681	1.24663	214.803	0.9858	214.681	0.96706	214.681	0.8591
315.014	1.40627	315.014	0.66996	215.015	0.62664	214.848	1.2889	214.848	1.25677	214.97	0.98284	214.847	0.97082	214.848	0.85831
315.18	1.39197	315.18	0.66757	215.181	0.63697	215.014	1.28974	215.014	1.26945	215.136	0.97566	215.014	0.97292	215.014	0.86069
315.347	1.39395	315.347	0.67115	215.348	0.64135	215.181	1.29143	215.181	1.26988	215.303	0.97143	215.181	0.97208	215.181	0.86586
315.514	1.41064	315.514	0.67552	215.515	0.63658	215.347	1.29228	215.348	1.25973	215.47	0.97227	215.347	0.97333	215.348	0.86745
315.68	1.42296	315.68	0.67433	215.681	0.62744	215.514	1.2889	215.514	1.25127	215.637	0.97481	215.514	0.97919	215.514	0.86387
315.847	1.4178	315.847	0.67035	215.848	0.62227	215.681	1.28298	215.681	1.25254	215.803	0.97566	215.681	0.98505	215.681	0.85751
316.014	1.40389	316.014	0.66797	216.015	0.62664	215.847	1.28002	215.847	1.25846	215.97	0.97481	215.847	0.98505	215.848	0.85513
316.18	1.39753	316.18	0.67035	216.181	0.6334	216.014	1.28509	216.014	1.25973	216.137	0.97481	216.014	0.98044	216.014	0.85831
316.347	1.40746	316.347	0.67671	216.348	0.63459	216.181	1.29355	216.181	1.25381	216.303	0.97692	216.181	0.97919	216.181	0.86069
316.514	1.42336	316.514	0.68029	216.515	0.63022	216.348	1.29608	216.347	1.24789	216.47	0.97946	216.347	0.9817	216.348	0.86069
316.68	1.42813	316.68	0.6791	216.681	0.62784	216.514	1.29143	216.514	1.25297	216.637	0.97862	216.514	0.9817	216.514	0.86188
316.847	1.4166	316.847	0.67433	216.848	0.63101	216.681	1.28848	216.681	1.26607	216.804	0.97566	216.681	0.97752	216.681	0.86506
317.014	1.39991	317.014	0.67314	217.015	0.63658	216.848	1.29101	216.848	1.27579	216.97	0.97481	216.847	0.97166	216.848	0.86824
317.18	1.39634	317.18	0.67711	217.181	0.64015	217.014	1.29439	217.014	1.27537	217.137	0.97735	217.014	0.97041	217.014	0.86943
317.347	1.40985	317.347	0.68148	217.348	0.63896	217.181	1.29228	217.181	1.26607	217.304	0.97946	217.181	0.97292	217.181	0.86625
317.514	1.42694	317.514	0.68466	217.515	0.63578	217.348	1.28763	217.347	1.25888	217.47	0.97988	217.347	0.97459	217.348	0.86308
317.68	1.43011	317.68	0.68585	217.681	0.6334	217.514	1.28509	217.514	1.25973	217.637	0.982	217.514	0.97292	217.514	0.86308
317.847	1.41859	317.847	0.68506	217.848	0.6334	217.681	1.28763	217.681	1.26692	217.803	0.98327	217.681	0.96622	217.681	0.86625
318.014	1.40746	318.014	0.68227	218.015	0.63578	217.847	1.29482	217.848	1.27283	217.97	0.98284	217.847	0.96204	217.848	0.86824
318.18	1.40945	318.18	0.67989	218.181	0.63976	218.014	1.30285	218.014	1.27326	218.137	0.97946	218.014	0.96329	218.014	0.86586
318.347	1.42177	318.347	0.68108	218.348	0.64373	218.181	1.30792	218.181	1.26861	218.303	0.97439	218.181	0.96957	218.181	0.86268
318.514	1.42813	318.514	0.68466	218.515	0.64651	218.347	1.30792	218.347	1.2648	218.47	0.97016	218.347	0.97292	218.348	0.86427
318.68	1.42336	318.68	0.68704	218.681	0.64572	218.514	1.30454	218.514	1.2648	218.637	0.96974	218.514	0.96957	218.514	0.87062
318.847	1.4174	318.847	0.68784	218.848	0.64254	218.681	1.30285	218.681	1.26945	218.803	0.97227	218.681	0.96497	218.681	0.8738
319.014	1.41978	319.014	0.68943	219.015	0.64254	218.848	1.302	218.848	1.27537	218.97	0.97819	218.847	0.96497	218.848	0.87182
319.18	1.4321	319.18	0.69261	219.181	0.64691	219.014	1.302	219.014	1.27706	219.137	0.98538	219.014	0.97166	219.014	0.86745
319.347	1.44164	319.347	0.69459	219.348	0.65168	219.181	1.29989	219.181	1.27452	219.303	0.99003	219.181	0.97668	219.181	0.86506
319.514	1.44164	319.514	0.69181	219.515	0.64929	219.347	1.2982	219.348	1.27072	219.47	0.99003	219.347	0.97333	219.348	0.86506
319.681	1.43449	319.681	0.68784	219.681	0.64015	219.514	1.29735	219.514	1.26988	219.637	0.98876	219.514	0.96455	219.514	0.86824
319.847	1.43011	319.847	0.68704	219.848	0.6334	219.681	1.29608	219.681	1.27452	219.803	0.99003	219.681	0.95995	219.681	0.87301
320.014	1.4325	320.014	0.69181	220.015	0.63697	219.848	1.29482	219.847	1.28383	219.97	0.99426	219.847	0.96204	219.848	0.87659
320.18	1.43806	320.18	0.69857	220.181	0.64572	220.014	1.29566	220.014	1.29101	220.137	0.99426	220.014	0.96622	220.014	0.875
320.347	1.44005	320.347	0.69976	220.348	0.65049	220.181	1.29735	220.181	1.2889	220.303	0.98707	220.181	0.96957	220.181	0.87062
320.514	1.43488	320.514	0.69499	220.515	0.6481	220.348	1.29862	220.348	1.28002	220.47	0.97862	220.347	0.97041	220.348	0.86824
320.68	1.42654	320.68	0.68784	220.681	0.64254	220.514	1.29989	220.514	1.27114	220.637	0.97566	220.514	0.96748	220.515	0.86983
320.847	1.42296	320.847	0.68386	220.848	0.63896	220.681	1.30158	220.681	1.27199	220.804	0.97988	220.681	0.9658	220.681	0.87261
321.014	1.42574	321.014	0.68704	221.015	0.64135	220.848	1.302	220.847	1.28002	220.97	0.98453	220.847	0.96748	220.848	0.87102
321.18	1.4321	321.18	0.69062	221.181	0.64691	221.014	1.30412	221.014	1.28256	221.137	0.98411	221.014	0.97333	221.014	0.86705
321.347	1.43369	321.347	0.68943	221.348	0.64651	221.181	1.30792	221.181	1.27664	221.303	0.97819	221.181	0.97877	221.181	0.86149
321.514	1.42813	321.514	0.68267	221.515	0.63777	221.347	1.30919	221.348	1.26945	221.47	0.9727	221.347	0.97919	221.348	0.85831
321.68	1.41978	321.68	0.6783	221.681	0.63022	221.514	1.30665	221.514	1.26988	221.637	0.97481	221.514	0.97668	221.514	0.85711
321.847	1.4178	321.847	0.6791	221.848	0.63419	221.681	1.30327	221.681	1.27833	221.804	0.98157	221.681	0.97417	221.681	0.85711
322.014	1.42217	322.014	0.68386	222.015	0.64453	221.847	1.30412	221.848	1.28636	221.97	0.98284	221.847	0.97292	221.848	0.85751
322.181	1.42654	322.181	0.68943	222.181	0.65049	222.014	1.30708	222.014	1.28552	222.137	0.97608	222.014	0.97292	222.014	0.86149
322.347	1.42694	322.347	0.68824	222.348	0.6489	222.181	1.31173	222.181	1.27791	222.304	0.96847	222.181	0.97459	222.181	0.86705
322.514	1.42892	322.514	0.68227	222.514	0.64651	222.347	1.31426	222.347	1.27114	222.47	0.9672	222.347	0.97668	222.348	0.87182
322.68	1.4325	322.68	0.67711	222.681	0.6477	222.514	1.31046	222.514	1.27283	222.637	0.97566	222.514	0.97752	222.514	0.87182
322.847	1.43687	322.847	0.6791	222.848	0.65009	222.681	1.30327	222.681	1.28002	222.803	0.98665	222.681	0.97459	222.681	0.86705
323.014	1.43766	323.014	0.68466	223.015	0.65009	222.847	1.29989	222.848	1.28383	222.97	0.99045	222.847	0.97417	222.847	0.86308
323.18	1.43647	323.18	0.68704	223.181	0.6477	223.014	1.30158	223.014	1.28171	223.137	0.98538	223.014	0.97752	223.014	0.86427
323.347	1.43647	323.347	0.68466	223.348	0.64453	223.181	1.30538	223.181	1.27918	223.303	0.97946	223.181	0.98295	223.181	0.86824
323.514	1.43925	323.514	0.68029	223.515	0.64214	223.347	1.30708	223.347	1.27918	223.47	0.98411	223.347	0.98254	223.348	0.87062
323.68	1.44243	323.68	0.68148	223.681	0.64095	223.514	1.30919	223.514	1.28256	223.637	0.9951	223.514	0.97542	223.514	0.86983
323.847	1.44243	323.847	0.68784	223.848	0.64095	223.681	1.30919	223.681	1.28552	223.803	1.00102	223.681	0.96706	223.681	0.86864
324.014	1.43886	324.014	0.69261	224.015	0.64373	223.847	1.30877	223.847	1.28552	223.97	0.9951	223.847	0.96748	223.848	0.86745
324.18	1.43687	324.18	0.69141	224.181	0.64691	224.014	1.30877	224.014	1.28425	224.137	0.98327	224.014	0.97752	224.014	0.86745
324.347	1.43925	324.347	0.68506	224.348	0.6481	224.181	1.30877	224.181	1.28298	224.304	0.97819	224.181	0.98755	224.181	0.86745
324.514	1.44323	324.514	0.67989	224.515	0.6489	224.348	1.30792	224.348	1.28171	224.47	0.98538	224.348	0.98965	224.348	0.86745
324.681	1.44362	324.681	0.6791	224.681	0.65009	224.514	1.30454	224.514	1.28171	224.637	0.99848	224.514	0.98588	224.515	0.86864
324.847	1.43925	324.847	0.68227	224.848	0.64929	224.681	1.30285	224.681	1.28383	224.803	1.00694	224.681	0.98128	224.681	0.87102
325.014	1.43488	325.014	0.68466	225.015	0.64651	224.848	1.30327	224.847	1.28848	224.97	1.00356	224.847	0.97919	224.848	0.8742
325.18	1.43568	325.18	0.68466	225.181	0.64453	225.014	1.30581	225.014	1.29101	225.137	0.99426	225.014	0.98128	225.014	0.8738
325.347	1.44124	325.347	0.68029	225.348	0.64492	225.181	1.30877	225.181	1.28763	225.303	0.98665	225.181	0.98379	225.181	0.86983
325.514	1.44601	325.514	0.6779	225.515	0.64651	225.348	1.30919	225.348	1.28044	225.47	0.98453	225.348	0.98254	225.348	0.86705
325.68	1.4472	325.68	0.68148	225.681	0.64691	225.514	1.31003	225.514	1.27833	225.637	0.9858	225.514	0.97877	225.514	0.86864
325.847	1.4472	325.847	0.68903	225.848	0.6477	225.681	1.31299	225.681	1.28552	225.803	0.98792	225.681	0.97542	225.681	0.87539
326.014	1.44839	326.014	0.69141	226.015	0.64929	225.847	1.31849	225.848	1.29228	225.97	0.98707	225.847	0.97752	225.848	0.88096
326.18	1.44998	326.18	0.68506	226.181	0.65009	226.014	1.32102	226.014	1.2889	226.137	0.98327	226.014	0.98379	226.014	0.88056
326.347	1.45038	326.347	0.6779	226.348	0.6489	226.181	1.31511	226.181	1.27791	226.303	0.97862	226.181	0.99174	226.181	0.875
326.514	1.44998	326.514	0.6779	226.515	0.64651	226.347	1.30454	226.347	1.27199	226.47	0.97819	226.347	0.99425	226.348	0.87261
326.68	1.44919	326.68	0.68704	226.681	0.64492	226.514	1.2982	226.514	1.27579	226.637	0.98453	226.514	0.99216	226.514	0.87619
326.847	1.44839	326.847	0.69578	226.848	0.64492	226.681	1.30285	226.681	1.28425	226.803	0.99172	226.681	0.98881	226.681	0.87976
327.014	1.45117	327.014	0.69499	227.015	0.64572	226.847	1.31511	226.848	1.28974	226.97	0.98918	226.847	0.9863	226.848	0.87897
327.181	1.45674	327.181	0.68625	227.181	0.64651	227.014	1.32356	227.014	1.28721	227.137	0.97735	227.014	0.9863	227.014	0.87659
327.347	1.45833	327.347	0.6791	227.348	0.64691	227.181	1.32229	227.181	1.28044	227.303	0.96889	227.181	0.9863	227.181	0.87619
327.514	1.45276	327.514	0.68148	227.515	0.6489	227.348	1.31595	227.348	1.27833	227.47	0.97143	227.347	0.98379	227.348	0.87659
327.68	1.44482	327.68	0.69141	227.681	0.65366	227.514	1.31299	227.514	1.28552	227.637	0.9858	227.514	0.97877	227.514	0.87738
327.847	1.44442	327.847	0.69936	227.848	0.65804	227.681	1.31764	227.681	1.29439	227.803	0.99891	227.681	0.97417	227.681	0.87778
328.014	1.45356	328.014	0.69936	228.015	0.65923	227.847	1.32314	227.847	1.29566	227.97	0.99891	227.847	0.97417	227.848	0.87778
328.18	1.4631	328.18	0.693	228.181	0.65605	228.014	1.32145	228.014	1.29101	228.137	0.98792	228.014	0.97668	228.014	0.87659
328.347	1.46389	328.347	0.68824	228.348	0.65128	228.181	1.31299	228.181	1.28763	228.304	0.97819	228.181	0.97752	228.181	0.87659
328.514	1.45396	328.514	0.69141	228.515	0.64929	228.347	1.30665	228.347	1.2889	228.47	0.97946	228.347	0.97626	228.348	0.88056
328.68	1.44561	328.68	0.69618	228.682	0.65247	228.514	1.30792	228.514	1.29482	228.637	0.98876	228.514	0.97668	228.514	0.88414
328.847	1.44839	328.847	0.69578	228.848	0.65565	228.681	1.31173	228.681	1.29989	228.803	0.9951	228.681	0.9817	228.681	0.88334
329.014	1.45833	329.014	0.68625	229.015	0.65486	228.847	1.3113	228.847	1.29989	228.97	0.99426	228.847	0.98714	228.848	0.87738
329.18	1.46469	329.18	0.67592	229.181	0.65168	229.014	1.30665	229.014	1.29608	229.137	0.98792	229.014	0.98881	229.014	0.87182
329.347	1.4619	329.347	0.67433	229.348	0.65049	229.181	1.30412	229.181	1.29228	229.303	0.98453	229.181	0.98839	229.181	0.87102
329.514	1.45714	329.514	0.68108	229.515	0.65366	229.347	1.30581	229.348	1.29143	229.47	0.99003	229.347	0.98839	229.348	0.87261
329.681	1.45912	329.681	0.68625	229.681	0.65605	229.514	1.31299	229.514	1.29355	229.637	1.00017	229.514	0.98839	229.514	0.87301
329.847	1.46747	329.847	0.68267	229.848	0.65565	229.681	1.31976	229.681	1.29693	229.803	1.00482	229.681	0.98714	229.681	0.86983
330.014	1.47422	330.014	0.67234	230.014	0.65565	229.848	1.32102	229.848	1.29735	229.97	0.99848	229.848	0.98714	229.848	0.86506
330.18	1.47303	330.18	0.66757	230.181	0.65804	230.014	1.31638	230.014	1.29355	230.137	0.98665	230.014	0.98881	230.014	0.86268
330.347	1.46588	330.347	0.67472	230.348	0.65724	230.181	1.3113	230.181	1.28763	230.303	0.97988	230.181	0.99299	230.181	0.86586
330.514	1.45833	330.514	0.69062	230.515	0.65327	230.347	1.31173	230.348	1.28552	230.47	0.98327	230.347	0.99425	230.348	0.87102
330.68	1.45396	330.68	0.70254	230.681	0.6481	230.514	1.31722	230.514	1.29143	230.637	0.99045	230.514	0.9909	230.514	0.8742
330.847	1.45396	330.847	0.70254	230.848	0.64929	230.681	1.32356	230.681	1.29989	230.803	0.99045	230.681	0.98505	230.681	0.8742
331.014	1.45793	331.014	0.69459	231.015	0.65486	230.847	1.32737	230.847	1.30412	230.97	0.982	230.847	0.9817	230.848	0.87301
331.18	1.46031	331.18	0.68903	231.181	0.65843	231.014	1.32567	231.014	1.29862	231.137	0.97354	231.014	0.98295	231.014	0.8742
331.347	1.46071	331.347	0.69181	231.348	0.65724	231.181	1.31722	231.181	1.2889	231.304	0.97354	231.181	0.98588	231.181	0.87857
331.514	1.46031	331.514	0.69817	231.515	0.65366	231.347	1.30877	231.347	1.28256	231.47	0.98073	231.347	0.98463	231.348	0.88334
331.681	1.46151	331.681	0.69976	231.681	0.65327	231.514	1.30665	231.514	1.28763	231.637	0.98876	231.514	0.98044	231.514	0.88652
331.847	1.46469	331.847	0.69618	231.848	0.65843	231.681	1.3113	231.681	1.29735	231.804	0.99299	231.681	0.97877	231.681	0.88652
332.014	1.46826	332.014	0.69141	232.015	0.66797	231.847	1.31384	231.847	1.30073	231.97	0.99426	231.847	0.98254	231.848	0.88215
332.181	1.46945	332.181	0.69141	232.181	0.67194	232.014	1.31257	232.014	1.29439	232.137	0.99595	232.014	0.98881	232.014	0.87778
332.347	1.46985	332.347	0.69499	232.348	0.66797	232.181	1.31046	232.181	1.28636	232.304	0.99848	232.181	0.99174	232.181	0.87778
332.514	1.47422	332.514	0.69817	232.515	0.66002	232.348	1.31257	232.348	1.28721	232.47	1.00102	232.347	0.98839	232.348	0.87778
332.68	1.47939	332.68	0.69578	232.681	0.65565	232.514	1.31595	232.514	1.2982	232.637	1.00229	232.514	0.98379	232.514	0.87619
332.847	1.47939	332.847	0.69022	232.848	0.65684	232.681	1.31595	232.681	1.30877	232.803	1.00313	232.681	0.98379	232.681	0.87738
[truncated: 13,029 more rows]
