# Supplementary material for: Novel hydrophobic butyl rubber damping composites modified with bio-based PF/DBA via the construction of a three-dimensional network
Source: Sci Rep. 2024 Feb 29;14:5007. doi: 10.1038/s41598-024-55823-x (PMC10904857; doi:10.1038/s41598-024-55823-x)
Supplement: Supplementary file 1 — Supplementary Information. [file 41598_2024_55823_MOESM1_ESM.zip › raw date/raw date of figure10(a).xlsx]

## Sheet: Sheet1
IIR		IIR/M		IIR/M/LPF-10
Temperature/℃	tanδ	Temperature/℃	tanδ	Temperature/℃	tanδ
-48.9903	1.49162	-37.363	2.1964	-40.7643	2.09977
-48.9427	1.48555	-37.05	2.19525	-37.664	2.09909
-48.8253	1.48007	-36.8093	2.19453	-36.6347	2.09865
-48.684	1.47518	-36.429	2.19426	-36.5043	2.09844
-48.521	1.47089	-35.9967	2.19442	-36.444	2.09848
-48.35	1.46719	-35.61	2.19502	-36.255	2.09876
-48.1723	1.46408	-35.1797	2.19607	-36.0027	2.09928
-47.9913	1.46157	-34.8037	2.19755	-35.732	2.10004
-47.7973	1.45965	-34.411	2.19948	-35.4493	2.10105
-47.5893	1.45833	-34.0193	2.20184	-35.1617	2.10229
-47.3747	1.4576	-33.6197	2.20465	-34.8483	2.10378
-47.1517	1.45746	-33.173	2.20789	-34.528	2.1055
-46.9283	1.45792	-32.7657	2.21157	-34.196	2.10747
-46.6893	1.45897	-32.307	2.2157	-33.849	2.10967
-46.4537	1.46061	-31.8993	2.22026	-33.515	2.11212
-46.2157	1.46285	-31.476	2.22527	-33.1557	2.11481
-45.9717	1.46692	-31.053	2.23222	-32.7883	2.11682
-45.7267	1.47178	-30.613	2.23892	-32.4227	2.1197
-45.4803	1.47651	-30.1327	2.24713	-32.0453	2.12356
-45.2193	1.48136	-29.6873	2.2548	-31.6807	2.12762
-44.9597	1.4865	-29.198	2.26286	-31.2897	2.13204
-44.6897	1.49203	-28.7637	2.27135	-30.902	2.13674
-44.4137	1.49812	-28.3153	2.27935	-30.5103	2.14209
-44.126	1.50459	-27.8723	2.28747	-30.108	2.14805
-43.8173	1.51115	-27.42	2.29548	-29.7257	2.15381
-43.515	1.51815	-26.9203	2.3035	-29.313	2.15838
-43.2007	1.52537	-26.5493	2.3112	-28.9057	2.16397
-42.8897	1.53336	-26.1467	2.31863	-28.485	2.16849
-42.562	1.54163	-25.7453	2.32562	-28.055	2.17388
-42.2303	1.55036	-25.3463	2.33225	-27.6447	2.17805
-41.9	1.5597	-24.8747	2.33812	-27.202	2.18142
-41.5663	1.5697	-24.4047	2.34373	-26.7607	2.18405
-41.2397	1.57992	-23.886	2.34885	-26.313	2.18504
-40.9003	1.58996	-23.4257	2.35254	-25.8677	2.18535
-40.579	1.60059	-22.982	2.35611	-25.5013	2.18449
-40.2827	1.6123	-22.5247	2.35787	-25.1053	2.18365
-39.9443	1.62469	-22.076	2.35878	-24.7027	2.18279
-39.6083	1.63747	-21.6237	2.35898	-24.3013	2.18111
-39.278	1.65075	-21.1747	2.3601	-23.895	2.17769
-38.951	1.66447	-20.737	2.36021	-23.4923	2.17515
-38.6307	1.67859	-20.2907	2.35842	-23.0963	2.1719
-38.3113	1.69305	-19.8467	2.35669	-22.623	2.1673
-37.9843	1.70772	-19.404	2.35472	-22.249	2.16181
-37.656	1.72284	-18.9613	2.35104	-21.851	2.15638
-37.333	1.73812	-18.467	2.34746	-21.4493	2.1495
-37.0133	1.75347	-18.0457	2.34295	-20.9803	2.14226
-36.7037	1.76887	-17.6073	2.33827	-20.5447	2.13394
-36.3807	1.78453	-17.1647	2.33243	-20.0793	2.12443
-36.0603	1.80004	-16.7183	2.32607	-19.6003	2.11508
-35.7403	1.81534	-16.2277	2.31881	-19.1657	2.10496
-35.425	1.83062	-15.7857	2.3107	-18.6993	2.09483
-35.1153	1.84629	-15.3017	2.30284	-18.24	2.0849
-34.8003	1.86232	-14.8797	2.29273	-17.7843	2.07466
-34.4887	1.87813	-14.4463	2.28172	-17.322	2.06362
-34.168	1.89396	-14.0117	2.27147	-16.883	2.05219
-33.8557	1.90952	-13.5703	2.25935	-16.4167	2.04106
-33.5493	1.92516	-13.1347	2.2477	-15.9837	2.03008
-33.2373	1.94122	-12.713	2.23548	-15.5127	2.01711
-32.926	1.95711	-12.27	2.22261	-15.0577	2.00361
-32.6163	1.97305	-11.8247	2.21011	-14.6217	1.98958
-32.3057	1.98903	-11.3797	2.19551	-14.165	1.97605
-32.004	2.00468	-10.945	2.18174	-13.7123	1.96181
-31.6933	2.02024	-10.5123	2.16579	-13.261	1.94672
-31.3913	2.03569	-10.0687	2.15047	-12.807	1.9315
-31.086	2.05178	-9.63567	2.13435	-12.3747	1.9164
-30.781	2.06785	-9.19333	2.11828	-11.9213	1.90118
-30.484	2.08322	-8.755	2.10128	-11.4717	1.88641
-30.1733	2.0983	-8.27533	2.08516	-11.024	1.87057
-29.863	2.11292	-7.856	2.06839	-10.5783	1.8538
-29.5583	2.1274	-7.41767	2.05052	-10.152	1.83896
-29.2573	2.14136	-6.98333	2.03092	-9.69867	1.82136
-28.9667	2.15446	-6.54367	2.01373	-9.25167	1.80403
-28.66	2.16786	-6.063	1.99476	-8.81133	1.78902
-28.3547	2.17984	-5.62733	1.9754	-8.36633	1.7747
-28.0467	2.19187	-5.209	1.95704	-7.937	1.75923
-27.7507	2.20298	-4.77433	1.93867	-7.48867	1.74343
-27.4607	2.21439	-4.34333	1.91977	-7.04467	1.72774
-27.158	2.22439	-3.908	1.89837	-6.60533	1.71117
-26.861	2.23515	-3.47467	1.87936	-6.16467	1.69451
-26.556	2.2455	-3.002	1.85855	-5.74367	1.67722
-26.2537	2.25547	-2.58333	1.838	-5.29533	1.66032
-25.9607	2.26534	-2.15133	1.81853	-4.858	1.64394
-25.6587	2.2745	-1.725	1.79645	-4.42133	1.62724
-25.364	2.28424	-1.28667	1.77582	-3.983	1.61012
-25.0663	2.29267	-0.80733	1.7562	-3.565	1.59301
-24.7687	2.30105	-0.37533	1.73586	-3.12033	1.57546
-24.4753	2.3086	0.10533	1.71573	-2.68367	1.55699
-24.1717	2.31703	0.52933	1.6952	-2.252	1.53874
-23.875	2.32547	0.965	1.67495	-1.81467	1.5209
-23.572	2.3323	1.398	1.6551	-1.458	1.50393
-23.268	2.33952	1.83833	1.63328	-1.07533	1.4869
-22.978	2.34483	2.27433	1.61308	-0.691	1.4695
-22.6757	2.35097	2.69033	1.59105	-0.30933	1.45159
-22.3743	2.35632	3.13033	1.57186	0.077	1.43355
-22.0783	2.36094	3.56267	1.55153	0.46167	1.41632
-21.7833	2.36372	4.003	1.53144	0.84633	1.39841
-21.4817	2.36573	4.43667	1.51058	1.23033	1.38097
-21.16	2.36661	4.914	1.49088	1.61367	1.36367
-20.863	2.36657	5.335	1.47026	1.99867	1.34602
-20.5677	2.36582	5.77033	1.44901	2.382	1.32999
-20.266	2.36369	6.188	1.42692	2.76733	1.31361
-19.9693	2.36014	6.63733	1.40687	3.149	1.2999
-19.6773	2.35602	7.051	1.38508	3.53167	1.28683
-19.3763	2.35096	7.489	1.36533	3.91733	1.27206
-19.0783	2.34548	7.926	1.34453	4.305	1.25734
-18.781	2.33878	8.34167	1.32394	4.69133	1.24241
-18.483	2.33125	8.79467	1.30267	5.07967	1.2265
-18.1927	2.32332	9.20433	1.28096	5.46333	1.21033
-17.893	2.31681	9.64333	1.26178	5.847	1.19517
-17.5937	2.30832	10.0777	1.24189	6.23433	1.18098
-17.2977	2.29876	10.508	1.22302	6.62	1.16622
-17.0013	2.29006	10.9473	1.20362	7.00567	1.15228
-16.7113	2.28114	11.3057	1.18361	7.391	1.13841
-16.4077	2.27274	11.6927	1.16487	7.78167	1.12203
-16.1127	2.26157	12.0827	1.14533	8.17033	1.10703
-15.8147	2.25253	12.474	1.12845	8.558	1.09118
-15.5137	2.24153	12.866	1.11026	8.94867	1.07654
-15.222	2.232	13.2587	1.09217	9.33833	1.06329
-14.922	2.2236	13.6537	1.07506	9.73	1.05038
-14.6283	2.21432	14.0457	1.05719	10.1183	1.03699
-14.328	2.20504	14.4357	1.039	10.5117	1.02257
-14.0337	2.19477	14.824	1.02244	10.902	1.00941
-13.741	2.18566	15.2127	1.0058	11.2953	0.9945
-13.439	2.17474	15.6037	0.99108	11.6857	0.98236
-13.1103	2.1634	15.9957	0.97593	12.08	0.97143
-12.8157	2.15119	16.384	0.96014	12.472	0.96008
-12.5153	2.13948	16.7757	0.94425	12.8677	0.94864
-12.2223	2.12737	17.1697	0.93051	13.261	0.93605
-11.9237	2.11385	17.561	0.91476	13.7093	0.92438
-11.6027	2.10166	17.9527	0.89898	14.1013	0.91314
-11.302	2.08939	18.3453	0.88371	14.495	0.90105
-11.0093	2.07673	18.738	0.87086	14.8873	0.88948
-10.7127	2.06435	19.1283	0.85615	15.2823	0.87601
-10.4203	2.05063	19.52	0.84192	15.747	0.86416
-10.137	2.03648	19.9087	0.82671	16.1807	0.85246
-9.835	2.02187	20.302	0.81444	16.5723	0.83852
-9.53667	2.00754	20.6893	0.80245	16.9743	0.82586
-9.23367	1.99321	21.0843	0.79	17.3727	0.81412
-8.93467	1.9784	21.465	0.77926	17.833	0.80204
-8.64633	1.96288	21.8523	0.76773	18.287	0.78971
-8.34767	1.94777	22.2437	0.75546	18.7387	0.776
-8.055	1.93268	22.6387	0.74349	19.193	0.7636
-7.756	1.91593	23.0317	0.73367	19.648	0.75036
-7.45633	1.90073	23.4247	0.72353	20.0853	0.73557
-7.16367	1.88318	23.8203	0.71306	20.539	0.72401
-6.866	1.86822	24.2147	0.70342	20.9907	0.71036
-6.537	1.85202	24.6113	0.69253	21.4413	0.69899
-6.24367	1.83836	25.0077	0.68137	21.898	0.68752
-5.94333	1.82397	25.4017	0.671	22.393	0.67677
-5.64133	1.80783	25.7983	0.66043	22.829	0.66591
-5.31067	1.79136	26.1967	0.65072	23.2893	0.65609
-5.01567	1.77538	26.5927	0.64158	23.7237	0.64691
-4.71533	1.75915	26.9867	0.63215	24.196	0.63863
-4.422	1.74292	27.381	0.62244	24.6503	0.63213
-4.11733	1.72759	27.777	0.61286	25.0853	0.62464
-3.82333	1.71107	28.171	0.60155	25.545	0.61639
-3.533	1.69526	28.5627	0.59161	26.001	0.60785
-3.23033	1.67913	28.9593	0.58305	26.442	0.59792
-2.944	1.66401	29.3547	0.57254	26.912	0.5912
-2.63033	1.64974	29.7523	0.56226	27.347	0.58307
-2.331	1.63482	30.1453	0.55212	27.8007	0.57587
-2.04533	1.61949	30.5427	0.54369	28.2513	0.56826
-1.74633	1.60463	30.9353	0.53381	28.7033	0.55961
-1.45033	1.58871	31.3287	0.5258	29.163	0.55404
-1.162	1.5737	31.7257	0.51701	29.598	0.54579
-0.861	1.55818	32.1217	0.51094	30.054	0.53978
-0.568	1.5438	32.5143	0.50335	30.51	0.53366
-0.26533	1.5282	32.906	0.49574	30.9617	0.5266
0.028	1.51327	33.2993	0.48937	31.4233	0.51812
0.32133	1.4977	33.6927	0.48145	31.8573	0.51198
0.614	1.48317	34.083	0.47515	32.3127	0.50615
0.89867	1.46717	34.4737	0.47091	32.765	0.4999
1.198	1.45251	34.8723	0.466	33.2163	0.49345
1.49033	1.43821	35.338	0.45874	33.6767	0.48783
1.794	1.42318	35.7163	0.45341	34.1797	0.48283
2.09267	1.40918	36.1207	0.44907	34.6177	0.47753
2.372	1.39437	36.5153	0.44495	35.074	0.47217
2.65967	1.3796	36.9077	0.4398	35.5247	0.46674
2.95	1.36359	37.3033	0.4355	35.9773	0.46164
3.247	1.34797	37.701	0.43095	36.437	0.45675
3.539	1.33234	38.0993	0.42486	36.8723	0.45337
3.82267	1.31669	38.564	0.42046	37.3313	0.44643
4.11933	1.30179	39.0087	0.41562	37.782	0.44253
4.39633	1.28729	39.3873	0.4097	38.2333	0.43655
4.64967	1.27259	39.7883	0.40496	38.6927	0.43331
4.95133	1.25825	40.184	0.40032	39.1267	0.42911
5.24733	1.24477	40.5783	0.39653	39.5847	0.42416
5.52067	1.23146	41.0487	0.39163	40.041	0.41857
5.823	1.21949	41.4737	0.38716	40.494	0.41549
6.10833	1.20576	41.9427	0.38265	40.9533	0.41156
6.39233	1.19305	42.3813	0.37898	41.3907	0.40887
6.682	1.18054	42.8323	0.37559	41.85	0.40544
6.92767	1.1678	43.285	0.37044	42.303	0.4018
7.19033	1.15432	43.7277	0.36721	42.7577	0.39962
7.44067	1.14141	44.173	0.36308	43.2237	0.39556
7.696	1.12969	44.6277	0.35991	43.7217	0.39378
7.94233	1.11776	45.062	0.35569	44.16	0.38991
8.19733	1.10478	45.514	0.35179	44.618	0.38661
8.46	1.09202	45.9563	0.34889	45.079	0.38396
8.76367	1.08	46.3963	0.34543	45.526	0.38384
9.04267	1.06844	46.8533	0.34375	45.985	0.38155
9.34467	1.05564	47.2873	0.34042	46.417	0.37965
9.66067	1.04454	47.75	0.33605	46.875	0.379
9.94667	1.03239	48.205	0.33286	47.3307	0.37819
10.184	1.02099	48.651	0.33236	47.779	0.37652
10.444	1.00852	49.0947	0.33005	48.238	0.37598
10.7507	0.99668	49.5477	0.32774	48.7427	0.37318
11.0297	0.98447	50.0137	0.32538	49.1773	0.37163
11.3173	0.97222	50.4677	0.32301	49.6343	0.36983
11.5613	0.95988	50.914	0.32049	50.093	0.36879
11.8217	0.94902	51.3763	0.31723	50.5417	0.36576
12.0763	0.93855	51.875	0.31602	51.0017	0.36202
12.3307	0.92855	52.3083	0.31544	51.4387	0.36125
12.5923	0.9189	52.7513	0.3125	51.8973	0.35995
12.8503	0.90969	53.206	0.31128	52.3467	0.35922
13.1093	0.90046	53.6637	0.30952	52.7983	0.35624
13.3637	0.89064	54.1223	0.30705	53.2523	0.35415
13.6197	0.88154	54.558	0.3051	53.6877	0.35254
13.874	0.87284	55.0263	0.30338	54.1513	0.35262
14.1317	0.86307	55.4753	0.30178	54.606	0.35286
14.392	0.85356	55.918	0.29919	55.0583	0.35055
14.65	0.84501	56.3727	0.29519	55.516	0.34788
14.9037	0.83588	56.808	0.29279	56.017	0.34422
15.1653	0.82713	57.2667	0.29212	56.457	0.34171
15.4293	0.81833	57.724	0.28997	56.9153	0.33894
15.6897	0.80964	58.1697	0.2868	57.3707	0.33748
15.951	0.79952	58.619	0.28439	57.8247	0.33582
16.212	0.79016	59.1207	0.2828	58.2823	0.33455
16.471	0.78105	59.565	0.28059	58.7163	0.33276
16.727	0.77239	60.022	0.27724	59.174	0.33164
16.9807	0.76283	60.479	0.27551	59.6297	0.33174
17.2437	0.7535	60.9343	0.27156	60.085	0.33115
17.509	0.74445	61.3867	0.27082	60.5407	0.33104
17.7733	0.73567	61.8277	0.26971	60.9733	0.3309
18.073	0.72651	62.2867	0.26974	61.4383	0.33069
18.3783	0.71728	62.7357	0.26845	61.8923	0.3318
18.6713	0.7077	63.189	0.26732	62.3503	0.33007
18.9087	0.69819	63.6527	0.26644	62.8123	0.32933
19.1737	0.68895	64.0877	0.26499	63.249	0.32958
19.4373	0.67974	64.5523	0.26448	63.7117	0.32825
19.697	0.6719	65.0127	0.2632	64.1703	0.32783
19.9557	0.66314	65.4557	0.26357	64.6307	0.32835
20.2157	0.65415	65.9097	0.26285	65.088	0.3295
20.476	0.64587	66.3483	0.26005	65.524	0.32986
20.743	0.63733	66.8097	0.25954	65.9887	0.32932
21.0077	0.62806	67.2653	0.25928	66.4387	0.33138
21.2617	0.62059	67.719	0.25904	66.8953	0.33177
21.5223	0.61278	68.1687	0.25899	67.3563	0.33173
21.7853	0.60585	68.6033	0.25817	67.7943	0.33191
22.0317	0.59867	69.0587	0.25794	68.2457	0.33004
22.3063	0.59155	69.5023	0.25697	68.706	0.32698
22.5757	0.58512	69.9457	0.25682	69.1647	0.32644
22.8287	0.57777	70.4063	0.25738	69.6233	0.32626
23.0857	0.57034	70.862	0.25678	70.0593	0.32601
23.352	0.56244	71.3177	0.25613	70.5173	0.32587
23.6133	0.55539	71.7773	0.25544	70.976	0.32498
23.8713	0.54877	72.232	0.25469	71.431	0.32447
24.1343	0.5426	72.6907	0.2539	71.8873	0.32394
24.397	0.53578	73.136	0.25306	72.3263	0.32339
24.6643	0.52942	73.595	0.25217	72.7873	0.32281
24.922	0.5233	74.0477	0.25123	73.244	0.32222
25.1847	0.51793	74.5037	0.25025	73.6987	0.3216
25.4487	0.51231	74.96	0.24922	74.155	0.32097
25.7053	0.50665	75.395	0.24813	74.595	0.32031
25.9667	0.50053	75.8587	0.24701	75.0573	0.31964
26.2317	0.49456	76.3163	0.24583	75.508	0.31894
26.5033	0.48879	76.772	0.2446	75.965	0.31822
26.766	0.48371	77.2353	0.24333	76.4237	0.31748
27.028	0.47835			76.8653	0.31672
27.29	0.47276			77.3227	0.31594
27.5553	0.46777			77.7807	0.31514
27.815	0.4618
28.0777	0.45635
28.345	0.45066
28.6117	0.44516
28.8723	0.43995
29.131	0.43519
29.398	0.42992
29.664	0.42481
29.9283	0.41955
30.1897	0.41443
30.458	0.40933
30.7263	0.40376
30.99	0.39844
31.2557	0.39344
31.5233	0.38889
31.79	0.38472
32.06	0.38171
32.3227	0.37827
32.5863	0.37536
32.8517	0.37162
33.1203	0.36737
33.389	0.3628
33.6553	0.35897
33.925	0.35569
34.1937	0.35201
34.4663	0.34882
34.7307	0.34601
34.9997	0.34193
35.2683	0.33768
35.5373	0.33339
35.8037	0.32856
36.1203	0.32419
36.374	0.31878
36.644	0.31457
36.918	0.30927
37.1943	0.30432
37.4623	0.29874
37.7347	0.29311
38.0087	0.28976
38.285	0.28651
38.592	0.28267
38.865	0.2793
39.1367	0.27756
39.412	0.27588
39.6933	0.27474
39.9677	0.27433
40.2477	0.27462
40.5253	0.2736
40.802	0.27304
41.0853	0.27176
41.363	0.27176
41.6977	0.2722
42.0507	0.27307
42.3697	0.27426
42.677	0.27511
42.9983	0.27546
43.3117	0.27635
43.6507	0.27448
43.9827	0.27346
44.302	0.27322
44.6217	0.27168
44.9543	0.26967
45.256	0.26772
45.548	0.26617
45.833	0.26497
46.135	0.26348
46.4323	0.26158
46.7393	0.26145
47.0317	0.26182
47.3283	0.26077
47.6267	0.26024
47.9293	0.26035
48.2317	0.26126
48.5443	0.26052
48.8493	0.26022
49.1693	0.26012
49.4827	0.26017
49.8067	0.26071
50.1297	0.26033
50.443	0.2598
50.7613	0.2599
51.089	0.25897
51.409	0.25912
51.7317	0.25798
52.0303	0.25697
52.344	0.25508
52.644	0.25446
52.96	0.25252
53.2617	0.25208
53.5553	0.25225
53.863	0.25045
54.1633	0.24905
54.4593	0.24845
54.7663	0.24792
55.0547	0.248
55.3607	0.24572
55.669	0.24502
55.9917	0.245
56.2993	0.24334
56.5923	0.24224
56.8953	0.2419
57.2	0.24112
57.505	0.2404
57.8073	0.23956
58.1073	0.23866
58.4097	0.23836
58.709	0.23804
59.018	0.23772
59.3223	0.23568
59.6147	0.23462
59.9217	0.23404
60.2327	0.2322
60.552	0.23114
60.8563	0.22954
61.1387	0.22919
61.4413	0.22828
61.753	0.2282
62.059	0.22716
62.366	0.22697
62.6557	0.22682
62.9503	0.22548
63.247	0.22459
63.556	0.22433
63.8567	0.22424
64.1503	0.22374
64.457	0.2226
64.7637	0.22201
65.0723	0.22129
65.378	0.22012
65.669	0.22022
65.9693	0.21924
66.2673	0.2198
66.5767	0.22109
66.873	0.22255
67.1683	0.22276
67.4697	0.22325
67.7757	0.22446
68.0787	0.22548
68.3877	0.22649
68.6777	0.22834
68.9877	0.22895
69.2817	0.22918
69.5937	0.22975
69.8907	0.23075
70.1867	0.23108
70.4907	0.23108
70.7953	0.23078
71.1	0.23073
71.4027	0.23034
71.6933	0.22973
72.006	0.22873
72.306	0.22679
72.6113	0.22573
72.9087	0.22357
73.2007	0.22056
73.5033	0.2175
73.809	0.2148
74.1153	0.21162
74.4217	0.2088
74.7133	0.20759
75.0143	0.20654
75.318	0.20565
75.6247	0.20494
75.9253	0.20439
76.2603	0.20401
76.546	0.2038
76.8463	0.20375
77.1507	0.20387
77.4517	0.20416
77.7493	0.20462
78.049	0.20525
78.345	0.20604
78.6423	0.207
78.951	0.20813
