# Supplementary material for: Novel hydrophobic butyl rubber damping composites modified with bio-based PF/DBA via the construction of a three-dimensional network
Source: Sci Rep. 2024 Feb 29;14:5007. doi: 10.1038/s41598-024-55823-x (PMC10904857; doi:10.1038/s41598-024-55823-x)
Supplement: Supplementary file 1 — Supplementary Information. [file 41598_2024_55823_MOESM1_ESM.zip › raw date/raw date of figure10(b).xlsx]

## Sheet: Sheet1
IIR/H2DBA/M/LPF-10		IIR/H4DBA/M/LPF-10		IIR/H6DBA/M/LPF-10		IIR/H8DBA/M/LPF-10		IIR/H10DBA/M/LPF-10
Temperature/℃	tanδ	Temperature/℃	tanδ	Temperature/℃	tanδ	Temperature/℃	tanδ	Temperature/℃	tanδ
-49.02	2.05315	-51.904	2.1116	-47.175	1.79488	-52.4593	1.87171	-45.2277	1.70698
-48.3997	2.04011	-49.033	2.09772	-47.355	1.78409	-45.18	1.88646	-41.9343	1.70457
-46.4573	2.02766	-46.0533	2.08431	-47.0513	1.77393	-40.7813	1.90033	-41.028	1.70212
-43.157	2.01581	-44.8753	2.07138	-47.069	1.76438	-48.0197	1.91332	-40.9957	1.69964
-41.8413	2.00455	-44.7847	2.05893	-46.701	1.75546	-47.351	1.92544	-41.1617	1.69713
-41.5807	1.99389	-44.7773	2.04696	-46.3313	1.74717	-46.7713	1.93668	-41.3667	1.69458
-41.6573	1.98382	-44.6397	2.03547	-46.2463	1.73949	-43.5527	1.94704	-41.5773	1.69199
-41.826	1.97434	-44.442	2.02445	-46.2503	1.73245	-41.342	1.95652	-41.7693	1.68938
-42.0047	1.96547	-44.2343	2.01392	-45.7383	1.72602	-38.9833	1.96513	-41.9467	1.68673
-42.18	1.95718	-44.008	2.00386	-45.4733	1.72022	-38.4207	1.97286	-42.1167	1.68404
-42.3373	1.94949	-43.7663	1.99428	-45.0793	1.71504	-38.5653	1.97972	-42.275	1.68132
-42.471	1.9424	-43.514	1.98517	-44.913	1.71049	-38.8717	1.9857	-42.405	1.67857
-42.542	1.93589	-43.2453	1.97655	-44.3347	1.70656	-39.2323	1.9908	-42.5043	1.67578
-42.5037	1.92999	-42.982	1.9684	-44.1477	1.70325	-39.558	1.99502	-42.521	1.67296
-42.3633	1.92468	-42.6857	1.96074	-43.577	1.70057	-39.8893	1.99837	-42.431	1.6701
-42.1713	1.91996	-42.3827	1.95355	-43.4393	1.69851	-40.1243	2.00084	-42.264	1.66721
-41.95	1.91352	-42.0673	1.9427	-42.9903	1.69718	-40.246	1.9978	-42.055	1.66203
-41.702	1.90813	-41.7403	1.93278	-42.6753	1.69667	-40.2193	1.9936	-41.8227	1.65702
-41.456	1.90324	-41.4243	1.92444	-42.3233	1.69676	-40.1007	1.98941	-41.5673	1.65238
-41.1823	1.89948	-41.08	1.91774	-41.89	1.6979	-39.948	1.98538	-41.301	1.64859
-40.899	1.89743	-40.735	1.91236	-41.517	1.69929	-39.776	1.98123	-41.0283	1.64458
-40.6043	1.89677	-40.3893	1.90859	-41.133	1.70137	-39.5847	1.9776	-40.7377	1.64136
-40.3047	1.8965	-40.016	1.90595	-40.7547	1.70372	-39.377	1.97419	-40.436	1.63858
-39.9823	1.89763	-39.6413	1.90424	-40.2363	1.7067	-39.1463	1.97119	-40.1157	1.6362
-39.6437	1.89979	-39.2613	1.90372	-39.907	1.71008	-38.9043	1.96879	-39.7907	1.6345
-39.2967	1.90282	-38.8853	1.90454	-39.417	1.71387	-38.6347	1.96727	-39.466	1.63305
-38.945	1.90772	-38.4947	1.90645	-39.135	1.71799	-38.345	1.96676	-39.1173	1.63213
-38.576	1.91314	-38.1127	1.90943	-38.677	1.72258	-38.0477	1.96723	-38.7583	1.63185
-38.2183	1.91948	-37.7253	1.91385	-38.2453	1.72726	-37.7387	1.96848	-38.383	1.63198
-37.842	1.92673	-37.341	1.91895	-37.772	1.73236	-37.3827	1.97042	-38.0193	1.63271
-37.4587	1.93384	-36.9387	1.92477	-37.4703	1.73779	-37.0543	1.97319	-37.6477	1.63364
-37.079	1.94145	-36.5367	1.93128	-36.9717	1.74341	-36.706	1.97556	-37.262	1.63512
-36.6667	1.94982	-36.1387	1.9385	-36.618	1.74895	-36.3393	1.97982	-36.8677	1.63713
-36.271	1.95871	-35.7267	1.94617	-36.2397	1.75498	-35.976	1.9837	-36.493	1.63938
-35.8493	1.96712	-35.3333	1.95393	-35.833	1.761	-35.6057	1.98789	-36.0833	1.64195
-35.429	1.97586	-34.9037	1.96233	-35.2613	1.76678	-35.2303	1.99251	-35.69	1.64491
-35.0073	1.98427	-34.475	1.97075	-34.9223	1.77249	-34.8383	1.99648	-35.2827	1.64808
-34.588	1.99225	-34.0583	1.97942	-34.4293	1.77857	-34.4603	2.00109	-34.8677	1.65121
-34.209	2.00032	-33.6243	1.98862	-34.0513	1.7847	-34.073	2.0058	-34.416	1.65493
-33.818	2.00803	-33.2077	1.99824	-33.634	1.79061	-33.677	2.01007	-33.9867	1.65883
-33.4167	2.01535	-32.829	2.00793	-33.133	1.79646	-33.2827	2.0142	-33.5643	1.66273
-32.9593	2.02254	-32.4393	2.01781	-32.7377	1.80195	-32.8737	2.01978	-33.1853	1.66682
-32.516	2.02963	-31.9853	2.02774	-32.304	1.80721	-32.4677	2.02497	-32.812	1.67037
-32.0607	2.03639	-31.5273	2.03753	-31.8463	1.8126	-32.0483	2.03017	-32.4303	1.67454
-31.6223	2.04241	-31.0757	2.04704	-31.3703	1.8176	-31.6207	2.03544	-31.983	1.67865
-31.1637	2.04824	-30.6153	2.05673	-30.9317	1.8225	-31.2013	2.04143	-31.5447	1.68269
-30.6833	2.05355	-30.1477	2.06588	-30.386	1.82717	-30.769	2.04642	-31.0937	1.68652
-30.222	2.05817	-29.7153	2.07482	-30.0873	1.83179	-30.3463	2.05097	-30.6067	1.69027
-29.7693	2.06259	-29.2707	2.08295	-29.5927	1.83608	-29.8897	2.05584	-30.142	1.69362
-29.307	2.06632	-28.831	2.09057	-29.2253	1.8398	-29.5147	2.0602	-29.699	1.69638
-28.8733	2.06986	-28.3813	2.09825	-28.7633	1.84335	-29.112	2.06419	-29.2517	1.69907
-28.4063	2.07266	-27.9183	2.10508	-28.31	1.84651	-28.7053	2.0675	-28.7447	1.70196
-27.9307	2.07517	-27.471	2.11202	-27.9177	1.8491	-28.302	2.07053	-28.2777	1.70387
-27.482	2.07707	-27.0083	2.1176	-27.478	1.85151	-27.837	2.07262	-27.8243	1.70558
-27.0283	2.07866	-26.5533	2.12279	-27.0133	1.85336	-27.3193	2.07439	-27.354	1.70716
-26.596	2.07984	-26.0837	2.12772	-26.4577	1.85481	-26.8737	2.07562	-26.8843	1.70801
-26.1237	2.08071	-25.6227	2.13202	-26.05	1.85583	-26.4317	2.07593	-26.411	1.70842
-25.663	2.08	-25.1783	2.13575	-25.604	1.85632	-25.9817	2.07545	-25.947	1.70857
-25.2047	2.0796	-24.7163	2.13925	-25.2177	1.85587	-25.5077	2.07377	-25.4423	1.70822
-24.744	2.07847	-24.2737	2.14148	-24.7627	1.85514	-25.046	2.0718	-24.989	1.70723
-24.302	2.07641	-23.8323	2.14319	-24.3087	1.85422	-24.589	2.06871	-24.5393	1.70589
-23.8373	2.07451	-23.355	2.14409	-23.856	1.85293	-24.1363	2.06482	-24.0757	1.70434
-23.3807	2.07182	-22.909	2.1445	-23.4203	1.85118	-23.6653	2.06128	-23.6053	1.70231
-22.9443	2.06839	-22.4533	2.14406	-22.9627	1.84903	-23.2113	2.05573	-23.1397	1.69982
-22.471	2.06402	-22.0093	2.14326	-22.3863	1.84619	-22.7577	2.04944	-22.6797	1.69689
-22.0313	2.05917	-21.5597	2.14163	-22.0153	1.84293	-22.304	2.04245	-22.158	1.69357
-21.5667	2.0531	-21.0977	2.13927	-21.56	1.83965	-21.8323	2.03487	-21.6867	1.68979
-21.1153	2.04653	-20.6647	2.13627	-21.173	1.8359	-21.3757	2.02741	-21.2197	1.6856
-20.6573	2.03966	-20.2133	2.13307	-20.612	1.83184	-20.9177	2.0189	-20.7547	1.68132
-20.1957	2.03194	-19.7657	2.12909	-20.2593	1.82743	-20.4553	2.01048	-20.3063	1.67634
-19.7593	2.02358	-19.321	2.12467	-19.8573	1.82236	-19.9837	2.00141	-19.8553	1.67095
-19.2983	2.01498	-18.8627	2.1198	-19.4223	1.81705	-19.4997	1.99334	-19.401	1.66515
-18.8393	2.00591	-18.4303	2.11411	-18.975	1.81169	-19.0663	1.98382	-18.942	1.65892
-18.3877	1.99635	-17.9703	2.10782	-18.5167	1.80596	-18.6153	1.97489	-18.4727	1.65276
-17.935	1.98649	-17.526	2.10078	-18.0467	1.79987	-18.1713	1.96502	-18.008	1.64602
-17.506	1.9763	-17.0917	2.09365	-17.5137	1.79339	-17.723	1.95563	-17.5513	1.63899
-17.0503	1.96597	-16.6513	2.08532	-17.1287	1.78672	-17.259	1.94455	-17.1033	1.63145
-16.6	1.95466	-16.2057	2.07637	-16.6737	1.7796	-16.8073	1.93397	-16.6527	1.62358
-16.1517	1.9441	-15.763	2.0667	-16.2307	1.77204	-16.3137	1.92286	-16.184	1.61547
-15.71	1.932	-15.316	2.05661	-15.7963	1.76425	-15.8687	1.91189	-15.7207	1.6072
-15.283	1.92012	-14.8737	2.04625	-15.3997	1.75633	-15.3703	1.89969	-15.2643	1.59911
-14.8263	1.90766	-14.4213	2.03478	-14.9233	1.74778	-14.9167	1.88911	-14.813	1.5902
-14.3747	1.89529	-14.0093	2.02353	-14.5117	1.73879	-14.4787	1.87659	-14.3593	1.58083
-13.9303	1.88194	-13.5723	2.01052	-14.105	1.72941	-14.027	1.86303	-13.901	1.57149
-13.4983	1.87005	-13.1297	1.99755	-13.555	1.71962	-13.575	1.85041	-13.398	1.56182
-13.0573	1.85482	-12.6973	1.98446	-13.1393	1.70946	-13.1267	1.83675	-12.938	1.55183
-12.6033	1.84137	-12.2607	1.97097	-12.703	1.69891	-12.674	1.8229	-12.435	1.54152
-12.1493	1.829	-11.8427	1.95705	-12.2853	1.68792	-12.2297	1.81015	-11.9817	1.53125
-11.718	1.81627	-11.4013	1.94277	-11.801	1.67645	-11.7933	1.79874	-11.478	1.52038
-11.2623	1.80315	-10.9643	1.92793	-11.355	1.66513	-11.3457	1.78727	-11.0373	1.50926
-10.8373	1.79046	-10.5297	1.91299	-10.9667	1.65368	-10.8947	1.77509	-10.586	1.49825
-10.3823	1.77675	-10.0883	1.89758	-10.469	1.64188	-10.444	1.7631	-10.126	1.48688
-9.92233	1.76192	-9.67233	1.882	-10.075	1.62982	-10.0167	1.74967	-9.67233	1.47547
-9.475	1.74702	-9.23467	1.86568	-9.607	1.61752	-9.576	1.73484	-9.21933	1.464
-9.02233	1.73081	-8.79567	1.8494	-9.20733	1.60492	-9.119	1.71999	-8.78367	1.45205
-8.592	1.71445	-8.36133	1.83251	-8.70533	1.59228	-8.69233	1.706	-8.33333	1.44005
-8.14267	1.69853	-7.92467	1.81538	-8.30333	1.57938	-8.24333	1.6898	-7.89533	1.42817
-7.699	1.68077	-7.50633	1.7978	-7.84667	1.56634	-7.80333	1.67199	-7.43033	1.41594
-7.26267	1.66357	-7.06967	1.78027	-7.39	1.55356	-7.324	1.65404	-6.954	1.40367
-6.83567	1.6472	-6.633	1.76322	-6.934	1.54052	-6.894	1.6388	-6.485	1.39105
-6.397	1.63069	-6.199	1.74559	-6.57067	1.52676	-6.45267	1.62354	-6.04433	1.37829
-5.94733	1.61379	-5.76067	1.72805	-6.08167	1.51315	-6.01533	1.60795	-5.59367	1.36539
-5.509	1.5961	-5.337	1.71044	-5.71533	1.4994	-5.57933	1.5907	-5.13533	1.35251
-5.073	1.57815	-4.90133	1.69272	-5.223	1.48525	-5.13067	1.57323	-4.712	1.33951
-4.63233	1.56059	-4.46967	1.67531	-4.764	1.47139	-4.642	1.55447	-4.25467	1.32661
-4.16	1.54201	-4.04133	1.65734	-4.35733	1.45705	-4.20733	1.53567	-3.82433	1.31393
-3.71967	1.5237	-3.61033	1.63919	-3.84767	1.4426	-3.76533	1.51568	-3.37633	1.30103
-3.28133	1.5044	-3.202	1.62084	-3.32767	1.42825	-3.338	1.4957	-2.924	1.28826
-2.85133	1.48567	-2.77067	1.60279	-2.98333	1.41385	-2.90333	1.47511	-2.47867	1.27613
-2.40967	1.46585	-2.33267	1.58361	-2.48533	1.39956	-2.478	1.45472	-2.05433	1.26347
-1.97333	1.44704	-1.90667	1.56569	-2.10733	1.38533	-2.042	1.43332	-1.60767	1.25101
-1.528	1.4276	-1.47733	1.54736	-1.592	1.3707	-1.599	1.41336	-1.164	1.23856
-1.08833	1.40904	-1.06867	1.5287	-1.199	1.35602	-1.17833	1.39115	-0.73567	1.22596
-0.648	1.39017	-0.63267	1.51005	-0.79833	1.34162	-0.732	1.37056	-0.28533	1.21343
-0.22533	1.37215	-0.19967	1.49117	-0.36667	1.32711	-0.26533	1.35114	0.16467	1.20093
0.15267	1.35311	0.225	1.47238	0.01067	1.31278	0.15567	1.33172	0.548	1.18862
0.53933	1.33747	0.64367	1.45353	0.47633	1.29853	0.53433	1.31397	0.942	1.17621
0.93067	1.32109	1.07067	1.43458	1.01633	1.28424	0.92033	1.29741	1.33267	1.16373
1.32467	1.30406	1.49667	1.41585	1.368	1.26996	1.31467	1.28103	1.72333	1.15106
1.71367	1.28731	1.926	1.39737	1.91333	1.25595	1.71167	1.263	2.11167	1.13887
2.10033	1.27136	2.365	1.37803	2.29767	1.24218	2.105	1.24587	2.565	1.1266
2.48867	1.25327	2.79	1.3592	2.61	1.22853	2.49533	1.22844	3.00467	1.11449
2.88067	1.23558	3.22133	1.34016	3.04933	1.21507	2.887	1.21033	3.44033	1.10246
3.27667	1.21919	3.654	1.3215	3.429	1.20165	3.28533	1.19363	3.90333	1.09049
3.66767	1.20297	4.06967	1.3031	3.796	1.18838	3.68067	1.177	4.32667	1.07827
4.056	1.18801	4.52067	1.28419	4.19933	1.17539	4.07367	1.16069	4.70567	1.06657
4.44633	1.1755	4.963	1.2659	4.60767	1.16253	4.467	1.14323	5.099	1.05475
4.83533	1.1623	5.36867	1.24754	4.99933	1.14974	4.86	1.12768	5.492	1.04299
5.226	1.1503	5.756	1.22944	5.37467	1.13698	5.25367	1.11463	5.89233	1.03132
5.62767	1.13714	6.14067	1.2121	5.81333	1.12394	5.64067	1.10261	6.28233	1.01958
6.02267	1.12492	6.52933	1.19424	6.279	1.11099	6.03233	1.08888	6.674	1.00805
6.41833	1.11161	6.91967	1.17722	6.701	1.09848	6.435	1.07338	7.06467	0.99666
6.871	1.09886	7.374	1.16027	7.01267	1.08615	6.83	1.05812	7.453	0.98571
7.25933	1.08593	7.816	1.14344	7.45	1.07374	7.22167	1.04323	7.84567	0.97452
7.65633	1.07387	8.26567	1.12708	7.84167	1.0615	7.61467	1.02927	8.23867	0.96389
8.106	1.05953	8.699	1.1105	8.301	1.04906	8.01533	1.0164	8.63533	0.95342
8.555	1.04637	9.14567	1.09449	8.632	1.03676	8.421	1.00413	9.031	0.9428
8.94633	1.03211	9.535	1.07848	8.911	1.02464	8.828	0.99114	9.42467	0.93245
9.348	1.01859	9.92867	1.06288	9.229	1.01248	9.23067	0.97895	9.81433	0.92216
9.74267	1.00479	10.318	1.04741	9.705	1.00051	9.63333	0.96602	10.2107	0.91145
10.1413	0.99128	10.7147	1.03261	10.0967	0.98827	10.0347	0.95306	10.6063	0.90092
10.5927	0.97729	11.108	1.01718	10.513	0.97602	10.439	0.94146	11.0023	0.89041
11.05	0.96327	11.5067	1.0022	10.8557	0.96415	10.8373	0.92996	11.3987	0.87994
11.4967	0.94899	11.9093	0.98748	11.2343	0.95254	11.2417	0.91893	11.79	0.86933
11.954	0.93449	12.306	0.97293	11.683	0.94062	11.6387	0.90982	12.1877	0.8589
12.3933	0.92011	12.6987	0.95886	12.0773	0.92883	12.0397	0.90144	12.5757	0.84856
12.859	0.90508	13.09	0.94508	12.4687	0.91707	12.5093	0.89126	12.97	0.83814
13.3183	0.89015	13.4817	0.93149	12.902	0.90567	12.8927	0.88234	13.3663	0.82789
13.7723	0.87503	13.8823	0.91794	13.3113	0.89473	13.301	0.87336	13.7663	0.81785
14.227	0.86021	14.279	0.90471	13.687	0.88353	13.6973	0.86277	14.164	0.80795
14.6807	0.84597	14.6733	0.89134	13.9567	0.87221	14.1017	0.85166	14.5597	0.79752
15.1307	0.83151	15.0737	0.87896	14.401	0.86109	14.555	0.84286	14.956	0.78755
15.5853	0.81876	15.472	0.86633	14.8623	0.85004	15.0063	0.83415	15.3533	0.77699
16.018	0.8069	15.875	0.8544	15.2713	0.83928	15.44	0.82376	15.747	0.76759
16.4787	0.79505	16.2767	0.84208	15.7877	0.82868	15.8937	0.81218	16.1387	0.75798
16.9283	0.78422	16.6737	0.83005	16.164	0.81806	16.292	0.80263	16.5387	0.74859
17.377	0.77446	17.0683	0.81858	16.468	0.80755	16.6903	0.79214	16.9357	0.73872
17.823	0.76236	17.4663	0.80696	16.944	0.7971	17.088	0.78227	17.3307	0.7293
18.276	0.7502	17.858	0.79579	17.3143	0.78688	17.4927	0.77184	17.7303	0.71924
18.7337	0.73918	18.2627	0.78501	17.65	0.77653	17.94	0.76144	18.1313	0.7097
19.1877	0.7298	18.662	0.7742	18.19	0.76671	18.4157	0.74949	18.5233	0.69906
19.6383	0.72193	19.056	0.7638	18.5303	0.75674	18.865	0.73812	18.9227	0.68855
20.0963	0.71374	19.453	0.75321	19.0267	0.74682	19.3563	0.7282	19.384	0.67878
20.5273	0.70439	19.8443	0.74309	19.4147	0.73676	19.798	0.71792	19.7747	0.66898
20.9927	0.69443	20.2497	0.73332	19.7597	0.72684	20.2503	0.70871	20.175	0.65973
21.4427	0.68279	20.6543	0.72326	20.2153	0.71702	20.686	0.69815	20.5703	0.65042
21.8907	0.67201	21.0523	0.71327	20.662	0.70756	21.1487	0.68817	20.9593	0.64205
22.3373	0.66017	21.4503	0.70346	21.1223	0.69817	21.6147	0.6779	21.413	0.634
22.7887	0.64892	21.8477	0.69382	21.5123	0.68895	22.0597	0.66815	21.866	0.62606
23.246	0.6367	22.2453	0.68447	21.8547	0.67979	22.5067	0.65711	22.258	0.61827
23.751	0.62502	22.6447	0.67488	22.3293	0.67076	22.9473	0.64848	22.6547	0.61104
24.2003	0.61276	23.0443	0.66591	22.759	0.66184	23.426	0.64074	23.0523	0.60419
24.6513	0.60136	23.4457	0.65703	23.279	0.65315	23.875	0.63302	23.454	0.59706
25.1137	0.59069	23.8447	0.64811	23.791	0.64466	24.3147	0.62609	23.855	0.59062
25.5367	0.57994	24.244	0.63948	24.165	0.63618	24.784	0.61933	24.2503	0.58469
25.9737	0.56982	24.6377	0.63072	24.7257	0.6278	25.2167	0.611	24.7013	0.57889
24.745	0.55965	25.0393	0.62199	25.1143	0.61995	25.6693	0.60201	25.1453	0.57351
24.7583	0.55001	25.439	0.61359	25.6093	0.6121	26.13	0.59468	25.613	0.56704
24.774	0.54153	25.8377	0.60537	26.0323	0.60426	26.578	0.58643	26.052	0.56022
24.8187	0.53385	26.244	0.59758	26.3783	0.59609	27.0193	0.57759	26.5037	0.55373
24.896	0.52657	26.6413	0.58949	26.8167	0.5885	27.4667	0.57045	26.955	0.54758
24.9893	0.51998	27.0427	0.58165	27.3137	0.58167	27.9283	0.5651	27.46	0.54204
25.188	0.51376	27.443	0.57442	27.868	0.57456	28.3853	0.55774	27.9077	0.53622
25.505	0.5082	27.8357	0.56787	28.278	0.56764	28.8263	0.54987	28.3567	0.53204
25.8847	0.50307	28.2343	0.56058	28.888	0.56078	29.2797	0.543	28.8013	0.52701
26.2497	0.49865	28.631	0.55392	29.1357	0.55404	29.7303	0.53837	29.256	0.52078
26.611	0.49569	29.0227	0.54748	29.685	0.54747	30.181	0.53162	29.6967	0.51466
26.9817	0.49183	29.4113	0.54158	30.044	0.54096	30.633	0.52502	30.1463	0.50876
27.3437	0.48902	29.8213	0.53568	30.6463	0.53438	31.085	0.51908	30.5973	0.50299
27.733	0.48729	30.2737	0.52966	30.8557	0.52788	31.5357	0.51306	31.025	0.49628
28.1147	0.48611	30.6693	0.52429	31.2413	0.522	31.982	0.50729	31.4767	0.48875
28.508	0.4853	31.0727	0.51899	31.9057	0.51565	32.4337	0.50338	31.864	0.48281
28.913	0.48068	31.463	0.51418	32.289	0.50959	32.881	0.49836	32.3243	0.47756
29.354	0.47622	31.8567	0.50968	32.746	0.50398	33.3197	0.49297	32.779	0.47196
29.7427	0.47177	32.2573	0.50478	33.4697	0.49828	33.7817	0.48863	33.2313	0.4669
30.159	0.46683	32.661	0.49951	33.6543	0.49305	34.2397	0.48311	33.665	0.46246
30.574	0.46252	33.0613	0.49461	34.004	0.48764	34.6953	0.4804	34.1357	0.45818
30.995	0.45747	33.464	0.48964	34.6667	0.48247	35.126	0.47636	34.5883	0.45365
31.4203	0.4537	33.9087	0.48432	34.9707	0.4773	35.5897	0.47191	35.0247	0.44894
31.834	0.44869	34.376	0.47912	35.3823	0.47237	36.028	0.46871	35.4757	0.44564
32.266	0.44456	34.7717	0.474	35.783	0.46786	36.4823	0.46617	35.9337	0.44236
32.6947	0.43998	35.184	0.46887	36.402	0.46318	36.9423	0.46275	36.3693	0.43942
33.13	0.43643	35.5813	0.46353	36.8407	0.45897	37.4023	0.45951	36.849	0.43596
33.5733	0.43224	35.9777	0.45833	37.3223	0.4547	37.854	0.45606	37.2697	0.43318
34.0563	0.42808	36.378	0.45276	37.787	0.45054	38.301	0.45265	37.7263	0.42979
34.4757	0.42366	36.7773	0.44735	38.172	0.44626	38.7523	0.44928	38.1937	0.42617
34.9233	0.4194	37.1783	0.44244	38.824	0.44265	39.241	0.44661	38.6877	0.42288
35.3673	0.41525	37.6397	0.43758	38.957	0.43886	39.7007	0.4434	39.1347	0.41871
35.816	0.41131	38.0927	0.43278	39.702	0.43527	40.1507	0.43929	39.584	0.41542
36.2737	0.40702	38.5447	0.42779	39.9997	0.43162	40.5943	0.43659	40.0263	0.41261
36.702	0.40356	38.9893	0.42345	40.3817	0.4287	41.0403	0.43428	40.493	0.41025
37.1613	0.40015	39.4447	0.41927	41.0277	0.42589	41.5103	0.43192	40.9453	0.40792
37.616	0.39693	39.8953	0.41534	41.277	0.4224	41.9453	0.42945	41.3917	0.40578
38.0647	0.39379	40.3533	0.41132	41.8603	0.41941	42.3987	0.42665	41.8573	0.4043
38.5273	0.39113	40.7953	0.40703	42.2607	0.41668	42.845	0.42389	42.281	0.40173
38.9637	0.38837	41.2287	0.40363	42.7063	0.41372	43.2993	0.42164	42.7457	0.39903
39.4287	0.38634	41.669	0.40028	43.0883	0.41105	43.7473	0.4179	43.2013	0.39695
39.888	0.38336	42.113	0.39703	43.7337	0.40838	44.222	0.41471	43.6423	0.39554
40.346	0.3809	42.5723	0.39392	43.9867	0.4055	44.67	0.41374	44.1313	0.39335
40.8193	0.37927	43.0373	0.39107	44.631	0.40355	45.1033	0.41183	44.5437	0.39
41.261	0.37727	43.479	0.38916	44.8447	0.40107	45.5697	0.41024	45.0057	0.38744
41.7317	0.37522	43.923	0.3873	45.423	0.39858	46.02	0.4086	45.461	0.38542
42.1947	0.37395	44.3743	0.38554	45.9547	0.39667	46.496	0.4059	45.9147	0.38341
42.653	0.3727	44.815	0.38322	46.2407	0.39495	46.9563	0.40444	46.38	0.38135
43.124	0.37167	45.273	0.38087	46.7363	0.3929	47.3903	0.40293	46.89	0.37975
43.565	0.36997	45.6763	0.37844	47.187	0.39134	47.8267	0.40125	47.3253	0.37793
44.037	0.36958	46.0747	0.37553	47.933	0.38937	48.278	0.40052	47.7853	0.37597
44.5057	0.36779	46.5267	0.37346	48.2117	0.38797	48.7603	0.39887	48.2347	0.37441
44.9673	0.36721	46.992	0.37083	48.79	0.38604	49.211	0.39738	48.6797	0.37323
45.434	0.36463	47.445	0.36845	48.8627	0.38437	49.646	0.3958	49.136	0.37278
45.879	0.36322	47.8923	0.36606	49.4977	0.38317	50.0963	0.394	49.5697	0.37122
46.3497	0.36129	48.3547	0.36359	49.8893	0.38145	50.5533	0.39291	50.036	0.37024
46.819	0.35997	48.808	0.36186	50.5057	0.37988	51.032	0.39098	50.489	0.36886
47.287	0.35801	49.259	0.35973	50.911	0.37789	51.4593	0.3894	50.9207	0.36794
47.7597	0.35639	49.7037	0.35728	51.343	0.37655	51.905	0.38829	51.403	0.36703
48.2023	0.3542	50.1467	0.35513	51.83	0.37504	52.363	0.38664	51.8377	0.36613
48.6743	0.35265	50.585	0.35369	52.1807	0.37349	52.8237	0.38605	52.2907	0.36542
49.142	0.35072	51.0557	0.35206	52.7353	0.37187	53.2757	0.38474	52.757	0.36442
49.5937	0.34935	51.5137	0.35027	53.094	0.37035	53.7293	0.38366	53.205	0.3636
50.0723	0.34763	51.9743	0.34829	53.6577	0.36894	54.1747	0.38398	53.6677	0.36283
50.5163	0.34574	52.402	0.34723	54.241	0.36805	54.6627	0.3835	54.1723	0.36247
50.983	0.34342	52.841	0.34528	54.459	0.36679	55.1067	0.38312	54.609	0.36204
51.4527	0.34193	53.3267	0.34372	54.8303	0.36525	55.5557	0.38203	55.069	0.36193
51.914	0.34103	53.7593	0.34199	55.2843	0.36386	56.015	0.38146	55.519	0.36169
52.3767	0.33928	54.227	0.34065	55.9337	0.36276	56.4777	0.38022	55.9637	0.36107
52.8187	0.33783	54.661	0.33908	56.389	0.36161	56.9077	0.37886	56.4287	0.36071
53.2853	0.3364	55.1143	0.33764	56.754	0.36109	57.3827	0.37773	56.8663	0.36035
53.7407	0.33485	55.5473	0.33633	57.2583	0.3601	57.855	0.37716	57.3467	0.36034
54.1973	0.33245	56.0133	0.33518	57.6793	0.35899	58.314	0.37694	57.788	0.35917
54.658	0.33112	56.4563	0.33372	58.1047	0.35867	58.7583	0.3764	58.2427	0.35813
55.1127	0.32927	56.9183	0.33288	58.4057	0.35788	59.1913	0.37566	58.6893	0.35737
55.5637	0.3279	57.3717	0.33205	58.972	0.35771	59.6367	0.3751	59.1933	0.35705
56.021	0.32726	57.8297	0.33106	59.5587	0.35776	60.0937	0.3744	59.6337	0.35675
56.4767	0.32567	58.2757	0.33008	59.8957	0.35732	60.5453	0.37384	60.0923	0.35633
56.936	0.32425	58.72	0.32891	60.4743	0.35671	60.998	0.37318	60.5377	0.35575
57.3953	0.32326	59.1727	0.32757	61.029	0.35652	61.4473	0.37252	60.993	0.35534
57.834	0.32255	59.6327	0.32677	61.4393	0.35576	61.9073	0.37173	61.458	0.3548
58.2847	0.32129	60.0597	0.3259	61.8037	0.35538	62.3863	0.37149	61.8877	0.35446
58.735	0.31971	60.5323	0.32429	62.5327	0.35455	62.8217	0.37055	62.3477	0.35423
59.3253	0.31859	60.9997	0.32306	62.729	0.35436	63.2483	0.36961	62.8013	0.35411
59.9757	0.3178	61.4953	0.32242	63.1533	0.3542	63.72	0.36998	63.265	0.35351
60.3813	0.31663	61.951	0.32143	63.5637	0.35408	64.168	0.3694	63.7243	0.35345
60.8067	0.31622	62.4077	0.32145	64.405	0.35358	64.6193	0.36917	64.137	0.35321
61.2873	0.31508	62.871	0.31984	64.86	0.35266	65.0883	0.36904	64.5837	0.35283
61.7487	0.31443	63.329	0.31913	65.0853	0.35189	65.5473	0.36935	65.046	0.35251
62.189	0.3145	63.7733	0.31853	65.6083	0.35142	66.0213	0.36858	65.5367	0.35208
62.6543	0.31408	64.2223	0.3182	66.037	0.35061	66.4263	0.36897	66.0133	0.352
63.1113	0.31319	64.6673	0.31733	66.521	0.35077	66.832	0.36891	66.4347	0.35212
63.5653	0.31341	65.135	0.31662	67.157	0.35028	67.286	0.36889	66.8793	0.35208
64.0277	0.31235	65.6027	0.31579	67.474	0.34987	67.7433	0.36884	67.352	0.35175
64.4677	0.31192	66.0167	0.31562	67.9153	0.34962	68.205	0.36831	67.8053	0.35169
64.9263	0.31213	66.4687	0.31474	68.3237	0.34939	68.6703	0.36864	68.2523	0.35172
65.3903	0.3119	66.9137	0.31434	69.0627	0.34882	69.1827	0.36794	68.7423	0.35167
65.841	0.31126	67.35	0.31374	69.2877	0.34845	69.6277	0.36903	69.208	0.35151
66.302	0.31054	67.8257	0.31336	69.967	0.34917	70.0747	0.36915	69.6203	0.35156
66.7397	0.31007	68.2763	0.31245	70.2697	0.34952	70.5267	0.36923	70.0847	0.35163
67.2013	0.30907	68.7183	0.31207	70.803	0.34952	70.9873	0.37001	70.5547	0.35176
67.6473	0.30912	69.177	0.31137	71.107	0.34944	71.442	0.37013	71.0247	0.35163
68.106	0.30815	69.655	0.31096	71.7797	0.34936	71.9157	0.37025	71.442	0.35163
68.576	0.30785	70.0997	0.31004	72.08	0.34929	72.3727	0.37038	71.9393	0.35164
69.0127	0.30813	70.546	0.30995	72.538	0.34922	72.828	0.37051	72.418	0.35167
69.4747	0.30836	70.9963	0.30971	72.9817	0.34916	73.2877	0.37064	72.8287	0.3517
69.9417	0.30799	71.464	0.30928	73.3807	0.3491	73.7287	0.37077	73.2453	0.35174
70.4017	0.30761	71.9313	0.30886	73.8423	0.34904	74.192	0.37091	73.8003	0.35179
70.879	0.3072	72.388	0.30843	74.6453	0.34899	74.644	0.37105	74.2527	0.35186
71.3617	0.30678	72.8263	0.30801	74.8163	0.34895	75.0857	0.37119	74.729	0.35193
71.8407	0.30635	73.2783	0.30758	75.3097	0.3489	75.546	0.37133	75.1213	0.35202
72.424	0.3059	73.739	0.30716	76.0473	0.34887	76.014	0.37148	75.5803	0.35211
73.0513	0.30542	74.1953	0.30674	76.1833	0.34883	76.4613	0.37163	76.04	0.35222
73.6307	0.30494	74.6487	0.30631	76.9183	0.3488	76.9393	0.37178	76.5823	0.35234
74.2637	0.30443	75.091	0.30589	77.065	0.34878	77.348	0.37193	77.006	0.35247
75.0147	0.30391	75.543	0.30547	77.6843	0.34876	77.8123	0.37208	77.422	0.35261
75.8017	0.30337	75.9977	0.30505	--	--	--	--	77.9363	0.35276
76.6843	0.30281	76.4423	0.30462	--	--	--	--	--	--
77.5027	0.30224	76.8843	0.3042	--	--	--	--	--	--
78.0647	0.30165	77.3447	0.30378	--	--	--	--	--	--
78.4357	0.30104	77.8017	0.30336	--	--	--	--	--	--
