# Supplementary material for: Novel hydrophobic butyl rubber damping composites modified with bio-based PF/DBA via the construction of a three-dimensional network
Source: Sci Rep. 2024 Feb 29;14:5007. doi: 10.1038/s41598-024-55823-x (PMC10904857; doi:10.1038/s41598-024-55823-x)
Supplement: Supplementary file 1 — Supplementary Information. [file 41598_2024_55823_MOESM1_ESM.zip › raw date/raw date of figure12.xlsx]

## Sheet: Sheet1
Samples	Contact angle(°)									standard deviation,95% confidence intervals
1	83.1	83.6	82.6	84.2	84.9	82.1	84.9	82.3	80.2	±0.93
2	87.6	87	88.2	84.3	83.7	85.2	87.4	88.6	84.9	±1.2
3	93	92.5	93.5	94.4	91.8	92.9	91.9	94.7	92.3	±0.67
4	94.1	93.8	94.4	92.3	91.9	93.1	95.8	96.2	95.3	±0.98
5	99	98.5	99.5	97.2	95.6	96.1	95.8	99.7	94.6	±1.2
6	103.5	103.8	103.2	105.6	104.9	101.3	108.4	107.2	109.3	±1.7
7	102.1	102.6	101.6	100.9	104.7	106.2	101.8	105.9	98.3	±1.6
(1. IIR, 2. IIR/M/LPF-10, 3. IIR-H2DBA/M/LPF-10, 4. IIR-H4DBA/M/LPF-10, 5. IIR-H6DBA/M/LPF-10, 6. IIR-H8DBA/M/LPF-10, 7. IIR-H10DBA/M/LPF-10)
