# Supplementary material for: Novel hydrophobic butyl rubber damping composites modified with bio-based PF/DBA via the construction of a three-dimensional network
Source: Sci Rep. 2024 Feb 29;14:5007. doi: 10.1038/s41598-024-55823-x (PMC10904857; doi:10.1038/s41598-024-55823-x)
Supplement: Supplementary file 1 — Supplementary Information. [file 41598_2024_55823_MOESM1_ESM.zip › raw date/raw date of figure13(a).xlsx]

## Sheet: Sheet1
IIR		IIR-H8DBA/M/LPF-10
Temperature/℃	TG/%	Temperature/℃	TG/%
30.95	99.989	30.965	99.9882
30.944	99.9835	30.965	99.9913
30.939	99.9817	30.951	100.002
30.95	99.971	30.959	99.9974
30.962	99.9702	30.942	99.9931
30.953	99.9715	30.943	99.9904
30.964	99.97	30.954	99.9858
30.958	99.9655	30.946	99.9787
30.948	99.9619	30.953	99.9731
30.961	99.9608	30.944	99.9699
30.968	99.9624	30.938	99.9704
30.95	99.9637	30.954	99.9709
30.955	99.9648	30.946	99.9714
30.951	99.9657	30.949	99.9717
30.94	99.9665	30.928	99.972
30.956	99.9672	30.955	99.9723
30.974	99.9679	30.953	99.9725
30.94	99.9687	30.962	99.9744
30.942	99.9716	30.953	99.977
30.959	99.9741	30.948	99.9794
30.948	99.9756	30.951	99.9807
30.956	99.9772	30.962	99.9805
30.956	99.9792	30.972	99.9803
30.958	99.9803	30.972	99.9811
30.954	99.9802	30.96	99.981
30.962	99.9814	30.975	99.981
30.954	99.9813	30.968	99.9808
30.95	99.9811	30.974	99.9807
30.952	99.9805	30.966	99.9811
30.955	99.9802	30.965	99.981
30.956	99.9799	30.965	99.9818
30.959	99.9802	30.987	99.982
30.956	99.9805	31	99.9818
30.949	99.981	30.987	99.9813
30.966	99.9815	30.996	99.9814
30.975	99.9826	30.99	99.981
30.967	99.984	30.984	99.9807
30.971	99.9844	30.99	99.9803
30.966	99.9845	30.996	99.9792
30.966	99.9849	30.98	99.9785
30.978	99.9852	30.994	99.9772
30.968	99.9854	30.993	99.9766
30.962	99.9862	30.997	99.9762
30.971	99.9869	30.997	99.9757
30.967	99.9873	30.991	99.9757
30.953	99.9876	30.998	99.9759
30.976	99.9878	30.988	99.9763
30.972	99.9881	30.995	99.9772
30.982	99.9884	30.995	99.9783
30.981	99.9883	31.007	99.9791
30.967	99.9888	30.998	99.9797
30.972	99.9889	31.01	99.9801
30.986	99.989	31	99.9801
30.973	99.9892	30.999	99.9803
30.984	99.9896	31.016	99.9801
30.986	99.99	31.018	99.98
30.984	99.9904	31.016	99.9802
30.988	99.991	31.019	99.9805
30.979	99.9913	31.007	99.9805
30.985	99.9917	31.017	99.9802
30.98	99.9917	31.028	99.9798
30.998	99.9915	31.022	99.9792
30.981	99.9918	31.028	99.9787
30.983	99.9917	31.035	99.9783
30.986	99.9916	31.051	99.9782
30.992	99.9916	31.032	99.9786
31.007	99.9915	31.029	99.9789
30.998	99.9915	31.052	99.979
30.995	99.9918	31.04	99.979
31	99.992	31.054	99.979
31.001	99.9925	31.054	99.9792
31.007	99.9926	31.07	99.9796
31.016	99.9926	31.075	99.9801
31.019	99.993	31.05	99.9805
31.02	99.9928	31.065	99.9802
31.022	99.9934	31.073	99.9798
31.032	99.9938	31.077	99.9792
31.03	99.994	31.067	99.9788
31.021	99.9935	31.076	99.9785
31.026	99.9942	31.067	99.9785
31.018	99.9946	31.092	99.9786
31.039	99.9951	31.099	99.9787
31.051	99.9958	31.095	99.9788
31.023	99.9958	31.099	99.9789
31.048	99.9967	31.102	99.9789
31.048	99.9969	31.089	99.9789
31.07	99.997	31.11	99.9787
31.059	99.9972	31.123	99.9783
31.071	99.9972	31.127	99.9778
31.062	99.9973	31.145	99.9774
31.073	99.9973	31.141	99.9769
31.083	99.9975	31.135	99.9766
31.099	99.9977	31.152	99.9763
31.089	99.9975	31.146	99.976
31.086	99.9978	31.16	99.9757
31.104	99.9977	31.16	99.9755
31.118	99.9977	31.173	99.9751
31.12	99.9972	31.174	99.9748
31.123	99.9972	31.177	99.9745
31.112	99.9967	31.173	99.9745
31.121	99.9965	31.17	99.9741
31.13	99.9968	31.186	99.9737
31.143	99.997	31.199	99.9731
31.152	99.9977	31.189	99.9726
31.146	99.9981	31.205	99.972
31.148	99.9987	31.215	99.9715
31.163	99.9993	31.227	99.971
31.174	99.9997	31.237	99.9704
31.163	99.9999	31.236	99.9699
31.177	99.9999	31.242	99.9692
31.173	100	31.249	99.9688
31.187	100	31.251	99.9682
31.195	100	31.261	99.9677
31.201	100.001	31.278	99.9672
31.206	100.001	31.28	99.9668
31.217	100.002	31.288	99.9664
31.215	100.003	31.286	99.966
31.239	100.004	31.304	99.9654
31.238	100.005	31.314	99.9647
31.245	100.006	31.31	99.9639
31.265	100.006	31.323	99.963
31.259	100.006	31.33	99.9622
31.276	100.006	31.348	99.9614
31.286	100.006	31.346	99.9607
31.296	100.006	31.352	99.96
31.298	100.006	31.37	99.9593
31.292	100.006	31.373	99.9587
31.323	100.006	31.395	99.9578
31.33	100.006	31.405	99.9576
31.33	100.007	31.394	99.957
31.349	100.007	31.42	99.9563
31.36	100.007	31.426	99.9557
31.362	100.007	31.43	99.9551
31.376	100.007	31.435	99.9544
31.386	100.007	31.466	99.9539
31.383	100.007	31.481	99.9532
31.415	100.007	31.5	99.9525
31.418	100.007	31.498	99.9518
31.421	100.007	31.501	99.951
31.436	100.007	31.525	99.9504
31.448	100.007	31.532	99.9496
31.467	100.008	31.544	99.9489
31.473	100.008	31.554	99.9483
31.482	100.008	31.57	99.9476
31.507	100.009	31.579	99.947
31.52	100.008	31.6	99.9464
31.511	100.008	31.609	99.9457
31.535	100.008	31.625	99.9453
31.549	100.008	31.643	99.9448
31.564	100.008	31.647	99.9441
31.574	100.008	31.647	99.9436
31.585	100.009	31.66	99.9431
31.597	100.009	31.682	99.9425
31.617	100.009	31.69	99.9421
31.616	100.008	31.728	99.9413
31.62	100.008	31.734	99.9407
31.661	100.008	31.755	99.9402
31.681	100.007	31.763	99.9394
31.691	100.007	31.793	99.9388
31.693	100.007	31.799	99.938
31.697	100.007	31.816	99.9373
31.747	100.008	31.828	99.9365
31.75	100.008	31.846	99.9358
31.752	100.009	31.854	99.9351
31.777	100.009	31.866	99.9341
31.787	100.009	31.888	99.9332
31.8	100.009	31.899	99.9324
31.824	100.008	31.912	99.9316
31.869	100.008	31.935	99.9308
31.862	100.007	31.937	99.9298
31.891	100.007	31.97	99.9289
31.911	100.007	31.999	99.9279
31.91	100.007	32.016	99.927
31.937	100.007	32.04	99.926
31.948	100.007	32.047	99.9252
31.975	100.007	32.058	99.924
32	100.007	32.088	99.9231
32.025	100.006	32.103	99.922
32.027	100.006	32.128	99.9211
32.056	100.006	32.152	99.9202
32.083	100.005	32.164	99.9191
32.105	100.005	32.175	99.9182
32.125	100.005	32.222	99.9172
32.149	100.004	32.218	99.9164
32.175	100.004	32.258	99.9155
32.192	100.004	32.262	99.9146
32.198	100.004	32.29	99.9138
32.237	100.003	32.308	99.9129
32.237	100.003	32.336	99.9122
32.276	100.003	32.355	99.9114
32.299	100.002	32.364	99.9104
32.313	100.002	32.392	99.9095
32.348	100.002	32.412	99.9084
32.367	100.001	32.43	99.9074
32.405	100.001	32.483	99.9064
32.414	100.001	32.498	99.9053
32.418	100.001	32.519	99.9043
32.449	100	32.546	99.9032
32.48	100	32.58	99.9023
32.523	99.9995	32.611	99.9013
32.523	99.9998	32.625	99.9002
32.55	100	32.655	99.8992
32.6	100	32.674	99.8981
32.614	100.001	32.704	99.8973
32.64	100.002	32.733	99.8963
32.643	100.003	32.761	99.8952
32.683	100.003	32.773	99.8942
32.705	100.003	32.796	99.893
32.753	100.004	32.81	99.8918
32.764	100.003	32.854	99.8905
32.799	100.003	32.888	99.8891
32.821	100.003	32.922	99.8878
32.862	100.002	32.95	99.8865
32.884	100.001	32.978	99.8854
32.938	100.001	33.004	99.8843
32.962	100	33.038	99.8831
32.979	99.9998	33.074	99.8821
33.007	99.9989	33.095	99.881
33.037	99.9983	33.15	99.8798
33.07	99.9974	33.145	99.8785
33.104	99.9969	33.209	99.8771
33.141	99.9964	33.229	99.8757
33.176	99.996	33.268	99.8743
33.202	99.9955	33.294	99.8729
33.215	99.9949	33.307	99.8716
33.256	99.9944	33.359	99.8703
33.303	99.9939	33.393	99.8691
33.32	99.9935	33.414	99.8679
33.368	99.9932	33.466	99.8668
33.397	99.9926	33.503	99.8657
33.442	99.9922	33.531	99.8646
33.467	99.9917	33.567	99.8633
33.509	99.9909	33.584	99.8622
33.538	99.9903	33.635	99.8609
33.573	99.9891	33.66	99.8596
33.615	99.9882	33.702	99.8582
33.643	99.9873	33.743	99.8567
33.686	99.9867	33.779	99.8552
33.715	99.9864	33.81	99.8538
33.753	99.9857	33.85	99.8525
33.793	99.9851	33.898	99.8511
33.829	99.9847	33.935	99.8495
33.882	99.984	33.974	99.848
33.932	99.9838	34.014	99.8464
33.965	99.9834	34.059	99.8448
34.002	99.9831	34.095	99.8433
34.052	99.983	34.135	99.8417
34.081	99.9829	34.182	99.8402
34.128	99.9822	34.219	99.8388
34.179	99.9817	34.259	99.8375
34.205	99.9806	34.297	99.8361
34.245	99.9791	34.338	99.8346
34.3	99.9782	34.387	99.8331
34.344	99.9768	34.429	99.8316
34.385	99.9759	34.459	99.8301
34.426	99.9748	34.506	99.8286
34.474	99.9739	34.566	99.8271
34.532	99.9736	34.618	99.8257
34.561	99.9729	34.65	99.8244
34.607	99.9725	34.698	99.8231
34.659	99.9717	34.736	99.8218
34.683	99.9707	34.789	99.8204
34.729	99.9703	34.821	99.8191
34.788	99.9694	34.887	99.8178
34.84	99.9689	34.933	99.8165
34.891	99.9681	34.985	99.8154
34.941	99.9674	35.021	99.8141
34.977	99.9671	35.069	99.8131
35.045	99.9661	35.123	99.8118
35.086	99.9656	35.158	99.8108
35.138	99.9647	35.209	99.8096
35.185	99.9637	35.272	99.8084
35.219	99.9633	35.311	99.8071
35.287	99.9625	35.352	99.8057
35.338	99.9623	35.412	99.8043
35.398	99.9618	35.473	99.8027
35.447	99.9612	35.524	99.8012
35.512	99.9611	35.57	99.7996
35.554	99.9602	35.641	99.7981
35.605	99.9596	35.683	99.7968
35.633	99.9587	35.729	99.7953
35.705	99.9578	35.782	99.794
35.761	99.9578	35.848	99.7927
35.804	99.9573	35.881	99.7914
35.861	99.9573	35.936	99.7902
35.932	99.9567	35.993	99.7888
35.949	99.9557	36.035	99.7877
36.038	99.9551	36.1	99.7863
36.098	99.9539	36.17	99.785
36.144	99.9532	36.231	99.7836
36.216	99.9523	36.276	99.7822
36.259	99.9512	36.336	99.7808
36.312	99.951	36.399	99.7793
36.372	99.9502	36.437	99.7778
36.421	99.9499	36.504	99.7764
36.48	99.9491	36.571	99.7751
36.556	99.948	36.611	99.7739
36.617	99.9474	36.692	99.7725
36.665	99.9464	36.748	99.7713
36.734	99.9458	36.81	99.7699
36.794	99.9451	36.871	99.7686
36.856	99.9442	36.918	99.7672
36.924	99.9441	36.995	99.7658
36.979	99.9433	37.051	99.7644
37.05	99.9427	37.111	99.7631
37.108	99.9417	37.164	99.7618
37.17	99.9405	37.244	99.7604
37.238	99.9399	37.304	99.759
37.309	99.9388	37.355	99.7575
37.375	99.9383	37.43	99.756
37.437	99.9376	37.507	99.7544
37.516	99.9367	37.571	99.753
37.565	99.9367	37.628	99.7514
37.64	99.936	37.695	99.7499
37.696	99.9357	37.763	99.7484
37.758	99.9351	37.819	99.7468
37.838	99.9342	37.888	99.7455
37.902	99.9338	37.959	99.7441
37.973	99.933	38.036	99.7427
38.021	99.9321	38.107	99.7415
38.089	99.9313	38.156	99.7403
38.168	99.9298	38.252	99.7392
38.236	99.929	38.308	99.7381
38.309	99.9278	38.386	99.7369
38.39	99.9266	38.438	99.7356
38.453	99.9259	38.523	99.7344
38.527	99.9249	38.6	99.7331
38.596	99.9245	38.674	99.7319
38.661	99.9238	38.743	99.7306
38.744	99.9227	38.809	99.7295
38.812	99.9218	38.891	99.7282
38.892	99.9201	38.939	99.727
38.948	99.9193	39.012	99.7256
39.026	99.9184	39.098	99.7241
39.116	99.9177	39.17	99.7226
39.194	99.9177	39.22	99.721
39.274	99.9173	39.32	99.7197
39.345	99.9174	39.399	99.7184
39.414	99.9175	39.476	99.7171
39.507	99.9172	39.542	99.7158
39.585	99.9173	39.648	99.7145
39.655	99.9165	39.71	99.7132
39.726	99.9164	39.771	99.7118
39.787	99.916	39.865	99.7103
39.882	99.9157	39.941	99.7089
39.949	99.9154	40.03	99.7074
40.054	99.9147	40.103	99.7061
40.119	99.9142	40.185	99.7046
40.199	99.9132	40.258	99.7032
40.27	99.9119	40.333	99.7018
40.35	99.9113	40.413	99.7005
40.432	99.9097	40.488	99.6993
40.514	99.9093	40.583	99.698
40.604	99.9087	40.656	99.6967
40.684	99.9082	40.736	99.6955
40.77	99.908	40.821	99.6944
40.852	99.9067	40.897	99.6933
40.936	99.9063	40.974	99.692
41.017	99.9051	41.079	99.6908
41.097	99.9039	41.142	99.6895
41.192	99.9027	41.261	99.6882
41.26	99.9006	41.325	99.6869
41.348	99.8996	41.41	99.6857
41.441	99.898	41.503	99.6844
41.516	99.8966	41.565	99.6832
41.619	99.8952	41.667	99.6819
41.713	99.8932	41.754	99.6807
41.776	99.8918	41.831	99.6793
41.87	99.8902	41.932	99.6781
41.962	99.8888	42.001	99.6767
42.052	99.8875	42.1	99.6753
42.14	99.8859	42.181	99.6738
42.207	99.8846	42.278	99.6724
42.311	99.8832	42.366	99.671
42.41	99.8819	42.45	99.6697
42.473	99.8806	42.555	99.6683
42.575	99.8794	42.639	99.667
42.663	99.8781	42.722	99.6659
42.764	99.8768	42.814	99.6646
42.841	99.8756	42.914	99.6634
42.935	99.8744	42.99	99.6622
43.047	99.8732	43.08	99.6608
43.131	99.8717	43.173	99.6598
43.214	99.8702	43.261	99.6584
43.309	99.8686	43.365	99.6573
43.4	99.8666	43.457	99.6561
43.503	99.8647	43.535	99.655
43.599	99.8627	43.634	99.654
43.689	99.861	43.745	99.6531
43.773	99.8594	43.83	99.6522
43.88	99.8582	43.927	99.6513
43.96	99.8567	44.005	99.6505
44.062	99.8558	44.101	99.6497
44.142	99.8542	44.203	99.6488
44.251	99.8534	44.289	99.6479
44.353	99.8518	44.398	99.647
44.453	99.8505	44.485	99.6461
44.546	99.8487	44.598	99.6452
44.639	99.8476	44.677	99.6441
44.741	99.8458	44.769	99.6432
44.82	99.8443	44.873	99.6422
44.945	99.8422	44.965	99.6411
45.027	99.8406	45.065	99.6401
45.137	99.8387	45.161	99.6388
45.222	99.837	45.256	99.6375
45.333	99.8353	45.356	99.6362
45.443	99.8337	45.475	99.635
45.532	99.8321	45.564	99.6339
45.632	99.8311	45.667	99.6328
45.733	99.8294	45.762	99.6319
45.824	99.8281	45.866	99.6311
45.934	99.8263	45.975	99.6302
46.036	99.825	46.07	99.6295
46.13	99.8237	46.17	99.6286
46.228	99.8225	46.284	99.6279
46.333	99.821	46.386	99.6271
46.444	99.8197	46.476	99.6263
46.538	99.8182	46.586	99.6256
46.656	99.8175	46.685	99.6248
46.759	99.8161	46.786	99.6239
46.867	99.8154	46.891	99.6229
46.951	99.8141	47.002	99.622
47.066	99.8133	47.103	99.621
47.174	99.8125	47.177	99.6198
47.274	99.8118	47.288	99.6193
47.376	99.811	47.399	99.6183
47.477	99.8101	47.517	99.6173
47.586	99.8088	47.621	99.6165
47.694	99.8079	47.712	99.6154
47.788	99.8068	47.829	99.6144
47.899	99.8057	47.925	99.6133
48.005	99.8049	48.041	99.6124
48.104	99.8039	48.155	99.6114
48.214	99.8034	48.248	99.6105
48.33	99.8025	48.366	99.6097
48.436	99.8021	48.448	99.6088
48.538	99.8012	48.575	99.6079
48.655	99.8004	48.671	99.6071
48.768	99.7993	48.777	99.6061
48.877	99.7981	48.887	99.6053
48.98	99.7968	49.007	99.6044
49.09	99.7956	49.106	99.6037
49.203	99.7946	49.231	99.6029
49.306	99.7939	49.342	99.6021
49.424	99.7931	49.423	99.6016
49.52	99.7924	49.548	99.601
49.641	99.7919	49.659	99.6005
49.74	99.7911	49.763	99.6001
49.84	99.7909	49.879	99.5997
49.96	99.7904	49.979	99.5991
50.083	99.79	50.093	99.5987
50.165	99.7898	50.191	99.5981
50.289	99.7894	50.305	99.5975
50.403	99.7894	50.412	99.5969
50.492	99.7889	50.538	99.5962
50.606	99.7888	50.642	99.5954
50.726	99.7886	50.771	99.5946
50.834	99.7882	50.869	99.5937
50.97	99.7881	50.981	99.5928
51.075	99.7875	51.089	99.5919
51.18	99.7872	51.205	99.5909
51.299	99.7866	51.322	99.59
51.412	99.7862	51.417	99.5888
51.508	99.7856	51.538	99.5878
51.613	99.7853	51.632	99.587
51.732	99.7854	51.758	99.586
51.869	99.7858	51.886	99.5852
51.981	99.786	51.993	99.5845
52.1	99.7867	52.107	99.5839
52.198	99.7869	52.22	99.5832
52.315	99.7878	52.35	99.5828
52.437	99.7877	52.451	99.5823
52.534	99.7884	52.554	99.5818
52.662	99.7882	52.687	99.5814
52.78	99.7883	52.782	99.5808
52.898	99.788	52.89	99.5804
53	99.7876	53.025	99.5799
53.118	99.787	53.144	99.5793
53.25	99.7865	53.246	99.5787
53.352	99.786	53.37	99.578
53.461	99.7855	53.471	99.5774
53.595	99.7851	53.61	99.5769
53.708	99.7852	53.706	99.5764
53.82	99.7846	53.816	99.5758
53.941	99.7846	53.934	99.5754
54.054	99.7841	54.063	99.575
54.159	99.7842	54.174	99.5744
54.286	99.7839	54.302	99.5737
54.398	99.7841	54.407	99.5733
54.514	99.7842	54.531	99.5726
54.628	99.7844	54.639	99.5721
54.776	99.7847	54.765	99.5716
54.86	99.7849	54.874	99.5712
54.989	99.7851	55.001	99.5709
55.105	99.7852	55.123	99.5704
55.231	99.7853	55.239	99.5698
55.356	99.785	55.349	99.5691
55.476	99.7845	55.479	99.5684
55.585	99.784	55.597	99.5676
55.71	99.7836	55.713	99.5668
55.828	99.7832	55.826	99.5662
55.921	99.7829	55.943	99.5657
56.039	99.783	56.071	99.5652
56.174	99.7831	56.179	99.5647
56.28	99.7832	56.299	99.5643
56.397	99.7837	56.425	99.5639
56.521	99.7838	56.548	99.5635
56.64	99.7841	56.65	99.563
56.772	99.7845	56.76	99.5627
56.889	99.7841	56.898	99.5622
57.02	99.784	57.001	99.5618
57.131	99.7836	57.129	99.5613
57.268	99.7829	57.257	99.5606
57.362	99.7818	57.364	99.5599
57.471	99.7807	57.511	99.5593
57.613	99.7795	57.625	99.5586
57.738	99.7784	57.73	99.5579
57.85	99.7769	57.855	99.5573
57.965	99.7756	57.98	99.5568
58.093	99.7749	58.105	99.5563
58.201	99.7736	58.225	99.5558
58.319	99.7725	58.342	99.5552
58.447	99.772	58.454	99.5546
58.558	99.7715	58.579	99.5541
58.701	99.7707	58.7	99.5537
58.799	99.7701	58.808	99.5534
58.922	99.7697	58.938	99.553
59.067	99.7688	59.059	99.5525
59.194	99.7676	59.195	99.5523
59.287	99.7666	59.317	99.552
59.413	99.7658	59.442	99.5517
59.536	99.7648	59.54	99.5512
59.674	99.764	59.675	99.5508
59.778	99.7637	59.791	99.5503
59.919	99.7635	59.92	99.5499
60.035	99.7633	60.045	99.5494
60.156	99.7637	60.172	99.5489
60.261	99.7637	60.288	99.5486
60.394	99.7636	60.414	99.5483
60.536	99.7637	60.527	99.5481
60.636	99.7639	60.659	99.5477
60.771	99.764	60.78	99.5475
60.883	99.7648	60.891	99.5472
61.022	99.7646	61.011	99.547
61.134	99.7641	61.135	99.5465
61.268	99.7637	61.252	99.5461
61.379	99.7634	61.385	99.5457
61.492	99.7632	61.505	99.5451
61.62	99.7628	61.634	99.5444
61.76	99.7624	61.763	99.5437
61.879	99.7619	61.877	99.5431
61.997	99.7612	61.994	99.5425
62.12	99.7605	62.129	99.5419
62.247	99.7595	62.244	99.5413
62.369	99.7588	62.363	99.5406
62.492	99.758	62.495	99.54
62.612	99.7574	62.625	99.5395
62.753	99.7568	62.746	99.5389
62.861	99.7564	62.86	99.5384
62.977	99.7562	62.971	99.5378
63.091	99.7559	63.111	99.5373
63.23	99.756	63.226	99.5367
63.357	99.7558	63.351	99.5363
63.476	99.7553	63.485	99.5357
63.603	99.7552	63.608	99.5353
63.749	99.7551	63.73	99.5351
63.864	99.7545	63.86	99.535
63.991	99.7547	63.994	99.5347
64.11	99.7549	64.112	99.5343
64.241	99.7548	64.234	99.5339
64.369	99.7549	64.351	99.5334
64.482	99.7553	64.493	99.5327
64.617	99.7557	64.617	99.5321
64.732	99.7556	64.722	99.5314
64.842	99.7558	64.85	99.5306
64.981	99.7561	64.988	99.5298
65.124	99.7558	65.122	99.529
65.233	99.7558	65.232	99.5283
65.36	99.7563	65.361	99.5277
65.492	99.757	65.47	99.5271
65.626	99.7574	65.599	99.5266
65.742	99.7579	65.726	99.5261
65.867	99.7584	65.853	99.5254
65.988	99.7585	65.975	99.5248
66.112	99.7585	66.103	99.5243
66.237	99.7586	66.213	99.5238
66.348	99.7581	66.336	99.5231
66.473	99.7575	66.469	99.5225
66.607	99.7573	66.6	99.5218
66.74	99.7569	66.721	99.5211
66.862	99.7566	66.845	99.5205
66.997	99.7561	66.971	99.5201
67.115	99.7557	67.097	99.5197
67.247	99.7554	67.228	99.5191
67.364	99.7554	67.357	99.5188
67.492	99.7558	67.476	99.5185
67.614	99.7562	67.588	99.518
67.752	99.7562	67.731	99.5177
67.879	99.7562	67.863	99.5172
68.017	99.7564	68.005	99.5169
68.134	99.7565	68.112	99.5166
68.252	99.7564	68.241	99.5162
68.38	99.7565	68.358	99.5158
68.506	99.7565	68.502	99.5152
68.64	99.7566	68.618	99.5148
68.751	99.7568	68.754	99.5142
68.877	99.7568	68.864	99.5136
68.995	99.7568	68.989	99.513
69.115	99.7572	69.112	99.5124
69.246	99.7579	69.246	99.5118
69.378	99.7581	69.393	99.5111
69.514	99.7581	69.497	99.5103
69.632	99.7585	69.627	99.5095
69.768	99.7588	69.746	99.5087
69.897	99.7592	69.872	99.508
70.006	99.7591	70.003	99.5073
70.146	99.7593	70.132	99.5068
70.271	99.7596	70.253	99.5061
70.398	99.7599	70.374	99.5053
70.544	99.7596	70.497	99.5047
70.657	99.7592	70.633	99.5042
70.781	99.7595	70.758	99.5038
70.915	99.7599	70.898	99.5032
71.03	99.7599	71.003	99.5027
71.154	99.7597	71.146	99.5022
71.279	99.7603	71.276	99.5018
71.415	99.7607	71.397	99.5014
71.543	99.7607	71.52	99.5011
71.678	99.7612	71.662	99.5006
71.796	99.7617	71.779	99.5001
71.916	99.7618	71.902	99.4995
72.054	99.7617	72.026	99.4989
72.191	99.7618	72.14	99.4984
72.3	99.7622	72.274	99.4977
72.434	99.7629	72.396	99.4972
72.566	99.7634	72.514	99.4966
72.673	99.7638	72.652	99.4958
72.811	99.7648	72.773	99.495
72.933	99.7653	72.904	99.4943
73.068	99.7658	73.012	99.4936
73.19	99.7661	73.168	99.4929
73.321	99.7663	73.285	99.4922
73.444	99.7664	73.406	99.4915
73.554	99.7665	73.548	99.4906
73.698	99.7672	73.666	99.4897
73.818	99.7677	73.788	99.4889
73.947	99.7681	73.934	99.4881
74.073	99.7683	74.045	99.4871
74.216	99.7683	74.18	99.4862
74.328	99.7685	74.294	99.4855
74.453	99.7689	74.431	99.4847
74.583	99.7695	74.565	99.4839
74.714	99.7697	74.688	99.4831
74.837	99.7695	74.821	99.4823
74.969	99.7696	74.946	99.4817
75.092	99.7701	75.065	99.4811
75.202	99.7707	75.2	99.4805
75.35	99.7709	75.318	99.4798
75.462	99.7711	75.434	99.4794
75.603	99.7714	75.593	99.4789
75.729	99.7719	75.709	99.4784
75.851	99.7721	75.831	99.4778
75.986	99.7721	75.943	99.4773
76.12	99.7724	76.084	99.4768
76.235	99.7731	76.218	99.4762
76.372	99.7736	76.323	99.4757
76.498	99.7737	76.458	99.4752
76.61	99.7739	76.58	99.4747
76.757	99.7741	76.721	99.4741
76.875	99.7741	76.828	99.4735
77.016	99.7743	76.973	99.4729
77.139	99.7745	77.094	99.4724
77.259	99.7748	77.219	99.4716
77.386	99.7751	77.345	99.4708
77.51	99.7752	77.468	99.4702
77.639	99.7754	77.603	99.4695
77.761	99.7756	77.734	99.4689
77.906	99.776	77.869	99.4684
78.039	99.776	77.976	99.4677
78.156	99.7759	78.106	99.4669
78.292	99.7761	78.232	99.4661
78.414	99.7769	78.369	99.4655
78.539	99.7774	78.473	99.4648
78.663	99.7774	78.614	99.4639
78.793	99.7778	78.739	99.4631
78.917	99.7786	78.858	99.4624
79.059	99.779	78.99	99.4617
79.18	99.7792	79.13	99.4608
79.296	99.7793	79.263	99.4599
79.413	99.7795	79.39	99.4591
79.559	99.7796	79.512	99.4582
79.69	99.7793	79.63	99.4575
79.817	99.7794	79.764	99.4568
79.944	99.78	79.885	99.456
80.074	99.7808	80.01	99.4555
80.193	99.7814	80.144	99.455
80.313	99.7824	80.269	99.4543
80.452	99.7833	80.385	99.4537
80.583	99.7836	80.532	99.4532
80.722	99.7838	80.661	99.4527
80.838	99.7841	80.773	99.452
80.956	99.7845	80.909	99.4512
81.088	99.7846	81.031	99.4504
81.219	99.7846	81.167	99.4497
81.346	99.7847	81.299	99.449
81.472	99.785	81.421	99.4481
81.618	99.7858	81.547	99.4472
81.744	99.7868	81.673	99.4464
81.87	99.7875	81.806	99.4457
81.997	99.7881	81.934	99.4451
82.107	99.7885	82.062	99.4443
82.262	99.7892	82.174	99.4435
82.386	99.79	82.324	99.4429
82.517	99.7904	82.438	99.4421
82.632	99.7903	82.579	99.4412
82.763	99.7902	82.688	99.4405
82.895	99.7903	82.831	99.4398
83.028	99.7901	82.959	99.439
83.149	99.7898	83.102	99.4383
83.283	99.7897	83.217	99.4376
83.412	99.7898	83.343	99.4367
83.545	99.79	83.469	99.4357
83.674	99.7905	83.588	99.4349
83.799	99.7911	83.713	99.4342
83.926	99.7913	83.854	99.4335
84.071	99.7913	83.989	99.4328
84.196	99.7912	84.115	99.432
84.321	99.7918	84.231	99.4314
84.447	99.7922	84.356	99.4308
84.576	99.7921	84.484	99.4302
84.706	99.7918	84.618	99.4294
84.835	99.7918	84.756	99.4289
84.961	99.7925	84.885	99.4283
85.092	99.7928	85.003	99.4277
85.222	99.793	85.14	99.4272
85.348	99.793	85.276	99.4266
85.479	99.7933	85.395	99.426
85.619	99.7938	85.534	99.4255
85.746	99.7942	85.663	99.4249
85.87	99.7942	85.785	99.4243
85.999	99.7941	85.92	99.4236
86.137	99.7937	86.052	99.4229
86.25	99.7936	86.174	99.4221
86.381	99.7935	86.304	99.4213
86.522	99.7934	86.431	99.4205
86.65	99.7931	86.567	99.4198
86.782	99.7931	86.687	99.419
86.909	99.7928	86.818	99.4182
87.038	99.7927	86.959	99.4174
87.165	99.7924	87.093	99.4168
87.307	99.7924	87.216	99.4162
87.433	99.7925	87.341	99.4157
87.548	99.7925	87.484	99.415
87.7	99.7921	87.605	99.4141
87.831	99.7918	87.735	99.4133
87.96	99.7917	87.875	99.4126
88.085	99.7918	87.99	99.4119
88.215	99.7914	88.121	99.411
88.35	99.7906	88.262	99.4103
88.472	99.79	88.385	99.4096
88.613	99.7897	88.505	99.4088
88.729	99.7892	88.644	99.4079
88.869	99.7882	88.777	99.4072
89.002	99.7876	88.91	99.4062
89.136	99.7871	89.039	99.4056
89.263	99.7868	89.17	99.405
89.397	99.7863	89.281	99.4044
89.517	99.7859	89.432	99.4038
89.663	99.7852	89.569	99.4031
89.782	99.7845	89.698	99.4025
89.914	99.7837	89.819	99.4019
90.053	99.7832	89.963	99.4012
90.181	99.7827	90.089	99.4005
90.32	99.7818	90.223	99.3997
90.451	99.781	90.348	99.399
90.577	99.7802	90.472	99.3984
90.705	99.7799	90.611	99.3976
90.86	99.7796	90.747	99.3966
90.97	99.7794	90.887	99.3957
91.118	99.7788	91.003	99.3948
91.248	99.7783	91.147	99.394
91.369	99.7777	91.264	99.3932
91.508	99.7772	91.398	99.3924
91.644	99.7769	91.527	99.3916
91.774	99.7762	91.668	99.3907
91.905	99.7754	91.806	99.39
92.029	99.7748	91.941	99.3892
92.16	99.775	92.063	99.3882
92.307	99.7751	92.195	99.3871
92.436	99.7742	92.338	99.3859
92.563	99.7746	92.448	99.385
92.695	99.7748	92.573	99.3846
92.831	99.7752	92.721	99.3838
92.977	99.7754	92.852	99.3829
93.095	99.7753	92.97	99.3819
93.232	99.7755	93.115	99.3808
93.344	99.7758	93.243	99.3798
93.484	99.7756	93.38	99.379
93.633	99.775	93.518	99.3782
93.754	99.7745	93.634	99.3773
93.893	99.7743	93.771	99.3763
94.018	99.7742	93.914	99.3753
94.156	99.7742	94.044	99.3743
94.284	99.7744	94.185	99.3734
94.425	99.7748	94.303	99.3726
94.566	99.7749	94.458	99.3716
94.697	99.7748	94.572	99.3705
94.82	99.7747	94.708	99.3695
94.949	99.7745	94.839	99.3685
95.083	99.7743	94.975	99.3675
95.216	99.7742	95.108	99.3665
95.352	99.774	95.245	99.3654
95.488	99.7739	95.366	99.3644
95.628	99.7738	95.505	99.3634
95.746	99.7738	95.635	99.3622
95.878	99.7741	95.766	99.361
96.011	99.7741	95.909	99.3599
96.135	99.7743	96.048	99.3588
96.289	99.7747	96.185	99.3578
96.416	99.7753	96.314	99.3566
96.565	99.7756	96.435	99.3554
96.697	99.7758	96.575	99.3548
96.817	99.7761	96.702	99.3537
96.943	99.7766	96.844	99.3526
97.091	99.7769	96.992	99.3515
97.228	99.7771	97.106	99.3503
97.347	99.7775	97.241	99.349
97.505	99.7776	97.383	99.3476
97.626	99.7778	97.512	99.3463
97.766	99.7782	97.637	99.3449
97.893	99.7787	97.772	99.3437
98.032	99.7794	97.911	99.3425
98.168	99.7795	98.042	99.3412
98.3	99.7793	98.194	99.34
98.437	99.7793	98.323	99.3386
98.573	99.7797	98.444	99.3373
98.696	99.7799	98.582	99.3362
98.826	99.78	98.713	99.335
98.958	99.7797	98.841	99.3338
99.1	99.7792	98.983	99.3328
99.236	99.7789	99.136	99.3316
99.384	99.7785	99.259	99.3304
99.522	99.7784	99.396	99.329
99.641	99.7782	99.522	99.3279
99.778	99.7777	99.652	99.3267
99.913	99.777	99.804	99.3254
100.043	99.7766	99.934	99.3241
100.186	99.7767	100.063	99.3235
100.31	99.7765	100.188	99.3223
100.447	99.7756	100.331	99.3209
100.571	99.7746	100.469	99.3195
100.719	99.7737	100.6	99.3182
100.854	99.7727	100.739	99.317
100.993	99.7717	100.865	99.3156
101.132	99.7712	101.006	99.3142
101.255	99.7705	101.144	99.3127
101.399	99.7696	101.273	99.3113
101.534	99.7688	101.418	99.3098
101.666	99.7679	101.556	99.3084
101.805	99.7671	101.69	99.3069
101.935	99.766	101.814	99.3055
102.083	99.7651	101.945	99.3039
102.208	99.7637	102.096	99.3023
102.342	99.7622	102.219	99.3008
102.478	99.7607	102.359	99.2995
102.606	99.7599	102.497	99.2978
102.742	99.7589	102.631	99.2961
102.874	99.7574	102.761	99.2946
103.025	99.7559	102.9	99.2931
103.146	99.7543	103.043	99.2917
103.289	99.7527	103.177	99.2904
103.428	99.7514	103.31	99.289
103.571	99.7507	103.445	99.2878
103.699	99.7494	103.587	99.2864
103.821	99.748	103.717	99.285
103.951	99.7464	103.854	99.2836
104.097	99.7453	103.987	99.2827
104.226	99.7443	104.122	99.2815
104.365	99.7428	104.256	99.2802
104.494	99.7414	104.392	99.2788
104.631	99.7404	104.533	99.2774
104.761	99.7393	104.655	99.276
104.913	99.7383	104.8	99.2746
105.04	99.7375	104.937	99.2731
105.163	99.7364	105.078	99.2717
105.292	99.7351	105.216	99.2702
105.444	99.7333	105.344	99.2687
105.582	99.7319	105.483	99.2672
105.72	99.7308	105.615	99.2655
105.855	99.7298	105.769	99.2636
105.978	99.729	105.887	99.2618
106.109	99.728	106.025	99.2602
106.245	99.7273	106.155	99.2585
106.38	99.7263	106.294	99.2568
106.521	99.725	106.433	99.2552
106.655	99.7237	106.567	99.2537
106.798	99.722	106.712	99.2522
106.937	99.7202	106.838	99.2508
107.072	99.7191	106.967	99.2493
107.2	99.7181	107.11	99.2478
107.329	99.7172	107.252	99.2462
107.462	99.7161	107.375	99.2446
107.612	99.7149	107.517	99.243
107.745	99.7135	107.647	99.2414
107.88	99.7121	107.772	99.2398
108.009	99.7105	107.922	99.2381
108.153	99.709	108.057	99.2364
108.278	99.7077	108.191	99.2348
108.414	99.7066	108.321	99.2331
108.559	99.7058	108.464	99.2312
108.694	99.7053	108.588	99.2293
108.825	99.7049	108.731	99.2276
108.956	99.7044	108.862	99.2259
109.088	99.7035	109.017	99.2241
109.219	99.7023	109.134	99.2222
109.356	99.701	109.269	99.2204
109.497	99.7001	109.409	99.2186
109.631	99.6991	109.54	99.2168
109.765	99.6984	109.673	99.2149
109.909	99.6977	109.805	99.2129
110.039	99.6969	109.947	99.2109
110.176	99.6959	110.081	99.2089
110.306	99.6956	110.213	99.2071
110.425	99.6954	110.351	99.2052
110.574	99.6954	110.489	99.2033
110.72	99.6953	110.625	99.2014
110.843	99.6948	110.764	99.1997
110.978	99.6948	110.881	99.198
111.107	99.6946	111.023	99.1963
111.254	99.6948	111.158	99.1945
111.386	99.6948	111.296	99.1929
111.514	99.6945	111.424	99.1913
111.654	99.6937	111.572	99.1896
111.789	99.6931	111.695	99.1878
111.916	99.6926	111.834	99.186
112.046	99.693	111.972	99.1843
112.191	99.6935	112.113	99.1823
112.33	99.6939	112.244	99.1805
112.467	99.6942	112.359	99.1787
112.602	99.694	112.508	99.1768
112.732	99.6935	112.642	99.175
112.865	99.6932	112.773	99.1733
112.993	99.693	112.908	99.1715
113.134	99.6929	113.044	99.1695
113.254	99.6928	113.188	99.1674
113.41	99.6929	113.312	99.1654
113.527	99.6936	113.451	99.1634
113.652	99.6942	113.584	99.1615
113.79	99.6947	113.717	99.1596
113.935	99.6949	113.864	99.1575
114.065	99.695	113.998	99.1555
114.193	99.6948	114.144	99.1534
114.333	99.6946	114.272	99.1513
114.447	99.6947	114.389	99.1491
114.591	99.6952	114.527	99.1469
114.738	99.696	114.665	99.1447
114.855	99.6966	114.797	99.1425
115.004	99.6971	114.927	99.1404
115.134	99.698	115.066	99.1384
115.27	99.698	115.204	99.1365
115.411	99.6979	115.345	99.1347
115.543	99.6979	115.477	99.1327
115.687	99.698	115.607	99.1306
115.809	99.6986	115.745	99.1286
115.943	99.6991	115.881	99.1266
116.075	99.6997	116.012	99.1247
116.219	99.7006	116.156	99.1228
116.35	99.7015	116.289	99.121
116.481	99.7023	116.412	99.1191
116.614	99.703	116.551	99.1171
116.747	99.7035	116.687	99.1152
116.884	99.7039	116.827	99.1133
117.013	99.7039	116.942	99.1113
117.134	99.7039	117.091	99.1092
117.271	99.7041	117.227	99.1072
117.417	99.7044	117.348	99.1052
117.535	99.7049	117.486	99.1033
117.672	99.7056	117.613	99.1013
117.822	99.7066	117.763	99.0994
117.938	99.7071	117.891	99.0974
118.079	99.7077	118.027	99.0953
118.212	99.7082	118.157	99.0932
118.354	99.7084	118.283	99.0911
118.46	99.7085	118.421	99.0892
118.607	99.7086	118.558	99.0872
118.745	99.7084	118.704	99.0852
118.878	99.7082	118.815	99.083
119.006	99.708	118.961	99.0807
119.134	99.7078	119.092	99.0783
119.263	99.7083	119.219	99.0761
119.405	99.7086	119.357	99.074
119.542	99.7088	119.492	99.0718
119.671	99.709	119.616	99.0696
119.8	99.7092	119.763	99.0674
119.946	99.7094	119.884	99.0653
120.079	99.7095	120.015	99.0632
120.21	99.7092	120.153	99.0611
120.345	99.7088	120.298	99.059
120.478	99.7083	120.42	99.0568
120.62	99.7078	120.551	99.0547
120.75	99.7078	120.696	99.0527
120.865	99.7081	120.814	99.0505
121.007	99.7085	120.959	99.0484
121.147	99.7089	121.088	99.0462
121.274	99.7093	121.235	99.0441
121.401	99.7093	121.367	99.0419
121.539	99.7092	121.492	99.0398
121.683	99.7088	121.609	99.0377
121.798	99.7084	121.75	99.0356
121.94	99.708	121.875	99.0335
122.076	99.7079	121.995	99.0313
122.195	99.7081	122.145	99.0292
122.323	99.7085	122.281	99.0272
122.462	99.7088	122.417	99.0253
122.6	99.7092	122.548	99.0233
122.726	99.7096	122.682	99.0213
122.853	99.7098	122.814	99.0191
122.994	99.71	122.94	99.017
123.12	99.7099	123.074	99.0149
123.232	99.7095	123.196	99.0127
123.379	99.7094	123.343	99.0104
123.518	99.7094	123.465	99.0081
123.646	99.7092	123.602	99.0058
123.776	99.709	123.729	99.0035
123.902	99.7088	123.877	99.0012
124.043	99.7086	123.997	98.9987
124.174	99.7076	124.128	98.9964
124.311	99.7075	124.255	98.994
124.442	99.7072	124.384	98.9916
124.573	99.7066	124.52	98.9892
124.704	99.7062	124.65	98.9868
124.832	99.7057	124.769	98.9844
124.957	99.7049	124.915	98.982
125.086	99.7042	125.046	98.9798
125.231	99.7037	125.192	98.9775
125.362	99.7032	125.307	98.9752
125.491	99.7027	125.448	98.9729
125.613	99.7022	125.576	98.9706
125.743	99.7017	125.712	98.9684
125.872	99.7015	125.828	98.9661
126.008	99.7013	125.972	98.9638
126.134	99.7006	126.107	98.9615
126.266	99.7001	126.232	98.9593
126.394	99.6998	126.359	98.9571
126.526	99.6994	126.492	98.9549
126.663	99.6991	126.627	98.9527
126.791	99.6989	126.757	98.9505
126.921	99.6989	126.881	98.9483
127.056	99.6988	127.017	98.9462
127.187	99.6987	127.147	98.944
127.308	99.6987	127.285	98.9417
127.438	99.6986	127.403	98.9394
127.586	99.6982	127.548	98.937
127.719	99.6975	127.677	98.9346
127.842	99.6967	127.811	98.9323
127.959	99.6958	127.941	98.9299
128.09	99.6951	128.07	98.9274
128.227	99.6944	128.2	98.9248
128.362	99.6938	128.337	98.9222
128.5	99.6936	128.455	98.9196
128.626	99.6934	128.59	98.9169
128.753	99.6933	128.708	98.9143
128.879	99.6933	128.838	98.9116
129.007	99.693	128.974	98.909
129.134	99.6922	129.113	98.9064
129.267	99.6913	129.247	98.9038
129.393	99.6903	129.359	98.901
129.531	99.6894	129.509	98.8982
129.654	99.6886	129.626	98.8958
129.785	99.6881	129.758	98.8929
129.911	99.6879	129.894	98.89
130.044	99.6878	130.026	98.8872
130.185	99.6877	130.16	98.8843
130.308	99.6878	130.282	98.8815
130.437	99.6879	130.417	98.8789
130.568	99.6878	130.535	98.8763
130.693	99.6877	130.671	98.8737
130.821	99.6876	130.793	98.8713
130.948	99.6875	130.932	98.8687
131.087	99.6874	131.062	98.866
131.209	99.6873	131.192	98.8633
131.327	99.6872	131.311	98.8606
131.473	99.6872	131.442	98.8579
131.601	99.6872	131.576	98.8551
131.736	99.6872	131.711	98.8522
131.857	99.6876	131.837	98.8494
131.99	99.6883	131.96	98.8467
132.119	99.6889	132.088	98.8439
132.239	99.6895	132.219	98.8412
132.376	99.6901	132.359	98.8384
132.499	99.6906	132.475	98.8356
132.625	99.6912	132.601	98.8328
132.753	99.6915	132.725	98.8298
132.898	99.6916	132.854	98.8268
133.019	99.6917	132.996	98.8238
133.142	99.692	133.115	98.8209
133.279	99.6923	133.253	98.818
133.411	99.6927	133.368	98.8152
133.52	99.6932	133.51	98.8123
133.646	99.6936	133.615	98.8094
133.779	99.6939	133.755	98.8065
133.908	99.6938	133.893	98.8036
134.044	99.6938	134.006	98.8006
134.162	99.6938	134.145	98.7975
134.293	99.6937	134.265	98.7946
134.417	99.6936	134.406	98.7916
134.538	99.6936	134.536	98.7887
134.671	99.6942	134.656	98.7858
134.804	99.695	134.787	98.783
134.928	99.6956	134.912	98.7799
135.051	99.6963	135.04	98.7767
135.181	99.6968	135.165	98.7735
135.307	99.6971	135.284	98.7703
135.433	99.6973	135.415	98.7673
135.574	99.6975	135.551	98.7643
135.701	99.6976	135.676	98.7613
135.82	99.698	135.808	98.7582
135.957	99.6987	135.926	98.755
136.079	99.6995	136.058	98.7518
136.192	99.7004	136.185	98.7486
136.322	99.7012	136.312	98.7454
136.453	99.7016	136.449	98.7422
136.584	99.7017	136.571	98.7391
136.721	99.7017	136.699	98.7359
136.843	99.7016	136.828	98.7327
136.962	99.7015	136.956	98.7296
137.091	99.7014	137.08	98.7264
137.203	99.7014	137.213	98.7234
137.336	99.7017	137.333	98.7204
137.476	99.7021	137.459	98.7173
137.589	99.7025	137.59	98.7142
137.732	99.703	137.709	98.7111
137.853	99.7035	137.843	98.7079
137.975	99.704	137.958	98.7047
138.107	99.7044	138.089	98.7015
138.217	99.7048	138.209	98.6983
138.363	99.7051	138.34	98.6951
138.473	99.7055	138.458	98.6919
138.606	99.7057	138.582	98.6888
138.738	99.7059	138.717	98.6855
138.863	99.7059	138.848	98.6822
138.971	99.706	138.962	98.6788
139.118	99.706	139.103	98.6755
139.237	99.7059	139.214	98.6721
139.368	99.706	139.341	98.6687
139.477	99.7061	139.471	98.6654
139.611	99.7063	139.591	98.662
139.731	99.7065	139.728	98.6586
139.86	99.7067	139.854	98.6553
139.992	99.7068	139.966	98.652
140.107	99.7069	140.114	98.6492
140.232	99.7067	140.23	98.6458
140.357	99.7064	140.351	98.6425
140.486	99.7063	140.469	98.6392
140.604	99.7064	140.592	98.6359
140.74	99.7065	140.718	98.6326
140.87	99.7068	140.848	98.6293
140.988	99.7074	140.97	98.626
141.109	99.7079	141.098	98.6227
141.228	99.7084	141.218	98.6193
141.363	99.7087	141.35	98.6159
141.483	99.709	141.466	98.6125
141.611	99.7092	141.588	98.6091
141.732	99.7094	141.71	98.6057
141.852	99.7095	141.845	98.6023
141.977	99.7098	141.97	98.5989
142.106	99.7101	142.09	98.5955
142.229	99.7104	142.222	98.5922
142.356	99.7108	142.343	98.5889
142.476	99.7111	142.462	98.5855
142.605	99.7114	142.57	98.5821
142.729	99.7116	142.716	98.5787
142.85	99.7117	142.826	98.5753
142.955	99.7123	142.951	98.5719
143.089	99.7133	143.084	98.5685
143.224	99.7142	143.213	98.5651
143.341	99.7151	143.33	98.5618
143.472	99.716	143.452	98.5585
143.592	99.717	143.563	98.5552
143.705	99.7179	143.702	98.5518
143.823	99.7188	143.822	98.5482
143.944	99.7194	143.945	98.5446
144.079	99.7197	144.068	98.5409
144.205	99.7197	144.187	98.5373
144.332	99.7198	144.318	98.5336
144.458	99.7198	144.434	98.53
144.583	99.72	144.548	98.5262
144.699	99.7202	144.683	98.5222
144.825	99.7204	144.811	98.5183
144.947	99.7206	144.932	98.5143
145.07	99.7207	145.055	98.5103
145.191	99.7209	145.174	98.5064
145.323	99.7211	145.309	98.5024
145.435	99.7211	145.43	98.4985
145.556	99.7214	145.542	98.4946
145.679	99.7215	145.662	98.4909
145.8	99.7215	145.79	98.4871
145.92	99.7216	145.907	98.4833
146.043	99.7217	146.026	98.4794
146.155	99.7218	146.149	98.4755
146.289	99.7219	146.291	98.4721
146.409	99.7219	146.411	98.4681
146.544	99.722	146.525	98.4642
146.663	99.7224	146.646	98.4604
146.791	99.723	146.764	98.4566
146.92	99.7235	146.891	98.4528
147.042	99.724	147.006	98.4489
147.15	99.7245	147.126	98.4451
147.269	99.7248	147.255	98.4412
147.388	99.7249	147.367	98.4373
147.525	99.7249	147.496	98.4331
147.636	99.725	147.608	98.4288
147.747	99.7251	147.736	98.4245
147.873	99.7253	147.861	98.4203
147.998	99.7256	147.984	98.4161
148.122	99.7259	148.121	98.412
148.245	99.7262	148.231	98.4078
148.374	99.7265	148.338	98.4035
148.485	99.7267	148.469	98.3993
148.602	99.7268	148.595	98.3951
148.733	99.7268	148.707	98.3908
148.849	99.7267	148.827	98.3866
148.977	99.7269	148.954	98.3824
149.081	99.7274	149.076	98.3782
149.211	99.7277	149.196	98.374
149.327	99.7277	149.303	98.3697
149.452	99.7278	149.427	98.3655
149.575	99.7278	149.547	98.3612
149.693	99.7278	149.674	98.3571
149.813	99.7273	149.794	98.353
149.939	99.7267	149.919	98.3488
150.062	99.7262	150.026	98.3447
150.181	99.7257	150.143	98.3405
150.296	99.7252	150.266	98.3364
150.424	99.725	150.399	98.3323
150.533	99.7246	150.503	98.3281
150.645	99.7243	150.633	98.324
150.775	99.724	150.762	98.3198
150.893	99.7238	150.866	98.3156
151.02	99.7236	150.986	98.3114
151.133	99.7232	151.119	98.307
151.26	99.7225	151.23	98.3025
151.357	99.7219	151.339	98.2981
151.487	99.7213	151.448	98.2937
151.618	99.7207	151.576	98.2894
151.75	99.7202	151.711	98.2852
151.869	99.7197	151.834	98.2809
151.98	99.7191	151.943	98.2768
152.098	99.7185	152.069	98.2726
152.204	99.7178	152.189	98.2684
152.33	99.7171	152.312	98.2641
152.448	99.7165	152.422	98.26
152.564	99.7159	152.535	98.2559
152.681	99.7154	152.663	98.2518
152.803	99.7148	152.775	98.2476
152.92	99.7143	152.904	98.2434
153.042	99.7138	153.012	98.2392
153.159	99.7132	153.141	98.235
153.283	99.7124	153.263	98.2307
153.412	99.7114	153.371	98.2262
153.515	99.7104	153.486	98.2223
153.644	99.7094	153.611	98.2177
153.756	99.7087	153.738	98.2132
153.874	99.7079	153.851	98.2087
153.995	99.7071	153.959	98.2042
154.107	99.7063	154.089	98.1997
154.238	99.7055	154.199	98.1952
154.353	99.7047	154.331	98.1907
154.475	99.704	154.44	98.1863
154.58	99.7032	154.548	98.1818
154.712	99.7024	154.679	98.1773
154.834	99.7016	154.786	98.1728
154.95	99.7005	154.907	98.1683
155.071	99.6992	155.027	98.1638
155.183	99.6979	155.139	98.1594
155.29	99.6966	155.254	98.1551
155.406	99.6953	155.384	98.1508
155.534	99.694	155.493	98.1466
155.641	99.6927	155.612	98.1423
155.765	99.6918	155.741	98.1381
155.878	99.691	155.856	98.1339
156	99.6901	155.97	98.1297
156.115	99.6893	156.086	98.1254
156.225	99.6884	156.203	98.1213
156.342	99.6872	156.326	98.1172
156.459	99.6855	156.435	98.1131
156.574	99.6841	156.558	98.1089
156.698	99.6828	156.668	98.1048
156.813	99.6817	156.785	98.1005
156.919	99.6809	156.902	98.0962
157.044	99.6801	157.025	98.0918
157.161	99.6791	157.13	98.0874
157.265	99.6782	157.26	98.0832
157.389	99.6774	157.373	98.0791
157.513	99.6771	157.478	98.0747
157.625	99.6767	157.607	98.0704
157.741	99.676	157.736	98.066
157.862	99.6754	157.84	98.0617
157.973	99.6748	157.953	98.0571
158.097	99.6743	158.076	98.0525
158.211	99.6738	158.192	98.0477
158.322	99.6729	158.3	98.0428
158.445	99.6722	158.413	98.0379
158.559	99.6717	158.525	98.0331
158.673	99.6711	158.645	98.0282
158.79	99.6706	158.775	98.0234
158.907	99.6703	158.892	98.0185
159.017	99.6702	159.009	98.0137
159.136	99.6702	159.111	98.0088
159.258	99.6702	159.231	98.004
159.373	99.6698	159.35	97.999
159.482	99.6694	159.468	97.9941
159.603	99.669	159.575	97.9892
159.711	99.6685	159.699	97.9844
159.824	99.6681	159.814	97.9796
159.961	99.6678	159.93	97.9749
160.066	99.6676	160.053	97.9701
160.177	99.6673	160.161	97.9652
160.289	99.6671	160.281	97.9603
160.398	99.6668	160.379	97.9554
160.524	99.666	160.519	97.9507
160.637	99.6653	160.61	97.9462
160.763	99.6645	160.728	97.9416
160.868	99.6637	160.841	97.9371
160.987	99.663	160.968	97.9325
161.094	99.6625	161.072	97.928
161.21	99.662	161.188	97.9233
161.335	99.6615	161.308	97.9186
161.464	99.6609	161.422	97.9138
161.561	99.6603	161.536	97.909
161.669	99.6598	161.649	97.9043
161.792	99.6593	161.761	97.8997
161.903	99.6588	161.872	97.8949
162.016	99.6583	161.985	97.8902
162.125	99.6581	162.1	97.8854
162.246	99.658	162.226	97.8807
162.36	99.6576	162.336	97.8759
162.474	99.657	162.459	97.8711
162.593	99.6564	162.573	97.8662
162.71	99.6558	162.69	97.8612
162.82	99.6549	162.796	97.8563
162.939	99.6534	162.91	97.8514
163.05	99.6519	163.023	97.8467
163.151	99.6507	163.135	97.8421
163.276	99.6496	163.237	97.8374
163.389	99.6484	163.366	97.8327
163.508	99.6473	163.473	97.8279
163.611	99.6462	163.589	97.8231
163.725	99.6456	163.719	97.8185
163.847	99.6447	163.806	97.8138
163.949	99.6435	163.929	97.8094
164.07	99.6423	164.042	97.8049
164.177	99.641	164.148	97.8004
164.285	99.6398	164.279	97.7959
164.401	99.6387	164.401	97.7914
164.521	99.6377	164.506	97.7868
164.624	99.6367	164.615	97.7823
164.75	99.6357	164.73	97.7777
164.857	99.6348	164.833	97.7732
164.974	99.6336	164.958	97.7687
165.089	99.6323	165.075	97.7641
165.193	99.6311	165.181	97.7593
165.298	99.6299	165.302	97.7544
165.404	99.6287	165.414	97.7496
165.526	99.6279	165.513	97.7447
165.641	99.6273	165.635	97.7398
165.761	99.6267	165.738	97.735
165.882	99.6265	165.859	97.7301
165.981	99.626	165.976	97.7253
166.073	99.6254	166.084	97.7205
166.206	99.6247	166.197	97.7156
166.323	99.6239	166.316	97.711
166.43	99.6231	166.42	97.7064
166.536	99.6221	166.531	97.7017
166.65	99.6211	166.656	97.6971
166.784	99.6202	166.763	97.6925
166.895	99.6194	166.877	97.6879
166.991	99.6187	166.975	97.6833
167.094	99.618	167.101	97.6787
167.232	99.6172	167.207	97.6742
167.324	99.6163	167.316	97.6696
167.44	99.6153	167.434	97.665
167.561	99.614	167.541	97.6603
167.669	99.6131	167.66	97.6555
167.783	99.6124	167.759	97.6508
167.891	99.6116	167.873	97.6461
167.999	99.6112	167.984	97.6416
168.11	99.6112	168.107	97.6371
168.223	99.6112	168.198	97.6325
168.339	99.611	168.314	97.6281
168.459	99.6107	168.438	97.6237
168.556	99.6102	168.533	97.6194
168.662	99.6096	168.65	97.615
168.776	99.609	168.765	97.6106
168.89	99.6086	168.865	97.606
168.997	99.6081	168.976	97.6015
169.118	99.6076	169.097	97.5969
169.233	99.6072	169.196	97.5924
169.343	99.6069	169.312	97.5879
169.445	99.6066	169.425	97.5833
169.549	99.6063	169.534	97.5786
169.673	99.6059	169.647	97.574
169.775	99.6052	169.772	97.5694
169.891	99.6046	169.875	97.5647
170.017	99.6038	169.98	97.5598
170.124	99.6032	170.095	97.555
170.232	99.6025	170.203	97.5501
170.341	99.6018	170.324	97.5452
170.45	99.6012	170.428	97.5403
170.556	99.6005	170.542	97.5352
170.67	99.6	170.662	97.53
170.783	99.5991	170.766	97.5249
170.895	99.598	170.884	97.5198
171.003	99.5969	170.982	97.5147
171.116	99.5957	171.102	97.5096
171.225	99.5947	171.214	97.5045
171.334	99.594	171.317	97.4994
171.443	99.5932	171.42	97.4944
171.551	99.5926	171.541	97.4895
171.668	99.5923	171.645	97.4846
171.771	99.5916	171.75	97.4796
171.881	99.5907	171.869	97.4747
171.986	99.5899	171.964	97.4697
172.112	99.589	172.09	97.4647
172.229	99.5882	172.196	97.4599
172.318	99.5875	172.305	97.4551
172.435	99.5867	172.414	97.4503
172.526	99.5858	172.529	97.4455
172.657	99.5851	172.644	97.4406
172.766	99.5846	172.753	97.4359
172.873	99.5841	172.869	97.4312
172.981	99.5836	172.961	97.4266
173.086	99.5827	173.071	97.422
173.195	99.5817	173.185	97.4175
173.305	99.581	173.294	97.4129
173.413	99.5804	173.41	97.4084
173.531	99.5793	173.528	97.4038
173.646	99.5782	173.626	97.3991
173.752	99.577	173.739	97.3944
173.867	99.5758	173.843	97.3897
173.969	99.5745	173.952	97.3849
174.084	99.5732	174.069	97.38
174.187	99.5718	174.172	97.3751
174.294	99.5703	174.284	97.3703
174.398	99.569	174.398	97.3654
174.5	99.5675	174.502	97.3605
174.62	99.5658	174.613	97.3556
174.734	99.564	174.713	97.3509
174.86	99.5626	174.821	97.3462
174.95	99.5612	174.933	97.3415
175.053	99.5598	175.057	97.3369
175.166	99.5584	175.157	97.3322
175.273	99.5571	175.274	97.3274
175.386	99.5557	175.377	97.3227
175.488	99.5544	175.49	97.3179
175.595	99.553	175.592	97.3129
175.712	99.5517	175.719	97.3081
175.821	99.5504	175.803	97.3034
175.928	99.5492	175.92	97.2987
176.027	99.5482	176.031	97.294
176.138	99.5473	176.136	97.2893
176.255	99.5464	176.249	97.2845
176.354	99.5454	176.347	97.2797
176.469	99.5444	176.468	97.2749
176.579	99.5435	176.571	97.27
176.689	99.5427	176.678	97.2652
176.781	99.5419	176.791	97.2604
176.882	99.5412	176.889	97.2555
177	99.5404	177.004	97.2507
177.117	99.5394	177.111	97.2459
177.215	99.5386	177.223	97.2411
177.314	99.5379	177.333	97.2361
177.433	99.5372	177.436	97.2311
177.542	99.5362	177.549	97.2261
177.65	99.535	177.651	97.2211
177.759	99.5337	177.761	97.2162
177.868	99.5325	177.871	97.2114
177.973	99.5313	177.968	97.2066
178.083	99.5298	178.084	97.2019
178.2	99.528	178.201	97.1971
178.299	99.5262	178.302	97.1923
178.4	99.5252	178.409	97.1875
178.504	99.5243	178.52	97.1827
178.62	99.5233	178.621	97.1779
178.722	99.5223	178.734	97.1732
178.839	99.5213	178.842	97.1683
178.938	99.5203	178.944	97.1634
179.043	99.5192	179.048	97.1584
179.156	99.518	179.167	97.1534
179.255	99.5169	179.27	97.1483
179.372	99.5155	179.367	97.1435
179.474	99.5147	179.482	97.1386
179.587	99.5139	179.585	97.1338
179.696	99.513	179.707	97.1291
179.803	99.5122	179.805	97.1243
179.919	99.5114	179.909	97.1195
180.027	99.5104	180.014	97.1146
180.126	99.5091	180.124	97.1098
180.234	99.5078	180.239	97.105
180.343	99.5064	180.353	97.1001
180.446	99.505	180.464	97.0953
180.55	99.5037	180.565	97.0904
180.663	99.5025	180.654	97.0855
180.757	99.502	180.784	97.0807
180.866	99.5006	180.892	97.0759
180.982	99.4992	180.972	97.0709
181.091	99.4978	181.094	97.0658
181.199	99.4964	181.192	97.0608
181.298	99.495	181.306	97.0557
181.407	99.4937	181.399	97.0507
181.513	99.4919	181.52	97.0457
181.622	99.4898	181.635	97.0408
181.723	99.4877	181.74	97.0359
181.834	99.4856	181.842	97.031
181.942	99.4835	181.946	97.0262
182.041	99.4814	182.062	97.0213
182.147	99.4793	182.163	97.0165
182.248	99.4772	182.27	97.0116
182.367	99.475	182.366	97.0066
182.468	99.4727	182.478	97.0016
182.585	99.4703	182.59	96.9966
182.68	99.468	182.685	96.9916
182.781	99.466	182.792	96.9867
182.891	99.4642	182.902	96.9819
182.986	99.4623	183.01	96.9771
183.099	99.46	183.122	96.9723
183.214	99.4576	183.207	96.9676
183.313	99.4553	183.327	96.963
183.413	99.4527	183.435	96.9581
183.524	99.45	183.538	96.953
183.63	99.4472	183.637	96.948
183.732	99.4444	183.753	96.943
183.835	99.4417	183.851	96.9381
183.95	99.4391	183.953	96.9331
184.068	99.4367	184.068	96.9281
184.169	99.4341	184.175	96.9232
184.266	99.4316	184.284	96.9183
184.367	99.429	184.386	96.9136
184.481	99.4267	184.492	96.9089
184.593	99.4244	184.605	96.9042
184.69	99.4222	184.706	96.8995
184.802	99.4205	184.806	96.8948
184.903	99.4187	184.918	96.89
185.007	99.4168	185.027	96.8851
185.122	99.4151	185.129	96.8802
185.22	99.4134	185.241	96.8753
185.317	99.4117	185.349	96.8704
185.438	99.4096	185.447	96.8656
185.533	99.4073	185.554	96.8607
185.628	99.405	185.653	96.8558
185.736	99.4028	185.761	96.8509
185.852	99.4008	185.861	96.8461
185.966	99.3987	185.959	96.8411
186.06	99.3969	186.071	96.8362
186.162	99.3953	186.189	96.8314
186.281	99.3937	186.291	96.8265
186.378	99.3922	186.396	96.8215
186.476	99.3906	186.492	96.8166
186.581	99.3891	186.601	96.8116
186.696	99.3876	186.715	96.8067
186.793	99.3859	186.818	96.8016
186.915	99.3843	186.922	96.7965
187.014	99.3826	187.021	96.7914
187.118	99.3811	187.125	96.7863
187.217	99.3796	187.234	96.7813
187.325	99.3781	187.342	96.7764
187.426	99.3765	187.446	96.7714
187.524	99.375	187.543	96.7662
187.632	99.3733	187.653	96.761
187.737	99.3718	187.755	96.7558
187.836	99.3706	187.862	96.7507
187.945	99.3693	187.969	96.7455
188.051	99.3679	188.072	96.7403
188.158	99.3665	188.178	96.7352
188.275	99.3651	188.272	96.73
188.368	99.3636	188.381	96.7248
188.472	99.362	188.483	96.7195
188.588	99.3603	188.594	96.7142
188.693	99.3585	188.694	96.7088
188.793	99.3568	188.801	96.7035
188.904	99.3548	188.91	96.6982
188.998	99.3529	189.011	96.6929
189.1	99.3508	189.12	96.6877
189.203	99.3488	189.218	96.6827
189.314	99.3467	189.321	96.6777
189.426	99.3445	189.434	96.6727
189.512	99.342	189.532	96.6676
189.624	99.3396	189.635	96.6626
189.718	99.3371	189.741	96.6576
189.821	99.3348	189.852	96.6526
189.932	99.3325	189.947	96.6475
190.042	99.3303	190.061	96.6425
190.132	99.3281	190.163	96.6375
190.242	99.3257	190.264	96.6323
190.335	99.3233	190.37	96.6269
190.449	99.3209	190.485	96.6216
190.547	99.3184	190.583	96.6164
190.656	99.3159	190.675	96.6111
190.765	99.3133	190.796	96.6059
190.875	99.3105	190.89	96.6007
190.966	99.3075	190.998	96.5956
191.069	99.3046	191.094	96.5904
191.164	99.3016	191.193	96.5853
191.277	99.2986	191.307	96.5802
191.379	99.2956	191.401	96.5751
191.497	99.2926	191.507	96.5699
191.595	99.2896	191.614	96.5647
191.697	99.2865	191.719	96.5594
191.801	99.2833	191.817	96.5541
191.899	99.28	191.92	96.5487
191.993	99.2767	192.034	96.5434
192.109	99.2733	192.136	96.5381
192.21	99.2703	192.229	96.5329
192.312	99.2674	192.34	96.5276
192.408	99.2644	192.44	96.5223
192.512	99.2614	192.546	96.517
192.613	99.2579	192.643	96.5118
192.716	99.2545	192.737	96.5065
192.826	99.2507	192.859	96.5012
192.938	99.2468	192.946	96.4959
193.03	99.2428	193.056	96.4906
193.143	99.2389	193.153	96.4853
193.239	99.235	193.269	96.48
193.349	99.2311	193.353	96.4747
193.447	99.2272	193.462	96.4694
193.552	99.2233	193.561	96.464
193.654	99.2196	193.67	96.4587
193.75	99.2161	193.77	96.4533
193.865	99.2124	193.875	96.448
193.973	99.2087	193.986	96.4427
194.066	99.2051	194.098	96.4374
194.163	99.2014	194.201	96.4321
194.273	99.1976	194.291	96.4269
194.38	99.1939	194.389	96.4217
194.485	99.1903	194.508	96.4165
194.58	99.1867	194.608	96.4113
194.676	99.183	194.702	96.406
194.784	99.1789	194.816	96.4007
194.887	99.1748	194.918	96.3954
194.98	99.171	195.013	96.3902
195.089	99.1672	195.111	96.3848
195.192	99.1635	195.219	96.3792
195.291	99.1597	195.302	96.3736
195.396	99.1557	195.411	96.3679
195.499	99.1515	195.527	96.3624
195.599	99.147	195.636	96.3569
195.705	99.1425	195.725	96.3516
195.812	99.138	195.834	96.3461
195.91	99.1337	195.931	96.3408
196.008	99.1294	196.03	96.3354
196.122	99.125	196.129	96.3299
196.214	99.1204	196.25	96.3245
196.326	99.1153	196.342	96.3189
196.419	99.1102	196.446	96.3134
196.537	99.1051	196.558	96.3083
196.628	99.1001	196.656	96.3033
196.736	99.0955	196.762	96.2983
196.829	99.091	196.857	96.2933
196.927	99.0869	196.962	96.2883
197.04	99.0829	197.061	96.2834
197.143	99.0787	197.17	96.2784
197.243	99.0739	197.258	96.2733
197.344	99.0692	197.359	96.2681
197.453	99.0644	197.47	96.2628
197.557	99.0597	197.57	96.2573
197.644	99.0552	197.677	96.2519
197.75	99.0504	197.77	96.2465
197.845	99.0458	197.872	96.2411
197.948	99.0412	197.978	96.2356
198.058	99.0361	198.08	96.2303
198.145	99.0308	198.182	96.225
198.259	99.0255	198.282	96.2195
198.363	99.0202	198.381	96.2141
198.451	99.0149	198.487	96.2086
198.563	99.0095	198.579	96.2031
198.648	99.0037	198.68	96.1976
198.765	98.9981	198.78	96.1921
198.863	98.9926	198.887	96.1866
198.961	98.9871	198.995	96.1812
199.062	98.9816	199.089	96.1756
199.164	98.9761	199.194	96.1699
199.265	98.9706	199.291	96.1644
199.37	98.9652	199.385	96.159
199.476	98.9598	199.501	96.1536
199.576	98.9547	199.602	96.1482
199.672	98.9493	199.698	96.1429
199.77	98.9438	199.802	96.1377
199.872	98.9383	199.897	96.1324
199.974	98.9328	199.997	96.1272
200.079	98.9273	200.106	96.1218
200.179	98.9221	200.204	96.1163
200.284	98.9171	200.299	96.1106
200.383	98.9119	200.412	96.105
200.487	98.9066	200.511	96.0995
200.589	98.9013	200.616	96.0939
200.698	98.896	200.703	96.0884
200.792	98.8906	200.808	96.0828
200.896	98.8852	200.909	96.0773
200.998	98.8797	201.008	96.0718
201.099	98.8744	201.098	96.0663
201.194	98.8697	201.208	96.0607
201.291	98.8649	201.307	96.0553
201.387	98.8601	201.415	96.0497
201.492	98.8553	201.511	96.0441
201.601	98.8505	201.61	96.0386
201.7	98.8455	201.717	96.033
201.799	98.8402	201.816	96.0274
201.891	98.8348	201.913	96.0216
201.996	98.83	202.014	96.0159
202.111	98.8254	202.12	96.0102
202.21	98.8209	202.221	96.0045
202.308	98.8164	202.321	95.9988
202.405	98.8118	202.422	95.993
202.509	98.807	202.517	95.9873
202.606	98.8027	202.626	95.9815
202.709	98.7984	202.734	95.9756
202.812	98.7941	202.818	95.9696
202.913	98.79	202.915	95.9635
202.997	98.7858	203.007	95.9574
203.11	98.7816	203.118	95.9514
203.205	98.7774	203.226	95.9457
203.309	98.773	203.329	95.94
203.403	98.7678	203.42	95.9342
203.514	98.7629	203.524	95.9285
203.607	98.7583	203.611	95.9228
203.719	98.7536	203.722	95.917
203.808	98.7488	203.821	95.9113
203.893	98.7439	203.905	95.9053
204.007	98.739	204.019	95.8994
204.117	98.7341	204.118	95.8935
204.216	98.7293	204.217	95.8875
204.315	98.7249	204.322	95.8816
204.422	98.7206	204.428	95.8758
204.52	98.7163	204.527	95.8701
204.606	98.7113	204.629	95.8645
204.715	98.706	204.728	95.8589
204.816	98.7007	204.821	95.8532
204.908	98.6954	204.921	95.8475
205.019	98.69	205.03	95.8418
205.117	98.6846	205.124	95.8361
205.217	98.6794	205.218	95.8303
205.32	98.6741	205.319	95.8245
205.418	98.6688	205.433	95.8187
205.511	98.6633	205.528	95.813
205.597	98.6581	205.632	95.8073
205.718	98.6531	205.725	95.8017
205.813	98.6481	205.82	95.796
205.911	98.6432	205.915	95.7904
206.017	98.6382	206.025	95.7846
206.103	98.6331	206.122	95.7788
206.202	98.6275	206.226	95.773
206.314	98.6218	206.321	95.7673
206.402	98.6158	206.425	95.7617
206.51	98.6095	206.524	95.7559
206.608	98.6034	206.615	95.7501
206.707	98.5972	206.719	95.7442
206.806	98.591	206.819	95.7383
206.898	98.5848	206.905	95.7323
207.006	98.5786	207.009	95.7262
207.107	98.5717	207.106	95.7202
207.202	98.5661	207.219	95.7142
207.302	98.5601	207.313	95.7082
207.408	98.5541	207.402	95.7022
207.501	98.5478	207.519	95.6962
207.599	98.5414	207.606	95.6903
207.698	98.5352	207.711	95.6843
207.798	98.529	207.814	95.6789
207.906	98.5229	207.918	95.6733
208.001	98.517	208.013	95.6677
208.097	98.511	208.111	95.6621
208.195	98.5049	208.202	95.6565
208.301	98.4985	208.311	95.6508
208.4	98.4927	208.4	95.6451
208.51	98.4872	208.506	95.6394
208.613	98.4818	208.6	95.6337
208.706	98.4762	208.697	95.6278
208.807	98.4707	208.811	95.6219
208.903	98.4647	208.894	95.616
208.996	98.4585	209.005	95.6099
209.101	98.4523	209.097	95.6038
209.194	98.4464	209.204	95.5978
209.299	98.4406	209.306	95.5917
209.405	98.4346	209.401	95.5857
209.497	98.4281	209.485	95.5795
209.589	98.4214	209.592	95.5732
209.693	98.4147	209.689	95.5669
209.792	98.4081	209.793	95.5607
209.886	98.4016	209.895	95.5546
209.983	98.3956	209.985	95.5485
210.098	98.3894	210.09	95.5423
210.194	98.3835	210.183	95.5362
210.285	98.3779	210.28	95.53
210.383	98.3717	210.374	95.5239
210.489	98.3653	210.473	95.5178
210.563	98.3589	210.578	95.5117
210.68	98.3525	210.673	95.5055
210.772	98.3463	210.779	95.4993
210.875	98.3397	210.875	95.4932
210.969	98.3334	210.968	95.4869
211.068	98.3271	211.076	95.4806
211.163	98.3208	211.181	95.4742
211.273	98.3144	211.269	95.4678
211.358	98.3081	211.366	95.4614
211.455	98.3017	211.464	95.4552
211.568	98.2955	211.563	95.4489
211.656	98.2892	211.669	95.4426
211.748	98.2829	211.769	95.4363
211.856	98.2767	211.865	95.4299
211.962	98.2707	211.964	95.4236
212.054	98.2651	212.064	95.4173
212.152	98.2593	212.169	95.4109
212.248	98.2535	212.267	95.4045
212.351	98.2477	212.365	95.3981
212.434	98.2419	212.462	95.3918
212.551	98.2362	212.557	95.3856
212.632	98.2307	212.654	95.3796
212.736	98.2253	212.75	95.3734
212.844	98.2199	212.852	95.3671
212.94	98.2145	212.952	95.3607
213.045	98.2093	213.05	95.3542
213.139	98.2041	213.145	95.3478
213.222	98.1995	213.244	95.3413
213.33	98.1947	213.337	95.3347
213.421	98.1899	213.444	95.3282
213.516	98.1851	213.539	95.3216
213.634	98.18	213.63	95.315
213.728	98.1746	213.735	95.3086
213.832	98.1691	213.829	95.3021
213.922	98.1635	213.926	95.2957
214.018	98.1578	214.031	95.2894
214.122	98.1527	214.117	95.2831
214.224	98.1477	214.23	95.2768
214.307	98.1428	214.32	95.2704
214.416	98.1378	214.429	95.264
214.511	98.1329	214.52	95.2577
214.621	98.1282	214.613	95.2513
214.715	98.1238	214.714	95.2449
214.817	98.1189	214.823	95.2386
214.892	98.114	214.915	95.2322
215.016	98.1092	215.008	95.2259
215.117	98.1045	215.111	95.2197
215.208	98.0997	215.205	95.2135
215.305	98.095	215.302	95.2073
215.405	98.0903	215.4	95.2011
215.509	98.0854	215.501	95.1949
215.604	98.0807	215.592	95.1886
215.704	98.076	215.691	95.1823
215.795	98.0715	215.793	95.1761
215.885	98.067	215.895	95.1699
215.997	98.0627	215.996	95.1637
216.087	98.0583	216.087	95.1576
216.179	98.054	216.188	95.1515
216.281	98.0497	216.288	95.1456
216.379	98.045	216.391	95.1396
216.485	98.0402	216.482	95.1337
216.576	98.0354	216.571	95.1277
216.683	98.0306	216.68	95.1216
216.768	98.0257	216.775	95.1154
216.872	98.0206	216.88	95.1092
216.964	98.0152	216.971	95.103
217.061	98.0097	217.078	95.0967
217.165	98.0043	217.17	95.0906
217.263	97.9991	217.268	95.0844
217.363	97.9941	217.367	95.0784
217.459	97.9892	217.463	95.0722
217.553	97.9844	217.556	95.066
217.656	97.9795	217.653	95.0597
217.75	97.9746	217.753	95.0535
217.854	97.9698	217.851	95.0472
217.938	97.9649	217.953	95.041
218.034	97.96	218.052	95.0346
218.128	97.9552	218.148	95.0281
218.232	97.9504	218.238	95.0218
218.346	97.9454	218.343	95.0156
218.431	97.9397	218.455	95.0093
218.535	97.9342	218.546	95.0029
218.619	97.9292	218.638	94.9966
218.72	97.9246	218.739	94.9903
218.813	97.9201	218.823	94.9841
218.922	97.9156	218.933	94.9778
219.02	97.9111	219.022	94.9715
219.119	97.9065	219.122	94.9652
219.216	97.9019	219.217	94.9589
219.314	97.8973	219.324	94.9525
219.413	97.8928	219.41	94.946
219.507	97.8884	219.513	94.9396
219.613	97.8842	219.608	94.9331
219.701	97.88	219.716	94.9267
219.797	97.8757	219.819	94.9202
219.903	97.871	219.909	94.914
219.996	97.8662	219.994	94.9074
220.09	97.8615	220.1	94.9008
220.187	97.8571	220.203	94.8941
220.282	97.853	220.299	94.8874
220.393	97.8488	220.388	94.8806
220.476	97.8446	220.49	94.8739
220.585	97.8405	220.59	94.8671
220.69	97.8366	220.699	94.8605
220.78	97.8328	220.786	94.854
220.88	97.829	220.881	94.8474
220.982	97.825	220.979	94.8409
221.069	97.821	221.082	94.8343
221.164	97.817	221.182	94.8275
221.253	97.8131	221.273	94.8207
221.353	97.8092	221.366	94.8139
221.455	97.8052	221.481	94.8071
221.553	97.8009	221.572	94.8007
221.66	97.7966	221.663	94.7943
221.751	97.7923	221.756	94.7879
221.844	97.788	221.854	94.7815
221.947	97.7837	221.959	94.7751
222.035	97.7792	222.054	94.7686
222.144	97.7749	222.151	94.7621
222.249	97.7711	222.244	94.7555
222.331	97.7672	222.347	94.7489
222.433	97.7634	222.442	94.7422
222.527	97.7594	222.555	94.7356
222.632	97.7553	222.648	94.7292
222.725	97.7512	222.735	94.7225
222.823	97.7471	222.838	94.7158
222.925	97.743	222.934	94.709
223.025	97.7389	223.021	94.7023
223.124	97.735	223.129	94.6954
223.213	97.7311	223.221	94.6886
223.313	97.7271	223.314	94.6818
223.405	97.7231	223.424	94.6749
223.496	97.7187	223.514	94.6678
223.6	97.7143	223.624	94.6608
223.692	97.7104	223.701	94.6538
223.782	97.7065	223.807	94.6466
223.898	97.7026	223.898	94.6393
223.988	97.6983	223.997	94.6322
224.082	97.6938	224.089	94.6251
224.193	97.6894	224.203	94.6183
224.281	97.6847	224.287	94.6114
224.389	97.6801	224.397	94.6044
224.48	97.6754	224.485	94.5974
224.57	97.671	224.598	94.5905
224.677	97.6665	224.687	94.5836
224.774	97.6622	224.77	94.5769
224.859	97.6579	224.862	94.5702
224.962	97.6535	224.975	94.5633
225.062	97.6492	225.076	94.5563
225.154	97.6445	225.174	94.5496
225.254	97.6396	225.26	94.5428
225.357	97.6351	225.356	94.5359
225.44	97.6307	225.448	94.5291
225.544	97.6264	225.544	94.5221
225.64	97.622	225.649	94.515
225.742	97.6177	225.752	94.5078
225.838	97.6132	225.848	94.5006
225.943	97.6089	225.95	94.4935
226.036	97.6048	226.034	94.4863
226.136	97.6007	226.134	94.4792
226.232	97.5968	226.233	94.4722
226.326	97.5928	226.338	94.4652
226.417	97.5888	226.426	94.4581
226.514	97.5848	226.529	94.4509
226.62	97.5808	226.626	94.4437
226.717	97.5764	226.704	94.4366
226.815	97.5719	226.81	94.4295
226.901	97.5671	226.903	94.4222
226.996	97.5623	227.011	94.415
227.099	97.5574	227.115	94.4078
227.201	97.5524	227.203	94.4007
227.311	97.5479	227.307	94.3936
227.395	97.5435	227.401	94.3865
227.489	97.5392	227.497	94.3791
227.585	97.5347	227.588	94.3715
227.685	97.5302	227.679	94.364
227.772	97.5256	227.787	94.3565
227.882	97.5212	227.892	94.3489
227.972	97.5167	227.977	94.3413
228.072	97.512	228.08	94.3337
228.171	97.5075	228.181	94.3261
228.276	97.503	228.279	94.3185
228.373	97.4985	228.368	94.3109
228.454	97.494	228.463	94.3032
228.558	97.4895	228.56	94.2956
228.657	97.485	228.664	94.2881
228.752	97.4806	228.763	94.2808
228.845	97.4758	228.839	94.2732
228.944	97.4711	228.952	94.2655
229.034	97.4665	229.058	94.2576
229.137	97.4619	229.154	94.2498
229.24	97.4574	229.239	94.242
229.322	97.4529	229.338	94.2343
229.432	97.4484	229.428	94.2267
229.527	97.4434	229.538	94.2192
229.613	97.4383	229.639	94.2118
229.717	97.4332	229.724	94.2044
229.826	97.4283	229.828	94.1968
229.908	97.4234	229.925	94.1893
230.021	97.4185	230.02	94.1816
230.11	97.4136	230.121	94.174
230.201	97.4089	230.212	94.1664
230.307	97.404	230.306	94.1587
230.395	97.3987	230.402	94.1509
[truncated: 5,701 more rows]
