# Supplementary material for: Novel hydrophobic butyl rubber damping composites modified with bio-based PF/DBA via the construction of a three-dimensional network
Source: Sci Rep. 2024 Feb 29;14:5007. doi: 10.1038/s41598-024-55823-x (PMC10904857; doi:10.1038/s41598-024-55823-x)
Supplement: Supplementary file 1 — Supplementary Information. [file 41598_2024_55823_MOESM1_ESM.zip › raw date/raw date of figure13(b).xlsx]

## Sheet: Sheet1
IIR		IIR-H8DBA/M/LPF-10
Temperature/℃	DTG/(%/min)	Temperature/℃	DTG/(%/min)
30.95	-0.7344	30.68	-0.10261
30.944	-0.63191	30.679	-0.13529
30.939	-0.5501	30.674	-0.14541
30.95	-0.48059	30.691	-0.13737
30.962	-0.42175	30.677	-0.12085
30.953	-0.37199	30.679	-0.10385
30.964	-0.33095	30.682	-0.08974
30.958	-0.29688	30.689	-0.0784
30.948	-0.26764	30.686	-0.06909
30.961	-0.24204	30.688	-0.06133
30.968	-0.21939	30.675	-0.05476
30.95	-0.19917	30.684	-0.04902
30.955	-0.181	30.677	-0.04393
30.951	-0.16453	30.679	-0.03939
30.94	-0.14952	30.69	-0.03536
30.956	-0.13578	30.698	-0.03175
30.974	-0.12317	30.695	-0.02852
30.94	-0.11153	30.689	-0.0256
30.942	-0.10077	30.693	-0.02297
30.959	-0.09079	30.681	-0.02057
30.948	-0.08151	30.699	-0.01838
30.956	-0.07287	30.683	-0.01637
30.956	-0.06482	30.69	-0.01453
30.958	-0.05731	30.692	-0.01283
30.954	-0.05029	30.694	-0.01127
30.962	-0.04373	30.693	-0.00982
30.954	-0.0376	30.683	-0.00849
30.95	-0.03187	30.685	-0.00726
30.952	-0.02652	30.675	-0.00613
30.955	-0.02154	30.694	-0.00509
30.956	-0.0169	30.686	-0.00414
30.959	-0.01258	30.703	-0.00328
30.956	-0.00858	30.705	-0.00251
30.949	-0.00488	30.703	-0.00182
30.966	-0.00146	30.696	-0.0012
30.975	0.00169	30.696	-0.000650731
30.967	0.00458	30.694	-0.000172316
30.971	0.00722	30.696	0.000242427
30.966	0.00962	30.723	0.000597825
30.966	0.0118	30.712	0.000898275
30.978	0.01377	30.722	0.00115
30.968	0.01553	30.706	0.00135
30.962	0.01711	30.725	0.00151
30.971	0.01851	30.715	0.00164
30.967	0.01974	30.737	0.00173
30.953	0.02082	30.719	0.00179
30.976	0.02176	30.726	0.00183
30.972	0.02256	30.713	0.00184
30.982	0.02324	30.712	0.00183
30.981	0.02398	30.719	0.00183
30.967	0.02456	30.722	0.00181
30.972	0.02501	30.738	0.00178
30.986	0.02534	30.71	0.00175
30.973	0.02557	30.725	0.0017
30.984	0.02572	30.713	0.00164
30.986	0.0258	30.715	0.00157
30.984	0.02582	30.725	0.00148
30.988	0.02578	30.732	0.00138
30.979	0.0257	30.737	0.00126
30.985	0.02559	30.741	0.00114
30.98	0.02545	30.74	0.00101
30.998	0.02529	30.729	0.000874758
30.981	0.02511	30.735	0.000734652
30.983	0.02491	30.728	0.000589275
30.986	0.02471	30.741	0.00043803
30.992	0.02451	30.765	0.00028014
31.007	0.0243	30.744	0.000114706
30.998	0.02408	30.759	-5.9122e-05
30.995	0.02387	30.777	-0.000242052
31	0.02367	30.773	-0.000434758
31.001	0.02347	30.753	-0.000637966
31.007	0.02327	30.768	-0.000852386
31.016	0.02308	30.764	-0.00108
31.019	0.02291	30.781	-0.00132
31.02	0.02274	30.787	-0.00157
31.022	0.02258	30.793	-0.00183
31.032	0.02244	30.796	-0.00211
31.03	0.0223	30.793	-0.0024
31.021	0.02218	30.802	-0.0027
31.026	0.02207	30.8	-0.00301
31.018	0.02197	30.809	-0.00334
31.039	0.02189	30.81	-0.00368
31.051	0.02181	30.812	-0.00402
31.023	0.02175	30.816	-0.00438
31.048	0.0217	30.816	-0.00475
31.048	0.02165	30.84	-0.00513
31.07	0.02162	30.813	-0.00552
31.059	0.0216	30.818	-0.00591
31.071	0.02158	30.822	-0.00631
31.062	0.02158	30.835	-0.00671
31.073	0.02158	30.843	-0.00712
31.083	0.02158	30.84	-0.00753
31.099	0.02159	30.857	-0.00795
31.089	0.0216	30.841	-0.00837
31.086	0.02161	30.857	-0.00878
31.104	0.02163	30.869	-0.0092
31.118	0.02164	30.859	-0.00961
31.12	0.02165	30.875	-0.01002
31.123	0.02166	30.878	-0.01043
31.112	0.02167	30.872	-0.01083
31.121	0.02167	30.873	-0.01122
31.13	0.02166	30.906	-0.01161
31.143	0.02165	30.904	-0.012
31.152	0.02163	30.891	-0.01237
31.146	0.02159	30.913	-0.01274
31.148	0.02154	30.929	-0.0131
31.163	0.02149	30.933	-0.01345
31.174	0.02141	30.937	-0.01379
31.163	0.02133	30.939	-0.01412
31.177	0.02122	30.953	-0.01444
31.173	0.0211	30.972	-0.01475
31.187	0.02096	30.981	-0.01506
31.195	0.02081	30.982	-0.01535
31.201	0.02063	30.987	-0.01563
31.206	0.02044	30.977	-0.01591
31.217	0.02022	30.995	-0.01618
31.215	0.01998	31.007	-0.01643
31.239	0.01973	31.006	-0.01668
31.238	0.01945	31.022	-0.01693
31.245	0.01915	31.034	-0.01716
31.265	0.01883	31.034	-0.01739
31.259	0.01849	31.053	-0.01762
31.276	0.01813	31.044	-0.01784
31.286	0.01774	31.049	-0.01805
31.296	0.01734	31.075	-0.01826
31.298	0.01692	31.063	-0.01847
31.292	0.01647	31.084	-0.01867
31.323	0.01601	31.078	-0.01888
31.33	0.01553	31.102	-0.01908
31.33	0.01503	31.117	-0.01928
31.349	0.01452	31.099	-0.01949
31.36	0.01399	31.137	-0.01969
31.362	0.01344	31.149	-0.01989
31.376	0.01288	31.171	-0.0201
31.386	0.01231	31.182	-0.02031
31.383	0.01173	31.18	-0.02052
31.415	0.01113	31.187	-0.02074
31.418	0.01052	31.201	-0.02096
31.421	0.0099	31.217	-0.02119
31.436	0.00928	31.235	-0.02142
31.448	0.00864	31.224	-0.02166
31.467	0.008	31.263	-0.0219
31.473	0.00735	31.252	-0.02216
31.482	0.0067	31.27	-0.02241
31.507	0.00605	31.279	-0.02268
31.52	0.00539	31.304	-0.02295
31.511	0.00472	31.32	-0.02324
31.535	0.00406	31.334	-0.02353
31.549	0.0034	31.342	-0.02383
31.564	0.00273	31.351	-0.02414
31.574	0.00207	31.386	-0.02446
31.585	0.00141	31.381	-0.02479
31.597	0.000753553	31.405	-0.02512
31.617	9.90812e-05	31.395	-0.02547
31.616	-0.00055128	31.425	-0.02583
31.62	-0.0012	31.443	-0.0262
31.661	-0.00184	31.456	-0.02658
31.681	-0.00247	31.468	-0.02697
31.691	-0.0031	31.489	-0.02737
31.693	-0.00372	31.509	-0.02779
31.697	-0.00433	31.5	-0.02821
31.747	-0.00493	31.529	-0.02864
31.75	-0.00553	31.55	-0.02909
31.752	-0.00612	31.574	-0.02954
31.777	-0.00669	31.572	-0.03
31.787	-0.00726	31.593	-0.03048
31.8	-0.00782	31.611	-0.03096
31.824	-0.00837	31.621	-0.03145
31.869	-0.0089	31.655	-0.03196
31.862	-0.00943	31.658	-0.03247
31.891	-0.00995	31.674	-0.03299
31.911	-0.01046	31.698	-0.03351
31.91	-0.01095	31.723	-0.03405
31.937	-0.01144	31.724	-0.03459
31.948	-0.01193	31.754	-0.03513
31.975	-0.0124	31.776	-0.03569
32	-0.01286	31.787	-0.03625
32.025	-0.01332	31.818	-0.03681
32.027	-0.01378	31.836	-0.03738
32.056	-0.01423	31.845	-0.03795
32.083	-0.01467	31.88	-0.03852
32.105	-0.01511	31.904	-0.03909
32.125	-0.01555	31.913	-0.03967
32.149	-0.01599	31.936	-0.04024
32.175	-0.01643	31.957	-0.04082
32.192	-0.01688	31.985	-0.04139
32.198	-0.01732	31.998	-0.04196
32.237	-0.01777	32.022	-0.04253
32.237	-0.01823	32.041	-0.0431
32.276	-0.0187	32.063	-0.04366
32.299	-0.01917	32.101	-0.04422
32.313	-0.01965	32.129	-0.04477
32.348	-0.02015	32.135	-0.04532
32.367	-0.02066	32.172	-0.04586
32.405	-0.02118	32.191	-0.04639
32.414	-0.02172	32.213	-0.04692
32.418	-0.02227	32.24	-0.04744
32.449	-0.02284	32.266	-0.04795
32.48	-0.02343	32.298	-0.04845
32.523	-0.02403	32.307	-0.04895
32.523	-0.02466	32.332	-0.04943
32.55	-0.0253	32.369	-0.04991
32.6	-0.02596	32.391	-0.05038
32.614	-0.02665	32.406	-0.05083
32.64	-0.02735	32.436	-0.05128
32.643	-0.02807	32.481	-0.05172
32.683	-0.02882	32.497	-0.05215
32.705	-0.02958	32.512	-0.05257
32.753	-0.03036	32.55	-0.05299
32.764	-0.03115	32.573	-0.05339
32.799	-0.03197	32.606	-0.05379
32.821	-0.0328	32.646	-0.05418
32.862	-0.03364	32.672	-0.05456
32.884	-0.0345	32.712	-0.05493
32.938	-0.03537	32.732	-0.0553
32.962	-0.03625	32.771	-0.05566
32.979	-0.03714	32.797	-0.05601
33.007	-0.03803	32.811	-0.05636
33.037	-0.03893	32.845	-0.05671
33.07	-0.03984	32.893	-0.05705
33.104	-0.04075	32.909	-0.05738
33.141	-0.04166	32.951	-0.05772
33.176	-0.04257	32.987	-0.05804
33.202	-0.04347	33.024	-0.05837
33.215	-0.04437	33.042	-0.05869
33.256	-0.04527	33.075	-0.05902
33.303	-0.04615	33.119	-0.05934
33.32	-0.04703	33.168	-0.05965
33.368	-0.0479	33.174	-0.05997
33.397	-0.04875	33.209	-0.06029
33.442	-0.04959	33.243	-0.06061
33.467	-0.05042	33.294	-0.06092
33.509	-0.05123	33.337	-0.06124
33.538	-0.05202	33.372	-0.06156
33.573	-0.05279	33.393	-0.06188
33.615	-0.05355	33.445	-0.0622
33.643	-0.05428	33.473	-0.06252
33.686	-0.05499	33.501	-0.06284
33.715	-0.05568	33.542	-0.06316
33.753	-0.05635	33.596	-0.06348
33.793	-0.05699	33.608	-0.06381
33.829	-0.05762	33.668	-0.06413
33.882	-0.05821	33.711	-0.06446
33.932	-0.05879	33.765	-0.06478
33.965	-0.05934	33.791	-0.06511
34.002	-0.05986	33.823	-0.06544
34.052	-0.06036	33.859	-0.06576
34.081	-0.06084	33.913	-0.06609
34.128	-0.0613	33.94	-0.06641
34.179	-0.06173	33.991	-0.06674
34.205	-0.06214	34.031	-0.06706
34.245	-0.06253	34.077	-0.06739
34.3	-0.06289	34.116	-0.06771
34.344	-0.06324	34.169	-0.06803
34.385	-0.06357	34.216	-0.06835
34.426	-0.06387	34.248	-0.06866
34.474	-0.06416	34.283	-0.06898
34.532	-0.06443	34.344	-0.06929
34.561	-0.06468	34.386	-0.0696
34.607	-0.06492	34.433	-0.0699
34.659	-0.06514	34.48	-0.0702
34.683	-0.06534	34.525	-0.0705
34.729	-0.06554	34.573	-0.07079
34.788	-0.06572	34.623	-0.07107
34.84	-0.06589	34.674	-0.07136
34.891	-0.06605	34.723	-0.07163
34.941	-0.0662	34.764	-0.0719
34.977	-0.06635	34.798	-0.07217
35.045	-0.06648	34.859	-0.07243
35.086	-0.06661	34.894	-0.07269
35.138	-0.06674	34.948	-0.07293
35.185	-0.06686	34.997	-0.07317
35.219	-0.06697	35.043	-0.07341
35.287	-0.06709	35.098	-0.07364
35.338	-0.0672	35.128	-0.07386
35.398	-0.06731	35.207	-0.07408
35.447	-0.06742	35.249	-0.07429
35.512	-0.06753	35.306	-0.07449
35.554	-0.06763	35.355	-0.07469
35.605	-0.06774	35.423	-0.07488
35.633	-0.06785	35.471	-0.07506
35.705	-0.06797	35.532	-0.07524
35.761	-0.06808	35.578	-0.07541
35.804	-0.0682	35.634	-0.07558
35.861	-0.06831	35.69	-0.07574
35.932	-0.06843	35.743	-0.0759
35.949	-0.06855	35.792	-0.07605
36.038	-0.06867	35.862	-0.0762
36.098	-0.0688	35.93	-0.07634
36.144	-0.06892	35.963	-0.07649
36.216	-0.06905	36.034	-0.07663
36.259	-0.06918	36.091	-0.07676
36.312	-0.06931	36.13	-0.0769
36.372	-0.06944	36.205	-0.07704
36.421	-0.06957	36.267	-0.07717
36.48	-0.06971	36.341	-0.07731
36.556	-0.06984	36.4	-0.07745
36.617	-0.06997	36.45	-0.07759
36.665	-0.0701	36.508	-0.07774
36.734	-0.07023	36.563	-0.07789
36.794	-0.07036	36.605	-0.07804
36.856	-0.07049	36.68	-0.0782
36.924	-0.07062	36.734	-0.07836
36.979	-0.07075	36.816	-0.07853
37.05	-0.07088	36.866	-0.07871
37.108	-0.07101	36.938	-0.0789
37.17	-0.07114	36.995	-0.0791
37.238	-0.07127	37.07	-0.07931
37.309	-0.0714	37.121	-0.07952
37.375	-0.07153	37.203	-0.07975
37.437	-0.07166	37.28	-0.07999
37.516	-0.0718	37.338	-0.08024
37.565	-0.07194	37.397	-0.0805
37.64	-0.07209	37.474	-0.08077
37.696	-0.07224	37.544	-0.08106
37.758	-0.0724	37.606	-0.08136
37.838	-0.07257	37.647	-0.08167
37.902	-0.07275	37.729	-0.08199
37.973	-0.07294	37.789	-0.08233
38.021	-0.07314	37.873	-0.08268
38.089	-0.07336	37.946	-0.08303
38.168	-0.07359	38.012	-0.08341
38.236	-0.07385	38.089	-0.08379
38.309	-0.07412	38.148	-0.08418
38.39	-0.07442	38.208	-0.08458
38.453	-0.07474	38.289	-0.08499
38.527	-0.07509	38.358	-0.08542
38.596	-0.07546	38.437	-0.08584
38.661	-0.07586	38.531	-0.08628
38.744	-0.0763	38.583	-0.08672
38.812	-0.07677	38.651	-0.08717
38.892	-0.07727	38.728	-0.08763
38.948	-0.07781	38.825	-0.08808
39.026	-0.07839	38.877	-0.08854
39.116	-0.079	38.937	-0.08901
39.194	-0.07966	39.037	-0.08947
39.274	-0.08035	39.1	-0.08994
39.345	-0.08109	39.191	-0.0904
39.414	-0.08187	39.259	-0.09086
39.507	-0.08269	39.329	-0.09133
39.585	-0.08356	39.417	-0.09178
39.655	-0.08446	39.502	-0.09224
39.726	-0.08541	39.579	-0.09269
39.787	-0.0864	39.661	-0.09314
39.882	-0.08743	39.734	-0.09358
39.949	-0.0885	39.82	-0.09401
40.054	-0.08961	39.899	-0.09444
40.119	-0.09076	39.973	-0.09486
40.199	-0.09194	40.057	-0.09528
40.27	-0.09315	40.134	-0.09569
40.35	-0.09439	40.211	-0.09609
40.432	-0.09566	40.28	-0.09648
40.514	-0.09696	40.375	-0.09686
40.604	-0.09829	40.469	-0.09723
40.684	-0.09963	40.549	-0.0976
40.77	-0.10099	40.636	-0.09796
40.852	-0.10236	40.707	-0.09831
40.936	-0.10375	40.785	-0.09864
41.017	-0.10514	40.868	-0.09898
41.097	-0.10654	40.964	-0.0993
41.192	-0.10794	41.052	-0.09961
41.26	-0.10933	41.131	-0.09992
41.348	-0.11072	41.221	-0.10021
41.441	-0.1121	41.302	-0.1005
41.516	-0.11347	41.382	-0.10078
41.619	-0.11482	41.484	-0.10105
41.713	-0.11615	41.557	-0.10131
41.776	-0.11746	41.646	-0.10157
41.87	-0.11874	41.738	-0.10182
41.962	-0.11999	41.826	-0.10205
42.052	-0.12121	41.926	-0.10229
42.14	-0.12239	41.996	-0.10251
42.207	-0.12353	42.097	-0.10272
42.311	-0.12464	42.177	-0.10293
42.41	-0.1257	42.262	-0.10313
42.473	-0.12671	42.357	-0.10332
42.575	-0.12767	42.442	-0.1035
42.663	-0.12858	42.543	-0.10368
42.764	-0.12944	42.627	-0.10385
42.841	-0.13024	42.726	-0.104
42.935	-0.13099	42.815	-0.10415
43.047	-0.13167	42.907	-0.10429
43.131	-0.1323	42.998	-0.10443
43.214	-0.13287	43.089	-0.10455
43.309	-0.13337	43.183	-0.10466
43.4	-0.13381	43.275	-0.10476
43.503	-0.13418	43.386	-0.10486
43.599	-0.13449	43.465	-0.10494
43.689	-0.13473	43.576	-0.10502
43.773	-0.1349	43.667	-0.10508
43.88	-0.135	43.755	-0.10513
43.96	-0.13504	43.849	-0.10518
44.062	-0.13501	43.963	-0.10521
44.142	-0.13491	44.041	-0.10523
44.251	-0.13475	44.126	-0.10524
44.353	-0.13451	44.225	-0.10524
44.453	-0.13421	44.334	-0.10523
44.546	-0.13384	44.429	-0.10521
44.639	-0.13341	44.525	-0.10517
44.741	-0.13291	44.627	-0.10513
44.82	-0.13234	44.713	-0.10507
44.945	-0.13171	44.819	-0.10501
45.027	-0.13101	44.913	-0.10493
45.137	-0.13025	44.994	-0.10484
45.222	-0.12943	45.096	-0.10474
45.333	-0.12855	45.213	-0.10463
45.443	-0.12761	45.315	-0.10452
45.532	-0.12661	45.409	-0.10439
45.632	-0.12555	45.505	-0.10425
45.733	-0.12444	45.613	-0.10409
45.824	-0.12327	45.698	-0.10393
45.934	-0.12206	45.818	-0.10376
46.036	-0.12079	45.908	-0.10359
46.13	-0.11947	46.011	-0.1034
46.228	-0.1181	46.109	-0.1032
46.333	-0.11669	46.218	-0.10299
46.444	-0.11524	46.323	-0.10278
46.538	-0.11374	46.434	-0.10255
46.656	-0.1122	46.531	-0.10232
46.759	-0.11063	46.642	-0.10208
46.867	-0.10901	46.74	-0.10183
46.951	-0.10737	46.83	-0.10157
47.066	-0.10568	46.946	-0.10131
47.174	-0.10397	47.041	-0.10103
47.274	-0.10223	47.155	-0.10075
47.376	-0.10046	47.247	-0.10047
47.477	-0.09867	47.368	-0.10018
47.586	-0.09685	47.472	-0.09988
47.694	-0.09502	47.569	-0.09958
47.788	-0.09316	47.68	-0.09927
47.899	-0.09128	47.779	-0.09895
48.005	-0.08939	47.903	-0.09863
48.104	-0.08749	48.005	-0.09831
48.214	-0.08558	48.093	-0.09798
48.33	-0.08366	48.217	-0.09765
48.436	-0.08173	48.319	-0.09732
48.538	-0.07979	48.431	-0.09698
48.655	-0.07786	48.543	-0.09664
48.768	-0.07592	48.647	-0.0963
48.877	-0.07399	48.748	-0.09596
48.98	-0.07205	48.852	-0.09562
49.09	-0.07013	48.97	-0.09528
49.203	-0.06822	49.076	-0.09494
49.306	-0.06631	49.177	-0.0946
49.424	-0.06442	49.293	-0.09425
49.52	-0.06255	49.409	-0.09391
49.641	-0.06069	49.514	-0.09358
49.74	-0.05885	49.644	-0.09324
49.84	-0.05704	49.744	-0.09291
49.96	-0.05525	49.841	-0.09257
50.083	-0.05349	49.946	-0.09224
50.165	-0.05176	50.088	-0.09191
50.289	-0.05006	50.174	-0.09159
50.403	-0.0484	50.291	-0.09127
50.492	-0.04677	50.389	-0.09094
50.606	-0.04518	50.512	-0.09063
50.726	-0.04363	50.618	-0.09031
50.834	-0.04213	50.718	-0.08999
50.97	-0.04067	50.86	-0.08968
51.075	-0.03926	50.96	-0.08937
51.18	-0.03789	51.053	-0.08905
51.299	-0.03658	51.17	-0.08874
51.412	-0.03532	51.292	-0.08843
51.508	-0.03412	51.418	-0.08811
51.613	-0.03296	51.529	-0.0878
51.732	-0.03187	51.636	-0.08748
51.869	-0.03084	51.756	-0.08716
51.981	-0.02986	51.864	-0.08683
52.1	-0.02894	51.976	-0.0865
52.198	-0.02809	52.109	-0.08616
52.315	-0.0273	52.216	-0.08582
52.437	-0.02656	52.336	-0.08547
52.534	-0.0259	52.429	-0.08511
52.662	-0.02529	52.58	-0.08475
52.78	-0.02475	52.675	-0.08437
52.898	-0.02427	52.79	-0.08398
53	-0.02386	52.892	-0.08359
53.118	-0.02351	53.008	-0.08318
53.25	-0.02322	53.132	-0.08276
53.352	-0.02299	53.243	-0.08233
53.461	-0.02283	53.363	-0.08188
53.595	-0.02273	53.481	-0.08142
53.708	-0.02268	53.599	-0.08095
53.82	-0.02269	53.709	-0.08047
53.941	-0.02276	53.838	-0.07997
54.054	-0.02289	53.934	-0.07946
54.159	-0.02306	54.053	-0.07893
54.286	-0.02329	54.186	-0.0784
54.398	-0.02357	54.28	-0.07785
54.514	-0.0239	54.411	-0.07728
54.628	-0.02427	54.517	-0.07671
54.776	-0.02468	54.646	-0.07612
54.86	-0.02514	54.777	-0.07553
54.989	-0.02563	54.862	-0.07492
55.105	-0.02615	55.003	-0.0743
55.231	-0.02671	55.11	-0.07368
55.356	-0.02729	55.23	-0.07305
55.476	-0.0279	55.346	-0.07241
55.585	-0.02852	55.452	-0.07177
55.71	-0.02917	55.595	-0.07113
55.828	-0.02983	55.708	-0.07048
55.921	-0.03051	55.83	-0.06983
56.039	-0.03118	55.952	-0.06918
56.174	-0.03187	56.059	-0.06853
56.28	-0.03255	56.187	-0.06789
56.397	-0.03323	56.301	-0.06725
56.521	-0.0339	56.428	-0.06661
56.64	-0.03456	56.536	-0.06598
56.772	-0.03521	56.671	-0.06536
56.889	-0.03584	56.788	-0.06474
57.02	-0.03645	56.917	-0.06414
57.131	-0.03704	57.03	-0.06355
57.268	-0.0376	57.152	-0.06296
57.362	-0.03813	57.273	-0.06239
57.471	-0.03862	57.386	-0.06184
57.613	-0.03908	57.495	-0.0613
57.738	-0.03951	57.617	-0.06077
57.85	-0.0399	57.741	-0.06026
57.965	-0.04024	57.872	-0.05977
58.093	-0.04054	57.981	-0.05929
58.201	-0.0408	58.112	-0.05883
58.319	-0.04102	58.231	-0.05839
58.447	-0.04118	58.351	-0.05797
58.558	-0.0413	58.471	-0.05756
58.701	-0.04137	58.597	-0.05717
58.799	-0.0414	58.717	-0.0568
58.922	-0.04137	58.822	-0.05645
59.067	-0.0413	58.957	-0.05612
59.194	-0.04118	59.057	-0.0558
59.287	-0.04102	59.198	-0.0555
59.413	-0.04081	59.314	-0.05522
59.536	-0.04055	59.452	-0.05496
59.674	-0.04025	59.56	-0.05471
59.778	-0.0399	59.681	-0.05447
59.919	-0.03951	59.818	-0.05425
60.035	-0.03908	59.929	-0.05405
60.156	-0.03862	60.045	-0.05385
60.261	-0.03811	60.166	-0.05368
60.394	-0.03757	60.302	-0.05351
60.536	-0.03699	60.423	-0.05335
60.636	-0.03638	60.543	-0.0532
60.771	-0.03574	60.668	-0.05306
60.883	-0.03508	60.787	-0.05294
61.022	-0.03438	60.916	-0.05281
61.134	-0.03366	61.038	-0.0527
61.268	-0.03291	61.168	-0.05258
61.379	-0.03215	61.283	-0.05248
61.492	-0.03136	61.408	-0.05237
61.62	-0.03055	61.537	-0.05227
61.76	-0.02973	61.669	-0.05217
61.879	-0.0289	61.792	-0.05207
61.997	-0.02805	61.884	-0.05197
62.12	-0.02719	62.01	-0.05187
62.247	-0.02631	62.155	-0.05177
62.369	-0.02544	62.261	-0.05166
62.492	-0.02455	62.407	-0.05155
62.612	-0.02366	62.51	-0.05143
62.753	-0.02277	62.654	-0.05131
62.861	-0.02187	62.774	-0.05118
62.977	-0.02097	62.903	-0.05104
63.091	-0.02007	63.034	-0.0509
63.23	-0.01918	63.142	-0.05074
63.357	-0.01829	63.269	-0.05058
63.476	-0.0174	63.395	-0.0504
63.603	-0.01651	63.53	-0.05022
63.749	-0.01564	63.621	-0.05002
63.864	-0.01477	63.764	-0.04981
63.991	-0.0139	63.896	-0.04959
64.11	-0.01305	64.011	-0.04936
64.241	-0.0122	64.143	-0.04911
64.369	-0.01137	64.273	-0.04885
64.482	-0.01055	64.391	-0.04858
64.617	-0.00973	64.511	-0.04829
64.732	-0.00893	64.653	-0.04799
64.842	-0.00814	64.772	-0.04767
64.981	-0.00736	64.887	-0.04734
65.124	-0.0066	65.015	-0.04699
65.233	-0.00584	65.141	-0.04663
65.36	-0.0051	65.258	-0.04625
65.492	-0.00437	65.386	-0.04586
65.626	-0.00365	65.523	-0.04546
65.742	-0.00295	65.647	-0.04504
65.867	-0.00225	65.767	-0.04461
65.988	-0.00157	65.891	-0.04417
66.112	-0.000895807	66.02	-0.04371
66.237	-0.000232469	66.136	-0.04324
66.348	0.00042126	66.262	-0.04276
66.473	0.00107	66.39	-0.04226
66.607	0.0017	66.512	-0.04176
66.74	0.00233	66.642	-0.04124
66.862	0.00295	66.755	-0.04072
66.997	0.00356	66.906	-0.04018
67.115	0.00417	67.015	-0.03964
67.247	0.00477	67.147	-0.03909
67.364	0.00537	67.278	-0.03853
67.492	0.00596	67.394	-0.03797
67.614	0.00655	67.525	-0.0374
67.752	0.00713	67.643	-0.03683
67.879	0.00771	67.786	-0.03625
68.017	0.00829	67.909	-0.03568
68.134	0.00887	68.032	-0.03509
68.252	0.00944	68.163	-0.03451
68.38	0.01001	68.298	-0.03393
68.506	0.01057	68.414	-0.03335
68.64	0.01114	68.541	-0.03277
68.751	0.0117	68.674	-0.03219
68.877	0.01226	68.78	-0.03161
68.995	0.01282	68.923	-0.03104
69.115	0.01337	69.048	-0.03047
69.246	0.01392	69.178	-0.02991
69.378	0.01447	69.294	-0.02936
69.514	0.01501	69.431	-0.02881
69.632	0.01555	69.564	-0.02827
69.768	0.01609	69.68	-0.02773
69.897	0.01662	69.798	-0.02721
70.006	0.01714	69.939	-0.02669
70.146	0.01766	70.071	-0.02619
70.271	0.01817	70.193	-0.02569
70.398	0.01868	70.307	-0.02521
70.544	0.01917	70.431	-0.02473
70.657	0.01966	70.553	-0.02427
70.781	0.02014	70.691	-0.02383
70.915	0.02061	70.825	-0.02339
71.03	0.02107	70.94	-0.02297
71.154	0.02151	71.088	-0.02256
71.279	0.02195	71.218	-0.02216
71.415	0.02237	71.351	-0.02178
71.543	0.02279	71.473	-0.02141
71.678	0.02318	71.589	-0.02106
71.796	0.02357	71.722	-0.02072
71.916	0.02394	71.84	-0.0204
72.054	0.0243	71.973	-0.02009
72.191	0.02464	72.09	-0.0198
72.3	0.02497	72.238	-0.01952
72.434	0.02528	72.367	-0.01926
72.566	0.02558	72.491	-0.01902
72.673	0.02586	72.615	-0.01879
72.811	0.02613	72.747	-0.01857
72.933	0.02638	72.855	-0.01837
73.068	0.02662	72.986	-0.01819
73.19	0.02685	73.128	-0.01802
73.321	0.02706	73.245	-0.01787
73.444	0.02726	73.373	-0.01773
73.554	0.02744	73.516	-0.01762
73.698	0.02761	73.633	-0.01751
73.818	0.02777	73.765	-0.01743
73.947	0.02792	73.887	-0.01735
74.073	0.02805	74.005	-0.0173
74.216	0.02818	74.145	-0.01726
74.328	0.0283	74.273	-0.01724
74.453	0.0284	74.384	-0.01723
74.583	0.0285	74.518	-0.01725
74.714	0.02859	74.649	-0.01727
74.837	0.02868	74.791	-0.01732
74.969	0.02876	74.906	-0.01738
75.092	0.02883	75.029	-0.01746
75.202	0.0289	75.168	-0.01755
75.35	0.02897	75.295	-0.01766
75.462	0.02903	75.427	-0.01779
75.603	0.02909	75.544	-0.01794
75.729	0.02915	75.671	-0.0181
75.851	0.0292	75.803	-0.01828
75.986	0.02926	75.936	-0.01848
76.12	0.02932	76.062	-0.0187
76.235	0.02937	76.192	-0.01893
76.372	0.02943	76.318	-0.01918
76.498	0.02949	76.453	-0.01945
76.61	0.02955	76.568	-0.01974
76.757	0.02961	76.709	-0.02004
76.875	0.02967	76.825	-0.02036
77.016	0.02973	76.953	-0.0207
77.139	0.0298	77.076	-0.02105
77.259	0.02986	77.215	-0.02143
77.386	0.02993	77.343	-0.02182
77.51	0.02999	77.478	-0.02222
77.639	0.03005	77.603	-0.02265
77.761	0.03012	77.736	-0.02309
77.906	0.03018	77.846	-0.02355
78.039	0.03024	77.987	-0.02402
78.156	0.03029	78.119	-0.02451
78.292	0.03034	78.231	-0.02502
78.414	0.03039	78.38	-0.02554
78.539	0.03043	78.496	-0.02608
78.663	0.03046	78.639	-0.02664
78.793	0.03048	78.762	-0.02721
78.917	0.0305	78.895	-0.0278
79.059	0.0305	79.022	-0.02841
79.18	0.03049	79.151	-0.02903
79.296	0.03047	79.283	-0.02967
79.413	0.03043	79.407	-0.03032
79.559	0.03038	79.553	-0.03099
79.69	0.03031	79.668	-0.03168
79.817	0.03023	79.793	-0.03238
79.944	0.03012	79.935	-0.0331
80.074	0.03	80.06	-0.03384
80.193	0.02985	80.188	-0.0346
80.313	0.02968	80.321	-0.03537
80.452	0.02949	80.442	-0.03616
80.583	0.02927	80.576	-0.03697
80.722	0.02903	80.731	-0.0378
80.838	0.02876	80.827	-0.03865
80.956	0.02846	80.971	-0.03952
81.088	0.02814	81.108	-0.04041
81.219	0.02779	81.226	-0.04132
81.346	0.02741	81.356	-0.04225
81.472	0.027	81.492	-0.04321
81.618	0.02655	81.623	-0.04418
81.744	0.02608	81.741	-0.04518
81.87	0.02558	81.863	-0.0462
81.997	0.02505	82.002	-0.04725
82.107	0.02448	82.143	-0.04832
82.262	0.02388	82.278	-0.04942
82.386	0.02325	82.396	-0.05054
82.517	0.0226	82.537	-0.05168
82.632	0.0219	82.664	-0.05285
82.763	0.02118	82.793	-0.05405
82.895	0.02043	82.911	-0.05528
83.028	0.01965	83.049	-0.05653
83.149	0.01883	83.17	-0.0578
83.283	0.01799	83.308	-0.0591
83.412	0.01712	83.433	-0.06043
83.545	0.01622	83.563	-0.06179
83.674	0.01529	83.695	-0.06317
83.799	0.01434	83.827	-0.06458
83.926	0.01336	83.965	-0.06601
84.071	0.01235	84.093	-0.06746
84.196	0.01132	84.216	-0.06894
84.321	0.01027	84.36	-0.07045
84.447	0.0092	84.474	-0.07198
84.576	0.00811	84.605	-0.07352
84.706	0.007	84.723	-0.0751
84.835	0.00587	84.882	-0.07669
84.961	0.00472	85.002	-0.0783
85.092	0.00357	85.135	-0.07993
85.222	0.0024	85.256	-0.08157
85.348	0.00122	85.393	-0.08324
85.479	2.86961e-05	85.524	-0.08492
85.619	-0.00117	85.665	-0.08661
85.746	-0.00236	85.791	-0.08832
85.87	-0.00356	85.921	-0.09004
85.999	-0.00476	86.035	-0.09177
86.137	-0.00596	86.18	-0.09351
86.25	-0.00715	86.316	-0.09526
86.381	-0.00834	86.451	-0.09701
86.522	-0.00951	86.572	-0.09878
86.65	-0.01067	86.701	-0.10054
86.782	-0.01181	86.835	-0.10231
86.909	-0.01294	86.974	-0.10409
87.038	-0.01405	87.103	-0.10586
87.165	-0.01513	87.244	-0.10764
87.307	-0.01618	87.354	-0.10942
87.433	-0.01721	87.493	-0.11119
87.548	-0.0182	87.628	-0.11297
87.7	-0.01916	87.76	-0.11474
87.831	-0.02009	87.879	-0.11651
87.96	-0.02097	88.013	-0.11827
88.085	-0.02181	88.15	-0.12003
88.215	-0.02261	88.293	-0.12178
88.35	-0.02336	88.412	-0.12353
88.472	-0.02406	88.541	-0.12527
88.613	-0.02472	88.683	-0.127
88.729	-0.02532	88.806	-0.12872
88.869	-0.02586	88.955	-0.13044
89.002	-0.02636	89.075	-0.13215
89.136	-0.02679	89.208	-0.13385
89.263	-0.02717	89.343	-0.13554
89.397	-0.02749	89.475	-0.13723
89.517	-0.02776	89.594	-0.1389
89.663	-0.02796	89.732	-0.14057
89.782	-0.0281	89.862	-0.14222
89.914	-0.02819	89.998	-0.14387
90.053	-0.02821	90.138	-0.14551
90.181	-0.02818	90.276	-0.14714
90.32	-0.02809	90.405	-0.14876
90.451	-0.02795	90.536	-0.15038
90.577	-0.02775	90.67	-0.15198
90.705	-0.02749	90.812	-0.15358
90.86	-0.02719	90.924	-0.15517
90.97	-0.02683	91.067	-0.15675
91.118	-0.02642	91.202	-0.15832
91.248	-0.02597	91.338	-0.15988
91.369	-0.02548	91.458	-0.16144
91.508	-0.02494	91.573	-0.16299
91.644	-0.02437	91.737	-0.16453
91.774	-0.02376	91.862	-0.16607
91.905	-0.02312	91.996	-0.1676
92.029	-0.02245	92.132	-0.16912
92.16	-0.02176	92.265	-0.17064
92.307	-0.02104	92.397	-0.17214
92.436	-0.02031	92.54	-0.17365
92.563	-0.01956	92.661	-0.17514
92.695	-0.0188	92.803	-0.17663
92.831	-0.01804	92.933	-0.17811
92.977	-0.01727	93.07	-0.17958
93.095	-0.0165	93.19	-0.18105
93.232	-0.01574	93.337	-0.18251
93.344	-0.01499	93.458	-0.18396
93.484	-0.01426	93.608	-0.18541
93.633	-0.01354	93.732	-0.18684
93.754	-0.01284	93.872	-0.18827
93.893	-0.01217	93.993	-0.18969
94.018	-0.01152	94.13	-0.19109
94.156	-0.01092	94.272	-0.19249
94.284	-0.01034	94.398	-0.19388
94.425	-0.00981	94.528	-0.19526
94.566	-0.00933	94.668	-0.19662
94.697	-0.00889	94.818	-0.19798
94.82	-0.00851	94.932	-0.19932
94.949	-0.00818	95.069	-0.20064
95.083	-0.00792	95.206	-0.20196
95.216	-0.00771	95.332	-0.20326
95.352	-0.00757	95.464	-0.20454
95.488	-0.0075	95.606	-0.20581
95.628	-0.0075	95.745	-0.20705
95.746	-0.00757	95.885	-0.20829
95.878	-0.00772	96.02	-0.2095
96.011	-0.00795	96.161	-0.21069
96.135	-0.00825	96.279	-0.21187
96.289	-0.00864	96.417	-0.21302
96.416	-0.00911	96.549	-0.21416
96.565	-0.00966	96.673	-0.21527
96.697	-0.0103	96.826	-0.21635
96.817	-0.01103	96.953	-0.21742
96.943	-0.01184	97.093	-0.21846
97.091	-0.01273	97.242	-0.21948
97.228	-0.01371	97.356	-0.22047
97.347	-0.01478	97.481	-0.22144
97.505	-0.01592	97.632	-0.22238
97.626	-0.01715	97.774	-0.2233
97.766	-0.01847	97.893	-0.22419
97.893	-0.01986	98.043	-0.22506
98.032	-0.02132	98.169	-0.2259
98.168	-0.02287	98.305	-0.22671
98.3	-0.02448	98.448	-0.2275
98.437	-0.02617	98.562	-0.22826
98.573	-0.02791	98.711	-0.229
98.696	-0.02973	98.836	-0.22971
98.826	-0.0316	98.988	-0.23039
98.958	-0.03352	99.1	-0.23106
99.1	-0.0355	99.232	-0.2317
99.236	-0.03752	99.384	-0.23231
99.384	-0.03958	99.524	-0.23291
99.522	-0.04168	99.652	-0.23348
99.641	-0.04381	99.786	-0.23403
99.778	-0.04597	99.913	-0.23456
99.913	-0.04815	100.063	-0.23508
100.043	-0.05035	100.205	-0.23557
100.186	-0.05256	100.335	-0.23606
100.31	-0.05478	100.47	-0.23652
100.447	-0.057	100.616	-0.23697
100.571	-0.05921	100.744	-0.23741
100.719	-0.06142	100.879	-0.23784
100.854	-0.06361	101.026	-0.23825
100.993	-0.06578	101.153	-0.23866
101.132	-0.06794	101.288	-0.23906
101.255	-0.07006	101.42	-0.23945
101.399	-0.07215	101.567	-0.23984
101.534	-0.0742	101.7	-0.24022
101.666	-0.07621	101.829	-0.2406
101.805	-0.07817	101.979	-0.24098
101.935	-0.08009	102.095	-0.24136
102.083	-0.08195	102.23	-0.24174
102.208	-0.08375	102.376	-0.24212
102.342	-0.08549	102.511	-0.24251
102.478	-0.08717	102.647	-0.2429
102.606	-0.08878	102.8	-0.24329
102.742	-0.09032	102.922	-0.24369
102.874	-0.09179	103.061	-0.2441
103.025	-0.09319	103.197	-0.24451
103.146	-0.0945	103.327	-0.24493
103.289	-0.09574	103.472	-0.24536
103.428	-0.0969	103.587	-0.24579
103.571	-0.09798	103.737	-0.24624
103.699	-0.09897	103.871	-0.24669
103.821	-0.09987	104.008	-0.24716
103.951	-0.1007	104.147	-0.24763
104.097	-0.10143	104.281	-0.24811
104.226	-0.10208	104.416	-0.2486
104.365	-0.10264	104.553	-0.24911
104.494	-0.10311	104.683	-0.24962
104.631	-0.10349	104.823	-0.25014
104.761	-0.10378	104.959	-0.25067
104.913	-0.10398	105.109	-0.25121
105.04	-0.1041	105.226	-0.25176
105.163	-0.10412	105.362	-0.25231
105.292	-0.10406	105.501	-0.25288
105.444	-0.10391	105.639	-0.25345
105.582	-0.10367	105.775	-0.25403
105.72	-0.10334	105.915	-0.25461
105.855	-0.10293	106.051	-0.25521
105.978	-0.10243	106.183	-0.2558
106.109	-0.10185	106.325	-0.25641
106.245	-0.10118	106.456	-0.25702
106.38	-0.10043	106.592	-0.25763
106.521	-0.09959	106.738	-0.25825
106.655	-0.09868	106.869	-0.25887
106.798	-0.09768	107.013	-0.25949
106.937	-0.0966	107.147	-0.26012
107.072	-0.09545	107.269	-0.26076
107.2	-0.09423	107.404	-0.26139
107.329	-0.09292	107.537	-0.26203
107.462	-0.09155	107.666	-0.26267
107.612	-0.0901	107.809	-0.26331
107.745	-0.08859	107.957	-0.26396
107.88	-0.08701	108.104	-0.2646
108.009	-0.08536	108.231	-0.26525
108.153	-0.08366	108.361	-0.2659
108.278	-0.08189	108.501	-0.26656
108.414	-0.08007	108.628	-0.26721
108.559	-0.07819	108.764	-0.26787
108.694	-0.07625	108.89	-0.26853
108.825	-0.07427	109.037	-0.26919
108.956	-0.07224	109.178	-0.26986
109.088	-0.07017	109.3	-0.27053
109.219	-0.06806	109.439	-0.2712
109.356	-0.06591	109.587	-0.27188
109.497	-0.06372	109.717	-0.27256
109.631	-0.06151	109.841	-0.27324
109.765	-0.05926	109.98	-0.27393
109.909	-0.057	110.124	-0.27463
110.039	-0.05471	110.255	-0.27533
110.176	-0.0524	110.408	-0.27604
110.306	-0.05008	110.519	-0.27675
110.425	-0.04775	110.657	-0.27747
110.574	-0.04541	110.791	-0.2782
110.72	-0.04307	110.919	-0.27894
110.843	-0.04072	111.06	-0.27969
110.978	-0.03839	111.202	-0.28044
111.107	-0.03605	111.34	-0.28121
111.254	-0.03373	111.471	-0.28199
111.386	-0.03142	111.603	-0.28278
111.514	-0.02913	111.743	-0.28358
111.654	-0.02686	111.889	-0.28439
111.789	-0.02461	112.031	-0.28522
111.916	-0.02239	112.156	-0.28606
112.046	-0.0202	112.287	-0.28692
112.191	-0.01804	112.417	-0.28779
112.33	-0.01592	112.559	-0.28869
112.467	-0.01383	112.685	-0.28959
112.602	-0.01179	112.831	-0.29052
112.732	-0.00979	112.961	-0.29146
112.865	-0.00783	113.095	-0.29243
112.993	-0.00593	113.238	-0.29341
113.134	-0.00407	113.375	-0.29442
113.254	-0.00227	113.489	-0.29544
113.41	-0.000525935	113.632	-0.29649
113.527	0.00116	113.781	-0.29756
113.652	0.00279	113.894	-0.29865
113.79	0.00436	114.054	-0.29977
113.935	0.00587	114.181	-0.30091
114.065	0.00731	114.311	-0.30208
114.193	0.00869	114.426	-0.30327
114.333	0.01	114.577	-0.30449
114.447	0.01125	114.716	-0.30573
114.591	0.01242	114.846	-0.307
114.738	0.01353	114.979	-0.30829
114.855	0.01457	115.104	-0.30961
115.004	0.01554	115.251	-0.31096
115.134	0.01644	115.378	-0.31233
115.27	0.01726	115.526	-0.31373
115.411	0.01802	115.658	-0.31516
115.543	0.0187	115.795	-0.31661
115.687	0.01932	115.914	-0.31809
115.809	0.01987	116.046	-0.3196
115.943	0.02034	116.197	-0.32114
116.075	0.02075	116.318	-0.3227
116.219	0.02109	116.442	-0.32428
116.35	0.02136	116.573	-0.3259
116.481	0.02157	116.707	-0.32754
116.614	0.02171	116.838	-0.3292
116.747	0.02179	116.98	-0.33089
116.884	0.02181	117.128	-0.33261
117.013	0.02176	117.258	-0.33435
117.134	0.02166	117.388	-0.33611
117.271	0.0215	117.532	-0.3379
117.417	0.02129	117.66	-0.33971
117.535	0.02102	117.805	-0.34154
117.672	0.0207	117.925	-0.3434
117.822	0.02033	118.062	-0.34528
117.938	0.01992	118.195	-0.34718
118.079	0.01946	118.341	-0.3491
118.212	0.01895	118.452	-0.35105
118.354	0.01841	118.596	-0.35301
118.46	0.01782	118.726	-0.35499
118.607	0.0172	118.868	-0.357
118.745	0.01655	118.988	-0.35902
118.878	0.01586	119.131	-0.36106
119.006	0.01514	119.259	-0.36312
119.134	0.01439	119.407	-0.36519
119.263	0.01361	119.531	-0.36729
119.405	0.01281	119.666	-0.3694
119.542	0.01198	119.801	-0.37152
119.671	0.01113	119.927	-0.37367
119.8	0.01027	120.063	-0.37582
119.946	0.00938	120.211	-0.37799
120.079	0.00848	120.311	-0.38018
120.21	0.00756	120.459	-0.38238
120.345	0.00663	120.602	-0.38459
120.478	0.00568	120.74	-0.38681
120.62	0.00472	120.862	-0.38905
120.75	0.00376	120.991	-0.3913
120.865	0.00278	121.127	-0.39356
121.007	0.0018	121.278	-0.39583
121.147	0.000812003	121.403	-0.39811
121.274	-0.000181519	121.531	-0.40041
121.401	-0.00118	121.664	-0.40271
121.539	-0.00218	121.791	-0.40502
121.683	-0.00318	121.919	-0.40734
121.798	-0.00418	122.065	-0.40967
121.94	-0.00518	122.202	-0.412
122.076	-0.00618	122.33	-0.41435
122.195	-0.00718	122.457	-0.4167
122.323	-0.00817	122.585	-0.41906
122.462	-0.00916	122.71	-0.42142
122.6	-0.01014	122.837	-0.42379
122.726	-0.01111	122.975	-0.42617
122.853	-0.01208	123.117	-0.42855
122.994	-0.01303	123.229	-0.43093
123.12	-0.01397	123.367	-0.43332
123.232	-0.0149	123.506	-0.43572
123.379	-0.01581	123.628	-0.43811
123.518	-0.01671	123.772	-0.44051
123.646	-0.01758	123.9	-0.44291
123.776	-0.01844	124.034	-0.44531
123.902	-0.01928	124.166	-0.44771
124.043	-0.02009	124.293	-0.45011
124.174	-0.02089	124.426	-0.45251
124.311	-0.02165	124.549	-0.45491
124.442	-0.02239	124.687	-0.45731
124.573	-0.02309	124.833	-0.4597
124.704	-0.02377	124.954	-0.46209
124.832	-0.02442	125.097	-0.46447
124.957	-0.02503	125.223	-0.46685
125.086	-0.0256	125.342	-0.46922
125.231	-0.02614	125.473	-0.47158
125.362	-0.02664	125.603	-0.47393
125.491	-0.02709	125.753	-0.47628
125.613	-0.02751	125.87	-0.47861
125.743	-0.02788	126.001	-0.48094
125.872	-0.02821	126.129	-0.48325
126.008	-0.02849	126.255	-0.48555
126.134	-0.02873	126.4	-0.48783
126.266	-0.02892	126.514	-0.4901
126.394	-0.02905	126.659	-0.49235
126.526	-0.02914	126.798	-0.49459
126.663	-0.02918	126.924	-0.49681
126.791	-0.02916	127.052	-0.49901
126.921	-0.0291	127.177	-0.5012
127.056	-0.02898	127.308	-0.50336
127.187	-0.0288	127.442	-0.50551
127.308	-0.02858	127.574	-0.50764
127.438	-0.0283	127.693	-0.50974
127.586	-0.02796	127.832	-0.51182
127.719	-0.02758	127.964	-0.51389
127.842	-0.02714	128.086	-0.51593
127.959	-0.02664	128.24	-0.51794
128.09	-0.0261	128.359	-0.51994
128.227	-0.0255	128.477	-0.52191
128.362	-0.02486	128.611	-0.52386
128.5	-0.02416	128.743	-0.52579
128.626	-0.02342	128.873	-0.52769
128.753	-0.02262	129.001	-0.52958
128.879	-0.02179	129.131	-0.53143
129.007	-0.02091	129.266	-0.53327
129.134	-0.01998	129.379	-0.53508
129.267	-0.01902	129.508	-0.53687
129.393	-0.01802	129.658	-0.53863
129.531	-0.01699	129.773	-0.54037
129.654	-0.01592	129.898	-0.54209
129.785	-0.01482	130.03	-0.54379
129.911	-0.0137	130.166	-0.54546
130.044	-0.01254	130.295	-0.54711
130.185	-0.01137	130.423	-0.54873
130.308	-0.01017	130.563	-0.55034
130.437	-0.00896	130.684	-0.55191
130.568	-0.00774	130.798	-0.55347
130.693	-0.0065	130.93	-0.555
130.821	-0.00526	131.075	-0.55651
130.948	-0.00401	131.192	-0.55799
131.087	-0.00276	131.327	-0.55945
131.209	-0.00151	131.453	-0.56089
131.327	-0.000260799	131.582	-0.5623
131.473	0.000978509	131.691	-0.56369
131.601	0.00221	131.836	-0.56504
131.736	0.00343	131.954	-0.56638
131.857	0.00463	132.09	-0.56768
131.99	0.00581	132.213	-0.56896
132.119	0.00698	132.351	-0.57021
132.239	0.00812	132.483	-0.57143
132.376	0.00924	132.607	-0.57262
132.499	0.01033	132.726	-0.57379
132.625	0.01139	132.862	-0.57492
132.753	0.01242	132.986	-0.57602
132.898	0.01342	133.124	-0.57708
133.019	0.01439	133.256	-0.57812
133.142	0.01532	133.376	-0.57912
133.279	0.01622	133.506	-0.58008
133.411	0.01708	133.623	-0.58101
133.52	0.0179	133.764	-0.5819
133.646	0.01868	133.89	-0.58275
133.779	0.01943	134.012	-0.58357
133.908	0.02013	134.137	-0.58435
134.044	0.0208	134.263	-0.58509
134.162	0.02142	134.405	-0.58579
134.293	0.02201	134.527	-0.58644
134.417	0.02256	134.657	-0.58706
134.538	0.02307	134.778	-0.58764
134.671	0.02354	134.894	-0.58817
134.804	0.02397	135.021	-0.58866
134.928	0.02437	135.166	-0.58911
135.051	0.02473	135.278	-0.58952
135.181	0.02505	135.4	-0.58988
135.307	0.02535	135.539	-0.59021
135.433	0.02561	135.663	-0.59049
135.574	0.02584	135.786	-0.59072
135.701	0.02604	135.912	-0.59092
135.82	0.02621	136.034	-0.59108
135.957	0.02635	136.166	-0.59119
136.079	0.02647	136.293	-0.59127
136.192	0.02657	136.421	-0.59131
136.322	0.02664	136.54	-0.59131
136.453	0.0267	136.672	-0.59127
136.584	0.02674	136.791	-0.5912
136.721	0.02676	136.925	-0.5911
136.843	0.02677	137.054	-0.59096
136.962	0.02676	137.168	-0.59079
137.091	0.02675	137.303	-0.59059
137.203	0.02672	137.428	-0.59037
137.336	0.02669	137.551	-0.59012
137.476	0.02666	137.681	-0.58984
137.589	0.02662	137.816	-0.58954
137.732	0.02658	137.937	-0.58922
137.853	0.02654	138.062	-0.58888
137.975	0.0265	138.185	-0.58852
138.107	0.02646	138.319	-0.58815
138.217	0.02643	138.441	-0.58777
138.363	0.0264	138.556	-0.58737
138.473	0.02638	138.693	-0.58696
138.606	0.02637	138.822	-0.58655
138.738	0.02637	138.936	-0.58613
138.863	0.02638	139.069	-0.5857
138.971	0.0264	139.197	-0.58527
139.118	0.02643	139.315	-0.58485
139.237	0.02647	139.44	-0.58442
139.368	0.02652	139.578	-0.58399
139.477	0.02658	139.683	-0.58357
139.611	0.02666	139.803	-0.58315
139.731	0.02675	139.935	-0.58274
139.86	0.02684	140.067	-0.58233
139.992	0.02695	140.2	-0.58193
140.107	0.02707	140.316	-0.58154
140.232	0.0272	140.441	-0.58116
140.357	0.02734	140.555	-0.58079
140.486	0.02748	140.68	-0.58043
140.604	0.02763	140.817	-0.58008
140.74	0.02779	140.939	-0.57974
140.87	0.02795	141.046	-0.57942
140.988	0.02811	141.18	-0.5791
141.109	0.02827	141.304	-0.5788
141.228	0.02843	141.429	-0.57851
141.363	0.02859	141.571	-0.57823
141.483	0.02875	141.677	-0.57796
141.611	0.0289	141.801	-0.57771
141.732	0.02904	141.924	-0.57746
141.852	0.02917	142.073	-0.57723
141.977	0.02929	142.175	-0.577
142.106	0.0294	142.297	-0.57679
142.229	0.0295	142.416	-0.57658
142.356	0.02958	142.545	-0.57638
142.476	0.02964	142.669	-0.57619
142.605	0.02969	142.799	-0.57601
142.729	0.02971	142.92	-0.57584
142.85	0.02971	143.046	-0.57567
142.955	0.02969	143.172	-0.57551
143.089	0.02965	143.283	-0.57536
143.224	0.02958	143.41	-0.57521
143.341	0.02949	143.54	-0.57507
143.472	0.02937	143.66	-0.57493
143.592	0.02922	143.775	-0.57479
143.705	0.02904	143.9	-0.57466
143.823	0.02883	144.024	-0.57453
143.944	0.0286	144.145	-0.57441
144.079	0.02833	144.273	-0.57429
144.205	0.02803	144.394	-0.57417
144.332	0.0277	144.503	-0.57405
144.458	0.02734	144.632	-0.57394
144.583	0.02695	144.758	-0.57383
144.699	0.02653	144.876	-0.57372
144.825	0.02607	145.004	-0.57361
144.947	0.02558	145.132	-0.57351
145.07	0.02506	145.243	-0.5734
145.191	0.02451	145.371	-0.5733
145.323	0.02392	145.475	-0.5732
145.435	0.0233	145.61	-0.5731
145.556	0.02265	145.734	-0.573
145.679	0.02196	145.837	-0.57291
145.8	0.02124	145.97	-0.57281
145.92	0.02049	146.093	-0.57272
146.043	0.0197	146.213	-0.57262
146.155	0.01888	146.347	-0.57253
146.289	0.01803	146.471	-0.57243
146.409	0.01714	146.591	-0.57234
146.544	0.01622	146.714	-0.57224
146.663	0.01527	146.837	-0.57214
146.791	0.01428	146.946	-0.57204
146.92	0.01326	147.066	-0.57194
147.042	0.01221	147.185	-0.57184
147.15	0.01112	147.307	-0.57173
147.269	0.01	147.433	-0.57162
147.388	0.00884	147.558	-0.5715
147.525	0.00765	147.678	-0.57138
147.636	0.00643	147.802	-0.57125
147.747	0.00518	147.937	-0.57111
147.873	0.00389	148.038	-0.57097
147.998	0.00257	148.164	-0.57081
148.122	0.00122	148.28	-0.57065
148.245	-0.000156201	148.396	-0.57047
148.374	-0.00157	148.522	-0.57029
148.485	-0.003	148.647	-0.57009
148.602	-0.00447	148.755	-0.56988
148.733	-0.00597	148.882	-0.56965
148.849	-0.00749	149.016	-0.56941
148.977	-0.00903	149.129	-0.56915
149.081	-0.0106	149.247	-0.56888
149.211	-0.01219	149.366	-0.56859
149.327	-0.01381	149.488	-0.56828
149.452	-0.01544	149.6	-0.56795
149.575	-0.01709	149.733	-0.5676
149.693	-0.01876	149.843	-0.56723
149.813	-0.02044	149.955	-0.56684
149.939	-0.02213	150.085	-0.56642
150.062	-0.02384	150.206	-0.56599
150.181	-0.02555	150.322	-0.56553
150.296	-0.02727	150.446	-0.56505
150.424	-0.029	150.56	-0.56454
150.533	-0.03073	150.685	-0.56401
150.645	-0.03246	150.811	-0.56346
150.775	-0.03419	150.919	-0.56289
150.893	-0.03591	151.039	-0.56229
151.02	-0.03763	151.163	-0.56166
151.133	-0.03934	151.282	-0.56101
151.26	-0.04105	151.403	-0.56034
151.357	-0.04273	151.517	-0.55965
151.487	-0.04441	151.654	-0.55893
151.618	-0.04606	151.768	-0.55819
151.75	-0.0477	151.884	-0.55742
151.869	-0.04932	151.992	-0.55664
151.98	-0.05091	152.111	-0.55583
152.098	-0.05247	152.238	-0.555
152.204	-0.05401	152.362	-0.55415
152.33	-0.05552	152.484	-0.55328
152.448	-0.05699	152.607	-0.55239
152.564	-0.05843	152.72	-0.55147
152.681	-0.05983	152.829	-0.55054
152.803	-0.06119	152.949	-0.54959
152.92	-0.06251	153.072	-0.54863
153.042	-0.06379	153.194	-0.54764
153.159	-0.06502	153.297	-0.54664
153.283	-0.0662	153.429	-0.54562
153.412	-0.06734	153.54	-0.54458
153.515	-0.06842	153.664	-0.54353
153.644	-0.06945	153.785	-0.54246
153.756	-0.07042	153.896	-0.54138
153.874	-0.07135	154.01	-0.54028
153.995	-0.07221	154.137	-0.53916
154.107	-0.07301	154.254	-0.53803
154.238	-0.07376	154.369	-0.53689
154.353	-0.07445	154.494	-0.53573
154.475	-0.07507	154.606	-0.53455
154.58	-0.07564	154.726	-0.53337
154.712	-0.07614	154.824	-0.53216
154.834	-0.07658	154.954	-0.53094
154.95	-0.07696	155.078	-0.52971
155.071	-0.07727	155.195	-0.52846
155.183	-0.07753	155.308	-0.5272
155.29	-0.07772	155.413	-0.52592
155.406	-0.07786	155.54	-0.52463
155.534	-0.07793	155.668	-0.52333
155.641	-0.07795	155.778	-0.522
155.765	-0.07791	155.899	-0.52066
155.878	-0.07782	156.008	-0.51931
156	-0.07768	156.138	-0.51794
156.115	-0.07748	156.239	-0.51656
156.225	-0.07724	156.374	-0.51516
156.342	-0.07695	156.478	-0.51374
156.459	-0.07662	156.604	-0.51231
156.574	-0.07625	156.708	-0.51087
156.698	-0.07585	156.83	-0.50941
156.813	-0.07541	156.946	-0.50794
156.919	-0.07495	157.072	-0.50645
157.044	-0.07446	157.181	-0.50494
157.161	-0.07394	157.305	-0.50343
157.265	-0.07341	157.422	-0.5019
157.389	-0.07287	157.537	-0.50035
157.513	-0.07231	157.645	-0.4988
157.625	-0.07175	157.771	-0.49723
157.741	-0.07118	157.881	-0.49565
157.862	-0.07062	157.999	-0.49406
157.973	-0.07006	158.115	-0.49247
158.097	-0.06952	158.225	-0.49086
158.211	-0.06898	158.342	-0.48924
158.322	-0.06846	158.46	-0.48762
158.445	-0.06797	158.555	-0.48599
158.559	-0.06749	158.684	-0.48436
158.673	-0.06705	158.812	-0.48272
158.79	-0.06663	158.922	-0.48107
158.907	-0.06624	159.048	-0.47943
159.017	-0.06589	159.166	-0.47778
159.136	-0.06558	159.272	-0.47613
159.258	-0.06531	159.396	-0.47448
159.373	-0.06508	159.499	-0.47283
159.482	-0.06489	159.627	-0.47119
159.603	-0.06475	159.737	-0.46955
159.711	-0.06465	159.847	-0.46791
159.824	-0.0646	159.961	-0.46628
159.961	-0.06459	160.092	-0.46465
160.066	-0.06463	160.204	-0.46303
160.177	-0.06472	160.31	-0.46142
160.289	-0.06485	160.425	-0.45982
160.398	-0.06503	160.55	-0.45822
160.524	-0.06525	160.665	-0.45664
160.637	-0.06552	160.773	-0.45507
160.763	-0.06582	160.885	-0.45351
160.868	-0.06617	161.006	-0.45196
160.987	-0.06655	161.114	-0.45042
161.094	-0.06697	161.22	-0.4489
161.21	-0.06742	161.34	-0.44739
161.335	-0.0679	161.467	-0.4459
161.464	-0.0684	161.583	-0.44443
161.561	-0.06893	161.682	-0.44297
161.669	-0.06949	161.813	-0.44152
161.792	-0.07006	161.919	-0.4401
161.903	-0.07064	162.045	-0.43869
162.016	-0.07123	162.142	-0.43729
162.125	-0.07183	162.275	-0.43592
162.246	-0.07244	162.383	-0.43456
162.36	-0.07305	162.499	-0.43323
162.474	-0.07365	162.594	-0.43191
162.593	-0.07425	162.713	-0.43061
162.71	-0.07483	162.822	-0.42932
162.82	-0.07541	162.933	-0.42806
162.939	-0.07597	163.043	-0.42682
163.05	-0.07651	163.169	-0.42559
163.151	-0.07702	163.284	-0.42439
163.276	-0.07751	163.401	-0.4232
163.389	-0.07798	163.504	-0.42204
163.508	-0.07841	163.619	-0.42089
163.611	-0.07882	163.733	-0.41976
163.725	-0.07919	163.846	-0.41865
163.847	-0.07952	163.957	-0.41757
163.949	-0.07982	164.076	-0.4165
164.07	-0.08008	164.191	-0.41545
164.177	-0.0803	164.308	-0.41441
164.285	-0.08047	164.417	-0.4134
164.401	-0.08061	164.525	-0.41241
164.521	-0.08071	164.652	-0.41144
164.624	-0.08077	164.763	-0.41048
164.75	-0.08078	164.877	-0.40955
164.857	-0.08076	164.977	-0.40863
164.974	-0.0807	165.089	-0.40773
165.089	-0.08059	165.212	-0.40685
165.193	-0.08046	165.319	-0.40599
165.298	-0.08028	165.44	-0.40515
165.404	-0.08007	165.549	-0.40433
165.526	-0.07983	165.654	-0.40352
165.641	-0.07956	165.776	-0.40274
165.761	-0.07926	165.897	-0.40197
165.882	-0.07893	166.009	-0.40122
165.981	-0.07859	166.12	-0.40048
166.073	-0.07822	166.232	-0.39977
166.206	-0.07783	166.34	-0.39907
166.323	-0.07742	166.459	-0.39838
166.43	-0.07701	166.575	-0.39772
166.536	-0.07658	166.678	-0.39707
166.65	-0.07615	166.793	-0.39643
166.784	-0.07571	166.911	-0.39581
166.895	-0.07528	167.01	-0.39521
166.991	-0.07484	167.124	-0.39462
167.094	-0.07442	167.242	-0.39404
167.232	-0.07399	167.352	-0.39347
167.324	-0.07358	167.464	-0.39292
167.44	-0.07319	167.563	-0.39238
167.561	-0.07281	167.671	-0.39185
167.669	-0.07245	167.779	-0.39133
167.783	-0.07211	167.908	-0.39082
167.891	-0.0718	168.026	-0.39032
167.999	-0.07151	168.143	-0.38983
168.11	-0.07125	168.253	-0.38935
168.223	-0.07102	168.354	-0.38887
168.339	-0.07083	168.465	-0.38839
168.459	-0.07067	168.587	-0.38792
168.556	-0.07054	168.676	-0.38746
168.662	-0.07046	168.804	-0.38699
168.776	-0.07041	168.914	-0.38653
168.89	-0.0704	169.024	-0.38606
168.997	-0.07043	169.133	-0.3856
169.118	-0.0705	169.25	-0.38514
169.233	-0.07062	169.353	-0.38467
169.343	-0.07077	169.471	-0.38419
169.445	-0.07097	169.574	-0.38372
169.549	-0.07121	169.689	-0.38323
169.673	-0.0715	169.805	-0.38274
169.775	-0.07182	169.925	-0.38224
169.891	-0.07219	170.032	-0.38173
170.017	-0.0726	170.128	-0.38121
170.124	-0.07305	170.252	-0.38068
170.232	-0.07354	170.356	-0.38014
170.341	-0.07407	170.457	-0.37959
170.45	-0.07464	170.567	-0.37902
170.556	-0.07524	170.667	-0.37844
170.67	-0.07588	170.796	-0.37784
170.783	-0.07655	170.895	-0.37723
170.895	-0.07725	171.012	-0.3766
171.003	-0.07799	171.123	-0.37595
171.116	-0.07875	171.23	-0.37529
171.225	-0.07954	171.358	-0.37461
171.334	-0.08035	171.458	-0.37391
171.443	-0.08119	171.558	-0.37319
171.551	-0.08205	171.678	-0.37245
171.668	-0.08293	171.798	-0.3717
171.771	-0.08382	171.91	-0.37093
171.881	-0.08473	172.016	-0.37014
171.986	-0.08564	172.127	-0.36933
172.112	-0.08657	172.232	-0.36851
172.229	-0.08751	172.346	-0.36767
172.318	-0.08845	172.461	-0.36681
172.435	-0.08939	172.567	-0.36593
172.526	-0.09033	172.665	-0.36505
172.657	-0.09127	172.778	-0.36414
172.766	-0.09221	172.898	-0.36323
172.873	-0.09313	172.999	-0.3623
172.981	-0.09405	173.118	-0.36136
173.086	-0.09496	173.228	-0.36041
173.195	-0.09586	173.333	-0.35945
173.305	-0.09674	173.449	-0.35848
173.413	-0.0976	173.551	-0.35751
173.531	-0.09844	173.665	-0.35653
173.646	-0.09927	173.779	-0.35554
173.752	-0.10007	173.869	-0.35456
173.867	-0.10085	173.986	-0.35357
173.969	-0.10161	174.098	-0.35257
174.084	-0.10234	174.215	-0.35158
174.187	-0.10304	174.32	-0.3506
174.294	-0.10372	174.427	-0.34961
174.398	-0.10437	174.537	-0.34863
174.5	-0.105	174.64	-0.34765
174.62	-0.1056	174.739	-0.34668
174.734	-0.10617	174.873	-0.34571
174.86	-0.10672	174.968	-0.34476
174.95	-0.10724	175.094	-0.34381
175.053	-0.10774	175.183	-0.34286
175.166	-0.10822	175.302	-0.34193
175.273	-0.10867	175.398	-0.34101
175.386	-0.1091	175.511	-0.3401
175.488	-0.10952	175.622	-0.33919
175.595	-0.10991	175.729	-0.3383
175.712	-0.1103	175.851	-0.33742
175.821	-0.11067	175.945	-0.33655
175.928	-0.11103	176.059	-0.33568
176.027	-0.11138	176.165	-0.33483
176.138	-0.11173	176.269	-0.33399
176.255	-0.11208	176.385	-0.33315
176.354	-0.11243	176.492	-0.33232
176.469	-0.11278	176.595	-0.3315
176.579	-0.11314	176.715	-0.33069
176.689	-0.11351	176.823	-0.32988
176.781	-0.11389	176.924	-0.32908
176.882	-0.11428	177.046	-0.32828
177	-0.1147	177.148	-0.32748
177.117	-0.11514	177.26	-0.32668
177.215	-0.11561	177.371	-0.32588
177.314	-0.1161	177.462	-0.32508
177.433	-0.11662	177.57	-0.32428
177.542	-0.11718	177.68	-0.32347
177.65	-0.11777	177.795	-0.32266
177.759	-0.11841	177.906	-0.32183
177.868	-0.11908	178.014	-0.321
177.973	-0.1198	178.114	-0.32016
178.083	-0.12056	178.231	-0.31931
178.2	-0.12138	178.335	-0.31845
178.299	-0.12224	178.449	-0.31757
178.4	-0.12315	178.548	-0.31668
178.504	-0.12412	178.656	-0.31576
178.62	-0.12513	178.771	-0.31484
178.722	-0.12621	178.883	-0.31389
178.839	-0.12733	178.986	-0.31292
178.938	-0.12851	179.087	-0.31193
179.043	-0.12975	179.194	-0.31092
179.156	-0.13104	179.297	-0.30989
179.255	-0.13238	179.406	-0.30883
179.372	-0.13378	179.504	-0.30775
179.474	-0.13523	179.62	-0.30665
179.587	-0.13673	179.727	-0.30552
179.696	-0.13827	179.836	-0.30437
179.803	-0.13987	179.939	-0.3032
179.919	-0.1415	180.042	-0.302
180.027	-0.14318	180.149	-0.30079
180.126	-0.14489	180.247	-0.29954
180.234	-0.14664	180.366	-0.29828
180.343	-0.14842	180.472	-0.297
180.446	-0.15023	180.588	-0.2957
180.55	-0.15206	180.695	-0.29438
180.663	-0.15391	180.791	-0.29305
180.757	-0.15578	180.897	-0.2917
180.866	-0.15765	181.014	-0.29034
180.982	-0.15953	181.124	-0.28897
181.091	-0.16141	181.224	-0.28759
181.199	-0.16329	181.325	-0.2862
181.298	-0.16515	181.435	-0.28481
181.407	-0.16701	181.553	-0.28342
181.513	-0.16884	181.652	-0.28203
181.622	-0.17064	181.759	-0.28064
181.723	-0.17242	181.868	-0.27926
181.834	-0.17416	181.96	-0.27788
181.942	-0.17586	182.069	-0.27651
182.041	-0.17752	182.186	-0.27516
182.147	-0.17913	182.296	-0.27383
182.248	-0.18068	182.383	-0.27251
182.367	-0.18218	182.498	-0.27121
182.468	-0.18362	182.609	-0.26993
182.585	-0.18499	182.711	-0.26868
182.68	-0.1863	182.823	-0.26745
182.781	-0.18753	182.926	-0.26626
182.891	-0.18869	183.047	-0.26509
182.986	-0.18977	183.143	-0.26396
183.099	-0.19078	183.244	-0.26286
183.214	-0.19171	183.363	-0.2618
183.313	-0.19256	183.46	-0.26077
183.413	-0.19334	183.561	-0.25978
183.524	-0.19403	183.663	-0.25884
183.63	-0.19464	183.781	-0.25793
183.732	-0.19518	183.871	-0.25706
183.835	-0.19564	183.977	-0.25623
183.95	-0.19603	184.092	-0.25544
184.068	-0.19634	184.196	-0.25469
184.169	-0.19659	184.307	-0.25398
184.266	-0.19677	184.425	-0.25331
184.367	-0.19689	184.526	-0.25269
184.481	-0.19695	184.637	-0.2521
184.593	-0.19695	184.734	-0.25154
184.69	-0.19691	184.844	-0.25103
184.802	-0.19683	184.936	-0.25055
184.903	-0.1967	185.046	-0.25011
185.007	-0.19655	185.16	-0.2497
185.122	-0.19636	185.256	-0.24932
185.22	-0.19616	185.352	-0.24897
185.317	-0.19594	185.468	-0.24865
185.438	-0.19571	185.569	-0.24835
185.533	-0.19549	185.677	-0.24808
185.628	-0.19526	185.774	-0.24783
185.736	-0.19505	185.885	-0.24761
185.852	-0.19486	185.984	-0.2474
185.966	-0.19469	186.082	-0.24721
186.06	-0.19455	186.203	-0.24703
186.162	-0.19445	186.303	-0.24687
186.281	-0.19439	186.412	-0.24672
186.378	-0.19438	186.52	-0.24657
186.476	-0.19443	186.63	-0.24644
186.581	-0.19453	186.721	-0.24631
186.696	-0.19471	186.827	-0.24618
186.793	-0.19495	186.94	-0.24606
186.915	-0.19527	187.037	-0.24593
187.014	-0.19567	187.139	-0.24581
187.118	-0.19616	187.248	-0.24568
187.217	-0.19673	187.359	-0.24555
187.325	-0.1974	187.466	-0.24541
187.426	-0.19816	187.572	-0.24527
187.524	-0.19902	187.672	-0.24512
187.632	-0.19997	187.769	-0.24496
187.737	-0.20103	187.877	-0.24479
187.836	-0.20219	187.99	-0.24461
187.945	-0.20346	188.083	-0.24442
188.051	-0.20483	188.196	-0.24422
188.158	-0.2063	188.299	-0.24401
188.275	-0.20788	188.398	-0.24379
188.368	-0.20956	188.493	-0.24356
188.472	-0.21135	188.61	-0.24332
188.588	-0.21323	188.71	-0.24306
188.693	-0.21522	188.822	-0.24279
188.793	-0.21731	188.924	-0.24251
188.904	-0.21949	189.025	-0.24222
188.998	-0.22177	189.132	-0.24192
189.1	-0.22414	189.23	-0.24161
189.203	-0.22659	189.328	-0.24129
189.314	-0.22913	189.441	-0.24097
189.426	-0.23176	189.537	-0.24063
189.512	-0.23446	189.646	-0.24029
189.624	-0.23724	189.751	-0.23994
189.718	-0.24008	189.851	-0.23958
189.821	-0.243	189.947	-0.23923
189.932	-0.24598	190.065	-0.23886
190.042	-0.24901	190.165	-0.2385
190.132	-0.2521	190.271	-0.23813
190.242	-0.25525	190.385	-0.23776
190.335	-0.25844	190.47	-0.23739
190.449	-0.26167	190.594	-0.23702
190.547	-0.26494	190.681	-0.23666
190.656	-0.26824	190.794	-0.23629
190.765	-0.27158	190.889	-0.23593
190.875	-0.27494	191.008	-0.23557
190.966	-0.27833	191.112	-0.23522
191.069	-0.28173	191.201	-0.23488
191.164	-0.28515	191.299	-0.23454
191.277	-0.28859	191.399	-0.2342
191.379	-0.29203	191.508	-0.23388
191.497	-0.29548	191.608	-0.23356
191.595	-0.29894	191.702	-0.23325
191.697	-0.3024	191.819	-0.23295
191.801	-0.30586	191.931	-0.23266
191.899	-0.30931	192.027	-0.23238
191.993	-0.31276	192.135	-0.2321
192.109	-0.3162	192.239	-0.23184
192.21	-0.31963	192.338	-0.23159
192.312	-0.32306	192.446	-0.23134
192.408	-0.32647	192.544	-0.23111
192.512	-0.32987	192.643	-0.23088
192.613	-0.33326	192.744	-0.23067
192.716	-0.33663	192.852	-0.23046
192.826	-0.33999	192.959	-0.23026
192.938	-0.34333	193.06	-0.23007
193.03	-0.34665	193.158	-0.22989
193.143	-0.34996	193.268	-0.22971
193.239	-0.35326	193.361	-0.22955
193.349	-0.35654	193.473	-0.22938
193.447	-0.3598	193.569	-0.22923
193.552	-0.36305	193.681	-0.22908
193.654	-0.36628	193.771	-0.22893
193.75	-0.36949	193.876	-0.22879
193.865	-0.37269	193.981	-0.22865
193.973	-0.37588	194.078	-0.22852
194.066	-0.37905	194.182	-0.22839
194.163	-0.3822	194.288	-0.22825
194.273	-0.38534	194.4	-0.22812
194.38	-0.38847	194.493	-0.22799
194.485	-0.39158	194.61	-0.22786
194.58	-0.39468	194.717	-0.22773
194.676	-0.39777	194.814	-0.2276
194.784	-0.40084	194.914	-0.22746
194.887	-0.40389	195.021	-0.22732
194.98	-0.40693	195.124	-0.22718
195.089	-0.40996	195.22	-0.22703
195.192	-0.41296	195.325	-0.22688
195.291	-0.41596	195.425	-0.22673
195.396	-0.41893	195.514	-0.22657
195.499	-0.42188	195.627	-0.2264
195.599	-0.42482	195.725	-0.22623
195.705	-0.42773	195.819	-0.22606
195.812	-0.43062	195.925	-0.22588
195.91	-0.43349	196.033	-0.22569
196.008	-0.43633	196.124	-0.2255
196.122	-0.43914	196.227	-0.2253
196.214	-0.44192	196.335	-0.2251
196.326	-0.44466	196.444	-0.22489
196.419	-0.44738	196.545	-0.22468
196.537	-0.45005	196.654	-0.22446
196.628	-0.45269	196.751	-0.22424
196.736	-0.45528	196.846	-0.22402
196.829	-0.45782	196.952	-0.22379
196.927	-0.46032	197.055	-0.22356
197.04	-0.46277	197.153	-0.22333
197.143	-0.46516	197.243	-0.2231
197.243	-0.4675	197.353	-0.22286
197.344	-0.46977	197.454	-0.22263
197.453	-0.47199	197.553	-0.22239
197.557	-0.47413	197.661	-0.22216
197.644	-0.47621	197.771	-0.22193
197.75	-0.47822	197.86	-0.2217
197.845	-0.48016	197.965	-0.22147
197.948	-0.48202	198.073	-0.22124
198.058	-0.4838	198.17	-0.22102
198.145	-0.4855	198.269	-0.2208
198.259	-0.48711	198.367	-0.22059
198.363	-0.48865	198.469	-0.22038
198.451	-0.4901	198.581	-0.22018
198.563	-0.49146	198.678	-0.21998
198.648	-0.49273	198.788	-0.21979
198.765	-0.49392	198.883	-0.21961
198.863	-0.49501	198.973	-0.21943
198.961	-0.49602	199.079	-0.21926
199.062	-0.49694	199.178	-0.2191
199.164	-0.49776	199.285	-0.21894
199.265	-0.49851	199.379	-0.21879
199.37	-0.49916	199.495	-0.21865
199.476	-0.49973	199.591	-0.21852
199.576	-0.50022	199.693	-0.2184
199.672	-0.50063	199.8	-0.21828
199.77	-0.50096	199.896	-0.21817
199.872	-0.50121	199.991	-0.21807
199.974	-0.5014	200.099	-0.21798
200.079	-0.50152	200.2	-0.21789
200.179	-0.50157	200.294	-0.21781
200.284	-0.50156	200.388	-0.21774
200.383	-0.5015	200.495	-0.21768
200.487	-0.50139	200.597	-0.21763
200.589	-0.50124	200.696	-0.21758
200.698	-0.50105	200.792	-0.21754
200.792	-0.50082	200.893	-0.2175
200.896	-0.50057	200.996	-0.21748
200.998	-0.50029	201.093	-0.21746
201.099	-0.5	201.204	-0.21744
201.194	-0.4997	201.294	-0.21744
201.291	-0.4994	201.404	-0.21744
201.387	-0.4991	201.516	-0.21745
201.492	-0.49881	201.612	-0.21746
201.601	-0.49853	201.705	-0.21748
201.7	-0.49828	201.807	-0.21751
201.799	-0.49805	201.909	-0.21755
201.891	-0.49786	202.006	-0.21759
201.996	-0.4977	202.1	-0.21764
202.111	-0.49759	202.207	-0.2177
202.21	-0.49753	202.301	-0.21776
202.308	-0.49753	202.41	-0.21784
202.405	-0.49758	202.503	-0.21792
202.509	-0.4977	202.6	-0.218
202.606	-0.49788	202.71	-0.2181
202.709	-0.49814	202.825	-0.2182
202.812	-0.49847	202.92	-0.21831
202.913	-0.49888	203.001	-0.21843
202.997	-0.49937	203.107	-0.21856
203.11	-0.49995	203.214	-0.2187
203.205	-0.50061	203.312	-0.21884
203.309	-0.50135	203.409	-0.21899
203.403	-0.50218	203.503	-0.21915
203.514	-0.5031	203.605	-0.21932
203.607	-0.50411	203.717	-0.2195
203.719	-0.5052	203.81	-0.21968
203.808	-0.50638	203.911	-0.21988
203.893	-0.50765	204.002	-0.22008
204.007	-0.50899	204.107	-0.22029
204.117	-0.51042	204.206	-0.2205
204.216	-0.51193	204.308	-0.22073
204.315	-0.51352	204.412	-0.22096
204.422	-0.51518	204.512	-0.22119
204.52	-0.51691	204.612	-0.22144
204.606	-0.5187	204.709	-0.22169
204.715	-0.52056	204.818	-0.22194
204.816	-0.52248	204.925	-0.2222
204.908	-0.52445	205.015	-0.22247
205.019	-0.52647	205.107	-0.22273
205.117	-0.52854	205.211	-0.22301
205.217	-0.53065	205.306	-0.22328
205.32	-0.53279	205.415	-0.22355
205.418	-0.53496	205.502	-0.22383
205.511	-0.53716	205.605	-0.22411
205.597	-0.53938	205.709	-0.22438
205.718	-0.54161	205.808	-0.22466
205.813	-0.54385	205.903	-0.22493
205.911	-0.5461	206.004	-0.2252
206.017	-0.54835	206.101	-0.22546
206.103	-0.55059	206.195	-0.22572
206.202	-0.55282	206.295	-0.22597
206.314	-0.55503	206.398	-0.22621
206.402	-0.55723	206.499	-0.22644
206.51	-0.5594	206.609	-0.22667
206.608	-0.56154	206.7	-0.22688
206.707	-0.56365	206.809	-0.22708
206.806	-0.56572	206.9	-0.22727
206.898	-0.56775	206.994	-0.22744
207.006	-0.56974	207.098	-0.2276
207.107	-0.57168	207.189	-0.22774
207.202	-0.57356	207.292	-0.22787
207.302	-0.57539	207.405	-0.22798
207.408	-0.57716	207.49	-0.22806
207.501	-0.57887	207.598	-0.22813
207.599	-0.58051	207.696	-0.22818
207.698	-0.58209	207.795	-0.22821
207.798	-0.5836	207.892	-0.22821
207.906	-0.58504	207.989	-0.2282
208.001	-0.5864	208.096	-0.22816
208.097	-0.58769	208.194	-0.2281
208.195	-0.5889	208.283	-0.22802
208.301	-0.59003	208.381	-0.22791
208.4	-0.59107	208.497	-0.22779
208.51	-0.59204	208.588	-0.22764
208.613	-0.59292	208.677	-0.22747
208.706	-0.59371	208.781	-0.22727
208.807	-0.59442	208.891	-0.22706
208.903	-0.59504	208.988	-0.22683
208.996	-0.59557	209.083	-0.22658
209.101	-0.596	209.18	-0.22631
209.194	-0.59635	209.269	-0.22602
209.299	-0.5966	209.367	-0.22571
209.405	-0.59676	209.482	-0.22539
209.497	-0.59682	209.587	-0.22506
209.589	-0.5968	209.671	-0.22472
209.693	-0.59667	209.779	-0.22436
209.792	-0.59645	209.871	-0.22399
209.886	-0.59614	209.964	-0.22361
209.983	-0.59573	210.062	-0.22323
210.098	-0.59522	210.152	-0.22284
210.194	-0.59462	210.264	-0.22244
210.285	-0.59393	210.374	-0.22205
210.383	-0.59314	210.472	-0.22164
210.489	-0.59226	210.558	-0.22124
210.563	-0.59129	210.667	-0.22084
210.68	-0.59023	210.756	-0.22044
210.772	-0.58907	210.873	-0.22005
210.875	-0.58784	210.97	-0.21966
210.969	-0.58652	211.06	-0.21927
211.068	-0.58511	211.16	-0.21889
211.163	-0.58363	211.26	-0.21851
211.273	-0.58206	211.362	-0.21815
211.358	-0.58043	211.462	-0.21779
211.455	-0.57872	211.56	-0.21744
211.568	-0.57694	211.654	-0.2171
211.656	-0.5751	211.751	-0.21677
211.748	-0.5732	211.85	-0.21645
211.856	-0.57124	211.953	-0.21614
211.962	-0.56923	212.054	-0.21584
212.054	-0.56717	212.139	-0.21555
212.152	-0.56506	212.248	-0.21526
212.248	-0.56292	212.339	-0.21499
212.351	-0.56074	212.457	-0.21473
212.434	-0.55853	212.551	-0.21448
212.551	-0.55629	212.635	-0.21423
212.632	-0.55404	212.741	-0.214
212.736	-0.55177	212.844	-0.21377
212.844	-0.54948	212.937	-0.21354
212.94	-0.54719	213.042	-0.21332
213.045	-0.5449	213.14	-0.21311
213.139	-0.54261	213.231	-0.2129
213.222	-0.54033	213.327	-0.21269
213.33	-0.53807	213.437	-0.21249
213.421	-0.53581	213.522	-0.21228
213.516	-0.53358	213.632	-0.21208
213.634	-0.53137	213.727	-0.21187
213.728	-0.52919	213.822	-0.21167
213.832	-0.52704	213.913	-0.21146
213.922	-0.52493	214.028	-0.21124
214.018	-0.52285	214.112	-0.21102
214.122	-0.52082	214.216	-0.2108
214.224	-0.51882	214.308	-0.21057
214.307	-0.51687	214.411	-0.21034
214.416	-0.51497	214.516	-0.21009
214.511	-0.51312	214.597	-0.20984
214.621	-0.51131	214.715	-0.20958
214.715	-0.50955	214.811	-0.20931
214.817	-0.50785	214.915	-0.20903
214.892	-0.50619	215.008	-0.20874
215.016	-0.50458	215.102	-0.20844
215.117	-0.50303	215.196	-0.20813
215.208	-0.50152	215.311	-0.20782
215.305	-0.50006	215.384	-0.20749
215.405	-0.49865	215.483	-0.20715
215.509	-0.49728	215.59	-0.20681
215.604	-0.49595	215.692	-0.20645
215.704	-0.49467	215.783	-0.20609
215.795	-0.49343	215.89	-0.20572
215.885	-0.49222	215.985	-0.20535
215.997	-0.49104	216.091	-0.20497
216.087	-0.4899	216.195	-0.20458
216.179	-0.48878	216.282	-0.20419
216.281	-0.48769	216.385	-0.2038
216.379	-0.48661	216.491	-0.20341
216.485	-0.48556	216.587	-0.20301
216.576	-0.48453	216.673	-0.20262
216.683	-0.4835	216.765	-0.20223
216.768	-0.48248	216.876	-0.20185
216.872	-0.48147	216.959	-0.20147
216.964	-0.48047	217.059	-0.20109
217.061	-0.47946	217.149	-0.20073
217.165	-0.47845	217.265	-0.20037
217.263	-0.47744	217.36	-0.20002
217.363	-0.47642	217.462	-0.19969
217.459	-0.47539	217.56	-0.19937
217.553	-0.47434	217.65	-0.19907
217.656	-0.47329	217.742	-0.19878
217.75	-0.47222	217.848	-0.19851
217.854	-0.47113	217.948	-0.19825
217.938	-0.47003	218.037	-0.19802
218.034	-0.46891	218.139	-0.19781
218.128	-0.46777	218.228	-0.19761
218.232	-0.46661	218.336	-0.19744
218.346	-0.46544	218.43	-0.1973
218.431	-0.46424	218.528	-0.19718
218.535	-0.46303	218.623	-0.19708
218.619	-0.46181	218.729	-0.197
218.72	-0.46057	218.825	-0.19695
218.813	-0.45931	218.92	-0.19693
218.922	-0.45805	219.019	-0.19693
219.02	-0.45677	219.105	-0.19696
219.119	-0.45549	219.215	-0.19701
219.216	-0.4542	219.31	-0.19709
219.314	-0.45291	219.411	-0.19719
219.413	-0.45162	219.491	-0.19732
219.507	-0.45033	219.604	-0.19747
219.613	-0.44904	219.705	-0.19764
219.701	-0.44777	219.789	-0.19784
219.797	-0.4465	219.89	-0.19806
219.903	-0.44524	219.989	-0.19831
219.996	-0.44401	220.087	-0.19857
220.09	-0.44279	220.187	-0.19885
220.187	-0.4416	220.297	-0.19916
220.282	-0.44042	220.391	-0.19948
220.393	-0.43928	220.486	-0.19982
220.476	-0.43817	220.581	-0.20017
220.585	-0.43709	220.681	-0.20054
220.69	-0.43605	220.77	-0.20093
220.78	-0.43504	220.87	-0.20132
220.88	-0.43408	220.968	-0.20173
220.982	-0.43316	221.066	-0.20215
221.069	-0.43228	221.165	-0.20258
221.164	-0.43144	221.266	-0.20302
221.253	-0.43065	221.361	-0.20347
221.353	-0.42992	221.46	-0.20392
221.455	-0.42923	221.561	-0.20438
221.553	-0.42859	221.648	-0.20484
221.66	-0.428	221.747	-0.2053
221.751	-0.42746	221.845	-0.20577
221.844	-0.42698	221.945	-0.20624
221.947	-0.42654	222.037	-0.20671
222.035	-0.42616	222.121	-0.20718
222.144	-0.42583	222.232	-0.20765
222.249	-0.42555	222.325	-0.20812
222.331	-0.42532	222.414	-0.20858
222.433	-0.42514	222.531	-0.20905
222.527	-0.425	222.631	-0.20951
222.632	-0.42492	222.739	-0.20996
222.725	-0.42488	222.818	-0.21042
222.823	-0.42489	222.924	-0.21087
222.925	-0.42493	223.017	-0.21131
223.025	-0.42503	223.116	-0.21175
223.124	-0.42516	223.214	-0.21219
223.213	-0.42533	223.31	-0.21262
223.313	-0.42553	223.414	-0.21305
223.405	-0.42578	223.497	-0.21347
223.496	-0.42605	223.602	-0.21389
223.6	-0.42636	223.697	-0.2143
223.692	-0.4267	223.805	-0.21472
223.782	-0.42706	223.893	-0.21513
223.898	-0.42745	223.996	-0.21554
223.988	-0.42787	224.08	-0.21594
224.082	-0.42831	224.187	-0.21634
224.193	-0.42877	224.281	-0.21675
224.281	-0.42924	224.38	-0.21715
224.389	-0.42974	224.479	-0.21755
224.48	-0.43025	224.568	-0.21796
224.57	-0.43078	224.671	-0.21836
224.677	-0.43132	224.759	-0.21877
224.774	-0.43188	224.854	-0.21918
224.859	-0.43244	224.952	-0.21959
224.962	-0.43301	225.054	-0.22
225.062	-0.43359	225.152	-0.22042
225.154	-0.43418	225.247	-0.22085
225.254	-0.43477	225.354	-0.22127
225.357	-0.43536	225.447	-0.22171
225.44	-0.43596	225.545	-0.22215
225.544	-0.43656	225.64	-0.22259
225.64	-0.43717	225.745	-0.22304
225.742	-0.43777	225.831	-0.2235
225.838	-0.43837	225.936	-0.22397
225.943	-0.43896	226.028	-0.22444
226.036	-0.43955	226.13	-0.22492
226.136	-0.44014	226.229	-0.2254
226.232	-0.44072	226.327	-0.22589
226.326	-0.44129	226.411	-0.22639
226.417	-0.44186	226.503	-0.2269
226.514	-0.44241	226.62	-0.22741
226.62	-0.44295	226.714	-0.22793
226.717	-0.44347	226.814	-0.22845
226.815	-0.44398	226.91	-0.22898
226.901	-0.44448	227.002	-0.22952
226.996	-0.44495	227.103	-0.23006
227.099	-0.44541	227.193	-0.2306
227.201	-0.44584	227.28	-0.23115
227.311	-0.44624	227.391	-0.2317
227.395	-0.44662	227.496	-0.23225
227.489	-0.44697	227.588	-0.23281
227.585	-0.44729	227.682	-0.23336
227.685	-0.44758	227.779	-0.23392
227.772	-0.44783	227.868	-0.23447
227.882	-0.44805	227.965	-0.23503
227.972	-0.44822	228.063	-0.23558
228.072	-0.44836	228.163	-0.23613
228.171	-0.44844	228.249	-0.23668
228.276	-0.44849	228.348	-0.23722
228.373	-0.44848	228.457	-0.23776
228.454	-0.44843	228.54	-0.23829
228.558	-0.44833	228.651	-0.23881
228.657	-0.44817	228.758	-0.23932
228.752	-0.44795	228.85	-0.23983
228.845	-0.44768	228.947	-0.24033
228.944	-0.44735	229.049	-0.24081
229.034	-0.44696	229.142	-0.24129
229.137	-0.44652	229.245	-0.24175
229.24	-0.44601	229.331	-0.2422
229.322	-0.44543	229.417	-0.24263
229.432	-0.4448	229.525	-0.24306
229.527	-0.4441	229.619	-0.24346
229.613	-0.44334	229.707	-0.24385
229.717	-0.44252	229.802	-0.24423
229.826	-0.44164	229.909	-0.24459
229.908	-0.44069	229.992	-0.24493
230.021	-0.43969	230.09	-0.24525
230.11	-0.43862	230.181	-0.24556
230.201	-0.43749	230.296	-0.24585
230.307	-0.43631	230.394	-0.24612
230.395	-0.43507	230.49	-0.24637
[truncated: 5,701 more rows]
