# Supplementary material for: Novel hydrophobic butyl rubber damping composites modified with bio-based PF/DBA via the construction of a three-dimensional network
Source: Sci Rep. 2024 Feb 29;14:5007. doi: 10.1038/s41598-024-55823-x (PMC10904857; doi:10.1038/s41598-024-55823-x)
Supplement: Supplementary file 1 — Supplementary Information. [file 41598_2024_55823_MOESM1_ESM.zip › raw date/raw date of figure5(a).xlsx]

## Sheet: Sheet1
IIR		IIR/M/LPF-10		IIR/M/LPF-10		IIR/M/LPF-10
Cure time/min	Torque/N·m	Cure time/min	Torque/N·m	Cure time/min	Torque/N·m	Cure time/min	Torque/N·m
0	0.556	0	0.88	0	0.973	0	0.945
0.03	1.21	0.01	1.015	0.01	1.102	0.01	1.182
0.06	1.472	0.02	1.211	0.02	1.234	0.02	1.366
0.09	1.504	0.03	1.339	0.03	1.296	0.03	1.564
0.12	1.567	0.04	1.428	0.04	1.407	0.04	1.693
0.15	1.612	0.05	1.511	0.05	1.495	0.05	1.833
0.18	1.65	0.06	1.57	0.06	1.553	0.06	2.018
0.21	1.671	0.07	1.618	0.07	1.585	0.07	2.116
0.24	1.677	0.08	1.647	0.08	1.627	0.08	2.181
0.27	1.683	0.09	1.674	0.09	1.64	0.09	2.218
0.3	1.677	0.1	1.693	0.1	1.646	0.1	2.22
0.33	1.669	0.11	1.704	0.11	1.651	0.11	2.213
0.36	1.656	0.12	1.713	0.12	1.655	0.12	2.186
0.39	1.634	0.13	1.711	0.13	1.644	0.13	2.159
0.42	1.617	0.14	1.706	0.14	1.635	0.14	2.123
0.45	1.599	0.15	1.707	0.15	1.626	0.15	2.078
0.48	1.57	0.16	1.688	0.16	1.61	0.16	2.042
0.51	1.549	0.17	1.682	0.17	1.596	0.17	2.005
0.535	1.526	0.18	1.67	0.18	1.585	0.18	1.964
0.57	1.497	0.19	1.651	0.19	1.563	0.19	1.935
0.6	1.479	0.2	1.642	0.2	1.545	0.2	1.893
0.625	1.458	0.20833	1.626	0.20833	1.529	0.20833	1.86
0.655	1.435	0.21833	1.611	0.21833	1.519	0.21833	1.833
0.685	1.417	0.22833	1.6	0.22833	1.495	0.22833	1.803
0.715	1.4	0.23833	1.585	0.23833	1.483	0.23833	1.786
0.745	1.385	0.24833	1.57	0.24833	1.471	0.24833	1.76
0.775	1.364	0.25833	1.56	0.25833	1.446	0.25833	1.742
0.805	1.352	0.26833	1.544	0.26833	1.439	0.26833	1.728
0.835	1.334	0.27833	1.532	0.27833	1.429	0.27833	1.706
0.865	1.315	0.28833	1.517	0.28833	1.415	0.28833	1.698
0.895	1.305	0.29833	1.512	0.29833	1.407	0.29833	1.683
0.925	1.29	0.30833	1.494	0.30833	1.392	0.30833	1.666
0.955	1.279	0.31833	1.487	0.31833	1.384	0.31833	1.659
0.985	1.273	0.32833	1.477	0.32833	1.38	0.32833	1.642
1.015	1.257	0.33833	1.464	0.33833	1.365	0.33833	1.635
1.045	1.249	0.34833	1.458	0.34833	1.36	0.34833	1.626
1.075	1.242	0.35833	1.449	0.35833	1.348	0.35833	1.611
1.105	1.231	0.36833	1.443	0.36833	1.341	0.36833	1.609
1.135	1.222	0.37833	1.437	0.37833	1.337	0.37833	1.6
1.165	1.213	0.38833	1.427	0.38833	1.324	0.38833	1.594
1.195	1.206	0.39833	1.427	0.39833	1.322	0.39833	1.588
1.225	1.198	0.40833	1.413	0.40833	1.315	0.40833	1.577
1.255	1.19	0.41833	1.411	0.41833	1.311	0.41833	1.575
1.285	1.187	0.42833	1.409	0.42833	1.305	0.42833	1.566
1.315	1.176	0.43833	1.397	0.43833	1.3	0.43833	1.561
1.345	1.174	0.44833	1.397	0.44833	1.299	0.44833	1.557
1.375	1.169	0.45833	1.397	0.45833	1.292	0.45833	1.55
1.405	1.162	0.46833	1.392	0.46833	1.287	0.46833	1.549
1.435	1.16	0.47833	1.392	0.47833	1.287	0.47833	1.542
1.465	1.152	0.48833	1.384	0.48833	1.278	0.48833	1.542
1.495	1.147	0.49833	1.382	0.49833	1.28	0.49833	1.544
1.525	1.148	0.50833	1.382	0.50833	1.271	0.50833	1.538
1.555	1.136	0.51833	1.375	0.51833	1.268	0.51833	1.537
1.585	1.136	0.52833	1.376	0.52833	1.273	0.52833	1.542
1.615	1.131	0.53833	1.369	0.53833	1.266	0.53833	1.534
1.645	1.126	0.54833	1.367	0.54833	1.27	0.54833	1.536
1.675	1.126	0.55833	1.368	0.55833	1.263	0.55833	1.538
1.705	1.118	0.56833	1.363	0.56833	1.258	0.56833	1.534
1.735	1.118	0.57833	1.363	0.57833	1.263	0.57833	1.536
1.765	1.115	0.58833	1.362	0.58833	1.25	0.58833	1.538
1.795	1.112	0.59833	1.359	0.59833	1.255	0.59833	1.539
1.825	1.111	0.60833	1.359	0.60833	1.252	0.60833	1.538
1.855	1.105	0.61833	1.357	0.61833	1.246	0.61833	1.538
1.885	1.106	0.62833	1.357	0.62833	1.25	0.62833	1.544
1.915	1.103	0.63833	1.353	0.63833	1.246	0.63833	1.54
1.945	1.1	0.64833	1.352	0.64833	1.25	0.64833	1.546
1.975	1.1	0.65833	1.355	0.65833	1.243	0.65833	1.544
2.005	1.095	0.66833	1.352	0.66833	1.243	0.66833	1.541
2.035	1.097	0.67833	1.353	0.67833	1.242	0.67833	1.544
2.065	1.092	0.68833	1.351	0.68833	1.242	0.68833	1.544
2.095	1.089	0.69833	1.354	0.69833	1.243	0.69833	1.55
2.125	1.092	0.70833	1.352	0.70833	1.242	0.70833	1.555
2.155	1.085	0.71833	1.349	0.71833	1.24	0.71833	1.551
2.185	1.086	0.72833	1.352	0.72833	1.245	0.72833	1.558
2.215	1.085	0.73833	1.346	0.73833	1.24	0.73833	1.563
2.245	1.08	0.74833	1.346	0.74833	1.244	0.74833	1.562
2.275	1.082	0.75833	1.352	0.75833	1.239	0.75833	1.568
2.305	1.077	0.76833	1.343	0.76833	1.239	0.76833	1.57
2.335	1.079	0.77833	1.348	0.77833	1.241	0.77833	1.573
2.365	1.077	0.78833	1.349	0.78833	1.24	0.78833	1.579
2.395	1.074	0.79833	1.349	0.79833	1.244	0.79833	1.584
2.425	1.075	0.80833	1.348	0.80833	1.24	0.80833	1.593
2.455	1.076	0.81833	1.346	0.81833	1.234	0.81833	1.59
2.485	1.074	0.82833	1.351	0.82833	1.241	0.82833	1.603
2.515	1.075	0.83833	1.349	0.83833	1.237	0.83833	1.613
2.545	1.072	0.84833	1.347	0.84833	1.237	0.84833	1.612
2.575	1.07	0.85833	1.35	0.85833	1.241	0.85833	1.63
2.605	1.074	0.86833	1.348	0.86833	1.236	0.86833	1.633
2.635	1.069	0.87833	1.35	0.87833	1.242	0.87833	1.636
2.665	1.07	0.88833	1.354	0.88833	1.244	0.88833	1.652
2.695	1.067	0.89833	1.353	0.89833	1.241	0.89833	1.658
2.725	1.067	0.90833	1.352	0.90833	1.244	0.90833	1.674
2.755	1.066	0.91833	1.354	0.91833	1.238	0.91833	1.68
2.785	1.067	0.92833	1.355	0.92833	1.242	0.92833	1.695
2.815	1.066	0.93833	1.354	0.93833	1.245	0.93833	1.711
2.845	1.066	0.94833	1.352	0.94833	1.242	0.94833	1.718
2.875	1.065	0.95833	1.355	0.95833	1.248	0.95833	1.74
2.905	1.065	0.96833	1.354	0.96833	1.242	0.96833	1.751
2.935	1.065	0.97833	1.356	0.97833	1.247	0.97833	1.759
2.965	1.064	0.98833	1.357	0.98833	1.242	0.98833	1.783
2.995	1.063	0.99833	1.353	0.99833	1.245	0.99833	1.794
3.025	1.065	1.00833	1.356	1.00833	1.245	1.00833	1.816
3.055	1.062	1.01833	1.355	1.01833	1.24	1.01833	1.832
3.085	1.066	1.02833	1.359	1.02833	1.245	1.02833	1.851
3.115	1.067	1.03833	1.362	1.03833	1.244	1.03833	1.87
3.145	1.062	1.04833	1.356	1.04833	1.246	1.04833	1.887
3.175	1.066	1.05833	1.36	1.05833	1.249	1.05833	1.911
3.205	1.066	1.06833	1.363	1.06833	1.244	1.06833	1.929
3.235	1.066	1.07833	1.36	1.07833	1.251	1.07833	1.941
3.265	1.067	1.08833	1.365	1.08833	1.241	1.08833	1.97
3.295	1.067	1.09833	1.361	1.09833	1.248	1.09833	1.983
3.325	1.067	1.10833	1.361	1.10833	1.25	1.10833	2.009
3.355	1.068	1.11833	1.368	1.11833	1.243	1.11833	2.03
3.385	1.069	1.12833	1.364	1.12833	1.25	1.12833	2.05
3.415	1.072	1.13833	1.371	1.13833	1.253	1.13833	2.071
3.445	1.069	1.14833	1.364	1.14833	1.25	1.14833	2.094
3.475	1.07	1.15833	1.365	1.15833	1.254	1.15833	2.113
3.505	1.072	1.16833	1.369	1.16833	1.251	1.16833	2.134
3.535	1.071	1.17833	1.365	1.17833	1.253	1.17833	2.148
3.565	1.073	1.18833	1.368	1.18833	1.252	1.18833	2.172
3.595	1.075	1.19833	1.368	1.19833	1.25	1.19833	2.191
3.625	1.074	1.20833	1.364	1.20833	1.253	1.20833	2.212
3.655	1.074	1.21833	1.37	1.21833	1.249	1.21833	2.235
3.685	1.078	1.22833	1.364	1.22833	1.251	1.22833	2.253
3.715	1.08	1.23833	1.371	1.23833	1.254	1.23833	2.269
3.745	1.08	1.24833	1.37	1.24833	1.254	1.24833	2.293
3.775	1.083	1.25833	1.371	1.25833	1.251	1.25833	2.305
3.805	1.086	1.26833	1.374	1.26833	1.254	1.26833	2.327
3.835	1.086	1.27833	1.371	1.27833	1.257	1.27833	2.342
3.865	1.088	1.28833	1.374	1.28833	1.249	1.28833	2.36
3.895	1.09	1.29833	1.371	1.29833	1.255	1.29833	2.382
3.925	1.091	1.30833	1.371	1.30833	1.256	1.30833	2.394
3.955	1.093	1.31833	1.379	1.31833	1.251	1.31833	2.417
3.985	1.095	1.32833	1.372	1.32833	1.255	1.32833	2.431
4.015	1.097	1.33833	1.379	1.33833	1.257	1.33833	2.443
4.045	1.1	1.34833	1.376	1.34833	1.257	1.34833	2.46
4.075	1.099	1.35833	1.374	1.35833	1.255	1.35833	2.472
4.105	1.106	1.36833	1.377	1.36833	1.256	1.36833	2.493
4.135	1.105	1.37833	1.373	1.37833	1.258	1.37833	2.508
4.165	1.108	1.38833	1.376	1.38833	1.254	1.38833	2.522
4.195	1.116	1.39833	1.377	1.39833	1.255	1.39833	2.538
4.225	1.116	1.40833	1.371	1.40833	1.26	1.40833	2.553
4.255	1.116	1.41833	1.377	1.41833	1.254	1.41833	2.564
4.285	1.124	1.42833	1.375	1.42833	1.256	1.42833	2.582
4.315	1.126	1.43833	1.379	1.43833	1.258	1.43833	2.59
4.345	1.129	1.44833	1.381	1.44833	1.257	1.44833	2.602
4.375	1.13	1.45833	1.377	1.45833	1.253	1.45833	2.622
4.405	1.136	1.46833	1.378	1.46833	1.259	1.46833	2.632
4.435	1.137	1.47833	1.381	1.47833	1.256	1.47833	2.651
4.465	1.139	1.48833	1.38	1.48833	1.252	1.48833	2.658
4.495	1.147	1.49833	1.382	1.49833	1.256	1.49833	2.669
4.525	1.148	1.50833	1.38	1.50833	1.259	1.50833	2.683
4.555	1.152	1.51833	1.379	1.51833	1.256	1.51833	2.686
4.585	1.158	1.52833	1.381	1.52833	1.259	1.52833	2.711
4.615	1.162	1.53833	1.378	1.53833	1.259	1.53833	2.72
4.645	1.17	1.54833	1.38	1.54833	1.263	1.54833	2.726
4.675	1.17	1.55833	1.378	1.55833	1.254	1.55833	2.75
4.705	1.176	1.56833	1.378	1.56833	1.261	1.56833	2.753
4.735	1.185	1.57833	1.378	1.57833	1.259	1.57833	2.772
4.765	1.182	1.58833	1.38	1.58833	1.255	1.58833	2.778
4.795	1.193	1.59833	1.385	1.59833	1.26	1.59833	2.781
4.825	1.196	1.60833	1.377	1.60833	1.26	1.60833	2.801
4.855	1.197	1.61833	1.381	1.61833	1.255	1.61833	2.812
4.885	1.208	1.62833	1.38	1.62833	1.259	1.62833	2.825
4.915	1.213	1.63833	1.378	1.63833	1.258	1.63833	2.833
4.945	1.219	1.64833	1.382	1.64833	1.261	1.64833	2.836
4.975	1.224	1.65833	1.378	1.65833	1.252	1.65833	2.855
5.005	1.231	1.66833	1.379	1.66833	1.26	1.66833	2.872
5.035	1.241	1.67833	1.384	1.67833	1.255	1.67833	2.866
5.065	1.24	1.68833	1.38	1.68833	1.256	1.68833	2.887
5.095	1.255	1.69833	1.389	1.69833	1.257	1.69833	2.895
5.125	1.257	1.70833	1.379	1.70833	1.259	1.70833	2.901
5.155	1.258	1.71833	1.38	1.71833	1.256	1.71833	2.916
5.185	1.271	1.72833	1.385	1.72833	1.256	1.72833	2.925
5.215	1.274	1.73833	1.377	1.73833	1.257	1.73833	2.942
5.245	1.284	1.74833	1.384	1.74833	1.262	1.74833	2.943
5.275	1.294	1.75833	1.381	1.75833	1.253	1.75833	2.954
5.305	1.301	1.76833	1.38	1.76833	1.262	1.76833	2.973
5.335	1.309	1.77833	1.38	1.77833	1.255	1.77833	2.964
5.365	1.315	1.78833	1.378	1.78833	1.255	1.78833	2.987
5.395	1.325	1.79833	1.381	1.79833	1.263	1.79833	3.001
5.425	1.333	1.80833	1.378	1.80833	1.257	1.80833	3.003
5.455	1.336	1.81833	1.376	1.81833	1.259	1.81833	3.012
5.485	1.352	1.82833	1.379	1.82833	1.257	1.82833	3.019
5.515	1.357	1.83833	1.379	1.83833	1.257	1.83833	3.032
5.545	1.367	1.84833	1.38	1.84833	1.258	1.84833	3.049
5.575	1.379	1.85833	1.38	1.85833	1.251	1.85833	3.051
5.605	1.382	1.86833	1.381	1.86833	1.259	1.86833	3.054
5.635	1.396	1.87833	1.382	1.87833	1.255	1.87833	3.067
5.665	1.408	1.88833	1.38	1.88833	1.252	1.88833	3.074
5.695	1.415	1.89833	1.38	1.89833	1.259	1.89833	3.087
5.725	1.431	1.90833	1.379	1.90833	1.256	1.90833	3.099
5.755	1.432	1.91833	1.378	1.91833	1.256	1.91833	3.099
5.785	1.446	1.92833	1.383	1.92833	1.257	1.92833	3.118
5.815	1.457	1.93833	1.38	1.93833	1.257	1.93833	3.114
5.845	1.468	1.94833	1.383	1.94833	1.256	1.94833	3.125
5.875	1.482	1.95833	1.381	1.95833	1.256	1.95833	3.144
5.905	1.49	1.96833	1.376	1.96833	1.259	1.96833	3.146
5.935	1.503	1.97833	1.381	1.97833	1.253	1.97833	3.15
5.965	1.516	1.98833	1.376	1.98833	1.258	1.98833	3.163
5.995	1.526	1.99833	1.378	1.99833	1.26	1.99833	3.165
6.025	1.545	2.00833	1.38	2.00833	1.256	2.00833	3.18
6.055	1.549	2.01833	1.375	2.01833	1.258	2.01833	3.191
6.085	1.562	2.02833	1.379	2.02833	1.258	2.02833	3.195
6.115	1.578	2.03833	1.379	2.03833	1.258	2.03833	3.207
6.145	1.586	2.04833	1.379	2.04833	1.257	2.04833	3.207
6.175	1.606	2.05833	1.382	2.05833	1.257	2.05833	3.221
6.205	1.619	2.06833	1.382	2.06833	1.259	2.06833	3.23
6.235	1.631	2.07833	1.379	2.07833	1.259	2.07833	3.23
6.265	1.645	2.08833	1.382	2.08833	1.256	2.08833	3.241
6.295	1.658	2.09833	1.382	2.09833	1.258	2.09833	3.252
6.325	1.677	2.10833	1.383	2.10833	1.258	2.10833	3.257
6.355	1.688	2.11833	1.383	2.11833	1.255	2.11833	3.273
6.385	1.701	2.12833	1.379	2.12833	1.259	2.12833	3.273
6.415	1.719	2.13833	1.382	2.13833	1.259	2.13833	3.279
6.445	1.731	2.14833	1.382	2.14833	1.254	2.14833	3.293
6.475	1.75	2.15833	1.379	2.15833	1.261	2.15833	3.293
6.505	1.771	2.16833	1.379	2.16833	1.261	2.16833	3.305
6.535	1.782	2.17833	1.379	2.17833	1.263	2.17833	3.307
6.565	1.796	2.18833	1.379	2.18833	1.263	2.18833	3.314
6.595	1.814	2.19833	1.378	2.19833	1.258	2.19833	3.336
6.625	1.83	2.20833	1.379	2.20833	1.259	2.20833	3.336
6.655	1.848	2.21833	1.379	2.21833	1.259	2.21833	3.346
6.68	1.864	2.22667	1.378	2.22667	1.259	2.22667	3.348
6.71	1.883	2.23667	1.378	2.23667	1.259	2.23667	3.348
6.74	1.903	2.24667	1.379	2.24667	1.257	2.24667	3.359
6.77	1.918	2.25667	1.382	2.25667	1.258	2.25667	3.373
6.8	1.946	2.26667	1.382	2.26667	1.258	2.26667	3.378
6.83	1.955	2.27667	1.377	2.27667	1.262	2.27667	3.384
6.86	1.97	2.28667	1.381	2.28667	1.262	2.28667	3.384
6.89	1.994	2.29667	1.381	2.29667	1.258	2.29667	3.402
6.92	2.01	2.30667	1.382	2.30667	1.258	2.30667	3.402
6.95	2.029	2.31667	1.382	2.31667	1.257	2.31667	3.405
6.98	2.055	2.32667	1.379	2.32667	1.26	2.32667	3.425
7.01	2.071	2.33667	1.381	2.33667	1.26	2.33667	3.425
7.04	2.097	2.34667	1.381	2.34667	1.26	2.34667	3.424
7.07	2.108	2.35667	1.383	2.35667	1.26	2.35667	3.44
7.1	2.134	2.36667	1.383	2.36667	1.259	2.36667	3.442
7.13	2.154	2.37667	1.379	2.37667	1.264	2.37667	3.451
7.16	2.166	2.38667	1.379	2.38667	1.264	2.38667	3.454
7.19	2.197	2.39667	1.379	2.39667	1.259	2.39667	3.46
7.22	2.224	2.40667	1.379	2.40667	1.264	2.40667	3.484
7.25	2.237	2.41667	1.379	2.41667	1.264	2.41667	3.484
7.28	2.266	2.42667	1.379	2.42667	1.264	2.42667	3.485
7.31	2.282	2.43667	1.376	2.43667	1.264	2.43667	3.498
7.34	2.306	2.44667	1.377	2.44667	1.263	2.44667	3.498
7.37	2.325	2.45667	1.38	2.45667	1.263	2.45667	3.508
7.4	2.351	2.46667	1.38	2.46667	1.263	2.46667	3.508
7.43	2.378	2.47667	1.378	2.47667	1.262	2.47667	3.512
7.46	2.39	2.48667	1.38	2.48667	1.262	2.48667	3.534
7.49	2.421	2.49667	1.382	2.49667	1.26	2.49667	3.534
7.52	2.454	2.50667	1.382	2.50667	1.264	2.50667	3.529
7.55	2.461	2.51667	1.38	2.51667	1.264	2.51667	3.541
7.58	2.493	2.52667	1.379	2.52667	1.266	2.52667	3.546
7.61	2.516	2.53667	1.379	2.53667	1.266	2.53667	3.555
7.64	2.538	2.54667	1.378	2.54667	1.265	2.54667	3.558
7.67	2.567	2.55667	1.382	2.55667	1.265	2.55667	3.558
7.7	2.586	2.56667	1.382	2.56667	1.265	2.56667	3.577
7.73	2.62	2.57667	1.377	2.57667	1.265	2.57667	3.579
7.76	2.634	2.58667	1.382	2.58667	1.265	2.58667	3.59
7.79	2.661	2.59667	1.382	2.59667	1.266	2.59667	3.594
7.82	2.687	2.60667	1.379	2.60667	1.268	2.60667	3.594
7.85	2.703	2.61667	1.38	2.61667	1.268	2.61667	3.6
7.88	2.739	2.62667	1.38	2.62667	1.27	2.62667	3.623
7.91	2.771	2.63667	1.377	2.63667	1.27	2.63667	3.623
7.94	2.788	2.64667	1.376	2.64667	1.269	2.64667	3.62
7.97	2.816	2.65667	1.38	2.65667	1.269	2.65667	3.625
8	2.838	2.66667	1.381	2.66667	1.268	2.66667	3.63
8.03	2.868	2.67667	1.381	2.67667	1.272	2.67667	3.635
8.06	2.891	2.68667	1.38	2.68667	1.272	2.68667	3.647
8.09	2.912	2.69667	1.386	2.69667	1.268	2.69667	3.653
8.12	2.943	2.70667	1.386	2.70667	1.271	2.70667	3.657
8.15	2.974	2.71667	1.384	2.71667	1.271	2.71667	3.657
8.18	2.994	2.72667	1.384	2.72667	1.272	2.72667	3.668
8.21	3.033	2.73667	1.381	2.73667	1.273	2.73667	3.681
8.24	3.049	2.74667	1.38	2.74667	1.273	2.74667	3.681
8.27	3.068	2.75667	1.382	2.75667	1.27	2.75667	3.687
8.3	3.103	2.76667	1.383	2.76667	1.271	2.76667	3.688
8.33	3.124	2.77667	1.383	2.77667	1.275	2.77667	3.688
8.36	3.153	2.78667	1.381	2.78667	1.275	2.78667	3.711
8.39	3.178	2.79667	1.389	2.79667	1.275	2.79667	3.711
8.42	3.204	2.80667	1.39	2.80667	1.275	2.80667	3.713
8.45	3.237	2.81667	1.391	2.81667	1.274	2.81667	3.722
8.48	3.248	2.82667	1.391	2.82667	1.276	2.82667	3.722
8.51	3.283	2.83667	1.391	2.83667	1.279	2.83667	3.734
8.54	3.314	2.84667	1.391	2.84667	1.279	2.84667	3.734
8.57	3.329	2.85667	1.39	2.85667	1.276	2.85667	3.737
8.6	3.362	2.86667	1.393	2.86667	1.278	2.86667	3.747
8.63	3.378	2.87667	1.393	2.87667	1.282	2.87667	3.747
8.66	3.403	2.88667	1.396	2.88667	1.282	2.88667	3.753
8.69	3.432	2.89667	1.396	2.89667	1.278	2.89667	3.768
8.72	3.456	2.90667	1.393	2.90667	1.28	2.90667	3.768
8.75	3.474	2.91667	1.398	2.91667	1.28	2.91667	3.769
8.78	3.514	2.92667	1.398	2.92667	1.28	2.92667	3.783
8.81	3.525	2.93667	1.393	2.93667	1.28	2.93667	3.783
8.84	3.562	2.94667	1.395	2.94667	1.28	2.94667	3.786
8.87	3.574	2.95667	1.395	2.95667	1.282	2.95667	3.786
8.9	3.586	2.96667	1.396	2.96667	1.282	2.96667	3.794
8.93	3.622	2.97667	1.396	2.97667	1.284	2.97667	3.811
8.96	3.645	2.98667	1.396	2.98667	1.284	2.98667	3.811
8.99	3.668	2.99667	1.401	2.99667	1.283	2.99667	3.81
9.02	3.692	3.00667	1.401	3.00667	1.283	3.00667	3.827
9.05	3.703	3.01667	1.397	3.01667	1.283	3.01667	3.827
9.08	3.733	3.02667	1.4	3.02667	1.284	3.02667	3.827
9.11	3.75	3.03667	1.4	3.03667	1.288	3.03667	3.84
9.14	3.77	3.04667	1.402	3.04667	1.288	3.04667	3.84
9.17	3.806	3.05667	1.402	3.05667	1.287	3.05667	3.842
9.2	3.813	3.06667	1.403	3.06667	1.291	3.06667	3.854
9.23	3.833	3.07667	1.404	3.07667	1.291	3.07667	3.854
9.26	3.866	3.08667	1.404	3.08667	1.294	3.08667	3.859
9.29	3.866	3.09667	1.407	3.09667	1.294	3.09667	3.861
9.32	3.896	3.10667	1.407	3.10667	1.288	3.10667	3.861
9.35	3.92	3.11667	1.403	3.11667	1.287	3.11667	3.883
9.38	3.929	3.12667	1.404	3.12667	1.286	3.12667	3.883
9.41	3.955	3.13667	1.405	3.13667	1.29	3.13667	3.884
9.44	3.976	3.14667	1.406	3.14667	1.29	3.14667	3.884
9.47	3.986	3.15667	1.406	3.15667	1.287	3.15667	3.885
9.5	4.01	3.16667	1.41	3.16667	1.293	3.16667	3.893
9.53	4.026	3.17667	1.41	3.17667	1.293	3.17667	3.903
9.56	4.036	3.18667	1.408	3.18667	1.294	3.18667	3.903
9.59	4.077	3.19667	1.41	3.19667	1.295	3.19667	3.913
9.62	4.077	3.20667	1.41	3.20667	1.296	3.20667	3.913
9.65	4.096	3.21667	1.408	3.21667	1.296	3.21667	3.912
9.68	4.116	3.22667	1.41	3.22667	1.297	3.22667	3.924
9.71	4.127	3.23667	1.412	3.23667	1.298	3.23667	3.927
9.74	4.152	3.24667	1.414	3.24667	1.298	3.24667	3.93
9.77	4.158	3.25667	1.414	3.25667	1.298	3.25667	3.939
9.8	4.179	3.26667	1.414	3.26667	1.304	3.26667	3.939
9.83	4.199	3.27667	1.416	3.27667	1.304	3.27667	3.939
9.86	4.211	3.28667	1.416	3.28667	1.302	3.28667	3.961
9.89	4.221	3.29667	1.42	3.29667	1.305	3.29667	3.961
9.92	4.252	3.30667	1.42	3.30667	1.305	3.30667	3.962
9.95	4.252	3.31667	1.417	3.31667	1.303	3.31667	3.962
9.98	4.282	3.32667	1.423	3.32667	1.303	3.32667	3.964
10.01	4.291	3.33667	1.423	3.33667	1.307	3.33667	3.982
10.04	4.306	3.34667	1.42	3.34667	1.31	3.34667	3.982
10.07	4.336	3.35667	1.423	3.35667	1.31	3.35667	3.982
10.1	4.336	3.36667	1.423	3.36667	1.311	3.36667	3.984
10.13	4.358	3.37667	1.424	3.37667	1.311	3.37667	3.984
10.16	4.37	3.38667	1.424	3.38667	1.309	3.38667	3.996
10.19	4.374	3.39667	1.426	3.39667	1.315	3.39667	3.996
10.22	4.404	3.40667	1.427	3.40667	1.315	3.40667	4
10.25	4.418	3.41667	1.427	3.41667	1.313	3.41667	4.014
10.28	4.431	3.42667	1.43	3.42667	1.318	3.42667	4.014
10.31	4.442	3.43667	1.43	3.43667	1.318	3.43667	4.008
10.34	4.452	3.44667	1.431	3.44667	1.322	3.44667	4.019
10.37	4.469	3.45667	1.432	3.45667	1.322	3.45667	4.019
10.4	4.495	3.46667	1.432	3.46667	1.321	3.46667	4.03
10.43	4.496	3.47667	1.437	3.47667	1.321	3.47667	4.03
10.46	4.526	3.48667	1.437	3.48667	1.32	3.48667	4.031
10.49	4.526	3.49667	1.443	3.49667	1.323	3.49667	4.051
10.52	4.533	3.50667	1.443	3.50667	1.324	3.50667	4.051
10.55	4.555	3.51667	1.437	3.51667	1.324	3.51667	4.053
10.58	4.565	3.52667	1.443	3.52667	1.326	3.52667	4.053
10.61	4.585	3.53667	1.443	3.53667	1.329	3.53667	4.052
10.64	4.588	3.54667	1.444	3.54667	1.33	3.54667	4.058
10.67	4.598	3.55667	1.444	3.55667	1.33	3.55667	4.067
10.7	4.619	3.56667	1.444	3.56667	1.331	3.56667	4.07
10.73	4.636	3.57667	1.444	3.57667	1.331	3.57667	4.072
10.76	4.644	3.58667	1.444	3.58667	1.332	3.58667	4.072
10.79	4.668	3.59667	1.451	3.59667	1.338	3.59667	4.085
10.82	4.668	3.60667	1.451	3.60667	1.338	3.60667	4.085
10.85	4.683	3.61667	1.446	3.61667	1.334	3.61667	4.088
10.88	4.685	3.62667	1.452	3.62667	1.342	3.62667	4.091
10.91	4.705	3.63667	1.452	3.63667	1.342	3.63667	4.091
10.94	4.725	3.64667	1.454	3.64667	1.344	3.64667	4.096
10.97	4.73	3.65667	1.458	3.65667	1.344	3.65667	4.096
11	4.737	3.66667	1.459	3.66667	1.343	3.66667	4.105
11.03	4.757	3.67667	1.459	3.67667	1.346	3.67667	4.109
11.06	4.757	3.68667	1.462	3.68667	1.346	3.68667	4.109
11.09	4.783	3.69667	1.462	3.69667	1.351	3.69667	4.116
11.12	4.784	3.70667	1.462	3.70667	1.351	3.70667	4.13
11.15	4.79	3.71667	1.462	3.71667	1.349	3.71667	4.13
11.18	4.812	3.72667	1.466	3.72667	1.351	3.72667	4.13
11.21	4.826	3.73667	1.466	3.73667	1.351	3.73667	4.131
11.24	4.834	3.74667	1.468	3.74667	1.351	3.74667	4.131
11.27	4.849	3.75667	1.469	3.75667	1.358	3.75667	4.148
11.3	4.85	3.76667	1.47	3.76667	1.358	3.76667	4.148
11.33	4.866	3.77667	1.471	3.77667	1.36	3.77667	4.149
11.36	4.866	3.78667	1.472	3.78667	1.36	3.78667	4.149
11.39	4.886	3.79667	1.473	3.79667	1.363	3.79667	4.15
11.42	4.917	3.80667	1.476	3.80667	1.363	3.80667	4.156
11.45	4.917	3.81667	1.476	3.81667	1.362	3.81667	4.156
11.48	4.909	3.82667	1.478	3.82667	1.367	3.82667	4.179
11.51	4.939	3.83667	1.48	3.83667	1.367	3.83667	4.179
11.54	4.939	3.84667	1.482	3.84667	1.372	3.84667	4.172
11.57	4.963	3.85667	1.486	3.85667	1.372	3.85667	4.182
11.6	4.963	3.86667	1.486	3.86667	1.373	3.86667	4.184
11.63	4.963	3.87667	1.487	3.87667	1.38	3.87667	4.185
11.66	4.986	3.88667	1.493	3.88667	1.38	3.88667	4.192
11.69	4.986	3.89667	1.493	3.89667	1.381	3.89667	4.192
11.72	5.001	3.90667	1.495	3.90667	1.381	3.90667	4.2
11.75	5.016	3.91667	1.495	3.91667	1.378	3.91667	4.2
11.78	5.022	3.92667	1.495	3.92667	1.386	3.92667	4.203
11.81	5.027	3.93667	1.503	3.93667	1.386	3.93667	4.211
11.84	5.046	3.94667	1.503	3.94667	1.388	3.94667	4.211
11.87	5.046	3.95667	1.503	3.95667	1.388	3.95667	4.214
11.9	5.07	3.96667	1.504	3.96667	1.384	3.96667	4.231
11.93	5.07	3.97667	1.504	3.97667	1.391	3.97667	4.231
11.96	5.069	3.98667	1.507	3.98667	1.391	3.98667	4.224
11.99	5.094	3.99667	1.507	3.99667	1.395	3.99667	4.225
12.02	5.106	4.00667	1.507	4.00667	1.397	4.00667	4.225
12.05	5.109	4.01667	1.511	4.01667	1.397	4.01667	4.239
12.08	5.124	4.02667	1.512	4.02667	1.399	4.02667	4.239
12.11	5.125	4.03667	1.514	4.03667	1.401	4.03667	4.249
12.14	5.134	4.04667	1.518	4.04667	1.402	4.04667	4.249
12.17	5.163	4.05667	1.52	4.05667	1.402	4.05667	4.241
12.2	5.163	4.06667	1.524	4.06667	1.405	4.06667	4.253
12.23	5.168	4.07667	1.524	4.07667	1.405	4.07667	4.253
12.26	5.168	4.08667	1.526	4.08667	1.408	4.08667	4.26
12.29	5.176	4.09667	1.529	4.09667	1.412	4.09667	4.266
12.32	5.195	4.10667	1.529	4.10667	1.412	4.10667	4.266
12.35	5.205	4.11667	1.53	4.11667	1.412	4.11667	4.27
12.38	5.214	4.12667	1.532	4.12667	1.418	4.12667	4.27
12.41	5.223	4.13667	1.538	4.13667	1.418	4.13667	4.273
12.44	5.223	4.14667	1.538	4.14667	1.419	4.14667	4.278
12.47	5.234	4.15667	1.545	4.15667	1.42	4.15667	4.278
12.5	5.251	4.16667	1.545	4.16667	1.422	4.16667	4.282
12.53	5.251	4.17667	1.544	4.17667	1.423	4.17667	4.286
12.56	5.274	4.18667	1.547	4.18667	1.426	4.18667	4.286
12.59	5.275	4.19667	1.548	4.19667	1.431	4.19667	4.298
12.62	5.275	4.20667	1.548	4.20667	1.434	4.20667	4.298
12.65	5.296	4.21667	1.553	4.21667	1.434	4.21667	4.294
12.68	5.296	4.22667	1.553	4.22667	1.436	4.22667	4.323
12.71	5.307	4.23667	1.555	4.23667	1.437	4.23667	4.323
12.74	5.332	4.245	1.556	4.245	1.437	4.245	4.308
12.765	5.332	4.255	1.562	4.255	1.448	4.255	4.317
12.795	5.323	4.265	1.564	4.265	1.448	4.265	4.317
12.825	5.346	4.275	1.565	4.275	1.448	4.275	4.323
12.855	5.346	4.285	1.567	4.285	1.454	4.285	4.323
12.885	5.372	4.295	1.574	4.295	1.454	4.295	4.33
12.915	5.372	4.305	1.575	4.305	1.459	4.305	4.334
12.945	5.365	4.315	1.577	4.315	1.459	4.315	4.334
12.975	5.387	4.325	1.577	4.325	1.458	4.325	4.337
13.005	5.396	4.335	1.58	4.335	1.462	4.335	4.348
13.035	5.401	4.345	1.58	4.345	1.462	4.345	4.348
13.065	5.414	4.355	1.587	4.355	1.469	4.355	4.349
13.095	5.414	4.365	1.587	4.365	1.469	4.365	4.349
13.125	5.419	4.375	1.588	4.375	1.472	4.375	4.347
13.155	5.449	4.385	1.594	4.385	1.472	4.385	4.372
13.185	5.449	4.395	1.594	4.395	1.472	4.395	4.372
13.215	5.456	4.405	1.598	4.405	1.479	4.405	4.36
13.245	5.456	4.415	1.6	4.415	1.479	4.415	4.363
13.275	5.45	4.425	1.6	4.425	1.483	4.425	4.363
13.305	5.471	4.435	1.604	4.435	1.484	4.435	4.377
13.335	5.483	4.445	1.604	4.445	1.49	4.445	4.377
13.365	5.488	4.455	1.609	4.455	1.492	4.455	4.383
13.395	5.5	4.465	1.614	4.465	1.492	4.465	4.383
13.425	5.5	4.475	1.614	4.475	1.496	4.475	4.382
13.455	5.506	4.485	1.618	4.485	1.496	4.485	4.387
13.485	5.536	4.495	1.621	4.495	1.499	4.495	4.389
13.515	5.536	4.505	1.624	4.505	1.503	4.505	4.39
13.545	5.534	4.515	1.631	4.515	1.503	4.515	4.409
13.575	5.541	4.525	1.631	4.525	1.506	4.525	4.409
13.605	5.541	4.535	1.632	4.535	1.515	4.535	4.4
13.635	5.557	4.545	1.64	4.545	1.515	4.545	4.402
13.665	5.557	4.555	1.64	4.555	1.512	4.555	4.405
13.695	5.572	4.565	1.645	4.565	1.52	4.565	4.415
13.725	5.578	4.575	1.645	4.575	1.52	4.575	4.415
13.755	5.578	4.585	1.644	4.585	1.519	4.585	4.411
13.785	5.594	4.595	1.647	4.595	1.526	4.595	4.439
13.815	5.604	4.605	1.648	4.605	1.531	4.605	4.439
13.845	5.604	4.615	1.655	4.615	1.533	4.615	4.425
13.875	5.615	4.625	1.657	4.625	1.536	4.625	4.434
13.905	5.615	4.635	1.657	4.635	1.541	4.635	4.434
13.935	5.62	4.645	1.662	4.645	1.544	4.645	4.434
13.965	5.658	4.655	1.666	4.655	1.544	4.655	4.434
13.995	5.658	4.665	1.673	4.665	1.55	4.665	4.442
14.025	5.649	4.675	1.673	4.675	1.55	4.675	4.442
14.055	5.659	4.685	1.676	4.685	1.55	4.685	4.442
14.085	5.659	4.695	1.679	4.695	1.556	4.695	4.447
14.115	5.676	4.705	1.679	4.705	1.563	4.705	4.45
14.145	5.676	4.715	1.689	4.715	1.563	4.715	4.45
14.175	5.677	4.725	1.689	4.725	1.566	4.725	4.46
14.205	5.69	4.735	1.692	4.735	1.57	4.735	4.46
14.235	5.69	4.745	1.7	4.745	1.57	4.745	4.454
14.265	5.698	4.755	1.7	4.755	1.573	4.755	4.465
14.295	5.724	4.765	1.704	4.765	1.583	4.765	4.465
14.325	5.724	4.775	1.706	4.775	1.583	4.775	4.468
14.355	5.718	4.785	1.706	4.785	1.58	4.785	4.475
14.385	5.739	4.795	1.714	4.795	1.593	4.795	4.475
14.415	5.739	4.805	1.714	4.805	1.594	4.805	4.485
14.445	5.748	4.815	1.72	4.815	1.599	4.815	4.485
14.475	5.748	4.825	1.724	4.825	1.6	4.825	4.482
14.505	5.752	4.835	1.724	4.835	1.602	4.835	4.49
14.535	5.769	4.845	1.73	4.845	1.609	4.845	4.49
14.565	5.769	4.855	1.73	4.855	1.609	4.855	4.49
14.595	5.769	4.865	1.74	4.865	1.615	4.865	4.5
14.625	5.794	4.875	1.742	4.875	1.615	4.875	4.5
14.655	5.794	4.885	1.744	4.885	1.615	4.885	4.506
14.685	5.791	4.895	1.747	4.895	1.624	4.895	4.506
14.715	5.805	4.905	1.752	4.905	1.628	4.905	4.499
14.745	5.805	4.915	1.758	4.915	1.629	4.915	4.508
14.775	5.819	4.925	1.762	4.925	1.633	4.925	4.514
14.805	5.819	4.935	1.763	4.935	1.638	4.935	4.516
14.835	5.818	4.945	1.771	4.945	1.648	4.945	4.518
14.865	5.831	4.955	1.771	4.955	1.648	4.955	4.518
14.895	5.831	4.965	1.777	4.965	1.655	4.965	4.53
14.925	5.834	4.975	1.778	4.975	1.655	4.975	4.53
14.955	5.858	4.985	1.781	4.985	1.655	4.985	4.526
14.985	5.858	4.995	1.786	4.995	1.666	4.995	4.536
15.015	5.858	5.005	1.789	5.005	1.666	5.005	4.536
15.045	5.866	5.015	1.794	5.015	1.664	5.015	4.532
15.075	5.866	5.025	1.801	5.025	1.674	5.025	4.544
15.105	5.881	5.035	1.801	5.035	1.674	5.035	4.544
15.135	5.881	5.045	1.806	5.045	1.682	5.045	4.546
15.165	5.882	5.055	1.814	5.055	1.686	5.055	4.546
15.195	5.912	5.065	1.814	5.065	1.689	5.065	4.545
15.225	5.912	5.075	1.824	5.075	1.697	5.075	4.547
15.255	5.892	5.085	1.824	5.085	1.697	5.085	4.558
15.285	5.914	5.095	1.829	5.095	1.703	5.095	4.558
15.315	5.914	5.105	1.836	5.105	1.703	5.105	4.559
15.345	5.913	5.115	1.836	5.115	1.703	5.115	4.559
15.375	5.929	5.125	1.841	5.125	1.713	5.125	4.562
15.405	5.929	5.135	1.841	5.135	1.715	5.135	4.562
15.435	5.94	5.145	1.847	5.145	1.717	5.145	4.561
15.465	5.94	5.155	1.853	5.155	1.723	5.155	4.586
15.495	5.941	5.165	1.859	5.165	1.729	5.165	4.586
15.525	5.964	5.175	1.865	5.175	1.738	5.175	4.571
15.555	5.964	5.185	1.865	5.185	1.738	5.185	4.583
15.585	5.948	5.195	1.875	5.195	1.744	5.195	4.583
15.615	5.968	5.205	1.876	5.205	1.752	5.205	4.59
15.645	5.968	5.215	1.88	5.215	1.752	5.215	4.59
15.675	5.986	5.225	1.892	5.225	1.761	5.225	4.582
15.705	5.986	5.235	1.892	5.235	1.761	5.235	4.592
15.735	5.983	5.245	1.893	5.245	1.76	5.245	4.592
15.765	5.994	5.255	1.905	5.255	1.769	5.255	4.6
15.795	5.994	5.265	1.905	5.265	1.773	5.265	4.6
15.825	6.002	5.275	1.909	5.275	1.778	5.275	4.597
15.855	6.009	5.285	1.914	5.285	1.78	5.285	4.6
15.885	6.009	5.295	1.915	5.295	1.788	5.295	4.602
15.915	6.007	5.305	1.92	5.305	1.793	5.305	4.604
15.945	6.018	5.315	1.928	5.315	1.794	5.315	4.624
15.975	6.018	5.325	1.935	5.325	1.808	5.325	4.624
16.005	6.027	5.335	1.939	5.335	1.808	5.335	4.609
16.035	6.03	5.345	1.942	5.345	1.807	5.345	4.618
16.065	6.03	5.355	1.951	5.355	1.818	5.355	4.618
16.095	6.041	5.365	1.954	5.365	1.818	5.365	4.632
16.125	6.046	5.375	1.961	5.375	1.823	5.375	4.632
16.155	6.052	5.385	1.965	5.385	1.832	5.385	4.62
16.185	6.057	5.395	1.965	5.395	1.834	5.395	4.633
16.215	6.057	5.405	1.973	5.405	1.843	5.405	4.634
16.245	6.057	5.415	1.973	5.415	1.845	5.415	4.635
16.275	6.089	5.425	1.985	5.425	1.854	5.425	4.637
16.305	6.089	5.435	1.993	5.435	1.858	5.435	4.637
16.335	6.08	5.445	1.993	5.445	1.858	5.445	4.633
16.365	6.08	5.455	2.001	5.455	1.868	5.455	4.651
16.395	6.079	5.465	2.01	5.465	1.871	5.465	4.651
16.425	6.113	5.475	2.01	5.475	1.876	5.475	4.644
16.455	6.113	5.485	2.02	5.485	1.883	5.485	4.645
16.485	6.098	5.495	2.02	5.495	1.883	5.495	4.645
16.515	6.102	5.505	2.028	5.505	1.895	5.505	4.664
16.545	6.102	5.515	2.03	5.515	1.9	5.515	4.664
16.575	6.108	5.525	2.037	5.525	1.906	5.525	4.672
16.605	6.108	5.535	2.046	5.535	1.917	5.535	4.672
16.635	6.114	5.545	2.046	5.545	1.917	5.545	4.661
16.665	6.119	5.555	2.054	5.555	1.919	5.555	4.672
16.695	6.122	5.565	2.06	5.565	1.927	5.565	4.672
16.725	6.122	5.575	2.065	5.575	1.93	5.575	4.668
16.755	6.144	5.585	2.078	5.585	1.937	5.585	4.676
16.785	6.144	5.595	2.078	5.595	1.942	5.595	4.676
16.815	6.142	5.605	2.081	5.605	1.95	5.605	4.671
16.845	6.142	5.615	2.094	5.615	1.953	5.615	4.681
16.875	6.142	5.625	2.094	5.625	1.961	5.625	4.681
16.905	6.158	5.635	2.101	5.635	1.972	5.635	4.69
16.935	6.158	5.645	2.106	5.645	1.972	5.645	4.69
16.965	6.155	5.655	2.113	5.655	1.975	5.655	4.677
16.995	6.166	5.665	2.119	5.665	1.992	5.665	4.692
17.025	6.166	5.675	2.125	5.675	1.992	5.675	4.692
17.055	6.164	5.685	2.135	5.685	1.996	5.685	4.697
17.085	6.196	5.695	2.139	5.695	2.003	5.695	4.697
17.115	6.196	5.705	2.142	5.705	2.004	5.705	4.696
17.145	6.178	5.715	2.155	5.715	2.013	5.715	4.698
17.175	6.179	5.725	2.155	5.725	2.022	5.725	4.71
17.205	6.18	5.735	2.162	5.735	2.029	5.735	4.71
17.235	6.202	5.745	2.17	5.745	2.03	5.745	4.71
17.265	6.202	5.755	2.17	5.755	2.036	5.755	4.71
17.295	6.215	5.765	2.18	5.765	2.051	5.765	4.706
17.325	6.215	5.775	2.191	5.775	2.051	5.775	4.719
17.355	6.2	5.785	2.195	5.785	2.064	5.785	4.719
17.385	6.209	5.795	2.208	5.795	2.067	5.795	4.732
17.415	6.209	5.805	2.208	5.805	2.067	5.805	4.732
17.445	6.211	5.815	2.214	5.815	2.075	5.815	4.72
17.475	6.216	5.825	2.22	5.825	2.083	5.825	4.732
17.505	6.216	5.835	2.225	5.835	2.091	5.835	4.732
17.535	6.224	5.845	2.237	5.845	2.099	5.845	4.724
17.565	6.228	5.855	2.237	5.855	2.102	5.855	4.735
17.595	6.228	5.865	2.246	5.865	2.111	5.865	4.735
17.625	6.238	5.875	2.258	5.875	2.116	5.875	4.723
17.655	6.238	5.885	2.261	5.885	2.124	5.885	4.742
17.685	6.246	5.895	2.278	5.895	2.132	5.895	4.742
17.715	6.246	5.905	2.278	5.905	2.135	5.905	4.749
17.745	6.247	5.915	2.279	5.915	2.139	5.915	4.749
17.775	6.247	5.925	2.29	5.925	2.149	5.925	4.74
17.805	6.245	5.935	2.29	5.935	2.158	5.935	4.75
17.835	6.246	5.945	2.306	5.945	2.163	5.945	4.75
17.865	6.272	5.955	2.31	5.955	2.173	5.955	4.758
17.895	6.272	5.965	2.316	5.965	2.177	5.965	4.758
17.925	6.276	5.975	2.328	5.975	2.195	5.975	4.756
17.955	6.276	5.985	2.331	5.985	2.195	5.985	4.756
17.985	6.256	5.995	2.344	5.995	2.201	5.995	4.772
18.015	6.272	6.005	2.35	6.005	2.207	6.005	4.772
18.045	6.272	6.015	2.35	6.015	2.207	6.015	4.763
18.075	6.271	6.025	2.361	6.025	2.223	6.025	4.763
18.105	6.271	6.035	2.367	6.035	2.227	6.035	4.763
18.135	6.264	6.045	2.376	6.045	2.237	6.045	4.785
18.165	6.294	6.055	2.386	6.055	2.246	6.055	4.785
18.195	6.294	6.065	2.386	6.065	2.248	6.065	4.774
18.225	6.295	6.075	2.399	6.075	2.266	6.075	4.774
18.255	6.295	6.085	2.41	6.085	2.266	6.085	4.774
18.285	6.276	6.095	2.41	6.095	2.273	6.095	4.786
18.315	6.299	6.105	2.424	6.105	2.282	6.105	4.786
18.345	6.299	6.115	2.431	6.115	2.282	6.115	4.78
18.375	6.285	6.125	2.433	6.125	2.294	6.125	4.792
18.405	6.286	6.135	2.445	6.135	2.307	6.135	4.792
18.435	6.286	6.145	2.451	6.145	2.311	6.145	4.781
18.465	6.292	6.155	2.465	6.155	2.317	6.155	4.799
18.495	6.292	6.165	2.468	6.165	2.322	6.165	4.799
18.525	6.294	6.175	2.471	6.175	2.334	6.175	4.805
18.555	6.296	6.185	2.488	6.185	2.334	6.185	4.805
18.585	6.296	6.195	2.488	6.195	2.345	6.195	4.797
18.615	6.305	6.205	2.5	6.205	2.36	6.205	4.804
18.645	6.305	6.215	2.515	6.215	2.36	6.215	4.804
18.675	6.303	6.225	2.515	6.225	2.369	6.225	4.809
18.705	6.303	6.235	2.524	6.235	2.386	6.23333	4.81
18.735	6.3	6.245	2.528	6.245	2.386	6.245	4.81
18.765	6.296	6.255	2.54	6.255	2.395	6.25333	4.808
18.795	6.321	6.26333	2.562	6.26333	2.401	6.26333	4.816
18.825	6.321	6.27333	2.562	6.27333	2.41	6.27333	4.816
18.85	6.316	6.28333	2.559	6.28333	2.413	6.28333	4.825
18.88	6.316	6.29333	2.575	6.29333	2.424	6.29333	4.825
18.91	6.298	6.30333	2.578	6.30333	2.438	6.30333	4.819
18.94	6.304	6.31333	2.596	6.31333	2.438	6.31333	4.825
18.97	6.304	6.32333	2.601	6.32333	2.446	6.32333	4.828
19	6.304	6.33333	2.604	6.33333	2.461	6.33333	4.832
19.03	6.304	6.34333	2.617	6.34333	2.461	6.34333	4.832
19.06	6.293	6.35333	2.62	6.35333	2.474	6.35333	4.825
19.09	6.321	6.36333	2.634	6.36333	2.485	6.36333	4.828
19.12	6.321	6.37333	2.65	6.37333	2.491	6.37333	4.834
		6.38333	2.65	6.38333	2.492	6.38333	4.834
		6.39333	2.656	6.39333	2.504	6.39333	4.846
		6.40333	2.666	6.40333	2.512	6.40333	4.846
		6.41333	2.67	6.41333	2.519	6.41333	4.837
		6.42333	2.682	6.42333	2.53	6.42333	4.846
		6.43333	2.688	6.43333	2.532	6.43333	4.85
		6.44333	2.69	6.44333	2.549	6.44333	4.85
		6.45333	2.71	6.45333	2.55	6.45333	4.852
		6.46333	2.724	6.46333	2.564	6.46333	4.852
		6.47333	2.727	6.47333	2.574	6.47333	4.845
		6.48333	2.74	6.48333	2.574	6.48333	4.858
		6.49333	2.745	6.49333	2.589	6.49333	4.858
		6.50333	2.752	6.50333	2.594	6.50333	4.864
		6.51333	2.758	6.51333	2.604	6.51333	4.864
		6.52333	2.769	6.52333	2.615	6.52333	4.856
		6.53333	2.784	6.53333	2.616	6.53333	4.866
		6.54333	2.788	6.54333	2.633	6.54333	4.866
		6.55333	2.794	6.55333	2.645	6.55333	4.872
		6.56333	2.814	6.56333	2.65	6.56333	4.872
		6.57333	2.814	6.57333	2.662	6.57333	4.87
		6.58333	2.825	6.58333	2.662	6.58333	4.869
		6.59333	2.836	6.59333	2.675	6.59333	4.876
		6.60333	2.842	6.60333	2.694	6.60333	4.876
		6.61333	2.862	6.61333	2.694	6.61333	4.883
		6.62333	2.862	6.62333	2.704	6.62333	4.883
		6.63333	2.869	6.63333	2.709	6.63333	4.878
		6.64333	2.882	6.64333	2.716	6.64333	4.881
		6.65333	2.888	6.65333	2.731	6.65333	4.887
		6.66333	2.899	6.66333	2.737	6.66333	4.892
		6.67333	2.902	6.67333	2.745	6.67333	4.892
		6.68333	2.917	6.68333	2.747	6.68333	4.885
		6.69333	2.934	6.69333	2.753	6.69333	4.885
		6.70333	2.937	6.70333	2.768	6.70333	4.897
		6.71333	2.937	6.71333	2.777	6.71333	4.897
		6.72333	2.956	6.72333	2.781	6.72333	4.907
		6.73333	2.961	6.73333	2.797	6.73333	4.907
		6.74333	2.973	6.74333	2.806	6.74333	4.896
		6.75333	2.983	6.75333	2.807	6.75333	4.904
		6.76333	2.983	6.76333	2.831	6.76333	4.906
		6.77333	3.003	6.77333	2.831	6.77333	4.906
		6.78333	3.015	6.78333	2.842	6.78333	4.912
		6.79333	3.025	6.79333	2.847	6.79333	4.912
		6.80333	3.033	6.80333	2.849	6.80333	4.903
		6.81333	3.033	6.81333	2.862	6.81333	4.913
		6.82333	3.049	6.82333	2.879	6.82333	4.913
		6.83333	3.068	6.83333	2.883	6.83333	4.928
		6.84333	3.068	6.84333	2.895	6.84333	4.928
		6.85333	3.082	6.85333	2.896	6.85333	4.91
		6.86333	3.088	6.86333	2.91	6.86333	4.924
		6.87333	3.093	6.87333	2.911	6.87333	4.924
		6.88333	3.109	6.88333	2.924	6.88333	4.921
		6.89333	3.123	6.89333	2.939	6.89333	4.931
		6.90333	3.128	6.90333	2.939	6.90333	4.931
		6.91333	3.138	6.91333	2.95	6.91333	4.924
		6.92333	3.138	6.92333	2.971	6.92333	4.942
		6.93333	3.152	6.93333	2.971	6.93333	4.942
		6.94333	3.177	6.94333	2.972	6.94333	4.928
		6.95333	3.177	6.95333	2.987	6.95333	4.929
		6.96333	3.192	6.96333	2.995	6.96333	4.93
		6.97333	3.195	6.97333	3.016	6.97333	4.947
		6.98333	3.195	6.98333	3.016	6.98333	4.947
		6.99333	3.218	6.99333	3.025	6.99333	4.941
		7.00333	3.222	7.00333	3.034	7.00333	4.949
		7.01333	3.236	7.01333	3.036	7.01333	4.949
		7.02333	3.244	7.02333	3.054	7.02333	4.952
		7.03333	3.246	7.03333	3.054	7.03333	4.952
		7.04333	3.261	7.04333	3.061	7.04333	4.938
		7.05333	3.282	7.05333	3.086	7.05333	4.969
		7.06333	3.282	7.06333	3.086	7.06333	4.969
		7.07333	3.293	7.07333	3.09	7.07333	4.948
		7.08333	3.299	7.08333	3.106	7.08333	4.963
		7.09333	3.308	7.09333	3.11	7.09333	4.963
		7.10333	3.326	7.10333	3.13	7.10333	4.972
		7.11333	3.328	7.11333	3.13	7.11333	4.972
		7.12333	3.35	7.12333	3.126	7.12333	4.959
		7.13333	3.35	7.13333	3.15	7.13333	4.971
		7.14333	3.35	7.14333	3.157	7.14333	4.971
		7.15333	3.369	7.15333	3.168	7.15333	4.967
		7.16333	3.371	7.16333	3.178	7.16333	4.978
		7.17333	3.388	7.17333	3.178	7.17333	4.978
		7.18333	3.404	7.18333	3.19	7.18333	4.963
		7.19333	3.404	7.19333	3.213	7.19333	4.979
		7.20333	3.424	7.20333	3.213	7.20333	4.979
		7.21333	3.424	7.21333	3.212	7.21333	4.989
		7.22333	3.439	7.22333	3.228	7.22333	4.989
		7.23333	3.45	7.23333	3.232	7.23333	4.976
		7.24333	3.45	7.24333	3.253	7.24333	4.98
		7.25333	3.466	7.25333	3.253	7.25333	4.98
		7.26333	3.486	7.26333	3.266	7.26333	4.981
		7.27333	3.486	7.27333	3.279	7.27333	4.988
		7.28333	3.497	7.28333	3.279	7.28333	4.988
		7.29333	3.506	7.29333	3.29	7.29333	4.985
		7.30333	3.508	7.30333	3.306	7.30333	4.991
		7.31333	3.529	7.31333	3.306	7.31333	4.991
		7.32333	3.532	7.32333	3.32	7.32333	5.003
		7.33333	3.547	7.33333	3.324	7.33333	5.003
		7.34333	3.552	7.34333	3.324	7.34333	4.993
		7.35333	3.559	7.35333	3.354	7.35333	5.002
		7.36333	3.583	7.36333	3.354	7.36333	5.002
		7.37333	3.583	7.37333	3.358	7.37333	4.995
		7.38333	3.592	7.38333	3.368	7.38333	5.008
		7.39333	3.612	7.39333	3.375	7.39333	5.008
		7.40333	3.612	7.40333	3.388	7.40333	5
		7.41333	3.625	7.41333	3.391	7.41333	5.019
		7.42333	3.627	7.42333	3.402	7.42333	5.019
		7.43333	3.639	7.43333	3.414	7.43333	5.01
		7.44333	3.65	7.44333	3.419	7.44333	5.01
		7.45333	3.65	7.45333	3.419	7.45333	5.003
		7.46333	3.668	7.46333	3.442	7.46333	5.014
		7.47333	3.687	7.47333	3.442	7.47333	5.014
		7.48333	3.687	7.48333	3.456	7.48333	5.022
		7.49333	3.701	7.49333	3.464	7.49333	5.022
		7.50333	3.701	7.50333	3.466	7.50333	5.017
		7.51333	3.711	7.51333	3.49	7.51333	5.013
		7.52333	3.739	7.52333	3.49	7.52333	5.036
		7.53333	3.739	7.53333	3.499	7.53333	5.036
		7.54333	3.744	7.54333	3.512	7.54333	5.022
		7.55333	3.758	7.55333	3.513	7.55333	5.022
		7.56333	3.761	7.56333	3.528	7.56333	5.02
		7.57333	3.773	7.57333	3.534	7.57333	5.024
		7.58333	3.775	7.58333	3.537	7.58333	5.033
		7.59333	3.788	7.59333	3.551	7.59333	5.034
		7.60333	3.802	7.60333	3.555	7.60333	5.034
		7.61333	3.805	7.61333	3.56	7.61333	5.034
		7.62333	3.814	7.62333	3.584	7.62333	5.033
		7.63333	3.835	7.63333	3.584	7.63333	5.051
		7.64333	3.835	7.64333	3.606	7.64333	5.051
		7.65333	3.846	7.65333	3.606	7.65333	5.043
		7.66333	3.85	7.66333	3.606	7.66333	5.043
		7.67333	3.854	7.67333	3.622	7.67333	5.036
		7.68333	3.871	7.68333	3.622	7.68333	5.046
		7.69333	3.879	7.69333	3.635	7.69333	5.048
		7.70333	3.891	7.70333	3.641	7.70333	5.051
		7.71333	3.897	7.71333	3.641	7.71333	5.051
		7.72333	3.9	7.72333	3.673	7.72333	5.047
		7.73333	3.914	7.73333	3.673	7.73333	5.047
		7.74333	3.928	7.74333	3.676	7.74333	5.063
		7.75333	3.928	7.75333	3.686	7.75333	5.063
		7.76333	3.938	7.76333	3.69	7.76333	5.057
		7.77333	3.946	7.77333	3.707	7.77333	5.057
		7.78333	3.955	7.78333	3.707	7.78333	5.05
		7.79333	3.979	7.79333	3.718	7.79333	5.06
		7.80333	3.979	7.80333	3.727	7.80333	5.063
		7.81333	3.982	7.81333	3.727	7.81333	5.064
		7.82333	3.992	7.82333	3.738	7.82333	5.065
		7.83333	3.992	7.83333	3.759	7.83333	5.065
		7.84333	4.01	7.84333	3.759	7.84333	5.056
		7.85333	4.012	7.85333	3.766	7.85333	5.085
		7.86333	4.02	7.86333	3.768	7.86333	5.085
		7.87333	4.039	7.87333	3.781	7.87333	5.069
		7.88333	4.039	7.88333	3.784	7.88333	5.069
		7.89333	4.047	7.89333	3.791	7.89333	5.064
		7.90333	4.06	7.90333	3.803	7.90333	5.075
		7.91333	4.062	7.91333	3.807	7.91333	5.078
		7.92333	4.081	7.92333	3.816	7.92333	5.08
		7.93333	4.081	7.93333	3.832	7.93333	5.081
		7.94333	4.079	7.94333	3.832	7.94333	5.081
		7.95333	4.101	7.95333	3.843	7.95333	5.078
		7.96333	4.101	7.96333	3.853	7.96333	5.084
		7.97333	4.111	7.97333	3.853	7.97333	5.084
		7.98333	4.127	7.98333	3.856	7.98333	5.096
		7.99333	4.128	7.99333	3.877	7.99333	5.096
		8.00333	4.131	8.00333	3.877	8.00333	5.086
		8.01333	4.147	8.01333	3.886	8.01333	5.093
		8.02333	4.148	8.02333	3.893	8.02333	5.093
		8.03333	4.167	8.03333	3.894	8.03333	5.089
		8.04333	4.167	8.04333	3.908	8.04333	5.096
		8.05333	4.167	8.05333	3.921	8.05333	5.096
		8.06333	4.184	8.06333	3.927	8.06333	5.092
		8.07333	4.191	8.07333	3.936	8.07333	5.098
		8.08333	4.198	8.08333	3.936	8.08333	5.098
		8.09333	4.209	8.09333	3.944	8.09333	5.096
		8.10333	4.21	8.10333	3.958	8.10333	5.099
		8.11333	4.214	8.11333	3.958	8.11333	5.099
		8.12333	4.244	8.12333	3.973	8.12333	5.105
		8.13333	4.244	8.13333	3.973	8.13333	5.105
		8.14333	4.246	8.14333	3.976	8.14333	5.104
		8.15333	4.246	8.15333	4	8.15333	5.113
		8.16333	4.245	8.16333	4	8.16333	5.113
		8.17333	4.27	8.17333	4.017	8.17333	5.104
		8.18333	4.273	8.18333	4.017	8.18333	5.127
		8.19333	4.278	8.19333	4.015	8.19333	5.127
		8.20333	4.287	8.20333	4.031	8.20333	5.115
		8.21333	4.287	8.21333	4.031	8.21333	5.115
		8.22333	4.296	8.22333	4.038	8.22333	5.105
		8.23333	4.315	8.23333	4.053	8.23333	5.116
		8.24333	4.315	8.24333	4.054	8.24333	5.116
		8.25333	4.321	8.25333	4.055	8.25333	5.123
		8.26333	4.321	8.26333	4.07	8.26333	5.123
		8.27333	4.325	8.27333	4.07	8.27167	5.122
		8.28333	4.356	8.28333	4.083	8.28167	5.116
		8.29167	4.356	8.29167	4.088	8.29167	5.128
		8.30167	4.353	8.30167	4.088	8.30167	5.128
		8.31167	4.37	8.31167	4.102	8.31167	5.14
		8.32167	4.37	8.32167	4.113	8.32167	5.14
		8.33167	4.382	8.33167	4.116	8.33167	5.128
		8.34167	4.382	8.34167	4.123	8.34167	5.133
		8.35167	4.387	8.35167	4.123	8.35167	5.133
		8.36167	4.411	8.36167	4.133	8.36167	5.129
		8.37167	4.411	8.37167	4.149	8.37167	5.143
		8.38167	4.406	8.38167	4.149	8.38167	5.143
		8.39167	4.422	8.39167	4.158	8.39167	5.132
		8.40167	4.422	8.40167	4.158	8.40167	5.145
		8.41167	4.429	8.41167	4.163	8.41167	5.145
		8.42167	4.44	8.42167	4.179	8.42167	5.155
		8.43167	4.44	8.43167	4.186	8.43167	5.155
		8.44167	4.452	8.44167	4.186	8.44167	5.14
		8.45167	4.456	8.45167	4.196	8.45167	5.147
		8.46167	4.462	8.46167	4.196	8.46167	5.147
		8.47167	4.48	8.47167	4.205	8.47167	5.136
		8.48167	4.48	8.48167	4.226	8.48167	5.155
		8.49167	4.474	8.49167	4.226	8.49167	5.155
		8.50167	4.492	8.50167	4.229	8.50167	5.143
		8.51167	4.492	8.51167	4.229	8.51167	5.152
		8.52167	4.516	8.52167	4.231	8.52167	5.152
		8.53167	4.516	8.53167	4.248	8.53167	5.165
		8.54167	4.51	8.54167	4.249	8.54167	5.165
		8.55167	4.524	8.55167	4.262	8.55167	5.147
		8.56167	4.534	8.56167	4.268	8.56167	5.162
		8.57167	4.534	8.57167	4.268	8.57167	5.162
		8.58167	4.551	8.58167	4.278	8.58167	5.154
		8.59167	4.551	8.59167	4.292	8.59167	5.172
		8.60167	4.546	8.60167	4.292	8.60167	5.172
		8.61167	4.564	8.61167	4.295	8.61167	5.156
		8.62167	4.564	8.62167	4.299	8.62167	5.17
		8.63167	4.588	8.63167	4.301	8.63167	5.17
		8.64167	4.588	8.64167	4.326	8.64167	5.174
		8.65167	4.581	8.65167	4.326	8.65167	5.174
		8.66167	4.594	8.66167	4.329	8.66167	5.167
		8.67167	4.604	8.67167	4.338	8.67167	5.168
		8.68167	4.604	8.68167	4.338	8.68167	5.168
		8.69167	4.622	8.69167	4.348	8.69167	5.167
		8.70167	4.622	8.70167	4.348	8.70167	5.177
		8.71167	4.616	8.71167	4.352	8.71167	5.177
		8.72167	4.636	8.72167	4.377	8.72167	5.169
		8.73167	4.636	8.73167	4.377	8.73167	5.18
		8.74167	4.657	8.74167	4.367	8.74167	5.18
		8.75167	4.657	8.75167	4.383	8.75167	5.193
		8.76167	4.653	8.76167	4.383	8.76167	5.193
		8.77167	4.668	8.77167	4.402	8.77167	5.175
		8.78167	4.676	8.78167	4.402	8.78167	5.186
		8.79167	4.682	8.79167	4.4	8.79167	5.186
		8.80167	4.687	8.80167	4.414	8.80167	5.177
		8.81167	4.687	8.81167	4.419	8.81167	5.199
		8.82167	4.689	8.82167	4.421	8.82167	5.199
		8.83167	4.701	8.83167	4.437	8.83167	5.179
		8.84167	4.704	8.84167	4.437	8.84167	5.191
		8.85167	4.728	8.85167	4.434	8.85167	5.191
		8.86167	4.728	8.86167	4.447	8.86167	5.197
		8.87167	4.721	8.87167	4.447	8.87167	5.197
		8.88167	4.749	8.88167	4.461	8.88167	5.187
		8.89167	4.749	8.89167	4.464	8.89167	5.197
		8.90167	4.744	8.90167	4.464	8.90167	5.197
		8.91167	4.75	8.91167	4.475	8.91167	5.191
		8.92167	4.75	8.92167	4.482	8.92167	5.207
		8.93167	4.757	8.93167	4.484	8.93167	5.207
		8.94167	4.766	8.94167	4.504	8.94167	5.193
		8.95167	4.768	8.95167	4.504	8.95167	5.207
		8.96167	4.784	8.96167	4.495	8.96167	5.207
		8.97167	4.784	8.97167	4.515	8.97167	5.213
		8.98167	4.788	8.98167	4.515	8.98167	5.213
		8.99167	4.807	8.99167	4.532	8.99167	5.201
		9.00167	4.807	9.00167	4.532	9.00167	5.206
		9.01167	4.808	9.01167	4.524	9.01167	5.206
		9.02167	4.818	9.02167	4.538	9.02167	5.202
		9.03167	4.818	9.03167	4.54	9.03167	5.216
		9.04167	4.829	9.04167	4.549	9.04167	5.216
		9.05167	4.829	9.05167	4.552	9.05167	5.203
		9.06167	4.839	9.06167	4.552	9.06167	5.227
		9.07167	4.842	9.07167	4.564	9.07167	5.227
		9.08167	4.842	9.08167	4.571	9.08167	5.219
		9.09167	4.85	9.09167	4.571	9.09167	5.219
		9.10167	4.856	9.10167	4.58	9.10167	5.212
		9.11167	4.862	9.11167	4.58	9.11167	5.216
		9.12167	4.877	9.12167	4.579	9.12167	5.217
		9.13167	4.877	9.13167	4.611	9.13167	5.217
		9.14167	4.875	9.14167	4.611	9.14167	5.222
		9.15167	4.891	9.15167	4.605	9.15167	5.222
		9.16167	4.891	9.16167	4.611	9.16167	5.218
		9.17167	4.902	9.17167	4.611	9.17167	5.237
		9.18167	4.902	9.18167	4.627	9.18167	5.237
		9.19167	4.904	9.19167	4.627	9.19167	5.228
		9.20167	4.937	9.20167	4.628	9.20167	5.228
		9.21167	4.937	9.21167	4.642	9.21167	5.224
		9.22167	4.94	9.22167	4.642	9.22167	5.231
		9.23167	4.94	9.23167	4.641	9.23167	5.231
		9.24167	4.931	9.24167	4.657	9.24167	5.228
		9.25167	4.945	9.25167	4.657	9.25167	5.236
		9.26167	4.945	9.26167	4.661	9.26167	5.236
		9.27167	4.954	9.27167	4.674	9.27167	5.229
		9.28167	4.96	9.28167	4.674	9.28167	5.252
		9.29167	4.96	9.29167	4.681	9.29167	5.252
		9.30167	4.973	9.30167	4.681	9.30167	5.239
		9.31167	4.973	9.31167	4.677	9.31167	5.239
		9.32167	4.984	9.32167	4.702	9.32167	5.231
		9.33167	4.984	9.33167	4.702	9.33167	5.238
		9.34167	4.984	9.34167	4.693	9.34167	5.239
		9.35167	4.993	9.35167	4.709	9.35167	5.239
		9.36167	5.004	9.36167	4.709	9.36167	5.246
		9.37167	5.004	9.37167	4.72	9.37167	5.246
		9.38167	5.024	9.38167	4.72	9.38167	5.239
		9.39167	5.024	9.39167	4.721	9.39167	5.263
		9.40167	5.018	9.40167	4.731	9.40167	5.263
		9.41167	5.04	9.41167	4.731	9.41167	5.247
		9.42167	5.04	9.42167	4.734	9.42167	5.247
		9.43167	5.035	9.43167	4.759	9.43167	5.245
		9.44167	5.039	9.44167	4.759	9.44167	5.246
		9.45167	5.041	9.45167	4.746	9.45167	5.252
		9.46167	5.075	9.46167	4.758	9.46167	5.252
		9.47167	5.075	9.47167	4.759	9.47167	5.252
		9.48167	5.078	9.48167	4.774	9.48167	5.252
		9.49167	5.078	9.49167	4.774	9.49167	5.25
		9.50167	5.07	9.50167	4.771	9.50167	5.273
		9.51167	5.078	9.51167	4.776	9.51167	5.273
		9.52167	5.078	9.52167	4.788	9.52167	5.261
		9.53167	5.085	9.53167	4.793	9.53167	5.261
		9.54167	5.095	9.54167	4.8	9.54167	5.253
		9.55167	5.095	9.55167	4.8	9.55167	5.274
		9.56167	5.108	9.56167	4.798	9.56167	5.274
		9.57167	5.108	9.57167	4.812	9.57167	5.258
		9.58167	5.113	9.58167	4.812	9.58167	5.268
		9.59167	5.119	9.59167	4.83	9.59167	5.268
		9.60167	5.119	9.60167	4.83	9.60167	5.26
		9.61167	5.125	9.61167	4.82	9.61167	5.269
		9.62167	5.152	9.62167	4.834	9.62167	5.269
		9.63167	5.152	9.63167	4.834	9.63167	5.268
		9.64167	5.142	9.64167	4.845	9.64167	5.268
		9.65167	5.142	9.65167	4.845	9.65167	5.262
		9.66167	5.144	9.66167	4.842	9.66167	5.283
		9.67167	5.173	9.67167	4.851	9.67167	5.283
		9.68167	5.173	9.68167	4.86	9.68167	5.269
		9.69167	5.179	9.69167	4.86	9.69167	5.276
		9.70167	5.179	9.70167	4.868	9.70167	5.276
		9.71167	5.168	9.71167	4.868	9.71167	5.279
		9.72167	5.18	9.72167	4.871	9.72167	5.279
		9.73167	5.18	9.73167	4.891	9.73167	5.273
		9.74167	5.189	9.74167	4.891	9.74167	5.289
		9.75167	5.198	9.75167	4.887	9.75167	5.289
		9.76167	5.198	9.76167	4.895	9.76167	5.274
		9.77167	5.208	9.77167	4.895	9.77167	5.281
		9.78167	5.208	9.78167	4.9	9.78167	5.281
		9.79167	5.211	9.79167	4.9	9.79167	5.296
		9.80167	5.221	9.80167	4.912	9.80167	5.296
		9.81167	5.221	9.81167	4.912	9.81167	5.28
		9.82167	5.22	9.82167	4.908	9.82167	5.284
		9.83167	5.228	9.83167	4.92	9.83167	5.289
		9.84167	5.229	9.84167	4.936	9.84167	5.289
		9.85167	5.242	9.85167	4.936	9.85167	5.291
		9.86167	5.242	9.86167	4.944	9.86167	5.291
		9.87167	5.238	9.87167	4.944	9.87167	5.281
		9.88167	5.271	9.88167	4.938	9.88167	5.306
		9.89167	5.271	9.89167	4.953	9.89167	5.306
		9.90167	5.259	9.90167	4.953	9.90167	5.293
		9.91167	5.266	9.91167	4.955	9.91167	5.293
		9.92167	5.266	9.92167	4.955	9.92167	5.285
		9.93167	5.276	9.93167	4.955	9.93167	5.314
		9.94167	5.276	9.94167	4.982	9.94167	5.314
		9.95167	5.287	9.95167	4.982	9.95167	5.297
		9.96167	5.292	9.96167	4.974	9.96167	5.304
		9.97167	5.292	9.97167	4.985	9.97167	5.304
		9.98167	5.293	9.98167	4.985	9.98167	5.297
		9.99167	5.324	9.99167	4.993	9.99167	5.304
		10.0017	5.324	10.0017	4.993	10.0017	5.304
		10.0117	5.323	10.0117	4.989	10.0117	5.298
		10.0217	5.323	10.0217	5.004	10.0217	5.298
		10.0317	5.31	10.0317	5.004	10.0317	5.296
		10.0417	5.329	10.0417	5.012	10.0417	5.317
		10.0517	5.329	10.0517	5.012	10.0517	5.317
		10.0617	5.346	10.0617	5.019	10.0617	5.305
		10.0717	5.346	10.0717	5.024	10.0717	5.306
		10.0817	5.333	10.0817	5.024	10.0817	5.306
		10.0917	5.352	10.0917	5.026	10.0917	5.311
		10.1017	5.352	10.1017	5.052	10.1017	5.311
		10.1117	5.352	10.1117	5.052	10.1117	5.303
		10.1217	5.358	10.1217	5.055	10.1217	5.323
		10.1317	5.358	10.1317	5.055	10.1317	5.323
		10.1417	5.37	10.1417	5.038	10.1417	5.306
		10.1517	5.37	10.1517	5.055	10.1517	5.316
		10.1617	5.376	10.1617	5.055	10.1617	5.316
		10.1717	5.38	10.1717	5.065	10.1717	5.322
		10.1817	5.38	10.1817	5.065	10.1817	5.322
		10.1917	5.379	10.1917	5.055	10.1917	5.315
		10.2017	5.389	10.2017	5.092	10.2017	5.32
		10.2117	5.389	10.2117	5.092	10.2117	5.32
		10.2217	5.402	10.2217	5.078	10.2217	5.32
		10.2317	5.402	10.2317	5.081	10.2317	5.324
		10.2417	5.394	10.2417	5.081	10.2417	5.324
		10.2517	5.408	10.2517	5.091	10.2517	5.316
		10.2617	5.408	10.2617	5.096	10.2617	5.342
		10.2717	5.415	10.2717	5.1	10.2717	5.342
		10.2817	5.427	10.2817	5.106	10.2817	5.331
		10.2917	5.427	10.2917	5.106	10.29	5.331
		10.3017	5.438	10.3017	5.116	10.3	5.321
		10.31	5.438	10.31	5.116	10.31	5.324
		10.32	5.436	10.32	5.113	10.32	5.329
		10.33	5.447	10.33	5.124	10.33	5.33
		10.34	5.447	10.34	5.124	10.34	5.33
		10.35	5.443	10.35	5.122	10.35	5.327
		10.36	5.459	10.36	5.131	10.36	5.325
		10.37	5.459	10.37	5.131	10.37	5.343
		10.38	5.47	10.38	5.139	10.38	5.343
		10.39	5.47	10.39	5.139	10.39	5.336
		10.4	5.459	10.4	5.136	10.4	5.336
		10.41	5.474	10.41	5.167	10.41	5.326
		10.42	5.474	10.42	5.167	10.42	5.354
		10.43	5.483	10.43	5.156	10.43	5.354
		10.44	5.492	10.44	5.156	10.44	5.331
		10.45	5.492	10.45	5.155	10.45	5.346
		10.46	5.496	10.46	5.169	10.46	5.346
		10.47	5.496	10.47	5.176	10.47	5.334
		10.48	5.495	10.48	5.176	10.48	5.346
		10.49	5.514	10.49	5.184	10.49	5.346
		10.5	5.514	10.5	5.184	10.5	5.34
		10.51	5.508	10.51	5.188	10.51	5.34
		10.52	5.517	10.52	5.188	10.52	5.334
		10.53	5.517	10.53	5.189	10.53	5.365
		10.54	5.526	10.54	5.198	10.54	5.365
		10.55	5.526	10.55	5.198	10.55	5.345
		10.56	5.52	10.56	5.195	10.56	5.352
		10.57	5.536	10.57	5.212	10.57	5.352
		10.58	5.536	10.58	5.212	10.58	5.352
		10.59	5.542	10.59	5.217	10.59	5.352
		10.6	5.55	10.6	5.217	10.6	5.344
		10.61	5.55	10.61	5.207	10.61	5.368
		10.62	5.562	10.62	5.229	10.62	5.368
		10.63	5.562	10.63	5.229	10.63	5.346
		10.64	5.557	10.64	5.227	10.64	5.352
		10.65	5.572	10.65	5.233	10.65	5.352
		10.66	5.572	10.66	5.233	10.66	5.368
		10.67	5.566	10.67	5.246	10.67	5.368
		10.68	5.578	10.68	5.246	10.68	5.349
		10.69	5.578	10.69	5.249	10.69	5.358
		10.7	5.587	10.7	5.252	10.7	5.359
		10.71	5.587	10.71	5.252	10.71	5.361
		10.72	5.577	10.72	5.254	10.72	5.361
		10.73	5.591	10.73	5.279	10.73	5.361
		10.74	5.591	10.74	5.279	10.74	5.351
		10.75	5.599	10.75	5.269	10.75	5.379
		10.76	5.607	10.76	5.269	10.76	5.379
		10.77	5.607	10.77	5.266	10.77	5.362
		10.78	5.618	10.78	5.285	10.78	5.362
		10.79	5.618	10.79	5.285	10.79	5.359
		10.8	5.615	10.8	5.298	10.8	5.369
		10.81	5.631	10.81	5.298	10.81	5.369
		10.82	5.631	10.82	5.28	10.82	5.367
		10.83	5.621	10.83	5.298	10.83	5.367
		10.84	5.633	10.84	5.298	10.84	5.365
		10.85	5.633	10.85	5.298	10.85	5.366
		10.86	5.643	10.86	5.303	10.86	5.38
		10.87	5.643	10.87	5.303	10.87	5.38
		10.88	5.633	10.88	5.314	10.88	5.374
		10.89	5.653	10.89	5.314	10.89	5.374
		10.9	5.653	10.9	5.314	10.9	5.362
		10.91	5.657	10.91	5.321	10.91	5.391
		10.92	5.664	10.92	5.321	10.92	5.391
		10.93	5.664	10.93	5.321	10.93	5.373
		10.94	5.669	10.94	5.327	10.94	5.378
		10.95	5.669	10.95	5.327	10.95	5.378
		10.96	5.666	10.96	5.337	10.96	5.382
		10.97	5.692	10.97	5.337	10.97	5.382
		10.98	5.692	10.98	5.33	10.98	5.375
		10.99	5.678	10.99	5.342	10.99	5.394
		11	5.69	11	5.342	11	5.394
		11.01	5.69	11.01	5.352	11.01	5.374
		11.02	5.703	11.02	5.356	11.02	5.388
		11.03	5.703	11.03	5.356	11.03	5.388
		11.04	5.691	11.04	5.366	11.04	5.387
		11.05	5.703	11.05	5.366	11.05	5.387
		11.06	5.703	11.06	5.364	11.06	5.383
		11.07	5.708	11.07	5.369	11.07	5.38
		11.08	5.716	11.08	5.369	11.08	5.387
		11.09	5.716	11.09	5.37	11.09	5.387
		11.1	5.726	11.1	5.382	11.1	5.394
		11.11	5.726	11.11	5.382	11.11	5.394
		11.12	5.722	11.12	5.392	11.12	5.381
		11.13	5.734	11.13	5.392	11.13	5.405
		11.14	5.734	11.14	5.378	11.14	5.405
		11.15	5.729	11.15	5.393	11.15	5.398
		11.16	5.743	11.16	5.393	11.16	5.398
		11.17	5.743	11.17	5.399	11.17	5.387
		11.18	5.754	11.18	5.402	11.18	5.392
		11.19	5.754	11.19	5.402	11.19	5.394
		11.2	5.747	11.2	5.42	11.2	5.394
		11.21	5.773	11.21	5.42	11.21	5.395
		11.22	5.773	11.22	5.414	11.22	5.395
		11.23	5.756	11.23	5.425	11.23	5.391
		11.24	5.768	11.24	5.425	11.24	5.41
		11.25	5.768	11.25	5.418	11.25	5.41
		11.26	5.779	11.26	5.434	11.26	5.401
		11.27	5.779	11.27	5.434	11.27	5.401
		11.28	5.774	11.28	5.442	11.28	5.391
		11.29	5.794	11.29	5.442	11.29	5.4
		11.3	5.794	11.3	5.434	11.3	5.4
		11.31	5.78	11.31	5.438	11.31	5.402
		11.32	5.791	11.32	5.438	11.32	5.403
		11.33	5.791	11.33	5.448	11.33	5.403
		11.34	5.803	11.34	5.451	11.34	5.398
		11.35	5.803	11.35	5.451	11.35	5.424
		11.36	5.796	11.36	5.462	11.36	5.424
		11.37	5.802	11.37	5.462	11.37	5.405
		11.38	5.802	11.38	5.456	11.38	5.405
		11.39	5.815	11.39	5.472	11.39	5.4
		11.4	5.816	11.4	5.472	11.4	5.403
		11.41	5.816	11.41	5.462	11.41	5.408
		11.42	5.827	11.42	5.477	11.42	5.408
		11.43	5.827	11.43	5.477	11.43	5.41
		11.44	5.821	11.44	5.487	11.44	5.41
		11.45	5.843	11.45	5.487	11.45	5.407
		11.46	5.843	11.46	5.481	11.46	5.428
		11.47	5.832	11.47	5.502	11.47	5.428
		11.48	5.842	11.48	5.502	11.48	5.414
		11.49	5.842	11.49	5.493	11.49	5.414
		11.5	5.853	11.5	5.498	11.5	5.41
		11.51	5.853	11.51	5.498	11.51	5.414
		11.52	5.844	11.52	5.509	11.52	5.414
		11.53	5.852	11.53	5.509	11.53	5.416
		11.54	5.852	11.54	5.497	11.54	5.416
		11.55	5.857	11.55	5.515	11.55	5.408
		11.56	5.871	11.56	5.515	11.56	5.411
		11.57	5.871	11.57	5.508	11.57	5.426
		11.58	5.877	11.58	5.525	11.58	5.426
		11.59	5.877	11.59	5.525	11.59	5.42
		11.6	5.869	11.6	5.537	11.6	5.42
		11.61	5.892	11.61	5.537	11.61	5.411
		11.62	5.892	11.62	5.52	11.62	5.433
		11.63	5.876	11.63	5.53	11.63	5.433
		11.64	5.891	11.64	5.53	11.64	5.416
		11.65	5.891	11.65	5.535	11.65	5.422
		11.66	5.904	11.66	5.544	11.66	5.422
		11.67	5.904	11.67	5.544	11.67	5.414
		11.68	5.889	11.68	5.555	11.68	5.436
		11.69	5.899	11.69	5.555	11.69	5.436
		11.7	5.902	11.7	5.548	11.7	5.427
		11.71	5.906	11.71	5.561	11.71	5.427
		11.72	5.914	11.72	5.561	11.72	5.416
		11.73	5.914	11.73	5.553	11.73	5.444
		11.74	5.91	11.74	5.564	11.74	5.444
		11.75	5.93	11.75	5.564	11.75	5.427
		11.76	5.93	11.76	5.568	11.76	5.431
		11.77	5.94	11.77	5.568	11.77	5.431
		11.78	5.94	11.78	5.559	11.78	5.426
		11.79	5.917	11.79	5.598	11.79	5.438
		11.8	5.939	11.8	5.598	11.8	5.438
		11.81	5.939	11.81	5.576	11.81	5.429
		11.82	5.952	11.82	5.582	11.82	5.429
		11.83	5.952	11.83	5.582	11.83	5.426
		11.84	5.935	11.84	5.596	11.84	5.448
		11.85	5.949	11.85	5.596	11.85	5.448
		11.86	5.949	11.86	5.598	11.86	5.434
		11.87	5.952	11.87	5.598	11.87	5.435
		11.88	5.952	11.88	5.598	11.88	5.435
		11.89	5.948	11.89	5.599	11.89	5.431
		11.9	5.953	11.9	5.624	11.9	5.446
		11.91	5.981	11.91	5.624	11.91	5.446
		11.92	5.981	11.92	5.607	11.92	5.439
		11.93	5.962	11.93	5.607	11.93	5.439
		11.94	5.962	11.94	5.609	11.94	5.429
		11.95	5.965	11.95	5.636	11.95	5.459
		11.96	5.998	11.96	5.636	11.96	5.459
		11.97	5.998	11.97	5.623	11.97	5.436
		11.98	5.978	11.98	5.623	11.98	5.448
		11.99	5.984	11.99	5.618	11.99	5.448
		12	5.984	12	5.633	12	5.448
		12.01	5.993	12.01	5.633	12.01	5.448
		12.02	5.994	12.02	5.638	12.02	5.437
		12.03	5.994	12.03	5.638	12.03	5.441
		12.04	5.996	12.04	5.634	12.04	5.441
		12.05	5.996	12.05	5.638	12.05	5.439
		12.06	6.001	12.06	5.665	12.06	5.456
		12.07	6.004	12.07	5.665	12.07	5.456
		12.08	6.004	12.08	5.642	12.08	5.445
		12.09	6.009	12.09	5.644	12.09	5.449
		12.1	6.009	12.1	5.648	12.1	5.449
		12.11	6.002	12.11	5.663	12.11	5.451
		12.12	6.022	12.12	5.663	12.12	5.451
		12.13	6.022	12.13	5.658	12.13	5.446
		12.14	6.02	12.14	5.665	12.14	5.457
		12.15	6.029	12.15	5.665	12.15	5.457
		12.16	6.029	12.16	5.674	12.16	5.447
		12.17	6.036	12.17	5.674	12.17	5.451
		12.18	6.036	12.18	5.673	12.18	5.451
		12.19	6.03	12.19	5.673	12.19	5.47
		12.2	6.049	12.2	5.671	12.2	5.47
		12.21	6.049	12.21	5.669	12.21	5.451
		12.22	6.033	12.22	5.705	12.22	5.454
		12.23	6.052	12.23	5.705	12.23	5.458
		12.24	6.052	12.24	5.689	12.24	5.458
		12.25	6.067	12.25	5.689	12.25	5.462
		12.26	6.067	12.26	5.687	12.26	5.462
		12.27	6.052	12.27	5.711	12.27	5.451
		12.28	6.058	12.28	5.711	12.28	5.477
		12.29	6.064	12.29	5.697	12.29	5.477
		12.3	6.064	12.3	5.7	12.3	5.464
		12.31	6.062	12.31	5.7	12.3083	5.464
		12.32	6.061	12.32	5.71	12.3183	5.455
		12.33	6.062	12.3283	5.712	12.3283	5.462
		12.3383	6.093	12.3383	5.719	12.3383	5.462
		12.3483	6.093	12.3483	5.719	12.3483	5.463
		12.3583	6.076	12.3583	5.711	12.3583	5.465
		12.3683	6.076	12.3683	5.711	12.3683	5.465
		12.3783	6.072	12.3783	5.737	12.3783	5.456
		12.3883	6.109	12.3883	5.737	12.3883	5.483
		12.3983	6.109	12.3983	5.722	12.3983	5.483
		12.4083	6.084	12.4083	5.722	12.4083	5.47
		12.4183	6.094	12.4183	5.72	12.4183	5.47
		12.4283	6.094	12.4283	5.755	12.4283	5.462
		12.4383	6.106	12.4383	5.755	12.4383	5.462
		12.4483	6.106	12.4483	5.736	12.4483	5.47
		12.4583	6.096	12.4583	5.738	12.4583	5.47
		12.4683	6.116	12.4683	5.738	12.4683	5.47
		12.4783	6.116	12.4783	5.75	12.4783	5.47
		12.4883	6.099	12.4883	5.75	12.4883	5.464
		12.4983	6.117	12.4983	5.752	12.4983	5.475
		12.5083	6.117	12.5083	5.752	12.5083	5.475
		12.5183	6.133	12.5183	5.75	12.5183	5.48
		12.5283	6.133	12.5283	5.751	12.5283	5.48
		12.5383	6.111	12.5383	5.755	12.5383	5.467
		12.5483	6.122	12.5483	5.755	12.5483	5.484
		12.5583	6.122	12.5583	5.762	12.5583	5.484
		12.5683	6.128	12.5683	5.762	12.5683	5.469
		12.5783	6.128	12.5783	5.755	12.5783	5.472
		12.5883	6.126	12.5883	5.787	12.5883	5.472
		12.5983	6.13	12.5983	5.787	12.5983	5.476
		12.6083	6.159	12.6083	5.771	12.6083	5.476
		12.6183	6.159	12.6183	5.78	12.6183	5.468
		12.6283	6.139	12.6283	5.78	12.6283	5.474
		12.6383	6.139	12.6383	5.79	12.6383	5.474
		12.6483	6.139	12.6483	5.79	12.6483	5.467
		12.6583	6.169	12.6583	5.779	12.6583	5.495
		12.6683	6.169	12.6683	5.798	12.6683	5.495
		12.6783	6.149	12.6783	5.798	12.6783	5.477
		12.6883	6.157	12.6883	5.78	12.6883	5.484
		12.6983	6.157	12.6983	5.8	12.6983	5.484
		12.7083	6.17	12.7083	5.8	12.7083	5.483
		12.7183	6.17	12.7183	5.815	12.7183	5.483
		12.7283	6.161	12.7283	5.815	12.7283	5.475
		12.7383	6.18	12.7383	5.795	12.7383	5.493
		12.7483	6.18	12.7483	5.804	12.7483	5.493
		12.7583	6.163	12.7583	5.806	12.7583	5.476
		12.7683	6.18	12.7683	5.811	12.7683	5.484
		12.7783	6.18	12.7783	5.811	12.7783	5.484
		12.7883	6.194	12.7883	5.81	12.7883	5.482
		12.7983	6.194	12.7983	5.812	12.7983	5.484
		12.8083	6.176	12.8083	5.825	12.8083	5.484
		12.8183	6.187	12.8183	5.825	12.8183	5.488
		12.8283	6.188	12.8283	5.833	12.8283	5.488
		12.8383	6.192	12.8383	5.833	12.8383	5.485
		12.8483	6.192	12.8483	5.815	12.8483	5.496
		12.8583	6.188	12.8583	5.839	12.8583	5.496
		12.8683	6.19	12.8683	5.839	12.8683	5.481
		12.8783	6.223	12.8783	5.838	12.8783	5.491
		12.8883	6.223	12.8883	5.838	12.8883	5.491
		12.8983	6.204	12.8983	5.831	12.8983	5.501
		12.9083	6.204	12.9083	5.838	12.9083	5.501
		12.9183	6.199	12.9183	5.84	12.9183	5.486
		12.9283	6.232	12.9283	5.847	12.9283	5.49
		12.9383	6.232	12.9383	5.847	12.9383	5.49
		12.9483	6.212	12.9483	5.834	12.9483	5.493
		12.9583	6.219	12.9583	5.842	12.9583	5.493
		12.9683	6.219	12.9683	5.872	12.9683	5.489
		12.9783	6.228	12.9783	5.872	12.9783	5.488
		12.9883	6.228	12.9883	5.854	12.9883	5.498
		12.9983	6.219	12.9983	5.854	12.9983	5.498
		13.0083	6.242	13.0083	5.851	13.0083	5.492
		13.0183	6.242	13.0183	5.882	13.0183	5.492
		13.0283	6.223	13.0283	5.882	13.0283	5.487
		13.0383	6.244	13.0383	5.856	13.0383	5.51
		13.0483	6.244	13.0483	5.867	13.0483	5.51
		13.0583	6.239	13.0583	5.867	13.0583	5.493
		13.0683	6.239	13.0683	5.876	13.0683	5.501
		13.0783	6.239	13.0783	5.876	13.0783	5.501
		13.0883	6.249	13.0883	5.868	13.0883	5.503
		13.0983	6.249	13.0983	5.889	13.0983	5.503
		13.1083	6.253	13.1083	5.889	13.1083	5.491
		13.1183	6.253	13.1183	5.873	13.1183	5.496
		13.1283	6.25	13.1283	5.884	13.1283	5.496
		13.1383	6.246	13.1383	5.884	13.1383	5.493
		13.1483	6.26	13.1483	5.899	13.1483	5.513
		13.1583	6.26	13.1583	5.899	13.1583	5.513
		13.1683	6.265	13.1683	5.885	13.1683	5.496
		13.1783	6.265	13.1783	5.89	13.1783	5.504
		13.1883	6.25	13.1883	5.891	13.1883	5.504
		13.1983	6.267	13.1983	5.898	13.1983	5.503
		13.2083	6.268	13.2083	5.898	13.2083	5.503
		13.2183	6.273	13.2183	5.898	13.2183	5.496
		13.2283	6.273	13.2283	5.898	13.2283	5.52
		13.2383	6.27	13.2383	5.924	13.2383	5.52
		13.2483	6.272	13.2483	5.924	13.2483	5.492
		13.2583	6.298	13.2583	5.906	13.2583	5.508
		13.2683	6.298	13.2683	5.906	13.2683	5.508
		13.2783	6.282	13.2783	5.902	13.2783	5.513
		13.2883	6.282	13.2883	5.93	13.2883	5.513
		13.2983	6.28	13.2983	5.93	13.2983	5.507
		13.3083	6.313	13.3083	5.911	13.3083	5.507
		13.3183	6.313	13.3183	5.918	13.3183	5.507
		13.3283	6.288	13.3283	5.918	13.3283	5.506
		13.3383	6.299	13.3383	5.931	13.3383	5.51
		13.3483	6.299	13.3483	5.931	13.3483	5.51
		13.3583	6.305	13.3583	5.93	13.3583	5.504
		13.3683	6.305	13.3683	5.93	13.3683	5.506
		13.3783	6.298	13.3783	5.929	13.3783	5.506
		13.3883	6.322	13.3883	5.929	13.3883	5.523
		13.3983	6.322	13.3983	5.935	13.3983	5.523
		13.4083	6.298	13.4083	5.935	13.4083	5.507
		13.4183	6.323	13.4183	5.939	13.4183	5.509
		13.4283	6.323	13.4283	5.939	13.4283	5.509
		13.4383	6.317	13.4383	5.93	13.4383	5.509
		13.4483	6.317	13.4483	5.944	13.4483	5.51
		13.4583	6.315	13.4583	5.944	13.4583	5.51
		13.4683	6.326	13.4683	5.95	13.4683	5.505
		13.4783	6.326	13.4783	5.95	13.4783	5.52
		13.4883	6.334	13.4883	5.946	13.4883	5.52
		13.4983	6.334	13.4983	5.947	13.4983	5.514
		13.5083	6.325	13.5083	5.966	13.5083	5.514
		13.5183	6.321	13.5183	5.966	13.5183	5.504
		13.5283	6.33	13.5283	5.96	13.5283	5.534
		13.5383	6.33	13.5383	5.96	13.5383	5.534
		13.5483	6.34	13.5483	5.956	13.5483	5.515
		13.5583	6.34	13.5583	5.981	13.5583	5.519
		13.5683	6.326	13.5683	5.981	13.5683	5.519
		13.5783	6.339	13.5783	5.959	13.5783	5.523
		13.5883	6.346	13.5883	5.969	13.5883	5.523
		13.5983	6.346	13.5983	5.969	13.5983	5.513
		13.6083	6.345	13.6083	5.974	13.6083	5.513
		13.6183	6.345	13.6183	5.974	13.6183	5.513
		13.6283	6.342	13.6283	5.98	13.6283	5.513
		13.6383	6.373	13.6383	5.983	13.6383	5.531
		13.6483	6.373	13.6483	5.983	13.6483	5.531
		13.6583	6.356	13.6583	5.976	13.6583	5.519
		13.6683	6.356	13.6683	5.985	13.6683	5.523
		13.6783	6.346	13.6783	5.985	13.6783	5.523
		13.6883	6.377	13.6883	5.989	13.6883	5.525
		13.6983	6.377	13.6983	5.989	13.6983	5.525
		13.7083	6.362	13.7083	5.978	13.7083	5.515
		13.7183	6.371	13.7183	5.994	13.7183	5.54
		13.7283	6.371	13.7283	5.994	13.7283	5.54
		13.7383	6.367	13.7383	6	13.7383	5.515
		13.7483	6.387	13.7483	6	13.7483	5.531
		13.7583	6.387	13.7583	5.992	13.7583	5.531
		13.7683	6.371	13.7683	5.996	13.7683	5.518
		13.7783	6.371	13.7783	6.019	13.7783	5.528
		13.7883	6.373	13.7883	6.019	13.7883	5.528
		13.7983	6.4	13.7983	6.005	13.7983	5.528
		13.8083	6.4	13.8083	6.005	13.8083	5.528
		13.8183	6.382	13.8183	6.002	13.8183	5.523
		13.8283	6.384	13.8283	6.035	13.8283	5.542
		13.8383	6.384	13.8383	6.035	13.8383	5.542
		13.8483	6.398	13.8483	6.011	13.8483	5.518
		13.8583	6.398	13.8583	6.017	13.8583	5.531
		13.8683	6.386	13.8683	6.017	13.8683	5.531
		13.8783	6.413	13.8783	6.02	13.8783	5.544
		13.8883	6.413	13.8883	6.02	13.8883	5.544
		13.8983	6.392	13.8983	6.016	13.8983	5.53
		13.9083	6.411	13.9083	6.043	13.9083	5.528
		13.9183	6.411	13.9183	6.043	13.9183	5.531
		13.9283	6.397	13.9283	6.019	13.9283	5.531
		13.9383	6.404	13.9383	6.037	13.9383	5.534
		13.9483	6.404	13.9483	6.037	13.9483	5.534
		13.9583	6.42	13.9583	6.048	13.9583	5.529
		13.9683	6.42	13.9683	6.048	13.9683	5.529
		13.9783	6.416	13.9783	6.03	13.9783	5.529
		13.9883	6.42	13.9883	6.044	13.9883	5.546
		13.9983	6.42	13.9983	6.044	13.9983	5.546
		14.0083	6.409	14.0083	6.049	14.0083	5.529
		14.0183	6.424	14.0183	6.049	14.0183	5.532
		14.0283	6.424	14.0283	6.04	14.0283	5.536
		14.0383	6.44	14.0383	6.038	14.0383	5.536
		14.0483	6.44	14.0483	6.05	14.0483	5.539
		14.0583	6.423	14.0583	6.05	14.0583	5.539
		14.0683	6.432	14.0683	6.05	14.0683	5.529
		14.0783	6.432	14.0783	6.05	14.0783	5.555
		14.0883	6.442	14.0883	6.041	14.0883	5.555
		14.0983	6.442	14.0983	6.057	14.0983	5.541
		14.1083	6.431	14.1083	6.057	14.1083	5.541
		14.1183	6.431	14.1183	6.062	14.1183	5.532
		14.1283	6.436	14.1283	6.065	14.1283	5.557
		14.1383	6.436	14.1383	6.065	14.1383	5.557
		14.1483	6.444	14.1483	6.06	14.1483	5.538
		14.1583	6.444	14.1583	6.087	14.1583	5.538
		14.1683	6.434	14.1683	6.087	14.1683	5.533
		14.1783	6.449	14.1783	6.072	14.1783	5.541
		14.1883	6.451	14.1883	6.072	14.1883	5.542
		14.1983	6.452	14.1983	6.067	14.1983	5.542
		14.2083	6.452	14.2083	6.098	14.2083	5.536
		14.2183	6.448	14.2183	6.098	14.2183	5.536
		14.2283	6.446	14.2283	6.074	14.2283	5.532
		14.2383	6.482	14.2383	6.077	14.2383	5.556
		14.2483	6.482	14.2483	6.077	14.2483	5.556
		14.2583	6.464	14.2583	6.093	14.2583	5.54
		14.2683	6.464	14.2683	6.093	14.2683	5.546
		14.2783	6.456	14.2783	6.084	14.2783	5.546
		14.2883	6.491	14.2883	6.104	14.2883	5.548
		14.2983	6.491	14.2983	6.104	14.2983	5.548
		14.3083	6.468	14.3083	6.084	14.3083	5.534
		14.3183	6.476	14.3183	6.101	14.3183	5.541
		14.3283	6.476	14.3283	6.101	14.3267	5.541
		14.3383	6.47	14.3383	6.109	14.3367	5.536
		14.3483	6.493	14.3467	6.109	14.3467	5.56
		14.3567	6.493	14.3567	6.095	14.3567	5.56
		14.3667	6.477	14.3667	6.11	14.3667	5.541
		14.3767	6.477	14.3767	6.11	14.3767	5.553
		14.3867	6.479	14.3867	6.108	14.3867	5.553
		14.3967	6.505	14.3967	6.108	14.3967	5.551
		14.4067	6.505	14.4067	6.103	14.4067	5.551
		14.4167	6.484	14.4167	6.102	14.4167	5.542
		14.4267	6.489	14.4267	6.112	14.4267	5.563
		14.4367	6.489	14.4367	6.112	14.4367	5.563
		14.4467	6.502	14.4467	6.115	14.4467	5.541
		14.4567	6.502	14.4567	6.115	14.4567	5.558
		14.4667	6.49	14.4667	6.102	14.4667	5.558
		14.4767	6.513	14.4767	6.112	14.4767	5.548
		14.4867	6.513	14.4867	6.118	14.4867	5.552
		14.4967	6.492	14.4967	6.12	14.4967	5.552
		14.5067	6.516	14.5067	6.12	14.5067	5.551
		14.5167	6.516	14.5167	6.114	14.5167	5.551
		14.5267	6.501	14.5267	6.122	14.5267	5.545
		14.5367	6.504	14.5367	6.15	14.5367	5.566
		14.5467	6.504	14.5467	6.15	14.5467	5.566
		14.5567	6.518	14.5567	6.126	14.5567	5.545
		14.5667	6.518	14.5667	6.126	14.5667	5.55
		14.5767	6.512	14.5767	6.12	14.5767	5.55
		14.5867	6.514	14.5867	6.149	14.5867	5.556
		14.5967	6.514	14.5967	6.149	14.5967	5.556
		14.6067	6.509	14.6067	6.128	14.6067	5.552
		14.6167	6.52	14.6167	6.142	14.6167	5.555
		14.6267	6.52	14.6267	6.142	14.6267	5.555
		14.6367	6.524	14.6367	6.14	14.6367	5.551
		14.6467	6.524	14.6467	6.155	14.6467	5.566
		14.6567	6.507	14.6567	6.155	14.6567	5.566
		14.6667	6.524	14.6667	6.145	14.6667	5.551
		14.6767	6.527	14.6767	6.145	14.6767	5.558
		14.6867	6.53	14.6867	6.139	14.6867	5.558
		14.6967	6.53	14.6967	6.172	14.6967	5.57
		14.7067	6.526	14.7067	6.172	14.7067	5.57
		14.7167	6.53	14.7167	6.15	14.7167	5.553
		14.7267	6.557	14.7267	6.152	14.7267	5.558
		14.7367	6.557	14.7367	6.152	14.7367	5.558
		14.7467	6.538	14.7467	6.162	14.7467	5.554
		14.7567	6.538	14.7567	6.162	14.7567	5.565
		14.7667	6.528	14.7667	6.156	14.7667	5.565
		14.7767	6.535	14.7767	6.177	14.7767	5.551
		14.7867	6.544	14.7867	6.177	14.7867	5.559
		14.7967	6.545	14.7967	6.152	14.7967	5.559
		14.8067	6.545	14.8067	6.167	14.8067	5.57
		14.8167	6.543	14.8167	6.167	14.8167	5.57
		14.8267	6.541	14.8267	6.167	14.8267	5.557
		14.8367	6.572	14.8367	6.167	14.8367	5.554
		14.8467	6.572	14.8467	6.165	14.8467	5.56
		14.8567	6.551	14.8567	6.176	14.8567	5.56
		14.8667	6.551	14.8667	6.176	14.8667	5.56
		14.8767	6.544	14.8767	6.176	14.8767	5.558
		14.8867	6.57	14.8867	6.177	14.8867	5.559
		14.8967	6.57	14.8967	6.177	14.8967	5.571
		14.9067	6.561	14.9067	6.169	14.9067	5.571
		14.9167	6.566	14.9167	6.182	14.9167	5.562
		14.9267	6.566	14.9267	6.182	14.9267	5.562
		14.9367	6.558	14.9367	6.191	14.9367	5.555
		14.9467	6.59	14.9467	6.191	14.9467	5.567
		14.9567	6.59	14.9567	6.18	14.9567	5.567
		14.9667	6.568	14.9667	6.193	14.9667	5.562
		14.9767	6.568	14.9767	6.193	14.9767	5.562
		14.9867	6.566	14.9867	6.194	14.9867	5.559
		14.9967	6.594	14.9967	6.194	14.9967	5.56
		15.0067	6.594	15.0067	6.187	15.0067	5.56
		15.0167	6.575	15.0167	6.186	15.0167	5.558
		15.0267	6.578	15.0267	6.196	15.0267	5.575
		15.0367	6.578	15.0367	6.196	15.0367	5.575
		15.0467	6.575	15.0467	6.2	15.0467	5.559
		15.0567	6.602	15.0567	6.2	15.0567	5.575
		15.0667	6.602	15.0667	6.185	15.0667	5.575
		15.0767	6.583	15.0767	6.2	15.0767	5.563
		15.0867	6.583	15.0867	6.201	15.0867	5.571
		15.0967	6.578	15.0967	6.204	15.0967	5.571
		15.1067	6.613	15.1067	6.204	15.1067	5.57
		15.1167	6.613	15.1167	6.194	15.1167	5.57
		15.1267	6.588	15.1267	6.202	15.1267	5.563
		15.1367	6.597	15.1367	6.223	15.1367	5.578
		15.1467	6.597	15.1467	6.223	15.1467	5.578
		15.1567	6.606	15.1567	6.211	15.1567	5.563
		15.1667	6.607	15.1667	6.211	15.1667	5.574
		15.1767	6.607	15.1767	6.2	15.1767	5.574
		15.1867	6.61	15.1867	6.213	15.1867	5.566
		15.1967	6.61	15.1967	6.215	15.1967	5.57
		15.2067	6.595	15.2067	6.215	15.2067	5.57
		15.2167	6.625	15.2167	6.219	15.2167	5.571
		15.2267	6.625	15.2267	6.219	15.2267	5.571
		15.2367	6.602	15.2367	6.223	15.2367	5.561
		15.2467	6.609	15.2467	6.244	15.2467	5.586
		15.2567	6.609	15.2567	6.244	15.2567	5.586
		15.2667	6.62	15.2667	6.221	15.2667	5.564
		15.2767	6.62	15.2767	6.221	15.2767	5.575
		15.2867	6.607	15.2867	6.215	15.2867	5.575
		15.2967	6.631	15.2967	6.248	15.2967	5.581
		15.3067	6.631	15.3067	6.248	15.3067	5.581
		15.3167	6.609	15.3167	6.231	15.3167	5.569
		15.3267	6.633	15.3267	6.236	15.3267	5.572
		15.3367	6.633	15.3367	6.236	15.3367	5.572
		15.3467	6.619	15.3467	6.23	15.3467	5.568
		15.3567	6.619	15.3567	6.254	15.3567	5.584
		15.3667	6.617	15.3667	6.254	15.3667	5.584
		15.3767	6.632	15.3767	6.232	15.3767	5.563
		15.3867	6.632	15.3867	6.232	15.3867	5.574
		15.3967	6.622	15.3967	6.231	15.3967	5.574
		15.4067	6.635	15.4067	6.266	15.4067	5.584
		15.4167	6.635	15.4167	6.266	15.4167	5.584
		15.4267	6.622	15.4267	6.244	15.4267	5.573
		15.4367	6.634	15.4367	6.247	15.4367	5.571
		15.4467	6.634	15.4467	6.247	15.4467	5.575
		15.4567	6.639	15.4567	6.25	15.4567	5.575
		15.4667	6.639	15.4667	6.259	15.4667	5.577
		15.4767	6.627	15.4767	6.259	15.4767	5.577
		15.4867	6.658	15.4867	6.258	15.4867	5.571
		15.4967	6.658	15.4967	6.258	15.4967	5.576
		15.5067	6.641	15.5067	6.249	15.5067	5.576
		15.5167	6.65	15.5167	6.274	15.5167	5.591
		15.5267	6.65	15.5267	6.274	15.5267	5.591
		15.5367	6.642	15.5367	6.252	15.5367	5.571
		15.5467	6.67	15.5467	6.26	15.5467	5.576
		15.5567	6.67	15.5567	6.26	15.5567	5.576
		15.5667	6.646	15.5667	6.266	15.5667	5.576
		15.5767	6.646	15.5767	6.266	15.5767	5.577
		15.5867	6.645	15.5867	6.258	15.5867	5.577
		15.5967	6.68	15.5967	6.282	15.5967	5.572
		15.6067	6.68	15.6067	6.282	15.6067	5.585
		15.6167	6.655	15.6167	6.259	15.6167	5.585
		15.6267	6.658	15.6267	6.281	15.6267	5.579
		15.6367	6.658	15.6367	6.281	15.6367	5.579
		15.6467	6.655	15.6467	6.266	15.6467	5.568
		15.6567	6.683	15.6567	6.271	15.6567	5.586
		15.6667	6.683	15.6667	6.271	15.6667	5.586
		15.6767	6.661	15.6767	6.28	15.6767	5.579
		15.6867	6.661	15.6867	6.28	15.6867	5.579
		15.6967	6.657	15.6967	6.272	15.6967	5.577
		15.7067	6.694	15.7067	6.277	15.7067	5.574
		15.7167	6.694	15.7167	6.277	15.7167	5.583
		15.7267	6.667	15.7267	6.271	15.7267	5.583
		15.7367	6.674	15.7367	6.287	15.7367	5.577
		15.7467	6.674	15.7467	6.287	15.7467	5.577
		15.7567	6.672	15.7567	6.286	15.7567	5.573
		15.7667	6.695	15.7667	6.286	15.7667	5.599
		15.7767	6.695	15.7767	6.271	15.7767	5.599
		15.7867	6.676	15.7867	6.306	15.7867	5.583
		15.7967	6.676	15.7967	6.306	15.7967	5.583
		15.8067	6.671	15.8067	6.279	15.8067	5.58
		15.8167	6.705	15.8167	6.293	15.8167	5.584
		15.8267	6.705	15.8267	6.293	15.8267	5.584
		15.8367	6.68	15.8367	6.29	15.8367	5.58
		15.8467	6.688	15.8467	6.308	15.8467	5.584
		15.8567	6.688	15.8567	6.308	15.8567	5.584
		15.8667	6.682	15.8667	6.294	15.8667	5.573
		15.8767	6.705	15.8767	6.294	15.8767	5.603
		15.8867	6.705	15.8867	6.287	15.8867	5.603
		15.8967	6.684	15.8967	6.32	15.8967	5.581
		15.9067	6.684	15.9067	6.32	15.9067	5.59
		15.9167	6.683	15.9167	6.294	15.9167	5.59
		15.9267	6.718	15.9267	6.303	15.9267	5.59
		15.9367	6.718	15.9367	6.303	15.9367	5.59
		15.9467	6.694	15.9467	6.305	15.9467	5.58
		15.9567	6.701	15.9567	6.313	15.9567	5.58
		15.9667	6.701	15.9667	6.313	15.9667	5.58
		15.9767	6.697	15.9767	6.301	15.9767	5.576
		15.9867	6.714	15.9867	6.299	15.9867	5.601
		15.9967	6.714	15.9967	6.296	15.9967	5.601
		16.0067	6.696	16.0067	6.328	16.0067	5.581
		16.0167	6.696	16.0167	6.328	16.0167	5.59
		16.0267	6.694	16.0267	6.307	16.0267	5.59
		16.0367	6.732	16.0367	6.307	16.0367	5.583
		16.0467	6.732	16.0467	6.305	16.0467	5.583
		16.0567	6.705	16.0567	6.317	16.0567	5.578
		16.0667	6.71	16.0667	6.317	16.0667	5.589
		16.0767	6.71	16.0767	6.314	16.0767	5.589
		16.0867	6.706	16.0867	6.33	16.0867	5.58
		16.0967	6.729	16.0967	6.33	16.0967	5.598
		16.1067	6.729	16.1067	6.304	16.1067	5.598
		16.1167	6.712	16.1167	6.333	16.1167	5.584
		16.1267	6.712	16.1267	6.333	16.1267	5.591
		16.1367	6.706	16.1367	6.309	16.1367	5.591
		16.1467	6.743	16.1467	6.317	16.1467	5.592
		16.1567	6.743	16.1567	6.317	16.1567	5.592
		16.1667	6.719	16.1667	6.328	16.1667	5.578
		16.1767	6.723	16.1767	6.328	16.1767	5.604
		16.1867	6.723	16.1867	6.315	16.1867	5.604
		16.1967	6.718	16.1967	6.33	16.1967	5.581
		16.2067	6.741	16.2067	6.33	16.2067	5.594
		16.2167	6.741	16.2167	6.318	16.2167	5.594
		16.2267	6.722	16.2267	6.325	16.2267	5.584
		16.2367	6.722	16.2367	6.325	16.2367	5.586
		16.2467	6.72	16.2467	6.33	16.2467	5.586
		16.2567	6.75	16.2567	6.33	16.2567	5.592
		16.2667	6.75	16.2667	6.324	16.2667	5.592
		16.2767	6.727	16.2767	6.326	16.2767	5.585
		16.2867	6.739	16.2867	6.326	16.2867	5.606
		16.2967	6.739	16.2967	6.334	16.2967	5.606
		16.3067	6.73	16.3067	6.334	16.3067	5.584
		16.3167	6.754	16.3167	6.324	16.3167	5.596
		16.3267	6.754	16.3267	6.327	16.3267	5.596
		16.3367	6.734	16.3367	6.353	16.3367	5.592
		16.3467	6.734	16.3467	6.353	16.345	5.592
		16.3567	6.728	16.3567	6.334	16.355	5.59
		16.3667	6.764	16.3667	6.334	16.365	5.587
		16.3767	6.764	16.375	6.326	16.375	5.59
		16.385	6.739	16.385	6.336	16.385	5.59
		16.395	6.749	16.395	6.336
		16.405	6.749	16.405	6.335
		16.415	6.744	16.415	6.337
		16.425	6.764	16.425	6.337
		16.435	6.764	16.435	6.336
		16.445	6.744	16.445	6.364
		16.455	6.744	16.455	6.364
		16.465	6.74	16.465	6.347
		16.475	6.778	16.475	6.347
		16.485	6.778	16.485	6.333
		16.495	6.751	16.495	6.343
		16.505	6.757	16.505	6.343
		16.515	6.757	16.515	6.345
		16.525	6.751	16.525	6.349
		16.535	6.777	16.535	6.349
		16.545	6.777	16.545	6.345
		16.555	6.752	16.555	6.371
		16.565	6.752	16.565	6.371
		16.575	6.749	16.575	6.345
		16.585	6.787	16.585	6.344
		16.595	6.787	16.595	6.34
		16.605	6.762	16.605	6.346
		16.615	6.768	16.615	6.346
		16.625	6.768	16.625	6.354
		16.635	6.759	16.635	6.36
		16.645	6.792	16.645	6.36
		16.655	6.792	16.655	6.352
		16.665	6.766	16.665	6.383
		16.675	6.766	16.675	6.383
		16.685	6.759	16.685	6.355
		16.695	6.789	16.695	6.355
		16.705	6.789	16.705	6.346
		16.715	6.772	16.715	6.355
		16.725	6.778	16.725	6.357
		16.735	6.778	16.735	6.364
		16.745	6.77	16.745	6.364
		16.755	6.797	16.755	6.354
		16.765	6.797	16.765	6.358
		16.775	6.775	16.775	6.389
		16.785	6.775	16.785	6.389
		16.795	6.766	16.795	6.365
		16.805	6.787	16.805	6.365
		16.815	6.787	16.815	6.352
		16.825	6.78	16.825	6.364
		16.835	6.786	16.835	6.364
		16.845	6.786	16.845	6.367
		16.855	6.78	16.855	6.367
		16.865	6.807	16.865	6.364
		16.875	6.807	16.875	6.366
		16.885	6.783	16.885	6.391
		16.895	6.783	16.895	6.391
		16.905	6.772	16.905	6.371
		16.915	6.786	16.915	6.371
		16.925	6.786	16.925	6.356
		16.935	6.79	16.935	6.365
		16.945	6.79	16.945	6.369
		16.955	6.784	16.955	6.371
		16.965	6.785	16.965	6.371
		16.975	6.815	16.975	6.366
		16.985	6.815	16.985	6.369
		16.995	6.79	16.995	6.395
		17.005	6.79	17.005	6.395
		17.015	6.78	17.015	6.372
		17.025	6.794	17.025	6.372
		17.035	6.794	17.035	6.364
		17.045	6.799	17.045	6.376
		17.055	6.799	17.055	6.376
		17.065	6.795	17.065	6.378
		17.075	6.792	17.075	6.378
		17.085	6.806	17.085	6.368
		17.095	6.806	17.095	6.373
		17.105	6.802	17.105	6.398
		17.115	6.802	17.115	6.398
		17.125	6.784	17.125	6.378
		17.135	6.801	17.135	6.378
		17.145	6.803	17.145	6.372
		17.155	6.806	17.155	6.379
		17.165	6.806	17.165	6.38
		17.175	6.8	17.175	6.38
		17.185	6.8	17.185	6.38
		17.195	6.804	17.195	6.38
		17.205	6.804	17.205	6.371
		17.215	6.808	17.215	6.407
		17.225	6.808	17.225	6.407
		17.235	6.796	17.235	6.383
		17.245	6.832	17.245	6.383
		17.255	6.832	17.255	6.372
		17.265	6.806	17.265	6.386
		17.275	6.815	17.275	6.386
		17.285	6.815	17.285	6.385
		17.295	6.804	17.295	6.387
		17.305	6.832	17.305	6.387
		17.315	6.832	17.315	6.383
		17.325	6.805	17.325	6.408
		17.335	6.805	17.335	6.408
		17.345	6.799	17.345	6.384
		17.355	6.817	17.355	6.384
		17.365	6.817	17.365	6.374
		17.375	6.814	17.375	6.388
		17.385	6.817	17.385	6.388
		17.395	6.817	17.395	6.386
		17.405	6.809	17.405	6.39
		17.415	6.84	17.415	6.39
		17.425	6.84	17.425	6.384
		17.435	6.814	17.435	6.406
		17.445	6.814	17.445	6.406
		17.455	6.802	17.455	6.385
		17.465	6.814	17.465	6.385
		17.475	6.814	17.475	6.373
		17.485	6.823	17.485	6.387
		17.495	6.823	17.495	6.387
		17.505	6.811	17.505	6.391
		17.515	6.811	17.515	6.391
		17.525	6.834	17.525	6.388
		17.535	6.834	17.535	6.382
		17.545	6.821	17.545	6.412
		17.555	6.821	17.555	6.412
		17.565	6.801	17.565	6.386
		17.575	6.817	17.575	6.386
		17.585	6.817	17.585	6.377
		17.595	6.819	17.595	6.382
		17.605	6.819	17.605	6.385
		17.615	6.817	17.615	6.387
		17.625	6.813	17.625	6.387
		17.635	6.819	17.635	6.385
		17.645	6.819	17.645	6.382
		17.655	6.823	17.655	6.412
		17.665	6.823	17.665	6.412
		17.675	6.811	17.675	6.384
		17.685	6.843	17.685	6.384
		17.695	6.843	17.695	6.376
		17.705	6.817	17.705	6.38
		17.715	6.826	17.715	6.385
		17.725	6.826	17.725	6.386
		17.735	6.815	17.735	6.393
		17.745	6.843	17.745	6.393
		17.755	6.843	17.755	6.383
		17.765	6.816	17.765	6.412
		17.775	6.816	17.775	6.412
		17.785	6.808	17.785	6.385
		17.795	6.816	17.795	6.385
		17.805	6.816	17.805	6.377
		17.815	6.818	17.815	6.387
		17.825	6.818	17.825	6.387
		17.835	6.816	17.835	6.391
		17.845	6.814	17.845	6.391
		17.855	6.845	17.855	6.386
		17.865	6.845	17.865	6.385
		17.875	6.815	17.875	6.41
		17.885	6.815	17.885	6.41
		17.895	6.806	17.895	6.386
		17.905	6.817	17.905	6.386
		17.915	6.817	17.915	6.374
		17.925	6.815	17.925	6.386
		17.935	6.815	17.935	6.386
		17.945	6.81	17.945	6.385
		17.955	6.809	17.955	6.385
		17.965	6.827	17.965	6.385
		17.975	6.827	17.975	6.377
		17.985	6.82	17.985	6.409
		17.995	6.82	17.995	6.409
		18.005	6.805	18.005	6.378
		18.015	6.838	18.015	6.378
		18.025	6.838	18.025	6.373
		18.035	6.811	18.035	6.381
		18.045	6.818	18.045	6.381
		18.055	6.818	18.055	6.379
		18.065	6.807	18.065	6.39
		18.075	6.834	18.075	6.39
		18.085	6.834	18.085	6.378
		18.095	6.807	18.095	6.403
		18.105	6.807	18.105	6.403
		18.115	6.799	18.115	6.378
		18.125	6.8	18.125	6.378
		18.135	6.805	18.135	6.368
		18.145	6.807	18.145	6.376
		18.155	6.807	18.155	6.376
		18.165	6.806	18.165	6.38
		18.175	6.802	18.175	6.382
		18.185	6.833	18.185	6.382
		18.195	6.833	18.195	6.372
		18.205	6.803	18.205	6.397
		18.215	6.803	18.215	6.397
		18.225	6.792	18.225	6.371
		18.235	6.802	18.235	6.371
		18.245	6.802	18.245	6.359
		18.255	6.8	18.255	6.379
		18.265	6.8	18.265	6.379
		18.275	6.795	18.275	6.374
		18.285	6.794
		18.295	6.809
		18.305	6.809
		18.315	6.797
		18.325	6.797
		18.335	6.785
		18.345	6.821
		18.355	6.821
		18.365	6.792
