# Supplementary material for: Novel hydrophobic butyl rubber damping composites modified with bio-based PF/DBA via the construction of a three-dimensional network
Source: Sci Rep. 2024 Feb 29;14:5007. doi: 10.1038/s41598-024-55823-x (PMC10904857; doi:10.1038/s41598-024-55823-x)
Supplement: Supplementary file 1 — Supplementary Information. [file 41598_2024_55823_MOESM1_ESM.zip › raw date/raw date of figure5(b).xlsx]

## Sheet: Sheet1
IIR-H2DBA/M/LPF-10		IIR-H4DBA/M/LPF-10		IIR-H6DBA/M/LPF-10		IIR-H8DBA/M/LPF-10		IIR-H10DBA/M/LPF-10
Cure time/min	Torque/N·m	Cure time/min	Torque/N·m	Cure time/min	Torque/N·m	Cure time/min	Torque/N·m	Cure time/min	Torque/N·m
0	3.013	0.01	2.241	0	2.292	0	2.34	0	1.387
0.01	3.435	0.02	2.684	0.01	2.483	0.01	2.509	0.01	1.673
0.02	3.263	0.03	2.767	0.02	2.712	0.02	2.633	0.02	1.895
0.03	3.222	0.04	2.827	0.03	2.824	0.03	2.737	0.03	2.121
0.04	3.217	0.05	2.872	0.04	2.894	0.04	2.806	0.04	2.293
0.05	3.207	0.06	2.897	0.05	2.934	0.05	2.827	0.05	2.494
0.06	3.184	0.07	2.934	0.06	2.945	0.06	2.838	0.06	2.595
0.07	3.132	0.08	2.939	0.07	2.923	0.07	2.816	0.07	2.657
0.08	3.086	0.09	2.921	0.08	2.911	0.08	2.773	0.08	2.691
0.09	3.013	0.1	2.895	0.09	2.864	0.09	2.729	0.09	2.667
0.1	2.953	0.11	2.854	0.1	2.832	0.1	2.684	0.1	2.647
0.11	2.88	0.12	2.809	0.11	2.774	0.11	2.626	0.11	2.609
0.12	2.803	0.13	2.758	0.12	2.726	0.12	2.571	0.12	2.565
0.13	2.73	0.14	2.697	0.13	2.679	0.13	2.512	0.13	2.52
0.14	2.669	0.15	2.651	0.14	2.635	0.14	2.463	0.14	2.474
0.15	2.604	0.16	2.592	0.15	2.593	0.15	2.427	0.15	2.433
0.16	2.55	0.17	2.543	0.16	2.552	0.16	2.369	0.16	2.38
0.17	2.495	0.18	2.503	0.17	2.516	0.17	2.335	0.17	2.332
0.18	2.449	0.19	2.462	0.18	2.474	0.18	2.298	0.18	2.3
0.19	2.416	0.2	2.433	0.19	2.448	0.19	2.261	0.19	2.252
0.2	2.366	0.20833	2.4	0.2	2.404	0.2	2.232	0.2	2.226
0.20833	2.333	0.21833	2.367	0.20833	2.381	0.20833	2.195	0.20833	2.197
0.21833	2.3	0.22833	2.346	0.21833	2.358	0.21833	2.166	0.21833	2.166
0.22833	2.263	0.23833	2.316	0.22833	2.322	0.22833	2.141	0.22833	2.141
0.23833	2.24	0.24833	2.299	0.23833	2.304	0.23833	2.103	0.23833	2.12
0.24833	2.216	0.25833	2.279	0.24833	2.275	0.24833	2.085	0.24833	2.097
0.25833	2.19	0.26833	2.25	0.25833	2.254	0.25833	2.061	0.25833	2.074
0.26833	2.167	0.27833	2.234	0.26833	2.241	0.26833	2.039	0.26833	2.049
0.27833	2.139	0.28833	2.214	0.27833	2.214	0.27833	2.016	0.27833	2.031
0.28833	2.125	0.29833	2.196	0.28833	2.192	0.28833	1.993	0.28833	2.01
0.29833	2.092	0.30833	2.182	0.29833	2.177	0.29833	1.979	0.29833	1.997
0.30833	2.081	0.31833	2.156	0.30833	2.16	0.30833	1.959	0.30833	1.985
0.31833	2.068	0.32833	2.147	0.31833	2.15	0.31833	1.946	0.31833	1.965
0.32833	2.044	0.33833	2.137	0.32833	2.131	0.32833	1.935	0.32833	1.948
0.33833	2.033	0.34833	2.117	0.33833	2.111	0.33833	1.916	0.33833	1.939
0.34833	2.026	0.35833	2.114	0.34833	2.099	0.34833	1.909	0.34833	1.92
0.35833	2.006	0.36833	2.092	0.35833	2.091	0.35833	1.9	0.35833	1.913
0.36833	2.002	0.37833	2.081	0.36833	2.08	0.36833	1.896	0.36833	1.901
0.37833	1.986	0.38833	2.075	0.37833	2.071	0.37833	1.895	0.37833	1.89
0.38833	1.972	0.39833	2.058	0.38833	2.057	0.38833	1.883	0.38833	1.88
0.39833	1.968	0.40833	2.056	0.39833	2.051	0.39833	1.885	0.39833	1.872
0.40833	1.961	0.41833	2.047	0.40833	2.037	0.40833	1.89	0.40833	1.87
0.41833	1.956	0.42833	2.037	0.41833	2.034	0.41833	1.885	0.41833	1.86
0.42833	1.95	0.43833	2.035	0.42833	2.03	0.42833	1.896	0.42833	1.844
0.43833	1.942	0.44833	2.025	0.43833	2.027	0.43833	1.893	0.43833	1.843
0.44833	1.947	0.45833	2.026	0.44833	2.016	0.44833	1.896	0.44833	1.832
0.45833	1.937	0.46833	2.014	0.45833	2.015	0.45833	1.911	0.45833	1.832
0.46833	1.941	0.47833	2.005	0.46833	2.011	0.46833	1.913	0.46833	1.831
0.47833	1.938	0.48833	2.006	0.47833	2.009	0.47833	1.926	0.47833	1.821
0.48833	1.932	0.49833	1.995	0.48833	2.01	0.48833	1.938	0.48833	1.817
0.49833	1.937	0.50833	1.998	0.49833	2.009	0.49833	1.947	0.49833	1.814
0.50833	1.943	0.51833	1.997	0.50833	2.008	0.50833	1.966	0.50833	1.81
0.51833	1.943	0.52833	1.988	0.51833	2.014	0.51833	1.978	0.51833	1.809
0.52833	1.951	0.53833	1.988	0.52833	2.013	0.52833	2.003	0.52833	1.8
0.53833	1.948	0.54833	1.984	0.53833	2.018	0.53833	2.019	0.53833	1.802
0.54833	1.958	0.55833	1.983	0.54833	2.015	0.54833	2.039	0.54833	1.797
0.55833	1.96	0.56833	1.982	0.55833	2.023	0.55833	2.06	0.55833	1.796
0.56833	1.965	0.57833	1.976	0.56833	2.034	0.56833	2.084	0.56833	1.801
0.57833	1.977	0.58833	1.979	0.57833	2.031	0.57833	2.108	0.57833	1.796
0.58833	1.977	0.59833	1.974	0.58833	2.04	0.58833	2.134	0.58833	1.793
0.59833	1.99	0.60833	1.977	0.59833	2.046	0.59833	2.15	0.59833	1.8
0.60833	2.003	0.61833	1.981	0.60833	2.05	0.60833	2.184	0.60833	1.791
0.61833	2.008	0.62833	1.977	0.61833	2.061	0.61833	2.21	0.61833	1.798
0.62833	2.026	0.63833	1.976	0.62833	2.067	0.62833	2.24	0.62833	1.795
0.63833	2.025	0.64833	1.98	0.63833	2.079	0.63833	2.264	0.63833	1.798
0.64833	2.038	0.65833	1.974	0.64833	2.095	0.64833	2.282	0.64833	1.801
0.65833	2.051	0.66833	1.98	0.65833	2.093	0.65833	2.317	0.65833	1.8
0.66833	2.055	0.67833	1.981	0.66833	2.112	0.66833	2.352	0.66833	1.809
0.67833	2.076	0.68833	1.986	0.67833	2.126	0.67833	2.372	0.67833	1.809
0.68833	2.083	0.69833	1.987	0.68833	2.135	0.68833	2.406	0.68833	1.809
0.69833	2.097	0.70833	1.991	0.69833	2.147	0.69833	2.424	0.69833	1.824
0.70833	2.113	0.71833	2.001	0.70833	2.155	0.70833	2.45	0.70833	1.819
0.71833	2.123	0.72833	2.001	0.71833	2.173	0.71833	2.475	0.71833	1.83
0.72833	2.146	0.73833	2.002	0.72833	2.179	0.72833	2.502	0.72833	1.836
0.73833	2.147	0.74833	2.012	0.73833	2.193	0.73833	2.532	0.73833	1.838
0.74833	2.158	0.75833	2.013	0.74833	2.218	0.74833	2.551	0.74833	1.851
0.75833	2.176	0.76833	2.024	0.75833	2.222	0.75833	2.571	0.75833	1.859
0.76833	2.179	0.77833	2.037	0.76833	2.234	0.76833	2.602	0.76833	1.868
0.77833	2.205	0.78833	2.042	0.77833	2.251	0.77833	2.624	0.77833	1.877
0.78833	2.217	0.79833	2.051	0.78833	2.264	0.78833	2.652	0.78833	1.881
0.79833	2.228	0.80833	2.06	0.79833	2.283	0.79833	2.673	0.79833	1.9
0.80833	2.244	0.81833	2.073	0.80833	2.294	0.80833	2.682	0.80833	1.904
0.81833	2.255	0.82833	2.081	0.81833	2.307	0.81833	2.717	0.81833	1.92
0.82833	2.274	0.83833	2.091	0.82833	2.327	0.82833	2.743	0.82833	1.933
0.83833	2.283	0.84833	2.105	0.83833	2.333	0.83833	2.759	0.83833	1.937
0.84833	2.292	0.85833	2.116	0.84833	2.349	0.84833	2.786	0.84833	1.957
0.85833	2.31	0.86833	2.131	0.85833	2.37	0.85833	2.799	0.85833	1.974
0.86833	2.32	0.87833	2.152	0.86833	2.369	0.86833	2.815	0.86833	1.982
0.87833	2.338	0.88833	2.16	0.87833	2.396	0.87833	2.843	0.87833	1.997
0.88833	2.357	0.89833	2.173	0.88833	2.41	0.88833	2.86	0.88833	2.008
0.89833	2.363	0.90833	2.19	0.89833	2.42	0.89833	2.887	0.89833	2.022
0.90833	2.376	0.91833	2.203	0.90833	2.434	0.90833	2.902	0.90833	2.038
0.91833	2.389	0.92833	2.221	0.91833	2.448	0.91833	2.911	0.91833	2.054
0.92833	2.4	0.93833	2.236	0.92833	2.461	0.92833	2.939	0.92833	2.07
0.93833	2.416	0.94833	2.254	0.93833	2.473	0.93833	2.947	0.93833	2.082
0.94833	2.425	0.95833	2.272	0.94833	2.492	0.94833	2.974	0.94833	2.097
0.95833	2.442	0.96833	2.285	0.95833	2.51	0.95833	2.993	0.95833	2.119
0.96833	2.456	0.97833	2.311	0.96833	2.516	0.96833	3	0.96833	2.124
0.97833	2.466	0.98833	2.322	0.97833	2.52	0.97833	3.027	0.97833	2.144
0.98833	2.489	0.99833	2.328	0.98833	2.546	0.98833	3.051	0.98833	2.156
0.99833	2.491	1.00833	2.355	0.99833	2.556	0.99833	3.06	0.99833	2.166
1.00833	2.499	1.01833	2.363	1.00833	2.57	1.00833	3.078	1.00833	2.188
1.01833	2.517	1.02833	2.389	1.01833	2.581	1.01833	3.089	1.01833	2.204
1.02833	2.529	1.03833	2.404	1.02833	2.587	1.02833	3.109	1.02833	2.217
1.03833	2.541	1.04833	2.417	1.03833	2.606	1.03833	3.133	1.03833	2.231
1.04833	2.555	1.05833	2.436	1.04833	2.625	1.04833	3.138	1.04833	2.242
1.05833	2.563	1.06833	2.445	1.05833	2.628	1.05833	3.165	1.05833	2.26
1.06833	2.58	1.07833	2.469	1.06833	2.649	1.06833	3.173	1.06833	2.265
1.07833	2.584	1.08833	2.483	1.07833	2.642	1.07833	3.178	1.07833	2.286
1.08833	2.601	1.09833	2.486	1.08833	2.665	1.08833	3.205	1.08833	2.298
1.09833	2.613	1.10833	2.51	1.09833	2.686	1.09833	3.214	1.09833	2.312
1.10833	2.613	1.11833	2.525	1.10833	2.684	1.10833	3.238	1.10833	2.324
1.11833	2.635	1.12833	2.538	1.11833	2.704	1.11833	3.246	1.11833	2.344
1.12833	2.653	1.13833	2.561	1.12833	2.715	1.12833	3.245	1.12833	2.347
1.13833	2.654	1.14833	2.565	1.13833	2.722	1.13833	3.276	1.13833	2.363
1.14833	2.67	1.15833	2.579	1.14833	2.735	1.14833	3.294	1.14833	2.373
1.15833	2.677	1.16833	2.589	1.15833	2.749	1.15833	3.301	1.15833	2.383
1.16833	2.687	1.17833	2.605	1.16833	2.759	1.16833	3.316	1.16833	2.396
1.17833	2.697	1.18833	2.622	1.17833	2.768	1.17833	3.32	1.17833	2.409
1.18833	2.712	1.19833	2.623	1.18833	2.776	1.18833	3.335	1.18833	2.424
1.19833	2.727	1.20833	2.642	1.19833	2.791	1.19833	3.359	1.19833	2.432
1.20833	2.732	1.21833	2.663	1.20833	2.808	1.20833	3.365	1.20833	2.441
1.21833	2.742	1.22833	2.664	1.21833	2.807	1.21833	3.386	1.21833	2.459
1.22833	2.765	1.23833	2.689	1.22833	2.827	1.22833	3.393	1.22833	2.459
1.23833	2.755	1.24833	2.689	1.23833	2.836	1.23833	3.397	1.23833	2.477
1.24833	2.778	1.25833	2.695	1.24833	2.835	1.24833	3.42	1.24833	2.488
1.25833	2.786	1.26833	2.71	1.25833	2.862	1.25833	3.434	1.25833	2.495
1.26833	2.794	1.27833	2.723	1.26833	2.859	1.26833	3.444	1.26833	2.51
1.27833	2.809	1.28833	2.736	1.27833	2.88	1.27833	3.457	1.27833	2.518
1.28833	2.816	1.29833	2.742	1.28833	2.888	1.28833	3.452	1.28833	2.532
1.29833	2.832	1.30833	2.752	1.29833	2.892	1.29833	3.478	1.29833	2.539
1.30833	2.837	1.31833	2.771	1.30833	2.903	1.30833	3.504	1.30833	2.541
1.31833	2.837	1.32833	2.769	1.31833	2.93	1.31833	3.494	1.31833	2.558
1.32833	2.857	1.33833	2.784	1.32833	2.921	1.32833	3.515	1.32833	2.565
1.33833	2.867	1.34833	2.798	1.33833	2.938	1.33833	3.523	1.33833	2.578
1.34833	2.876	1.35833	2.803	1.34833	2.951	1.34833	3.521	1.34833	2.593
1.35833	2.891	1.36833	2.812	1.35833	2.956	1.35833	3.544	1.35833	2.595
1.36833	2.891	1.37833	2.817	1.36833	2.976	1.36833	3.561	1.36833	2.606
1.37833	2.903	1.38833	2.831	1.37833	2.974	1.37833	3.566	1.37833	2.613
1.38833	2.925	1.39833	2.837	1.38833	2.987	1.38833	3.579	1.38833	2.621
1.39833	2.919	1.40833	2.849	1.39833	2.999	1.39833	3.586	1.39833	2.635
1.40833	2.936	1.41833	2.85	1.40833	3.002	1.40833	3.593	1.40833	2.634
1.41833	2.941	1.42833	2.869	1.41833	3.017	1.41833	3.621	1.41833	2.65
1.42833	2.944	1.43833	2.874	1.42833	3.023	1.42833	3.607	1.42833	2.664
1.43833	2.957	1.44833	2.888	1.43833	3.028	1.43833	3.628	1.43833	2.666
1.44833	2.969	1.45833	2.893	1.44833	3.047	1.44833	3.635	1.44833	2.684
1.45833	2.983	1.46833	2.897	1.45833	3.046	1.45833	3.628	1.45833	2.683
1.46833	2.985	1.47833	2.915	1.46833	3.063	1.46833	3.657	1.46833	2.685
1.47833	2.993	1.48833	2.911	1.47833	3.077	1.47833	3.665	1.47833	2.704
1.48833	3.007	1.49833	2.924	1.48833	3.079	1.48833	3.673	1.48833	2.706
1.49833	3.017	1.50833	2.939	1.49833	3.098	1.49833	3.684	1.49833	2.722
1.50833	3.022	1.51833	2.941	1.50833	3.094	1.50833	3.677	1.50833	2.724
1.51833	3.037	1.52833	2.95	1.51833	3.099	1.51833	3.696	1.51833	2.732
1.52833	3.038	1.53833	2.954	1.52833	3.118	1.52833	3.717	1.52833	2.745
1.53833	3.046	1.54833	2.965	1.53833	3.114	1.53833	3.708	1.53833	2.743
1.54833	3.07	1.55833	2.979	1.54833	3.132	1.54833	3.725	1.54833	2.756
1.55833	3.059	1.56833	2.977	1.55833	3.139	1.55833	3.728	1.55833	2.766
1.56833	3.073	1.57833	2.984	1.56833	3.15	1.56833	3.731	1.56833	2.763
1.57833	3.084	1.58833	2.996	1.57833	3.159	1.57833	3.763	1.57833	2.781
1.58833	3.087	1.59833	3.002	1.58833	3.161	1.58833	3.755	1.58833	2.79
1.59833	3.108	1.60833	3.016	1.59833	3.181	1.59833	3.768	1.59833	2.795
1.60833	3.106	1.61833	3.019	1.60833	3.18	1.60833	3.773	1.60833	2.802
1.61833	3.119	1.62833	3.013	1.61833	3.186	1.61833	3.766	1.61833	2.808
1.62833	3.125	1.63833	3.033	1.62833	3.2	1.62833	3.784	1.62833	2.814
1.63833	3.121	1.64833	3.044	1.63833	3.213	1.63833	3.809	1.63833	2.821
1.64833	3.139	1.65833	3.048	1.64833	3.212	1.64833	3.792	1.64833	2.829
1.65833	3.153	1.66833	3.053	1.65833	3.223	1.65833	3.81	1.65833	2.843
1.66833	3.146	1.67833	3.06	1.66833	3.229	1.66833	3.815	1.66833	2.845
1.67833	3.165	1.68833	3.063	1.67833	3.233	1.67833	3.812	1.67833	2.851
1.68833	3.17	1.69833	3.072	1.68833	3.253	1.68833	3.827	1.68833	2.861
1.69833	3.173	1.70833	3.078	1.69833	3.253	1.69833	3.84	1.69833	2.86
1.70833	3.187	1.71833	3.095	1.70833	3.269	1.70833	3.846	1.70833	2.874
1.71833	3.197	1.72833	3.096	1.71833	3.27	1.71833	3.854	1.71833	2.881
1.72833	3.201	1.73833	3.1	1.72833	3.267	1.72833	3.856	1.72833	2.884
1.73833	3.209	1.74833	3.109	1.73833	3.292	1.73833	3.861	1.73833	2.899
1.74833	3.208	1.75833	3.108	1.74833	3.287	1.74833	3.888	1.74833	2.895
1.75833	3.223	1.76833	3.116	1.75833	3.304	1.75833	3.872	1.75833	2.906
1.76833	3.225	1.77833	3.129	1.76833	3.31	1.76833	3.891	1.76833	2.919
1.77833	3.235	1.78833	3.134	1.77833	3.303	1.77833	3.89	1.77833	2.92
1.78833	3.252	1.79833	3.128	1.78833	3.323	1.78833	3.884	1.78833	2.925
1.79833	3.249	1.80833	3.149	1.79833	3.323	1.79833	3.914	1.79833	2.937
1.80833	3.253	1.81833	3.151	1.80833	3.336	1.80833	3.91	1.80833	2.936
1.81833	3.277	1.82833	3.167	1.81833	3.352	1.81833	3.914	1.81833	2.949
1.82833	3.269	1.83833	3.165	1.82833	3.349	1.82833	3.922	1.82833	2.95
1.83833	3.289	1.84833	3.167	1.83833	3.365	1.83833	3.924	1.83833	2.954
1.84833	3.286	1.85833	3.18	1.84833	3.36	1.84833	3.93	1.84833	2.967
1.85833	3.284	1.86833	3.181	1.85833	3.372	1.85833	3.95	1.85833	2.969
1.86833	3.299	1.87833	3.189	1.86833	3.388	1.86833	3.942	1.86833	2.982
1.87833	3.305	1.88833	3.203	1.87833	3.372	1.87833	3.954	1.87833	2.986
1.88833	3.319	1.89833	3.197	1.88833	3.393	1.88833	3.952	1.88833	2.986
1.89833	3.319	1.90833	3.212	1.89833	3.404	1.89833	3.948	1.89833	3.006
1.90833	3.322	1.91833	3.211	1.90833	3.406	1.90833	3.967	1.90833	2.998
1.91833	3.345	1.92833	3.219	1.91833	3.419	1.91833	3.972	1.91833	3.011
1.92833	3.335	1.93833	3.227	1.92833	3.423	1.92833	3.977	1.92833	3.016
1.93833	3.342	1.94833	3.225	1.93833	3.428	1.93833	3.984	1.93833	3.011
1.94833	3.357	1.95833	3.237	1.94833	3.436	1.94833	3.985	1.94833	3.03
1.95833	3.347	1.96833	3.249	1.95833	3.446	1.95833	3.985	1.95833	3.039
1.96833	3.366	1.97833	3.249	1.96833	3.455	1.96833	4.007	1.96833	3.042
1.97833	3.371	1.98833	3.268	1.97833	3.46	1.97833	3.999	1.97833	3.05
1.98833	3.38	1.99833	3.26	1.98833	3.461	1.98833	4.003	1.98833	3.043
1.99833	3.385	2.00833	3.26	1.99833	3.474	1.99833	4.011	1.99833	3.057
2.00833	3.384	2.01833	3.277	2.00833	3.469	2.00833	4.007	2.00833	3.075
2.01833	3.396	2.02833	3.276	2.01833	3.485	2.01833	4.036	2.01833	3.066
2.02833	3.411	2.03833	3.292	2.02833	3.5	2.02833	4.01	2.02833	3.079
2.03833	3.411	2.04833	3.292	2.03833	3.502	2.03833	4.033	2.03833	3.084
2.04833	3.431	2.05833	3.293	2.04833	3.502	2.04833	4.036	2.04833	3.086
2.05833	3.431	2.06833	3.302	2.05833	3.515	2.05833	4.036	2.05833	3.102
2.06833	3.421	2.07833	3.302	2.06833	3.517	2.06833	4.043	2.06833	3.102
2.07833	3.44	2.08833	3.313	2.07833	3.525	2.07833	4.048	2.07833	3.11
2.08833	3.44	2.09833	3.323	2.08833	3.53	2.08833	4.048	2.08833	3.117
2.09833	3.455	2.10833	3.323	2.09833	3.53	2.09833	4.061	2.09833	3.117
2.10833	3.455	2.11833	3.332	2.10833	3.542	2.10833	4.061	2.10833	3.123
2.11833	3.452	2.12833	3.332	2.11833	3.555	2.11833	4.061	2.11833	3.136
2.12833	3.469	2.13833	3.34	2.12833	3.557	2.12833	4.076	2.12833	3.136
2.13833	3.469	2.14833	3.354	2.13833	3.568	2.13833	4.076	2.13833	3.145
2.14833	3.479	2.15833	3.354	2.14833	3.568	2.14833	4.08	2.14833	3.148
2.15833	3.484	2.16833	3.351	2.15833	3.574	2.15833	4.084	2.15833	3.149
2.16833	3.484	2.17833	3.368	2.16833	3.598	2.16833	4.084	2.16833	3.164
2.17833	3.492	2.18833	3.368	2.17833	3.598	2.17833	4.096	2.17833	3.164
2.18833	3.51	2.19833	3.376	2.18833	3.596	2.18833	4.1	2.18833	3.168
2.19667	3.51	2.20833	3.379	2.19833	3.597	2.19833	4.103	2.19667	3.181
2.20833	3.511	2.21833	3.381	2.20833	3.599	2.20833	4.109	2.20833	3.181
2.21667	3.515	2.22833	3.401	2.21833	3.618	2.21833	4.109	2.21667	3.186
2.22667	3.518	2.23667	3.401	2.22667	3.62	2.22667	4.107	2.22667	3.196
2.23667	3.536	2.24667	3.402	2.23667	3.625	2.23667	4.118	2.23667	3.196
2.24667	3.536	2.25667	3.409	2.24667	3.627	2.24667	4.118	2.24667	3.207
2.25667	3.539	2.26667	3.409	2.25667	3.628	2.25667	4.119	2.25667	3.207
2.26667	3.547	2.27667	3.417	2.26667	3.64	2.26667	4.13	2.26667	3.208
2.27667	3.548	2.28667	3.42	2.27667	3.643	2.27667	4.13	2.27667	3.222
2.28667	3.558	2.29667	3.423	2.28667	3.65	2.28667	4.134	2.28667	3.224
2.29667	3.558	2.30667	3.437	2.29667	3.667	2.29667	4.134	2.29667	3.232
2.30667	3.562	2.31667	3.437	2.30667	3.667	2.30667	4.145	2.30667	3.239
2.31667	3.581	2.32667	3.438	2.31667	3.66	2.31667	4.15	2.31667	3.241
2.32667	3.581	2.33667	3.457	2.32667	3.686	2.32667	4.15	2.32667	3.241
2.33667	3.575	2.34667	3.457	2.33667	3.686	2.33667	4.157	2.33667	3.253
2.34667	3.587	2.35667	3.46	2.34667	3.692	2.34667	4.157	2.34667	3.256
2.35667	3.59	2.36667	3.46	2.35667	3.692	2.35667	4.155	2.35667	3.266
2.36667	3.592	2.37667	3.464	2.36667	3.692	2.36667	4.169	2.36667	3.268
2.37667	3.603	2.38667	3.484	2.37667	3.705	2.37667	4.169	2.37667	3.268
2.38667	3.603	2.39667	3.484	2.38667	3.712	2.38667	4.164	2.38667	3.275
2.39667	3.615	2.40667	3.484	2.39667	3.715	2.39667	4.176	2.39667	3.288
2.40667	3.618	2.41667	3.497	2.40667	3.718	2.40667	4.176	2.40667	3.288
2.41667	3.624	2.42667	3.497	2.41667	3.718	2.41667	4.185	2.41667	3.297
2.42667	3.627	2.43667	3.501	2.42667	3.727	2.42667	4.185	2.42667	3.297
2.43667	3.627	2.44667	3.501	2.43667	3.739	2.43667	4.179	2.43667	3.304
2.44667	3.635	2.45667	3.507	2.44667	3.739	2.44667	4.19	2.44667	3.305
2.45667	3.653	2.46667	3.522	2.45667	3.749	2.45667	4.19	2.45667	3.309
2.46667	3.653	2.47667	3.522	2.46667	3.749	2.46667	4.194	2.46667	3.324
2.47667	3.655	2.48667	3.52	2.47667	3.746	2.47667	4.199	2.47667	3.324
2.48667	3.655	2.49667	3.524	2.48667	3.761	2.48667	4.199	2.48667	3.322
2.49667	3.657	2.50667	3.524	2.49667	3.772	2.49667	4.207	2.49667	3.346
2.50667	3.675	2.51667	3.54	2.50667	3.772	2.50667	4.212	2.50667	3.346
2.51667	3.675	2.52667	3.551	2.51667	3.777	2.51667	4.212	2.51667	3.356
2.52667	3.674	2.53667	3.551	2.52667	3.777	2.52667	4.217	2.52667	3.356
2.53667	3.683	2.54667	3.556	2.53667	3.782	2.53667	4.217	2.53667	3.344
2.54667	3.683	2.55667	3.556	2.54667	3.798	2.54667	4.222	2.54667	3.361
2.55667	3.69	2.56667	3.557	2.55667	3.798	2.55667	4.222	2.55667	3.361
2.56667	3.694	2.57667	3.58	2.56667	3.803	2.56667	4.222	2.56667	3.366
2.57667	3.695	2.58667	3.58	2.57667	3.803	2.57667	4.23	2.57667	3.373
2.58667	3.701	2.59667	3.571	2.58667	3.805	2.58667	4.23	2.58667	3.373
2.59667	3.705	2.60667	3.584	2.59667	3.827	2.59667	4.227	2.59667	3.393
2.60667	3.705	2.61667	3.584	2.60667	3.827	2.60667	4.24	2.60667	3.393
2.61667	3.72	2.62667	3.603	2.61667	3.824	2.61667	4.24	2.61667	3.394
2.62667	3.72	2.63667	3.603	2.62667	3.828	2.62667	4.237	2.62667	3.395
2.63667	3.723	2.64667	3.596	2.63667	3.828	2.63667	4.239	2.63667	3.395
2.64667	3.731	2.65667	3.607	2.64667	3.832	2.64667	4.24	2.64667	3.408
2.65667	3.731	2.66667	3.607	2.65667	3.846	2.65667	4.254	2.65667	3.408
2.66667	3.736	2.67667	3.612	2.66667	3.846	2.66667	4.254	2.66667	3.416
2.67667	3.746	2.68667	3.633	2.67667	3.846	2.67667	4.261	2.67667	3.423
2.68667	3.746	2.69667	3.633	2.68667	3.853	2.68667	4.261	2.68667	3.423
2.69667	3.753	2.70667	3.621	2.69667	3.854	2.69667	4.251	2.69667	3.429
2.70667	3.753	2.71667	3.634	2.70667	3.877	2.70667	4.274	2.70667	3.439
2.71667	3.752	2.72667	3.634	2.71667	3.877	2.71667	4.274	2.71667	3.439
2.72667	3.762	2.73667	3.651	2.72667	3.874	2.72667	4.269	2.72667	3.454
2.73667	3.762	2.74667	3.651	2.73667	3.88	2.73667	4.269	2.73667	3.454
2.74667	3.782	2.75667	3.649	2.74667	3.88	2.74667	4.262	2.74667	3.448
2.75667	3.782	2.76667	3.655	2.75667	3.883	2.75667	4.264	2.75667	3.46
2.76667	3.773	2.77667	3.664	2.76667	3.9	2.76667	4.277	2.76667	3.46
2.77667	3.785	2.78667	3.666	2.77667	3.9	2.77667	4.277	2.77667	3.478
2.78667	3.791	2.79667	3.67	2.78667	3.899	2.78667	4.278	2.78667	3.478
2.79667	3.791	2.80667	3.671	2.79667	3.899	2.79667	4.278	2.79667	3.468
2.80667	3.796	2.81667	3.672	2.80667	3.899	2.80667	4.282	2.80667	3.48
2.81667	3.796	2.82667	3.682	2.81667	3.912	2.81667	4.282	2.81667	3.48
2.82667	3.796	2.83667	3.682	2.82667	3.915	2.82667	4.278	2.82667	3.487
2.83667	3.803	2.84667	3.701	2.83667	3.922	2.83667	4.283	2.83667	3.501
2.84667	3.805	2.85667	3.701	2.84667	3.922	2.84667	4.283	2.84667	3.501
2.85667	3.824	2.86667	3.697	2.85667	3.918	2.85667	4.282	2.85667	3.503
2.86667	3.824	2.87667	3.706	2.86667	3.926	2.86667	4.297	2.86667	3.503
2.87667	3.817	2.88667	3.71	2.87667	3.941	2.87667	4.297	2.87667	3.511
2.88667	3.828	2.89667	3.71	2.88667	3.941	2.88667	4.287	2.88667	3.517
2.89667	3.832	2.90667	3.718	2.89667	3.944	2.89667	4.287	2.89667	3.517
2.90667	3.832	2.91667	3.72	2.90667	3.944	2.90667	4.288	2.90667	3.519
2.91667	3.841	2.92667	3.72	2.91667	3.946	2.91667	4.307	2.91667	3.54
2.92667	3.841	2.93667	3.73	2.92667	3.967	2.92667	4.307	2.92667	3.54
2.93667	3.838	2.94667	3.73	2.93667	3.967	2.93667	4.308	2.93667	3.539
2.94667	3.85	2.95667	3.744	2.94667	3.959	2.94667	4.308	2.94667	3.54
2.95667	3.85	2.96667	3.744	2.95667	3.97	2.95667	4.294	2.95667	3.54
2.96667	3.859	2.97667	3.739	2.96667	3.97	2.96667	4.315	2.96667	3.548
2.97667	3.859	2.98667	3.75	2.97667	3.979	2.97667	4.315	2.97667	3.548
2.98667	3.857	2.99667	3.753	2.98667	3.979	2.98667	4.302	2.98667	3.553
2.99667	3.865	3.00667	3.76	2.99667	3.979	2.99667	4.303	2.99667	3.567
3.00667	3.868	3.01667	3.764	3.00667	3.998	3.00667	4.303	3.00667	3.567
3.01667	3.875	3.02667	3.764	3.01667	3.998	3.01667	4.309	3.01667	3.575
3.02667	3.877	3.03667	3.765	3.02667	3.985	3.02667	4.311	3.02667	3.575
3.03667	3.877	3.04667	3.788	3.03667	3.996	3.03667	4.312	3.03667	3.577
3.04667	3.88	3.05667	3.788	3.04667	3.997	3.04667	4.316	3.04667	3.592
3.05667	3.897	3.06667	3.785	3.05667	4.016	3.05667	4.316	3.05667	3.592
3.06667	3.897	3.07667	3.785	3.06667	4.016	3.06667	4.314	3.06667	3.583
3.07667	3.897	3.08667	3.784	3.07667	4.006	3.07667	4.314	3.07667	3.597
3.08667	3.897	3.09667	3.801	3.08667	4.017	3.08667	4.309	3.08667	3.597
3.09667	3.897	3.10667	3.802	3.09667	4.021	3.09667	4.319	3.09667	3.61
3.10667	3.916	3.11667	3.804	3.10667	4.021	3.10667	4.319	3.10667	3.61
3.11667	3.916	3.12667	3.808	3.11667	4.028	3.11667	4.313	3.11667	3.606
3.12667	3.913	3.13667	3.808	3.12667	4.028	3.12667	4.317	3.12667	3.613
3.13667	3.913	3.14667	3.814	3.13667	4.028	3.13667	4.317	3.13667	3.622
3.14667	3.911	3.15667	3.827	3.14667	4.049	3.14667	4.322	3.14667	3.625
3.15667	3.92	3.16667	3.827	3.15667	4.049	3.15667	4.322	3.15667	3.629
3.16667	3.934	3.17667	3.828	3.16667	4.044	3.16667	4.319	3.16667	3.629
3.17667	3.934	3.18667	3.829	3.17667	4.044	3.17667	4.339	3.17667	3.64
3.18667	3.934	3.19667	3.829	3.18667	4.043	3.18667	4.339	3.18667	3.64
3.19667	3.934	3.20667	3.852	3.19667	4.072	3.19667	4.338	3.19667	3.642
3.20667	3.934	3.21667	3.852	3.20667	4.072	3.20667	4.338	3.20667	3.658
3.21667	3.957	3.22667	3.847	3.21667	4.063	3.21667	4.326	3.21667	3.658
3.22667	3.957	3.23667	3.85	3.22667	4.07	3.22667	4.329	3.22667	3.652
3.23667	3.946	3.24667	3.85	3.23667	4.07	3.23667	4.329	3.23667	3.66
3.24667	3.952	3.25667	3.86	3.24667	4.076	3.24667	4.331	3.24667	3.66
3.25667	3.952	3.26667	3.86	3.25667	4.076	3.25667	4.331	3.25667	3.665
3.26667	3.952	3.27667	3.863	3.26667	4.074	3.26667	4.329	3.26667	3.677
3.27667	3.977	3.28667	3.87	3.27667	4.095	3.27667	4.336	3.27667	3.677
3.28667	3.977	3.29667	3.87	3.28667	4.095	3.28667	4.338	3.28667	3.679
3.29667	3.972	3.30667	3.87	3.29667	4.082	3.29667	4.338	3.29667	3.679
3.30667	3.972	3.31667	3.886	3.30667	4.091	3.30667	4.337	3.30667	3.684
3.31667	3.969	3.32667	3.886	3.31667	4.091	3.31667	4.337	3.31667	3.706
3.32667	3.993	3.33667	3.901	3.32667	4.11	3.32667	4.337	3.32667	3.706
3.33667	3.993	3.34667	3.901	3.33667	4.11	3.33667	4.337	3.33667	3.691
3.34667	3.987	3.35667	3.892	3.34667	4.098	3.34667	4.34	3.34667	3.704
3.35667	3.99	3.36667	3.898	3.35667	4.107	3.35667	4.344	3.35667	3.704
3.36667	3.99	3.37667	3.901	3.36667	4.114	3.36667	4.344	3.36667	3.72
3.37667	3.995	3.38667	3.909	3.37667	4.114	3.37667	4.342	3.37667	3.72
3.38667	4.006	3.39667	3.91	3.38667	4.119	3.38667	4.36	3.38667	3.716
3.39667	4.006	3.40667	3.91	3.39667	4.119	3.39667	4.36	3.39667	3.727
3.40667	4.004	3.41667	3.918	3.40667	4.119	3.40667	4.348	3.40667	3.727
3.41667	4.004	3.42667	3.933	3.41667	4.138	3.41667	4.348	3.41667	3.729
3.42667	4.006	3.43667	3.933	3.42667	4.138	3.42667	4.347	3.42667	3.743
3.43667	4.026	3.44667	3.93	3.43667	4.129	3.43667	4.359	3.43667	3.743
3.44667	4.026	3.45667	3.932	3.44667	4.135	3.44667	4.359	3.44667	3.736
3.45667	4.023	3.46667	3.932	3.45667	4.135	3.45667	4.358	3.45667	3.745
3.46667	4.023	3.47667	3.944	3.46667	4.15	3.46667	4.358	3.46667	3.745
3.47667	4.022	3.48667	3.944	3.47667	4.15	3.47667	4.353	3.47667	3.761
3.48667	4.031	3.49667	3.946	3.48667	4.15	3.48667	4.354	3.48667	3.761
3.49667	4.031	3.50667	3.951	3.49667	4.15	3.49667	4.354	3.49667	3.759
3.50667	4.031	3.51667	3.951	3.50667	4.15	3.50667	4.358	3.50667	3.766
3.51667	4.04	3.52667	3.969	3.51667	4.153	3.51667	4.364	3.51667	3.766
3.52667	4.04	3.53667	3.969	3.52667	4.169	3.52667	4.364	3.52667	3.766
3.53667	4.04	3.54667	3.979	3.53667	4.169	3.53667	4.366	3.53667	3.788
3.54667	4.054	3.55667	3.979	3.54667	4.167	3.54667	4.366	3.54667	3.788
3.55667	4.054	3.56667	3.97	3.55667	4.167	3.55667	4.366	3.55667	3.777
3.56667	4.064	3.57667	3.979	3.56667	4.162	3.56667	4.366	3.56667	3.799
3.57667	4.064	3.58667	3.987	3.57667	4.188	3.57667	4.365	3.57667	3.799
3.58667	4.058	3.59667	3.987	3.58667	4.188	3.58667	4.365	3.58667	3.791
3.59667	4.063	3.60667	3.995	3.59667	4.179	3.59667	4.38	3.59667	3.802
3.60667	4.07	3.61667	3.995	3.60667	4.18	3.60667	4.38	3.60667	3.802
3.61667	4.072	3.62667	3.998	3.61667	4.18	3.61667	4.384	3.61667	3.805
3.62667	4.075	3.63667	4.002	3.62667	4.19	3.62667	4.384	3.62667	3.808
3.63667	4.075	3.64667	4.005	3.63667	4.19	3.63667	4.371	3.63667	3.808
3.64667	4.078	3.65667	4.006	3.64667	4.188	3.64667	4.384	3.64667	3.815
3.65667	4.092	3.66667	4.006	3.65667	4.196	3.65667	4.384	3.65667	3.815
3.66667	4.092	3.67667	4.016	3.66667	4.196	3.66667	4.382	3.66667	3.817
3.67667	4.086	3.68667	4.016	3.67667	4.195	3.67667	4.382	3.67667	3.833
3.68667	4.09	3.69667	4.018	3.68667	4.213	3.68667	4.377	3.68667	3.833
3.69667	4.09	3.70667	4.025	3.69667	4.213	3.69667	4.4	3.69667	3.832
3.70667	4.098	3.71667	4.025	3.70667	4.203	3.70667	4.4	3.70667	3.841
3.71667	4.098	3.72667	4.026	3.71667	4.216	3.71667	4.398	3.71667	3.841
3.72667	4.116	3.73667	4.046	3.72667	4.216	3.72667	4.398	3.72667	3.843
3.73667	4.116	3.74667	4.046	3.73667	4.216	3.73667	4.387	3.73667	3.843
3.74667	4.101	3.75667	4.042	3.74667	4.216	3.74667	4.394	3.74667	3.847
3.75667	4.112	3.76667	4.042	3.75667	4.218	3.75667	4.394	3.75667	3.852
3.76667	4.115	3.77667	4.038	3.76667	4.235	3.76667	4.395	3.76667	3.854
3.77667	4.116	3.78667	4.054	3.77667	4.235	3.77667	4.396	3.77667	3.854
3.78667	4.126	3.79667	4.054	3.78667	4.223	3.78667	4.396	3.78667	3.864
3.79667	4.126	3.80667	4.061	3.79667	4.235	3.79667	4.4	3.79667	3.864
3.80667	4.128	3.81667	4.061	3.80667	4.235	3.80667	4.4	3.80667	3.869
3.81667	4.128	3.82667	4.058	3.81667	4.251	3.81667	4.402	3.81667	3.879
3.82667	4.134	3.83667	4.081	3.82667	4.251	3.82667	4.402	3.82667	3.879
3.83667	4.134	3.84667	4.081	3.83667	4.242	3.83667	4.402	3.83667	3.886
3.84667	4.13	3.85667	4.074	3.84667	4.247	3.84667	4.406	3.84667	3.886
3.85667	4.138	3.86667	4.076	3.85667	4.251	3.85667	4.406	3.85667	3.886
3.86667	4.149	3.87667	4.078	3.86667	4.251	3.86667	4.407	3.86667	3.898
3.87667	4.149	3.88667	4.088	3.87667	4.257	3.87667	4.418	3.87667	3.898
3.88667	4.161	3.89667	4.088	3.88667	4.257	3.88667	4.418	3.88667	3.894
3.89667	4.161	3.90667	4.095	3.89667	4.255	3.89667	4.41	3.89667	3.905
3.90667	4.149	3.91667	4.095	3.90667	4.27	3.90667	4.43	3.90667	3.905
3.91667	4.16	3.92667	4.095	3.91667	4.27	3.91667	4.43	3.91667	3.908
3.92667	4.16	3.93667	4.098	3.92667	4.274	3.92667	4.418	3.92667	3.911
3.93667	4.159	3.94667	4.116	3.93667	4.274	3.93667	4.418	3.93667	3.913
3.94667	4.162	3.95667	4.116	3.94667	4.267	3.94667	4.417	3.94667	3.922
3.95667	4.164	3.96667	4.121	3.95667	4.282	3.95667	4.434	3.95667	3.922
3.96667	4.178	3.97667	4.121	3.96667	4.282	3.96667	4.434	3.96667	3.923
3.97667	4.178	3.98667	4.111	3.97667	4.28	3.97667	4.439	3.97667	3.939
3.98667	4.188	3.99667	4.12	3.98667	4.28	3.98667	4.439	3.98667	3.939
3.99667	4.188	4.00667	4.12	3.99667	4.28	3.99667	4.423	3.99667	3.927
4.00667	4.179	4.01667	4.13	4.00667	4.284	4.00667	4.429	4.00667	3.942
4.01667	4.187	4.02667	4.13	4.01667	4.284	4.01667	4.429	4.01667	3.942
4.02667	4.192	4.03667	4.127	4.02667	4.287	4.02667	4.43	4.02667	3.941
4.03667	4.192	4.04667	4.154	4.03667	4.306	4.03667	4.438	4.03667	3.953
4.04667	4.198	4.05667	4.154	4.04667	4.306	4.04667	4.438	4.04667	3.953
4.05667	4.198	4.06667	4.14	4.05667	4.295	4.05667	4.438	4.05667	3.958
4.06667	4.199	4.07667	4.15	4.06667	4.306	4.06667	4.438	4.06667	3.958
4.07667	4.199	4.08667	4.15	4.07667	4.306	4.07667	4.444	4.07667	3.961
4.08667	4.206	4.09667	4.156	4.08667	4.304	4.08667	4.444	4.08667	3.974
4.09667	4.207	4.10667	4.156	4.09667	4.312	4.09667	4.437	4.09667	3.974
4.10667	4.207	4.11667	4.161	4.10667	4.312	4.10667	4.444	4.10667	3.966
4.11667	4.211	4.12667	4.162	4.11667	4.315	4.11667	4.455	4.11667	3.976
4.12667	4.211	4.13667	4.162	4.12667	4.315	4.12667	4.455	4.12667	3.976
4.13667	4.212	4.14667	4.165	4.13667	4.31	4.13667	4.46	4.13667	3.992
4.14667	4.223	4.15667	4.187	4.14667	4.336	4.14667	4.46	4.14667	3.992
4.15667	4.223	4.16667	4.187	4.15667	4.336	4.15667	4.451	4.15667	3.983
4.16667	4.217	4.17667	4.18	4.16667	4.319	4.16667	4.457	4.16667	3.991
4.17667	4.242	4.18667	4.18	4.17667	4.326	4.17667	4.457	4.17667	3.997
4.18667	4.242	4.19667	4.179	4.18667	4.326	4.18667	4.457	4.18667	3.997
4.19667	4.233	4.20667	4.198	4.19667	4.34	4.19667	4.457	4.19667	4.004
4.20667	4.233	4.21667	4.198	4.20667	4.34	4.20667	4.456	4.20667	4.004
4.21667	4.23	4.22667	4.201	4.21667	4.335	4.21667	4.481	4.21667	3.999
4.22667	4.244	4.23667	4.201	4.22667	4.343	4.22667	4.481	4.22667	4.008
4.235	4.244	4.24667	4.196	4.23667	4.343	4.23667	4.477	4.235	4.009
4.245	4.249	4.255	4.205	4.24667	4.343	4.24667	4.477	4.245	4.024
4.255	4.249	4.265	4.209	4.255	4.356	4.255	4.468	4.255	4.024
4.265	4.245	4.275	4.211	4.265	4.356	4.265	4.473	4.265	4.015
4.275	4.252	4.285	4.219	4.275	4.349	4.275	4.473	4.275	4.027
4.285	4.252	4.295	4.219	4.285	4.355	4.285	4.472	4.285	4.027
4.295	4.27	4.305	4.223	4.295	4.355	4.295	4.478	4.295	4.033
4.305	4.27	4.315	4.223	4.305	4.366	4.305	4.478	4.305	4.037
4.315	4.259	4.325	4.222	4.315	4.366	4.315	4.483	4.315	4.037
4.325	4.269	4.335	4.231	4.325	4.361	4.325	4.483	4.325	4.034
4.335	4.269	4.345	4.231	4.335	4.369	4.335	4.484	4.335	4.056
4.345	4.274	4.355	4.228	4.345	4.369	4.345	4.487	4.345	4.056
4.355	4.281	4.365	4.237	4.355	4.367	4.355	4.487	4.355	4.049
4.365	4.281	4.375	4.237	4.365	4.378	4.365	4.484	4.365	4.05
4.375	4.284	4.385	4.248	4.375	4.378	4.375	4.507	4.375	4.05
4.385	4.284	4.395	4.248	4.385	4.366	4.385	4.507	4.385	4.054
4.395	4.284	4.405	4.244	4.395	4.382	4.395	4.494	4.395	4.062
4.405	4.287	4.415	4.267	4.405	4.382	4.405	4.494	4.405	4.067
4.415	4.287	4.425	4.267	4.415	4.396	4.415	4.492	4.415	4.07
4.425	4.291	4.435	4.257	4.425	4.396	4.425	4.51	4.425	4.07
4.435	4.301	4.445	4.266	4.435	4.386	4.435	4.51	4.435	4.071
4.445	4.301	4.455	4.266	4.445	4.389	4.445	4.513	4.445	4.089
4.455	4.312	4.465	4.268	4.455	4.393	4.455	4.513	4.455	4.089
4.465	4.312	4.475	4.268	4.465	4.393	4.465	4.498	4.465	4.083
4.475	4.295	4.485	4.276	4.475	4.404	4.475	4.507	4.475	4.084
4.485	4.31	4.495	4.276	4.485	4.404	4.485	4.507	4.485	4.084
4.495	4.31	4.505	4.274	4.495	4.395	4.495	4.509	4.495	4.106
4.505	4.312	4.515	4.28	4.505	4.404	4.505	4.511	4.505	4.106
4.515	4.312	4.525	4.297	4.515	4.404	4.515	4.511	4.515	4.1
4.525	4.314	4.535	4.297	4.525	4.422	4.525	4.515	4.525	4.1
4.535	4.325	4.545	4.291	4.535	4.422	4.535	4.515	4.535	4.098
4.545	4.325	4.555	4.291	4.545	4.405	4.545	4.518	4.545	4.102
4.555	4.322	4.565	4.291	4.555	4.414	4.555	4.518	4.555	4.115
4.565	4.322	4.575	4.316	4.565	4.418	4.565	4.518	4.565	4.115
4.575	4.324	4.585	4.316	4.575	4.418	4.575	4.521	4.575	4.118
4.585	4.336	4.595	4.303	4.585	4.432	4.585	4.538	4.585	4.118
4.595	4.336	4.605	4.31	4.595	4.432	4.595	4.538	4.595	4.117
4.605	4.338	4.615	4.31	4.605	4.422	4.605	4.526	4.605	4.13
4.615	4.338	4.625	4.317	4.615	4.431	4.615	4.526	4.615	4.13
4.625	4.336	4.635	4.318	4.625	4.431	4.625	4.526	4.625	4.125
4.635	4.338	4.645	4.322	4.635	4.442	4.635	4.545	4.635	4.136
4.645	4.338	4.655	4.324	4.645	4.442	4.645	4.545	4.645	4.136
4.655	4.345	4.665	4.324	4.655	4.437	4.655	4.544	4.655	4.139
4.665	4.35	4.675	4.325	4.665	4.445	4.665	4.544	4.665	4.139
4.675	4.35	4.685	4.344	4.675	4.445	4.675	4.536	4.675	4.141
4.685	4.35	4.695	4.344	4.685	4.441	4.685	4.542	4.685	4.155
4.695	4.356	4.705	4.338	4.695	4.46	4.695	4.542	4.695	4.155
4.705	4.356	4.715	4.338	4.705	4.46	4.705	4.544	4.705	4.147
4.715	4.363	4.725	4.337	4.715	4.448	4.715	4.546	4.715	4.158
4.725	4.363	4.735	4.361	4.725	4.469	4.725	4.546	4.725	4.158
4.735	4.36	4.745	4.361	4.735	4.469	4.735	4.55	4.735	4.167
4.745	4.382	4.755	4.349	4.745	4.465	4.745	4.55	4.745	4.167
4.755	4.382	4.765	4.357	4.755	4.465	4.755	4.551	4.755	4.157
4.765	4.379	4.775	4.357	4.765	4.461	4.765	4.555	4.765	4.182
4.775	4.379	4.785	4.365	4.775	4.461	4.775	4.555	4.775	4.182
4.785	4.374	4.795	4.365	4.785	4.466	4.785	4.553	4.785	4.169
4.795	4.382	4.805	4.366	4.795	4.472	4.795	4.576	4.795	4.177
4.805	4.384	4.815	4.37	4.805	4.472	4.805	4.576	4.805	4.177
4.815	4.386	4.825	4.37	4.815	4.47	4.815	4.561	4.815	4.186
4.825	4.393	4.835	4.366	4.825	4.476	4.825	4.561	4.825	4.186
4.835	4.393	4.845	4.378	4.835	4.479	4.835	4.56	4.835	4.189
4.845	4.398	4.855	4.378	4.845	4.479	4.845	4.58	4.845	4.193
4.855	4.398	4.865	4.382	4.855	4.483	4.855	4.58	4.855	4.193
4.865	4.396	4.875	4.382	4.865	4.483	4.865	4.584	4.865	4.198
4.875	4.4	4.885	4.379	4.875	4.479	4.875	4.584	4.875	4.198
4.885	4.4	4.895	4.392	4.885	4.509	4.885	4.571	4.885	4.198
4.895	4.402	4.905	4.394	4.895	4.509	4.895	4.576	4.895	4.204
4.905	4.417	4.915	4.397	4.905	4.495	4.905	4.576	4.905	4.204
4.915	4.417	4.925	4.403	4.915	4.495	4.915	4.579	4.915	4.206
4.925	4.409	4.935	4.403	4.925	4.495	4.925	4.58	4.925	4.219
4.935	4.409	4.945	4.406	4.935	4.5	4.935	4.58	4.935	4.219
4.945	4.405	4.955	4.406	4.945	4.5	4.945	4.587	4.945	4.229
4.955	4.425	4.965	4.403	4.955	4.502	4.955	4.587	4.955	4.229
4.965	4.425	4.975	4.42	4.965	4.508	4.965	4.588	4.965	4.214
4.975	4.429	4.985	4.42	4.975	4.508	4.975	4.59	4.975	4.229
4.985	4.429	4.995	4.41	4.985	4.506	4.985	4.59	4.985	4.229
4.995	4.42	5.005	4.42	4.995	4.519	4.995	4.59	4.995	4.233
5.005	4.425	5.015	4.42	5.005	4.519	5.005	4.61	5.005	4.233
5.015	4.425	5.025	4.426	5.015	4.528	5.015	4.61	5.015	4.229
5.025	4.433	5.035	4.426	5.025	4.528	5.025	4.594	5.025	4.249
5.035	4.436	5.045	4.422	5.035	4.522	5.035	4.594	5.035	4.249
5.045	4.436	5.055	4.434	5.045	4.529	5.045	4.594	5.045	4.244
5.055	4.446	5.065	4.434	5.055	4.529	5.055	4.618	5.055	4.244
5.065	4.446	5.075	4.439	5.065	4.529	5.065	4.618	5.065	4.242
5.075	4.446	5.085	4.447	5.075	4.538	5.075	4.617	5.075	4.254
5.085	4.447	5.095	4.447	5.085	4.538	5.085	4.617	5.085	4.254
5.095	4.447	5.105	4.447	5.095	4.531	5.095	4.602	5.095	4.257
5.105	4.446	5.115	4.447	5.105	4.536	5.105	4.61	5.105	4.264
5.115	4.468	5.125	4.448	5.115	4.538	5.115	4.617	5.115	4.264
5.125	4.468	5.135	4.463	5.125	4.54	5.125	4.617	5.125	4.265
5.135	4.452	5.145	4.463	5.135	4.546	5.135	4.615	5.135	4.265
5.145	4.455	5.155	4.454	5.145	4.546	5.145	4.614	5.145	4.27
5.155	4.455	5.165	4.46	5.155	4.55	5.155	4.612	5.155	4.27
5.165	4.466	5.175	4.46	5.165	4.556	5.165	4.623	5.165	4.269
5.175	4.466	5.185	4.471	5.175	4.556	5.175	4.623	5.175	4.275
5.185	4.474	5.195	4.471	5.185	4.558	5.185	4.632	5.185	4.289
5.195	4.474	5.205	4.461	5.195	4.558	5.195	4.632	5.195	4.289
5.205	4.465	5.215	4.473	5.205	4.556	5.205	4.622	5.205	4.296
5.215	4.474	5.225	4.482	5.215	4.575	5.215	4.629	5.215	4.296
5.225	4.479	5.235	4.482	5.225	4.575	5.225	4.629	5.225	4.285
5.235	4.479	5.245	4.483	5.235	4.573	5.235	4.634	5.235	4.294
5.245	4.488	5.255	4.483	5.245	4.573	5.245	4.634	5.245	4.294
5.255	4.488	5.265	4.483	5.255	4.56	5.255	4.629	5.255	4.294
5.265	4.487	5.275	4.493	5.265	4.595	5.265	4.648	5.265	4.294
5.275	4.487	5.285	4.493	5.275	4.595	5.275	4.648	5.275	4.299
5.285	4.49	5.295	4.505	5.285	4.58	5.285	4.637	5.285	4.313
5.295	4.491	5.305	4.505	5.295	4.58	5.295	4.642	5.295	4.313
5.305	4.491	5.315	4.495	5.305	4.578	5.305	4.642	5.305	4.31
5.315	4.491	5.325	4.512	5.315	4.58	5.315	4.648	5.315	4.313
5.325	4.51	5.335	4.512	5.325	4.583	5.325	4.648	5.325	4.313
5.335	4.51	5.345	4.52	5.335	4.585	5.335	4.649	5.335	4.321
5.345	4.504	5.355	4.52	5.345	4.588	5.345	4.651	5.345	4.324
5.355	4.504	5.365	4.509	5.355	4.589	5.355	4.651	5.355	4.324
5.365	4.498	5.375	4.52	5.365	4.589	5.365	4.652	5.365	4.323
5.375	4.521	5.385	4.52	5.375	4.602	5.375	4.673	5.375	4.323
5.385	4.521	5.395	4.521	5.385	4.602	5.385	4.673	5.385	4.328
5.395	4.523	5.405	4.525	5.395	4.602	5.395	4.659	5.395	4.328
5.405	4.523	5.415	4.525	5.405	4.602	5.405	4.659	5.405	4.331
5.415	4.512	5.425	4.519	5.415	4.602	5.415	4.656	5.415	4.342
5.425	4.522	5.435	4.534	5.425	4.61	5.425	4.678	5.425	4.342
5.435	4.522	5.445	4.534	5.435	4.612	5.435	4.678	5.435	4.338
5.445	4.526	5.455	4.543	5.445	4.612	5.445	4.675	5.445	4.344
5.455	4.526	5.465	4.543	5.455	4.619	5.455	4.675	5.455	4.344
5.465	4.523	5.475	4.533	5.465	4.619	5.465	4.664	5.465	4.348
5.475	4.527	5.485	4.543	5.475	4.613	5.475	4.673	5.475	4.348
5.485	4.527	5.495	4.549	5.485	4.622	5.485	4.673	5.485	4.348
5.495	4.53	5.505	4.55	5.495	4.622	5.495	4.677	5.495	4.365
5.505	4.541	5.515	4.552	5.505	4.635	5.505	4.677	5.505	4.365
5.515	4.541	5.525	4.552	5.515	4.635	5.515	4.674	5.515	4.368
5.525	4.534	5.535	4.55	5.525	4.626	5.525	4.675	5.525	4.368
5.535	4.538	5.545	4.559	5.535	4.634	5.535	4.697	5.535	4.36
5.545	4.538	5.555	4.559	5.545	4.634	5.545	4.697	5.545	4.368
5.555	4.55	5.565	4.565	5.555	4.636	5.555	4.698	5.555	4.369
5.565	4.55	5.575	4.565	5.565	4.637	5.565	4.698	5.565	4.372
5.575	4.54	5.585	4.56	5.575	4.637	5.575	4.681	5.575	4.383
5.585	4.556	5.595	4.566	5.585	4.646	5.585	4.689	5.585	4.383
5.595	4.556	5.605	4.576	5.595	4.646	5.595	4.689	5.595	4.384
5.605	4.55	5.615	4.576	5.605	4.639	5.605	4.697	5.605	4.384
5.615	4.564	5.625	4.577	5.615	4.657	5.615	4.697	5.615	4.387
5.625	4.564	5.635	4.577	5.625	4.657	5.625	4.689	5.625	4.387
5.635	4.561	5.645	4.58	5.635	4.647	5.635	4.698	5.635	4.386
5.645	4.561	5.655	4.591	5.645	4.67	5.645	4.698	5.645	4.389
5.655	4.566	5.665	4.591	5.655	4.67	5.655	4.696	5.655	4.406
5.665	4.566	5.675	4.587	5.665	4.67	5.665	4.707	5.665	4.406
5.675	4.564	5.685	4.589	5.675	4.67	5.675	4.707	5.675	4.4
5.685	4.567	5.695	4.589	5.685	4.657	5.685	4.708	5.685	4.4
5.695	4.575	5.705	4.614	5.695	4.664	5.695	4.708	5.695	4.394
5.705	4.575	5.715	4.614	5.705	4.664	5.705	4.706	5.705	4.411
5.715	4.578	5.725	4.6	5.715	4.671	5.715	4.715	5.715	4.411
5.725	4.578	5.735	4.604	5.725	4.679	5.725	4.715	5.725	4.413
5.735	4.571	5.745	4.604	5.735	4.679	5.735	4.709	5.735	4.413
5.745	4.599	5.755	4.612	5.745	4.68	5.745	4.718	5.745	4.408
5.755	4.599	5.765	4.612	5.755	4.68	5.755	4.718	5.755	4.426
5.765	4.58	5.775	4.611	5.765	4.673	5.765	4.725	5.765	4.426
5.775	4.591	5.785	4.618	5.775	4.694	5.775	4.725	5.775	4.424
5.785	4.591	5.795	4.618	5.785	4.694	5.785	4.713	5.785	4.427
5.795	4.595	5.805	4.615	5.795	4.679	5.795	4.723	5.795	4.427
5.805	4.595	5.815	4.632	5.805	4.686	5.805	4.723	5.805	4.433
5.815	4.594	5.825	4.632	5.815	4.686	5.815	4.726	5.815	4.433
5.825	4.602	5.835	4.628	5.825	4.702	5.825	4.731	5.825	4.435
5.835	4.602	5.845	4.628	5.835	4.702	5.835	4.731	5.835	4.437
5.845	4.595	5.855	4.627	5.845	4.689	5.845	4.737	5.845	4.437
5.855	4.606	5.865	4.627	5.855	4.7	5.855	4.737	5.855	4.437
5.865	4.606	5.875	4.627	5.865	4.7	5.865	4.734	5.865	4.456
5.875	4.611	5.885	4.637	5.875	4.7	5.875	4.738	5.875	4.456
5.885	4.611	5.895	4.641	5.885	4.704	5.885	4.738	5.885	4.443
5.895	4.602	5.905	4.641	5.895	4.704	5.895	4.735	5.895	4.448
5.905	4.627	5.915	4.652	5.905	4.707	5.905	4.745	5.905	4.448
5.915	4.627	5.925	4.652	5.915	4.707	5.915	4.745	5.915	4.464
5.925	4.616	5.935	4.647	5.925	4.709	5.925	4.748	5.925	4.464
5.935	4.621	5.945	4.662	5.935	4.714	5.935	4.748	5.935	4.469
5.945	4.621	5.955	4.662	5.945	4.714	5.945	4.742	5.945	4.469
5.955	4.628	5.965	4.653	5.955	4.714	5.955	4.748	5.955	4.46
5.965	4.628	5.975	4.663	5.965	4.735	5.965	4.748	5.965	4.466
5.975	4.625	5.985	4.663	5.975	4.735	5.975	4.753	5.975	4.472
5.985	4.631	5.995	4.669	5.985	4.723	5.985	4.754	5.985	4.472
5.995	4.631	6.005	4.669	5.995	4.723	5.995	4.754	5.995	4.48
6.005	4.625	6.015	4.666	6.005	4.723	6.005	4.763	6.005	4.48
6.015	4.634	6.025	4.675	6.015	4.738	6.015	4.763	6.015	4.481
6.025	4.634	6.035	4.675	6.025	4.738	6.025	4.758	6.025	4.481
6.035	4.634	6.045	4.675	6.035	4.738	6.035	4.767	6.035	4.48
6.045	4.635	6.055	4.681	6.045	4.738	6.045	4.767	6.045	4.488
6.055	4.635	6.065	4.681	6.055	4.731	6.055	4.76	6.055	4.488
6.065	4.657	6.075	4.678	6.065	4.739	6.065	4.769	6.065	4.481
6.075	4.657	6.085	4.686	6.075	4.739	6.075	4.769	6.075	4.494
6.085	4.648	6.095	4.686	6.085	4.744	6.085	4.77	6.085	4.494
6.095	4.654	6.105	4.695	6.095	4.746	6.095	4.77	6.095	4.498
6.105	4.654	6.115	4.695	6.105	4.746	6.105	4.769	6.105	4.498
6.115	4.656	6.125	4.688	6.115	4.752	6.115	4.776	6.115	4.493
6.125	4.656	6.135	4.696	6.125	4.752	6.125	4.776	6.125	4.517
6.135	4.65	6.145	4.702	6.135	4.758	6.135	4.778	6.135	4.517
6.145	4.663	6.155	4.703	6.145	4.758	6.145	4.784	6.145	4.504
6.155	4.663	6.165	4.703	6.155	4.752	6.155	4.784	6.155	4.51
6.165	4.654	6.175	4.701	6.165	4.757	6.165	4.789	6.165	4.51
6.175	4.663	6.185	4.7	6.175	4.757	6.175	4.789	6.175	4.519
6.185	4.663	6.195	4.709	6.185	4.759	6.185	4.782	6.185	4.519
6.195	4.669	6.205	4.709	6.195	4.773	6.195	4.793	6.195	4.519
6.205	4.669	6.215	4.723	6.205	4.773	6.205	4.793	6.205	4.52
6.215	4.662	6.225	4.723	6.215	4.761	6.215	4.788	6.215	4.52
6.225	4.69	6.235	4.712	6.225	4.771	6.225	4.796	6.225	4.518
6.23333	4.69	6.245	4.723	6.235	4.771	6.235	4.796	6.23333	4.537
6.245	4.677	6.255	4.723	6.245	4.775	6.245	4.804	6.245	4.537
6.25333	4.685	6.265	4.721	6.255	4.775	6.255	4.804	6.255	4.527
6.26333	4.685	6.275	4.732	6.265	4.774	6.265	4.791	6.26333	4.527
6.27333	4.687	6.28333	4.732	6.27333	4.774	6.275	4.803	6.27333	4.53
6.28333	4.687	6.29333	4.727	6.28333	4.772	6.28333	4.803	6.28333	4.55
6.29333	4.682	6.30333	4.745	6.29333	4.784	6.29333	4.805	6.29333	4.55
6.30333	4.69	6.31333	4.745	6.30333	4.784	6.30333	4.813	6.30333	4.538
6.31333	4.69	6.32333	4.737	6.31333	4.781	6.31333	4.813	6.31333	4.546
6.32333	4.684	6.33333	4.737	6.32333	4.792	6.32333	4.817	6.32333	4.546
6.33333	4.691	6.34333	4.734	6.33333	4.792	6.33333	4.817	6.33333	4.551
6.34333	4.691	6.35333	4.744	6.34333	4.794	6.34333	4.813	6.34333	4.551
6.35333	4.701	6.36333	4.744	6.35333	4.798	6.35333	4.816	6.35333	4.551
6.36333	4.701	6.37333	4.75	6.36333	4.798	6.36333	4.816	6.36333	4.552
6.37333	4.691	6.38333	4.75	6.37333	4.798	6.37333	4.816	6.37333	4.552
6.38333	4.701	6.39333	4.75	6.38333	4.798	6.38333	4.84	6.38333	4.55
6.39333	4.704	6.40333	4.753	6.39333	4.806	6.39333	4.84	6.39333	4.573
6.40333	4.705	6.41333	4.767	6.40333	4.806	6.40333	4.827	6.40333	4.573
6.41333	4.713	6.42333	4.767	6.41333	4.8	6.41333	4.827	6.41333	4.565
6.42333	4.713	6.43333	4.76	6.42333	4.808	6.42333	4.823	6.42333	4.565
6.43333	4.712	6.44333	4.76	6.43333	4.824	6.43333	4.849	6.43333	4.563
6.44333	4.712	6.45333	4.757	6.44333	4.824	6.44333	4.849	6.44333	4.586
6.45333	4.713	6.46333	4.776	6.45333	4.825	6.45333	4.828	6.45333	4.586
6.46333	4.716	6.47333	4.776	6.46333	4.825	6.46333	4.836	6.46333	4.573
6.47333	4.716	6.48333	4.773	6.47333	4.819	6.47333	4.836	6.47333	4.579
6.48333	4.716	6.49333	4.773	6.48333	4.836	6.48333	4.84	6.48333	4.579
6.49333	4.726	6.50333	4.768	6.49333	4.836	6.49333	4.84	6.49333	4.585
6.50333	4.726	6.51333	4.773	6.50333	4.821	6.50333	4.843	6.50333	4.585
6.51333	4.734	6.52333	4.79	6.51333	4.822	6.51333	4.845	6.51333	4.587
6.52333	4.734	6.53333	4.79	6.52333	4.824	6.52333	4.845	6.52333	4.587
6.53333	4.724	6.54333	4.785	6.53333	4.847	6.53333	4.843	6.53333	4.584
6.54333	4.731	6.55333	4.785	6.54333	4.847	6.54333	4.853	6.54333	4.585
6.55333	4.737	6.56333	4.781	6.55333	4.849	6.55333	4.853	6.55333	4.589
6.56333	4.737	6.57333	4.804	6.56333	4.849	6.56333	4.853	6.56333	4.589
6.57333	4.736	6.58333	4.804	6.57333	4.838	6.57333	4.853	6.57333	4.598
6.58333	4.736	6.59333	4.794	6.58333	4.841	6.58333	4.847	6.58333	4.598
6.59333	4.736	6.60333	4.796	6.59333	4.841	6.59333	4.866	6.59333	4.593
6.60333	4.736	6.61333	4.796	6.60333	4.839	6.60333	4.866	6.60333	4.617
6.61333	4.74	6.62333	4.797	6.61333	4.847	6.61333	4.858	6.61333	4.617
6.62333	4.759	6.63333	4.811	6.62333	4.847	6.62333	4.861	6.62333	4.604
6.63333	4.759	6.64333	4.811	6.63333	4.855	6.63333	4.861	6.63333	4.616
6.64333	4.74	6.65333	4.809	6.64333	4.855	6.64333	4.868	6.64333	4.616
6.65333	4.752	6.66333	4.809	6.65333	4.857	6.65333	4.868	6.65333	4.613
6.66333	4.752	6.67333	4.804	6.66333	4.857	6.66333	4.865	6.66333	4.613
6.67333	4.759	6.68333	4.817	6.67333	4.854	6.67333	4.872	6.67333	4.614
6.68333	4.759	6.69333	4.817	6.68333	4.856	6.68333	4.872	6.68333	4.617
6.69333	4.751	6.70333	4.82	6.69333	4.856	6.69333	4.87	6.69333	4.617
6.70333	4.757	6.71333	4.82	6.70333	4.857	6.70333	4.893	6.70333	4.613
6.71333	4.763	6.72333	4.82	6.71333	4.872	6.71333	4.893	6.71333	4.627
6.72333	4.763	6.73333	4.82	6.72333	4.872	6.72333	4.891	6.72333	4.627
6.73333	4.763	6.74333	4.837	6.73333	4.863	6.73333	4.891	6.73333	4.634
6.74333	4.758	6.75333	4.837	6.74333	4.871	6.74333	4.875	6.74333	4.634
6.75333	4.765	6.76333	4.828	6.75333	4.871	6.75333	4.887	6.75333	4.623
6.76333	4.765	6.77333	4.828	6.76333	4.875	6.76333	4.887	6.76333	4.633
6.77333	4.767	6.78333	4.827	6.77333	4.875	6.77333	4.898	6.77333	4.638
6.78333	4.786	6.79333	4.833	6.78333	4.866	6.78333	4.898	6.78333	4.638
6.79333	4.786	6.80333	4.84	6.79333	4.887	6.79333	4.881	6.79333	4.642
6.80333	4.77	6.81333	4.844	6.80333	4.887	6.80333	4.891	6.80333	4.642
6.81333	4.78	6.82333	4.844	6.81333	4.879	6.81333	4.891	6.81333	4.644
6.82333	4.78	6.83333	4.843	6.82333	4.885	6.82333	4.892	6.82333	4.644
6.83333	4.781	6.84333	4.841	6.83333	4.885	6.83333	4.898	6.83333	4.644
6.84333	4.781	6.85333	4.85	6.84333	4.892	6.84333	4.898	6.84333	4.659
6.85333	4.779	6.86333	4.85	6.85333	4.892	6.85333	4.9	6.85333	4.659
6.86333	4.784	6.87333	4.862	6.86333	4.893	6.86333	4.9	6.86333	4.647
6.87333	4.788	6.88333	4.862	6.87333	4.893	6.87333	4.896	6.87333	4.657
6.88333	4.792	6.89333	4.854	6.88333	4.89	6.88333	4.906	6.88333	4.657
6.89333	4.792	6.90333	4.863	6.89333	4.895	6.89333	4.906	6.89333	4.662
6.90333	4.788	6.91333	4.863	6.90333	4.895	6.90333	4.904	6.90333	4.662
6.91333	4.791	6.92333	4.86	6.91333	4.898	6.91333	4.924	6.91333	4.654
6.92333	4.791	6.93333	4.871	6.92333	4.91	6.92333	4.924	6.92333	4.662
6.93333	4.788	6.94333	4.871	6.93333	4.91	6.93333	4.912	6.93333	4.669
6.94333	4.816	6.95333	4.864	6.94333	4.902	6.94333	4.912	6.94333	4.669
6.95333	4.816	6.96333	4.873	6.95333	4.927	6.95333	4.907	6.95333	4.667
6.96333	4.797	6.97333	4.873	6.96333	4.927	6.96333	4.923	6.96333	4.666
6.97333	4.807	6.98333	4.89	6.97333	4.909	6.97333	4.923	6.97333	4.672
6.98333	4.807	6.99333	4.89	6.98333	4.909	6.98333	4.916	6.98333	4.672
6.99333	4.815	7.00333	4.874	6.99333	4.91	6.99333	4.923	6.99333	4.674
7.00333	4.815	7.01333	4.883	7.00333	4.924	7.00333	4.923	7.00333	4.693
7.01333	4.807	7.02333	4.884	7.01333	4.924	7.01333	4.932	7.01333	4.693
7.02333	4.816	7.03333	4.884	7.02333	4.934	7.02333	4.932	7.02333	4.677
7.03333	4.816	7.04333	4.89	7.03333	4.934	7.03333	4.925	7.03333	4.689
7.04333	4.821	7.05333	4.89	7.04333	4.924	7.04333	4.933	7.04333	4.689
7.05333	4.821	7.06333	4.885	7.05333	4.926	7.05333	4.933	7.05333	4.692
7.06333	4.816	7.07333	4.909	7.06333	4.926	7.06333	4.927	7.06333	4.692
7.07333	4.818	7.08333	4.909	7.07333	4.923	7.07333	4.955	7.07333	4.686
7.08333	4.83	7.09333	4.898	7.08333	4.933	7.08333	4.955	7.08333	4.69
7.09333	4.83	7.10333	4.898	7.09333	4.933	7.09333	4.939	7.09333	4.7
7.10333	4.834	7.11333	4.891	7.10333	4.938	7.10333	4.939	7.10333	4.7
7.11333	4.834	7.12333	4.901	7.11333	4.938	7.11333	4.932	7.11333	4.699
7.12333	4.822	7.13333	4.908	7.12333	4.943	7.12333	4.956	7.12333	4.699
7.13333	4.833	7.14333	4.908	7.13333	4.943	7.13333	4.956	7.13333	4.7
7.14333	4.833	7.15333	4.91	7.14333	4.941	7.14333	4.943	7.14333	4.708
7.15333	4.832	7.16333	4.91	7.15333	4.94	7.15333	4.947	7.15333	4.708
7.16333	4.832	7.17333	4.908	7.16333	4.96	7.16333	4.947	7.16333	4.718
7.17333	4.83	7.18333	4.926	7.17333	4.96	7.17333	4.956	7.17333	4.718
7.18333	4.843	7.19333	4.926	7.18333	4.964	7.18333	4.956	7.18333	4.708
7.19333	4.843	7.20333	4.92	7.19333	4.964	7.19333	4.952	7.19333	4.722
7.20333	4.843	7.21333	4.92	7.20333	4.947	7.20333	4.958	7.20333	4.722
7.21333	4.847	7.22333	4.912	7.21333	4.954	7.21333	4.958	7.21333	4.731
7.22333	4.847	7.23333	4.923	7.22333	4.954	7.22333	4.954	7.22333	4.731
7.23333	4.836	7.24333	4.928	7.23333	4.956	7.23333	4.98	7.23333	4.715
7.24333	4.851	7.25333	4.929	7.24333	4.956	7.24333	4.98	7.24333	4.725
7.25333	4.851	7.26333	4.929	7.25333	4.954	7.25333	4.968	7.25333	4.725
7.26333	4.853	7.27333	4.927	7.26333	4.98	7.26333	4.968	7.26333	4.727
7.27333	4.853	7.28333	4.93	7.27333	4.98	7.27333	4.961	7.27333	4.732
7.28333	4.852	7.29333	4.939	7.28333	4.965	7.28333	4.975	7.28333	4.732
7.29333	4.858	7.30333	4.939	7.29333	4.967	7.29333	4.975	7.29333	4.727
7.30333	4.859	7.31333	4.937	7.30333	4.967	7.30333	4.985	7.30333	4.734
7.31333	4.864	7.32333	4.937	7.31333	4.974	7.31333	4.985	7.31333	4.734
7.32333	4.864	7.33333	4.933	7.32333	4.974	7.32333	4.969	7.32333	4.74
7.33333	4.862	7.34333	4.946	7.33333	4.973	7.33333	4.976	7.33333	4.74
7.34333	4.862	7.35333	4.946	7.34333	4.98	7.34333	4.979	7.34333	4.735
7.35333	4.872	7.36333	4.95	7.35333	4.98	7.35333	4.979	7.35333	4.741
7.36333	4.872	7.37333	4.95	7.36333	4.985	7.36333	4.989	7.36333	4.746
7.37333	4.882	7.38333	4.949	7.37333	4.985	7.37333	4.989	7.37333	4.75
7.38333	4.882	7.39333	4.945	7.38333	4.98	7.38333	4.983	7.38333	4.75
7.39333	4.866	7.40333	4.966	7.39333	4.99	7.39333	4.983	7.39333	4.743
7.40333	4.88	7.41333	4.966	7.40333	4.99	7.40333	4.984	7.40333	4.749
7.41333	4.88	7.42333	4.961	7.41333	4.985	7.41333	5.001	7.41333	4.759
7.42333	4.892	7.43333	4.961	7.42333	4.992	7.42333	5.001	7.42333	4.759
7.43333	4.892	7.44333	4.953	7.43333	4.992	7.43333	4.986	7.43333	4.763
7.44333	4.874	7.45333	4.983	7.44333	4.996	7.44333	4.998	7.44333	4.763
7.45333	4.888	7.46333	4.983	7.45333	4.996	7.45333	4.998	7.45333	4.755
7.46333	4.888	7.47333	4.966	7.46333	4.994	7.46333	5.005	7.46333	4.772
7.47333	4.888	7.48333	4.975	7.47333	4.994	7.47333	5.005	7.47333	4.772
7.48333	4.889	7.49333	4.975	7.48333	4.992	7.48333	4.996	7.48333	4.777
7.49333	4.889	7.50333	4.978	7.49333	5.003	7.49333	5.02	7.49333	4.777
7.50333	4.882	7.51333	4.978	7.50333	5.003	7.50333	5.02	7.50333	4.768
7.51333	4.896	7.52333	4.972	7.51333	5	7.51333	5.006	7.51333	4.778
7.52333	4.896	7.53333	4.98	7.52333	5.012	7.52333	5.006	7.52333	4.778
7.53333	4.896	7.54333	4.98	7.53333	5.012	7.53333	5.006	7.53333	4.773
7.54333	4.896	7.55333	4.978	7.54333	5.015	7.54333	5.015	7.54333	4.778
7.55333	4.893	7.56333	4.989	7.55333	5.015	7.55333	5.015	7.55333	4.778
7.56333	4.897	7.57333	4.989	7.56333	5.011	7.56333	5.01	7.56333	4.771
7.57333	4.905	7.58333	4.999	7.57333	5.008	7.57333	5.02	7.57333	4.788
7.58333	4.906	7.59333	4.999	7.58333	5.034	7.58333	5.02	7.58333	4.788
7.59333	4.906	7.60333	4.989	7.59333	5.034	7.59333	5.015	7.59333	4.795
7.60333	4.904	7.61333	4.995	7.60333	5.036	7.60333	5.037	7.60333	4.795
7.61333	4.905	7.62333	4.998	7.61333	5.036	7.61333	5.037	7.61333	4.784
7.62333	4.915	7.63333	5	7.62333	5.021	7.62333	5.022	7.62333	4.789
7.63333	4.915	7.64333	5.001	7.63333	5.029	7.63333	5.022	7.63333	4.797
7.64333	4.912	7.65333	5.001	7.64333	5.029	7.64333	5.018	7.64333	4.797
7.65333	4.912	7.66333	4.998	7.65333	5.032	7.65333	5.024	7.65333	4.796
7.66333	4.91	7.67333	5.021	7.66333	5.032	7.66333	5.024	7.66333	4.792
7.67333	4.931	7.68333	5.021	7.67333	5.025	7.67333	5.031	7.67333	4.796
7.68333	4.931	7.69333	5.01	7.68333	5.056	7.68333	5.033	7.68333	4.798
7.69333	4.934	7.70333	5.01	7.69333	5.056	7.69333	5.033	7.69333	4.799
7.70333	4.934	7.71333	5.005	7.70333	5.036	7.70333	5.04	7.70333	4.807
7.71333	4.92	7.72333	5.029	7.71333	5.04	7.71333	5.04	7.71333	4.807
7.72333	4.932	7.73333	5.029	7.72333	5.04	7.72333	5.033	7.72333	4.803
7.73333	4.932	7.74333	5.018	7.73333	5.046	7.73333	5.047	7.73333	4.812
7.74333	4.927	7.75333	5.025	7.74333	5.046	7.74333	5.047	7.74333	4.814
7.75333	4.935	7.76333	5.025	7.75333	5.052	7.75333	5.034	7.75333	4.814
7.76333	4.935	7.77333	5.018	7.76333	5.052	7.76333	5.047	7.76333	4.813
7.77333	4.928	7.78333	5.031	7.77333	5.044	7.77333	5.047	7.77333	4.813
7.78333	4.937	7.79333	5.031	7.78333	5.049	7.78333	5.048	7.78333	4.81
7.79333	4.937	7.80333	5.03	7.79333	5.073	7.79333	5.048	7.79333	4.829
7.80333	4.942	7.81333	5.03	7.80333	5.073	7.80333	5.045	7.80333	4.829
7.81333	4.942	7.82333	5.023	7.81333	5.074	7.81333	5.047	7.81333	4.822
7.82333	4.932	7.83333	5.048	7.82333	5.074	7.82333	5.047	7.82333	4.822
7.83333	4.936	7.84333	5.048	7.83333	5.054	7.83333	5.052	7.83333	4.822
7.84333	4.947	7.85333	5.036	7.84333	5.064	7.84333	5.059	7.84333	4.845
7.85333	4.947	7.86333	5.042	7.85333	5.064	7.85333	5.059	7.85333	4.845
7.86333	4.947	7.87333	5.042	7.86333	5.069	7.86333	5.067	7.86333	4.828
7.87333	4.943	7.88333	5.046	7.87333	5.069	7.87333	5.067	7.87333	4.834
7.88333	4.949	7.89333	5.046	7.88333	5.06	7.88333	5.059	7.88333	4.834
7.89333	4.954	7.90333	5.043	7.89333	5.07	7.89333	5.067	7.89333	4.841
7.90333	4.954	7.91333	5.059	7.90333	5.07	7.90333	5.067	7.90333	4.841
7.91333	4.954	7.92333	5.059	7.91333	5.073	7.91333	5.062	7.91333	4.84
7.92333	4.954	7.93333	5.044	7.92333	5.076	7.92333	5.09	7.92333	4.843
7.93333	4.954	7.94333	5.054	7.93333	5.076	7.93333	5.09	7.93333	4.843
7.94333	4.973	7.95333	5.054	7.94333	5.084	7.94333	5.075	7.94333	4.835
7.95333	4.973	7.96333	5.064	7.95333	5.084	7.95333	5.075	7.95333	4.848
7.96333	4.972	7.97333	5.064	7.96333	5.085	7.96333	5.063	7.96333	4.848
7.97333	4.972	7.98333	5.059	7.97333	5.085	7.97333	5.077	7.97333	4.861
7.98333	4.963	7.99333	5.075	7.98333	5.083	7.98333	5.077	7.98333	4.861
7.99333	4.973	8.00333	5.075	7.99333	5.081	7.99333	5.08	7.99333	4.845
8.00333	4.973	8.01333	5.066	8.00333	5.104	8.00333	5.086	8.00333	4.856
8.01333	4.966	8.02333	5.067	8.01333	5.104	8.01333	5.086	8.01333	4.859
8.02333	4.979	8.03333	5.067	8.02333	5.094	8.02333	5.088	8.02333	4.859
8.03333	4.979	8.04333	5.067	8.03333	5.094	8.03333	5.088	8.03333	4.863
8.04333	4.972	8.05333	5.081	8.04333	5.089	8.04333	5.084	8.04333	4.863
8.05333	4.977	8.06333	5.081	8.05333	5.118	8.05333	5.095	8.05333	4.854
8.06333	4.977	8.07333	5.078	8.06333	5.118	8.06333	5.095	8.06333	4.865
8.07333	4.984	8.08333	5.078	8.07333	5.105	8.07333	5.086	8.07333	4.865
8.08333	4.984	8.09333	5.069	8.08333	5.105	8.08333	5.093	8.08333	4.873
8.09333	4.977	8.10333	5.101	8.09333	5.102	8.09333	5.093	8.09333	4.873
8.10333	4.984	8.11333	5.101	8.10333	5.101	8.10333	5.102	8.10333	4.868
8.11333	4.988	8.12333	5.082	8.11333	5.109	8.11333	5.102	8.11333	4.876
8.12333	4.988	8.13333	5.091	8.12333	5.109	8.12333	5.097	8.12333	4.876
8.13333	4.988	8.14333	5.091	8.13333	5.117	8.13333	5.122	8.13333	4.88
8.14333	4.983	8.15333	5.094	8.14333	5.117	8.14333	5.122	8.14333	4.88
8.15333	4.989	8.16333	5.094	8.15333	5.121	8.15333	5.103	8.15333	4.879
8.16333	4.996	8.17333	5.087	8.16333	5.121	8.16333	5.11	8.16333	4.873
8.17333	4.996	8.18333	5.111	8.17333	5.112	8.17333	5.11	8.17333	4.887
8.18333	4.994	8.19333	5.111	8.18333	5.122	8.18333	5.111	8.18333	4.887
8.19333	4.994	8.20333	5.088	8.19333	5.122	8.19333	5.111	8.19333	4.896
8.20333	4.992	8.21333	5.104	8.20333	5.117	8.20333	5.109	8.20333	4.896
8.21333	5.022	8.22333	5.104	8.21333	5.129	8.21333	5.122	8.21333	4.884
8.22333	5.022	8.23333	5.115	8.22333	5.129	8.22333	5.122	8.22333	4.89
8.23333	4.998	8.24333	5.115	8.23333	5.134	8.23333	5.113	8.23333	4.895
8.24333	5.005	8.25333	5.105	8.24333	5.134	8.24333	5.125	8.24333	4.895
8.25333	5.005	8.26333	5.108	8.25333	5.12	8.25333	5.125	8.25333	4.896
8.26333	5.006	8.27333	5.113	8.26333	5.137	8.26333	5.127	8.26333	4.896
8.27167	5.006	8.28333	5.114	8.27333	5.137	8.27333	5.127	8.27167	4.893
8.28167	5.007	8.29333	5.114	8.28333	5.136	8.28333	5.118	8.28167	4.901
8.29167	5.018	8.30333	5.113	8.29167	5.139	8.29333	5.124	8.29167	4.901
8.30167	5.018	8.31167	5.111	8.30167	5.139	8.30333	5.124	8.30167	4.912
8.31167	5.011	8.32167	5.135	8.31167	5.145	8.31333	5.127	8.31167	4.912
8.32167	5.027	8.33167	5.135	8.32167	5.145	8.32167	5.133	8.32167	4.906
8.33167	5.027	8.34167	5.126	8.33167	5.138	8.33167	5.133	8.33167	4.912
8.34167	5.019	8.35167	5.126	8.34167	5.148	8.34167	5.141	8.34167	4.912
8.35167	5.019	8.36167	5.122	8.35167	5.148	8.35167	5.141	8.35167	4.909
8.36167	5.015	8.37167	5.127	8.36167	5.146	8.36167	5.136	8.36167	4.915
8.37167	5.044	8.38167	5.129	8.37167	5.146	8.37167	5.144	8.37167	4.915
8.38167	5.044	8.39167	5.13	8.38167	5.146	8.38167	5.144	8.38167	4.909
8.39167	5.025	8.40167	5.133	8.39167	5.155	8.39167	5.136	8.39167	4.929
8.40167	5.03	8.41167	5.133	8.40167	5.155	8.40167	5.147	8.40167	4.929
8.41167	5.03	8.42167	5.13	8.41167	5.142	8.41167	5.147	8.41167	4.922
8.42167	5.037	8.43167	5.155	8.42167	5.159	8.42167	5.15	8.42167	4.922
8.43167	5.037	8.44167	5.155	8.43167	5.159	8.43167	5.15	8.43167	4.92
8.44167	5.032	8.45167	5.146	8.44167	5.16	8.44167	5.143	8.44167	4.944
8.45167	5.044	8.46167	5.146	8.45167	5.164	8.45167	5.145	8.45167	4.944
8.46167	5.044	8.47167	5.135	8.46167	5.164	8.46167	5.145	8.46167	4.927
8.47167	5.034	8.48167	5.144	8.47167	5.165	8.47167	5.152	8.47167	4.936
8.48167	5.041	8.49167	5.147	8.48167	5.165	8.48167	5.156	8.48167	4.936
8.49167	5.041	8.50167	5.15	8.49167	5.169	8.49167	5.156	8.49167	4.941
8.50167	5.048	8.51167	5.152	8.50167	5.169	8.50167	5.164	8.50167	4.941
8.51167	5.048	8.52167	5.152	8.51167	5.168	8.51167	5.164	8.51167	4.935
8.52167	5.041	8.53167	5.148	8.52167	5.168	8.52167	5.157	8.52167	4.947
8.53167	5.044	8.54167	5.173	8.53167	5.179	8.53167	5.171	8.53167	4.947
8.54167	5.053	8.55167	5.173	8.54167	5.179	8.54167	5.171	8.54167	4.937
8.55167	5.053	8.56167	5.16	8.55167	5.182	8.55167	5.158	8.55167	4.944
8.56167	5.052	8.57167	5.16	8.56167	5.182	8.56167	5.169	8.56167	4.944
8.57167	5.05	8.58167	5.157	8.57167	5.175	8.57167	5.169	8.57167	4.958
8.58167	5.05	8.59167	5.16	8.58167	5.198	8.58167	5.172	8.58167	4.958
8.59167	5.056	8.60167	5.166	8.59167	5.198	8.59167	5.172	8.59167	4.941
8.60167	5.056	8.61167	5.167	8.60167	5.18	8.60167	5.167	8.60167	4.954
8.61167	5.065	8.62167	5.17	8.61167	5.188	8.61167	5.195	8.61167	4.954
8.62167	5.065	8.63167	5.17	8.62167	5.188	8.62167	5.195	8.62167	4.948
8.63167	5.059	8.64167	5.167	8.63167	5.196	8.63167	5.178	8.63167	4.961
8.64167	5.067	8.65167	5.19	8.64167	5.196	8.64167	5.18	8.64167	4.961
8.65167	5.067	8.66167	5.19	8.65167	5.196	8.65167	5.18	8.65167	4.951
8.66167	5.067	8.67167	5.178	8.66167	5.2	8.66167	5.186	8.66167	4.96
8.67167	5.067	8.68167	5.178	8.67167	5.2	8.67167	5.186	8.67167	4.96
8.68167	5.067	8.69167	5.176	8.68167	5.193	8.68167	5.178	8.68167	4.964
8.69167	5.064	8.70167	5.181	8.69167	5.218	8.69167	5.195	8.69167	4.964
8.70167	5.072	8.71167	5.183	8.70167	5.218	8.70167	5.195	8.70167	4.963
8.71167	5.072	8.72167	5.188	8.71167	5.202	8.71167	5.183	8.71167	4.972
8.72167	5.083	8.73167	5.188	8.72167	5.202	8.72167	5.191	8.72167	4.972
8.73167	5.083	8.74167	5.187	8.73167	5.198	8.73167	5.191	8.73167	4.974
8.74167	5.068	8.75167	5.184	8.74167	5.203	8.74167	5.2	8.74167	4.974
8.75167	5.08	8.76167	5.206	8.75167	5.203	8.75167	5.2	8.75167	4.972
8.76167	5.08	8.77167	5.206	8.76167	5.21	8.76167	5.189	8.76167	4.97
8.77167	5.083	8.78167	5.196	8.77167	5.21	8.77167	5.217	8.77167	4.986
8.78167	5.086	8.79167	5.196	8.78167	5.209	8.78167	5.217	8.78167	4.986
8.79167	5.086	8.80167	5.191	8.79167	5.219	8.79167	5.201	8.79167	4.981
8.80167	5.077	8.81167	5.2	8.80167	5.219	8.80167	5.206	8.80167	4.981
8.81167	5.09	8.82167	5.202	8.81167	5.219	8.81167	5.206	8.81167	4.977
8.82167	5.09	8.83167	5.203	8.82167	5.222	8.82167	5.212	8.82167	4.999
8.83167	5.094	8.84167	5.205	8.83167	5.222	8.83167	5.212	8.83167	4.999
8.84167	5.094	8.85167	5.205	8.84167	5.216	8.84167	5.206	8.84167	4.987
8.85167	5.089	8.86167	5.203	8.85167	5.23	8.85167	5.214	8.85167	4.986
8.86167	5.096	8.87167	5.228	8.86167	5.23	8.86167	5.214	8.86167	4.982
8.87167	5.096	8.88167	5.228	8.87167	5.228	8.87167	5.209	8.87167	4.988
8.88167	5.096	8.89167	5.214	8.88167	5.228	8.88167	5.215	8.88167	4.993
8.89167	5.103	8.90167	5.214	8.89167	5.22	8.89167	5.215	8.89167	4.993
8.90167	5.103	8.91167	5.209	8.90167	5.245	8.90167	5.225	8.90167	4.993
8.91167	5.091	8.92167	5.216	8.91167	5.245	8.91167	5.225	8.91167	4.993
8.92167	5.109	8.93167	5.22	8.92167	5.23	8.92167	5.214	8.92167	4.993
8.93167	5.109	8.94167	5.22	8.93167	5.232	8.93167	5.232	8.93167	5.02
8.94167	5.121	8.95167	5.226	8.94167	5.232	8.94167	5.232	8.94167	5.02
8.95167	5.121	8.96167	5.226	8.95167	5.244	8.95167	5.221	8.95167	4.997
8.96167	5.106	8.97167	5.216	8.96167	5.244	8.96167	5.231	8.96167	5.008
8.97167	5.115	8.98167	5.244	8.97167	5.245	8.97167	5.231	8.97167	5.008
8.98167	5.115	8.99167	5.244	8.98167	5.245	8.98167	5.232	8.98167	5.008
8.99167	5.111	9.00167	5.237	8.99167	5.243	8.99167	5.232	8.99167	5.008
9.00167	5.117	9.01167	5.237	9.00167	5.239	9.00167	5.229	9.00167	5.004
9.01167	5.117	9.02167	5.225	9.01167	5.249	9.01167	5.243	9.01167	5.028
9.02167	5.112	9.03167	5.248	9.02167	5.249	9.02167	5.243	9.02167	5.028
9.03167	5.115	9.04167	5.248	9.03167	5.253	9.03167	5.23	9.03167	5.005
9.04167	5.115	9.05167	5.234	9.04167	5.253	9.04167	5.24	9.04167	5.02
9.05167	5.131	9.06167	5.234	9.05167	5.243	9.05167	5.24	9.05167	5.02
9.06167	5.131	9.07167	5.233	9.06167	5.27	9.06167	5.249	9.06167	5.032
9.07167	5.115	9.08167	5.246	9.07167	5.27	9.07167	5.249	9.07167	5.032
9.08167	5.127	9.09167	5.246	9.08167	5.258	9.08167	5.241	9.08167	5.018
9.09167	5.129	9.10167	5.238	9.09167	5.261	9.09167	5.245	9.09167	5.03
9.10167	5.129	9.11167	5.243	9.10167	5.261	9.10167	5.245	9.10167	5.03
9.11167	5.133	9.12167	5.243	9.11167	5.266	9.11167	5.25	9.11167	5.023
9.12167	5.133	9.13167	5.239	9.12167	5.266	9.12167	5.253	9.12167	5.036
9.13167	5.118	9.14167	5.267	9.13167	5.264	9.13167	5.253	9.13167	5.036
9.14167	5.137	9.15167	5.267	9.14167	5.27	9.14167	5.256	9.14167	5.025
9.15167	5.137	9.16167	5.249	9.15167	5.27	9.15167	5.256	9.15167	5.036
9.16167	5.146	9.17167	5.261	9.16167	5.268	9.16167	5.25	9.16167	5.036
9.17167	5.146	9.18167	5.261	9.17167	5.268	9.17167	5.274	9.17167	5.05
9.18167	5.138	9.19167	5.259	9.18167	5.267	9.18167	5.274	9.18167	5.05
9.19167	5.146	9.20167	5.259	9.19167	5.278	9.19167	5.252	9.19167	5.032
9.20167	5.146	9.21167	5.254	9.20167	5.278	9.20167	5.266	9.20167	5.043
9.21167	5.14	9.22167	5.27	9.21167	5.267	9.21167	5.266	9.21167	5.043
9.22167	5.152	9.23167	5.27	9.22167	5.281	9.22167	5.275	9.22167	5.035
9.23167	5.152	9.24167	5.257	9.23167	5.281	9.23167	5.275	9.23167	5.058
9.24167	5.142	9.25167	5.278	9.24167	5.28	9.24167	5.263	9.24167	5.058
9.25167	5.15	9.26167	5.278	9.25167	5.286	9.25167	5.266	9.25167	5.039
9.26167	5.15	9.27167	5.268	9.26167	5.286	9.26167	5.269	9.26167	5.052
9.27167	5.161	9.28167	5.273	9.27167	5.292	9.27167	5.272	9.27167	5.052
9.28167	5.161	9.29167	5.273	9.28167	5.292	9.28167	5.278	9.28167	5.06
9.29167	5.15	9.30167	5.276	9.29167	5.288	9.29167	5.278	9.29167	5.06
9.30167	5.157	9.31167	5.276	9.30167	5.291	9.30167	5.273	9.30167	5.052
9.31167	5.157	9.32167	5.269	9.31167	5.291	9.31167	5.293	9.31167	5.056
9.32167	5.157	9.33167	5.295	9.32167	5.29	9.32167	5.293	9.32167	5.056
9.33167	5.159	9.34167	5.295	9.33167	5.295	9.33167	5.294	9.33167	5.056
9.34167	5.159	9.35167	5.273	9.34167	5.295	9.34167	5.294	9.34167	5.06
9.35167	5.158	9.36167	5.284	9.35167	5.305	9.35167	5.279	9.35167	5.06
9.36167	5.171	9.37167	5.284	9.36167	5.305	9.36167	5.296	9.36167	5.056
9.37167	5.171	9.38167	5.29	9.37167	5.289	9.37167	5.296	9.37167	5.08
9.38167	5.167	9.39167	5.29	9.38167	5.303	9.38167	5.299	9.38167	5.08
9.39167	5.167	9.40167	5.284	9.39167	5.303	9.39167	5.299	9.39167	5.068
9.40167	5.16	9.41167	5.291	9.40167	5.304	9.40167	5.286	9.40167	5.068
9.41167	5.172	9.42167	5.291	9.41167	5.313	9.41167	5.293	9.41167	5.058
9.42167	5.172	9.43167	5.287	9.42167	5.313	9.42167	5.296	9.42167	5.068
9.43167	5.172	9.44167	5.306	9.43167	5.313	9.43167	5.296	9.43167	5.073
9.44167	5.174	9.45167	5.306	9.44167	5.313	9.44167	5.294	9.44167	5.073
9.45167	5.174	9.46167	5.29	9.45167	5.31	9.45167	5.294	9.45167	5.072
9.46167	5.17	9.47167	5.3	9.46167	5.323	9.46167	5.296	9.46167	5.072
9.47167	5.185	9.48167	5.3	9.47167	5.323	9.47167	5.321	9.47167	5.072
9.48167	5.185	9.49167	5.308	9.48167	5.313	9.48167	5.321	9.48167	5.076
9.49167	5.179	9.50167	5.308	9.49167	5.337	9.49167	5.301	9.49167	5.076
9.50167	5.179	9.51167	5.303	9.50167	5.337	9.50167	5.301	9.50167	5.09
9.51167	5.175	9.52167	5.308	9.51167	5.319	9.51167	5.299	9.51167	5.09
9.52167	5.204	9.53167	5.308	9.52167	5.319	9.52167	5.324	9.52167	5.08
9.53167	5.204	9.54167	5.307	9.53167	5.319	9.53167	5.324	9.53167	5.09
9.54167	5.188	9.55167	5.317	9.54167	5.34	9.54167	5.307	9.54167	5.09
9.55167	5.194	9.56167	5.317	9.55167	5.34	9.55167	5.308	9.55167	5.082
9.56167	5.194	9.57167	5.303	9.56167	5.35	9.56167	5.308	9.56167	5.098
9.57167	5.196	9.58167	5.315	9.57167	5.35	9.57167	5.318	9.57167	5.098
9.58167	5.196	9.59167	5.315	9.58167	5.323	9.58167	5.318	9.58167	5.087
9.59167	5.19	9.60167	5.331	9.59167	5.335	9.59167	5.313	9.59167	5.1
9.60167	5.21	9.61167	5.331	9.60167	5.335	9.60167	5.322	9.60167	5.1
9.61167	5.21	9.62167	5.318	9.61167	5.336	9.61167	5.322	9.61167	5.11
9.62167	5.191	9.63167	5.32	9.62167	5.344	9.62167	5.31	9.62167	5.11
9.63167	5.204	9.64167	5.323	9.63167	5.344	9.63167	5.324	9.63167	5.094
9.64167	5.204	9.65167	5.326	9.64167	5.345	9.64167	5.324	9.64167	5.105
9.65167	5.21	9.66167	5.326	9.65167	5.345	9.65167	5.329	9.65167	5.105
9.66167	5.21	9.67167	5.325	9.66167	5.342	9.66167	5.329	9.66167	5.099
9.67167	5.2	9.68167	5.323	9.67167	5.349	9.67167	5.322	9.67167	5.12
9.68167	5.211	9.69167	5.342	9.68167	5.349	9.68167	5.333	9.68167	5.12
9.69167	5.211	9.70167	5.342	9.69167	5.343	9.69167	5.333	9.69167	5.096
9.70167	5.203	9.71167	5.344	9.70167	5.348	9.70167	5.33	9.70167	5.115
9.71167	5.217	9.72167	5.344	9.71167	5.348	9.71167	5.341	9.71167	5.115
9.72167	5.217	9.73167	5.331	9.72167	5.354	9.72167	5.341	9.72167	5.123
9.73167	5.207	9.74167	5.335	9.73167	5.354	9.73167	5.34	9.73167	5.123
9.74167	5.23	9.75167	5.335	9.74167	5.349	9.74167	5.34	9.74167	5.113
9.75167	5.23	9.76167	5.337	9.75167	5.358	9.75167	5.33	9.75167	5.116
9.76167	5.215	9.77167	5.34	9.76167	5.358	9.76167	5.355	9.76167	5.116
9.77167	5.215	9.78167	5.34	9.77167	5.356	9.77167	5.355	9.77167	5.114
9.78167	5.209	9.79167	5.339	9.78167	5.364	9.78167	5.336	9.78167	5.12
9.79167	5.222	9.80167	5.339	9.79167	5.364	9.79167	5.348	9.79167	5.12
9.80167	5.222	9.81167	5.343	9.80167	5.368	9.80167	5.348	9.80167	5.117
9.81167	5.228	9.82167	5.351	9.81167	5.368	9.81167	5.36	9.81167	5.127
9.82167	5.228	9.83167	5.351	9.82167	5.365	9.82167	5.36	9.82167	5.127
9.83167	5.224	9.84167	5.343	9.83167	5.374	9.83167	5.345	9.83167	5.123
9.84167	5.22	9.85167	5.364	9.84167	5.374	9.84167	5.351	9.84167	5.124
9.85167	5.232	9.86167	5.364	9.85167	5.366	9.85167	5.351	9.85167	5.124
9.86167	5.232	9.87167	5.353	9.86167	5.391	9.86167	5.354	9.86167	5.132
9.87167	5.245	9.88167	5.364	9.87167	5.391	9.87167	5.358	9.87167	5.132
9.88167	5.245	9.89167	5.364	9.88167	5.374	9.88167	5.358	9.88167	5.129
9.89167	5.23	9.90167	5.364	9.89167	5.374	9.89167	5.353	9.89167	5.14
9.90167	5.236	9.91167	5.364	9.90167	5.372	9.90167	5.377	9.90167	5.14
9.91167	5.236	9.92167	5.359	9.91167	5.392	9.91167	5.377	9.91167	5.129
9.92167	5.232	9.93167	5.374	9.92167	5.392	9.92167	5.365	9.92167	5.138
9.93167	5.244	9.94167	5.374	9.93167	5.396	9.93167	5.365	9.93167	5.138
9.94167	5.244	9.95167	5.361	9.94167	5.396	9.94167	5.359	9.94167	5.15
9.95167	5.235	9.96167	5.377	9.95167	5.382	9.95167	5.377	9.95167	5.15
9.96167	5.239	9.97167	5.377	9.96167	5.384	9.96167	5.377	9.96167	5.136
9.97167	5.239	9.98167	5.37	9.97167	5.385	9.97167	5.364	9.97167	5.149
9.98167	5.258	9.99167	5.375	9.98167	5.389	9.98167	5.365	9.98167	5.149
9.99167	5.258	10.0017	5.375	9.99167	5.397	9.99167	5.365	9.99167	5.144
10.0017	5.245	10.0117	5.379	10.0017	5.397	10.0017	5.376	10.0017	5.158
10.0117	5.256	10.0217	5.379	10.0117	5.398	10.0117	5.376	10.0117	5.158
10.0217	5.256	10.0317	5.372	10.0217	5.398	10.0217	5.369	10.0217	5.144
10.0317	5.245	10.0417	5.394	10.0317	5.388	10.0317	5.38	10.0317	5.159
10.0417	5.264	10.0517	5.394	10.0417	5.405	10.0417	5.38	10.0417	5.159
10.0517	5.264	10.0617	5.374	10.0517	5.405	10.0517	5.37	10.0517	5.165
10.0617	5.252	10.0717	5.393	10.0617	5.394	10.0617	5.379	10.0617	5.165
10.0717	5.263	10.0817	5.393	10.0717	5.404	10.0717	5.379	10.0717	5.154
10.0817	5.263	10.0917	5.382	10.0817	5.404	10.0817	5.384	10.0817	5.157
10.0917	5.255	10.1017	5.392	10.0917	5.409	10.0917	5.384	10.0917	5.157
10.1017	5.259	10.1117	5.392	10.1017	5.409	10.1017	5.38	10.1017	5.154
10.1117	5.259	10.1217	5.391	10.1117	5.393	10.1117	5.4	10.1117	5.172
10.1217	5.266	10.1317	5.391	10.1217	5.407	10.1217	5.4	10.1217	5.172
10.1317	5.266	10.1417	5.386	10.1317	5.407	10.1317	5.389	10.1317	5.155
10.1417	5.262	10.1517	5.408	10.1417	5.408	10.1417	5.394	10.1417	5.167
10.1517	5.274	10.1617	5.408	10.1517	5.418	10.1517	5.394	10.1517	5.167
10.1617	5.274	10.1717	5.392	10.1617	5.418	10.1617	5.394	10.1617	5.181
10.1717	5.265	10.1817	5.408	10.1717	5.427	10.1717	5.394	10.1717	5.181
10.1817	5.287	10.1917	5.408	10.1817	5.427	10.1817	5.388	10.1817	5.168
10.1917	5.287	10.2017	5.398	10.1917	5.416	10.1917	5.414	10.1917	5.174
10.2017	5.275	10.2117	5.408	10.2017	5.422	10.2017	5.414	10.2017	5.174
10.2117	5.275	10.2217	5.408	10.2117	5.422	10.2117	5.392	10.2117	5.171
10.2217	5.268	10.2317	5.409	10.2217	5.418	10.2217	5.405	10.2217	5.177
10.2317	5.273	10.2417	5.409	10.2317	5.424	10.2317	5.405	10.2317	5.177
10.2417	5.282	10.2517	5.402	10.2417	5.424	10.2417	5.418	10.2417	5.172
10.2517	5.283	10.2617	5.413	10.2517	5.431	10.2517	5.418	10.2517	5.177
10.2617	5.283	10.2717	5.413	10.2617	5.431	10.2617	5.4	10.2617	5.177
10.2717	5.28	10.2817	5.404	10.2717	5.423	10.2717	5.408	10.2717	5.193
10.2817	5.282	10.2917	5.42	10.2817	5.431	10.2817	5.41	10.28	5.193
10.29	5.293	10.3017	5.42	10.2917	5.431	10.2917	5.411	10.29	5.176
10.3	5.293	10.3117	5.412	10.3017	5.428	10.3017	5.411	10.3	5.188
10.31	5.287	10.3217	5.423	10.31	5.438	10.3117	5.41	10.31	5.188
10.32	5.287	10.3317	5.423	10.32	5.438	10.3217	5.408	10.32	5.181
10.33	5.282	10.34	5.426	10.33	5.446	10.3317	5.435	10.33	5.205
10.34	5.294	10.35	5.426	10.34	5.446	10.34	5.435	10.34	5.205
10.35	5.294	10.36	5.416	10.35	5.435	10.35	5.411	10.35	5.183
10.36	5.29	10.37	5.436	10.36	5.453	10.36	5.413	10.36	5.193
10.37	5.298	10.38	5.436	10.37	5.453	10.37	5.413	10.37	5.193
10.38	5.298	10.39	5.421	10.38	5.439	10.38	5.441	10.38	5.199
10.39	5.294	10.4	5.432	10.39	5.446	10.39	5.441	10.39	5.199
10.4	5.301	10.41	5.432	10.4	5.446	10.4	5.422	10.4	5.194
10.41	5.301	10.42	5.436	10.41	5.452	10.41	5.428	10.41	5.202
10.42	5.301	10.43	5.436	10.42	5.452	10.42	5.428	10.42	5.202
10.43	5.301	10.44	5.431	10.43	5.441	10.43	5.432	10.43	5.198
10.44	5.299	10.45	5.437	10.44	5.45	10.44	5.432	10.44	5.213
10.45	5.325	10.46	5.437	10.45	5.45	10.45	5.42	10.45	5.213
10.46	5.325	10.47	5.433	10.46	5.451	10.46	5.443	10.46	5.197
10.47	5.307	10.48	5.453	10.47	5.458	10.47	5.443	10.47	5.208
10.48	5.316	10.49	5.453	10.48	5.458	10.48	5.427	10.48	5.208
10.49	5.316	10.5	5.433	10.49	5.468	10.49	5.439	10.49	5.218
10.5	5.316	10.51	5.448	10.5	5.468	10.5	5.439	10.5	5.218
10.51	5.316	10.52	5.448	10.51	5.458	10.51	5.434	10.51	5.206
10.52	5.311	10.53	5.442	10.52	5.47	10.52	5.436	10.52	5.209
10.53	5.319	10.54	5.446	10.53	5.47	10.53	5.436	10.53	5.217
10.54	5.319	10.55	5.446	10.54	5.459	10.54	5.443	10.54	5.217
10.55	5.312	10.56	5.448	10.55	5.468	10.55	5.443	10.55	5.215
10.56	5.333	10.57	5.448	10.56	5.468	10.56	5.445	10.56	5.215
10.57	5.333	10.58	5.445	10.57	5.475	10.57	5.445	10.57	5.215
10.58	5.32	10.59	5.468	10.58	5.475	10.58	5.442	10.58	5.23
10.59	5.324	10.6	5.468	10.59	5.461	10.59	5.445	10.59	5.23
10.6	5.324	10.61	5.448	10.6	5.473	10.6	5.47	10.6	5.221
10.61	5.333	10.62	5.464	10.61	5.473	10.61	5.47	10.61	5.221
10.62	5.333	10.63	5.464	10.62	5.476	10.62	5.448	10.62	5.216
10.63	5.319	10.64	5.456	10.63	5.478	10.63	5.448	10.63	5.246
10.64	5.346	10.65	5.466	10.64	5.478	10.64	5.446	10.64	5.246
10.65	5.346	10.66	5.466	10.65	5.486	10.65	5.474	10.65	5.224
10.66	5.326	10.67	5.467	10.66	5.486	10.66	5.474	10.66	5.235
10.67	5.346	10.68	5.467	10.67	5.476	10.67	5.456	10.67	5.235
10.68	5.346	10.69	5.458	10.68	5.494	10.68	5.456	10.68	5.225
10.69	5.334	10.7	5.48	10.69	5.494	10.69	5.456	10.69	5.237
10.7	5.335	10.71	5.48	10.7	5.479	10.7	5.465	10.7	5.237
10.71	5.335	10.72	5.462	10.71	5.489	10.71	5.465	10.71	5.235
10.72	5.343	10.73	5.472	10.72	5.489	10.72	5.458	10.72	5.235
10.73	5.343	10.74	5.472	10.73	5.494	10.73	5.478	10.73	5.231
10.74	5.337	10.75	5.481	10.74	5.494	10.74	5.478	10.74	5.248
10.75	5.36	10.76	5.481	10.75	5.483	10.75	5.46	10.75	5.248
10.76	5.36	10.77	5.472	10.76	5.501	10.76	5.473	10.76	5.237
10.77	5.335	10.78	5.48	10.77	5.501	10.77	5.473	10.77	5.244
10.78	5.354	10.79	5.48	10.78	5.499	10.78	5.464	10.78	5.244
10.79	5.354	10.8	5.476	10.79	5.505	10.79	5.47	10.79	5.247
10.8	5.35	10.81	5.496	10.8	5.505	10.8	5.47	10.8	5.247
10.81	5.353	10.82	5.496	10.81	5.508	10.81	5.475	10.81	5.246
10.82	5.353	10.83	5.478	10.82	5.508	10.82	5.477	10.82	5.25
10.83	5.354	10.84	5.492	10.83	5.504	10.83	5.479	10.83	5.25
10.84	5.354	10.85	5.492	10.84	5.516	10.84	5.479	10.84	5.246
10.85	5.351	10.86	5.481	10.85	5.516	10.85	5.477	10.85	5.266
10.86	5.365	10.87	5.492	10.86	5.502	10.86	5.477	10.86	5.266
10.87	5.365	10.88	5.492	10.87	5.505	10.87	5.502	10.87	5.259
10.88	5.354	10.89	5.493	10.88	5.505	10.88	5.502	10.88	5.259
10.89	5.362	10.9	5.493	10.89	5.519	10.89	5.482	10.89	5.249
10.9	5.362	10.91	5.488	10.9	5.519	10.9	5.482	10.9	5.255
10.91	5.372	10.92	5.506	10.91	5.506	10.91	5.479	10.91	5.255
10.92	5.372	10.93	5.506	10.92	5.511	10.92	5.506	10.92	5.257
10.93	5.36	10.94	5.49	10.93	5.511	10.93	5.506	10.93	5.262
10.94	5.367	10.95	5.503	10.94	5.515	10.94	5.491	10.94	5.262
10.95	5.37	10.96	5.503	10.95	5.524	10.95	5.491	10.95	5.256
10.96	5.37	10.97	5.514	10.96	5.524	10.96	5.491	10.96	5.271
10.97	5.372	10.98	5.514	10.97	5.527	10.97	5.499	10.97	5.271
10.98	5.372	10.99	5.501	10.98	5.527	10.98	5.499	10.98	5.264
10.99	5.369	11	5.505	10.99	5.521	10.99	5.491	10.99	5.264
11	5.384	11.01	5.505	11	5.532	11	5.516	11	5.263
11.01	5.384	11.02	5.501	11.01	5.532	11.01	5.516	11.01	5.292
11.02	5.376	11.03	5.525	11.02	5.524	11.02	5.497	11.02	5.292
11.03	5.376	11.04	5.525	11.03	5.525	11.03	5.51	11.03	5.273
11.04	5.366	11.05	5.504	11.04	5.525	11.04	5.51	11.04	5.279
11.05	5.4	11.06	5.516	11.05	5.535	11.05	5.514	11.05	5.279
11.06	5.4	11.07	5.516	11.06	5.535	11.06	5.514	11.06	5.279
11.07	5.38	11.08	5.513	11.07	5.522	11.07	5.504	11.07	5.279
11.08	5.389	11.09	5.518	11.08	5.538	11.08	5.509	11.08	5.272
11.09	5.389	11.1	5.518	11.09	5.538	11.09	5.511	11.09	5.296
11.1	5.387	11.11	5.525	11.1	5.536	11.1	5.511	11.1	5.296
11.11	5.387	11.12	5.525	11.11	5.544	11.11	5.512	11.11	5.276
11.12	5.382	11.13	5.515	11.12	5.544	11.12	5.512	11.12	5.282
11.13	5.382	11.14	5.535	11.13	5.543	11.13	5.508	11.13	5.282
11.14	5.385	11.15	5.535	11.14	5.543	11.14	5.528	11.14	5.297
11.15	5.385	11.16	5.519	11.15	5.539	11.15	5.528	11.15	5.297
11.16	5.399	11.17	5.544	11.16	5.56	11.16	5.515	11.16	5.282
11.17	5.399	11.18	5.544	11.17	5.56	11.17	5.515	11.17	5.29
11.18	5.393	11.19	5.533	11.18	5.542	11.18	5.512	11.18	5.29
11.19	5.395	11.2	5.533	11.19	5.553	11.19	5.536	11.19	5.293
11.2	5.395	11.21	5.528	11.2	5.553	11.2	5.536	11.2	5.293
11.21	5.398	11.22	5.532	11.21	5.56	11.21	5.524	11.21	5.291
11.22	5.403	11.23	5.532	11.22	5.56	11.22	5.527	11.22	5.288
11.23	5.403	11.24	5.536	11.23	5.551	11.23	5.527	11.23	5.306
11.24	5.408	11.25	5.536	11.24	5.576	11.24	5.528	11.24	5.306
11.25	5.408	11.26	5.534	11.25	5.576	11.25	5.528	11.25	5.296
11.26	5.398	11.27	5.532	11.26	5.562	11.26	5.528	11.26	5.296
11.27	5.421	11.28	5.561	11.27	5.562	11.27	5.548	11.27	5.293
11.28	5.421	11.29	5.561	11.28	5.558	11.28	5.548	11.28	5.318
11.29	5.409	11.3	5.548	11.29	5.571	11.29	5.522	11.29	5.318
11.3	5.409	11.31	5.548	11.3	5.571	11.3	5.545	11.3	5.302
11.31	5.404	11.32	5.539	11.31	5.563	11.31	5.545	11.31	5.313
11.32	5.426	11.33	5.548	11.32	5.571	11.32	5.538	11.32	5.313
11.33	5.426	11.34	5.548	11.33	5.571	11.33	5.538	11.33	5.314
11.34	5.415	11.35	5.548	11.34	5.562	11.34	5.536	11.34	5.314
11.35	5.419	11.36	5.548	11.35	5.575	11.35	5.54	11.35	5.303
11.36	5.419	11.37	5.542	11.36	5.575	11.36	5.54	11.36	5.327
11.37	5.413	11.38	5.544	11.37	5.568	11.37	5.536	11.37	5.327
11.38	5.424	11.39	5.549	11.38	5.568	11.38	5.546	11.38	5.309
11.39	5.424	11.4	5.549	11.39	5.568	11.39	5.546	11.39	5.319
11.4	5.419	11.41	5.554	11.4	5.594	11.4	5.539	11.4	5.319
11.41	5.419	11.42	5.554	11.41	5.594	11.41	5.544	11.41	5.331
11.42	5.414	11.43	5.546	11.42	5.577	11.42	5.544	11.42	5.331
11.43	5.437	11.44	5.576	11.43	5.58	11.43	5.556	11.43	5.314
11.44	5.437	11.45	5.576	11.44	5.58	11.44	5.556	11.44	5.318
11.45	5.425	11.46	5.557	11.45	5.587	11.45	5.548	11.45	5.32
11.46	5.427	11.47	5.56	11.46	5.587	11.46	5.551	11.46	5.324
11.47	5.427	11.48	5.56	11.47	5.576	11.47	5.551	11.47	5.326
11.48	5.434	11.49	5.558	11.48	5.591	11.48	5.554	11.48	5.326
11.49	5.434	11.5	5.558	11.49	5.591	11.49	5.561	11.49	5.323
11.5	5.426	11.51	5.561	11.5	5.582	11.5	5.561	11.5	5.34
11.51	5.444	11.52	5.567	11.51	5.592	11.51	5.554	11.51	5.34
11.52	5.444	11.53	5.567	11.52	5.592	11.52	5.578	11.52	5.329
11.53	5.429	11.54	5.562	11.53	5.596	11.53	5.578	11.53	5.329
11.54	5.438	11.55	5.577	11.54	5.596	11.54	5.562	11.54	5.325
11.55	5.438	11.56	5.577	11.55	5.591	11.55	5.562	11.55	5.341
11.56	5.442	11.57	5.57	11.56	5.594	11.56	5.556	11.56	5.341
11.57	5.442	11.58	5.579	11.57	5.594	11.57	5.586	11.57	5.334
11.58	5.439	11.59	5.579	11.58	5.597	11.58	5.586	11.58	5.334
11.59	5.444	11.6	5.581	11.59	5.605	11.59	5.565	11.59	5.332
11.6	5.444	11.61	5.581	11.6	5.605	11.6	5.57	11.6	5.331
11.61	5.449	11.62	5.575	11.61	5.61	11.61	5.57	11.61	5.346
11.62	5.449	11.63	5.591	11.62	5.61	11.62	5.574	11.62	5.346
11.63	5.448	11.64	5.591	11.63	5.595	11.63	5.574	11.63	5.342
11.64	5.443	11.65	5.578	11.64	5.614	11.64	5.568	11.64	5.342
11.65	5.467	11.66	5.596	11.65	5.614	11.65	5.585	11.65	5.331
11.66	5.467	11.67	5.596	11.66	5.603	11.66	5.585	11.66	5.36
11.67	5.457	11.68	5.602	11.67	5.614	11.67	5.568	11.67	5.36
11.68	5.457	11.69	5.602	11.68	5.614	11.68	5.581	11.68	5.34
11.69	5.448	11.7	5.581	11.69	5.621	11.69	5.581	11.69	5.355
11.7	5.464	11.71	5.591	11.7	5.621	11.7	5.594	11.7	5.355
11.71	5.464	11.72	5.591	11.71	5.606	11.71	5.594	11.71	5.345
11.72	5.456	11.73	5.593	11.72	5.637	11.72	5.581	11.72	5.35
11.73	5.457	11.74	5.594	11.73	5.637	11.73	5.585	11.73	5.35
11.74	5.457	11.75	5.594	11.74	5.616	11.74	5.586	11.74	5.349
11.75	5.459	11.76	5.59	11.75	5.623	11.75	5.586	11.75	5.349
11.76	5.464	11.77	5.615	11.76	5.623	11.76	5.584	11.76	5.342
11.77	5.464	11.78	5.615	11.77	5.625	11.77	5.583	11.77	5.375
11.78	5.464	11.79	5.606	11.78	5.625	11.78	5.58	11.78	5.375
11.79	5.464	11.8	5.606	11.79	5.622	11.79	5.591	11.79	5.356
11.8	5.456	11.81	5.597	11.8	5.629	11.8	5.591	11.8	5.362
11.81	5.49	11.82	5.601	11.81	5.629	11.81	5.593	11.81	5.362
11.82	5.49	11.83	5.602	11.82	5.623	11.82	5.593	11.82	5.362
11.83	5.465	11.84	5.604	11.83	5.632	11.83	5.583	11.83	5.362
11.84	5.477	11.85	5.609	11.84	5.632	11.84	5.595	11.84	5.354
11.85	5.477	11.86	5.609	11.85	5.637	11.85	5.595	11.85	5.375
11.86	5.475	11.87	5.601	11.86	5.637	11.86	5.597	11.86	5.375
11.87	5.475	11.88	5.629	11.87	5.628	11.87	5.604	11.87	5.359
11.88	5.472	11.89	5.629	11.88	5.658	11.88	5.604	11.88	5.366
11.89	5.492	11.9	5.621	11.89	5.658	11.89	5.596	11.89	5.366
11.9	5.492	11.91	5.621	11.9	5.634	11.9	5.62	11.9	5.381
11.91	5.471	11.92	5.61	11.91	5.64	11.91	5.62	11.91	5.381
11.92	5.484	11.93	5.614	11.92	5.64	11.92	5.604	11.92	5.37
11.93	5.484	11.94	5.614	11.93	5.648	11.93	5.604	11.93	5.373
11.94	5.5	11.95	5.619	11.94	5.648	11.94	5.6	11.94	5.373
11.95	5.5	11.96	5.619	11.95	5.639	11.95	5.622	11.95	5.373
11.96	5.481	11.97	5.615	11.96	5.651	11.96	5.622	11.96	5.378
11.97	5.487	11.98	5.615	11.97	5.651	11.97	5.605	11.97	5.378
11.98	5.487	11.99	5.638	11.98	5.643	11.98	5.609	11.98	5.371
11.99	5.485	12	5.638	11.99	5.65	11.99	5.609	11.99	5.398
12	5.498	12.01	5.632	12	5.65	12	5.619	12	5.398
12.01	5.498	12.02	5.632	12.01	5.65	12.01	5.619	12.01	5.385
12.02	5.485	12.03	5.622	12.02	5.65	12.02	5.611	12.02	5.385
12.03	5.494	12.04	5.627	12.03	5.644	12.03	5.629	12.03	5.376
12.04	5.494	12.05	5.627	12.04	5.675	12.04	5.629	12.04	5.381
12.05	5.502	12.06	5.629	12.05	5.675	12.05	5.613	12.05	5.384
12.06	5.502	12.07	5.629	12.06	5.65	12.06	5.624	12.06	5.385
12.07	5.488	12.08	5.629	12.07	5.659	12.07	5.624	12.07	5.389
12.08	5.502	12.09	5.628	12.08	5.659	12.08	5.634	12.08	5.389
12.09	5.502	12.1	5.655	12.09	5.669	12.09	5.634	12.09	5.383
12.1	5.501	12.11	5.655	12.1	5.669	12.1	5.62	12.1	5.406
12.11	5.505	12.12	5.65	12.11	5.66	12.11	5.629	12.11	5.406
12.12	5.505	12.13	5.65	12.12	5.669	12.12	5.629	12.12	5.394
12.13	5.499	12.14	5.632	12.13	5.669	12.13	5.628	12.13	5.394
12.14	5.524	12.15	5.639	12.14	5.66	12.14	5.628	12.14	5.389
12.15	5.524	12.16	5.639	12.15	5.67	12.15	5.626	12.15	5.391
12.16	5.508	12.17	5.642	12.16	5.67	12.16	5.623	12.16	5.395
12.17	5.508	12.18	5.642	12.17	5.672	12.17	5.632	12.17	5.399
12.18	5.505	12.19	5.641	12.18	5.672	12.18	5.632	12.18	5.399
12.19	5.51	12.2	5.64	12.19	5.665	12.19	5.634	12.19	5.396
12.2	5.51	12.21	5.64	12.2	5.694	12.2	5.634	12.2	5.396
12.21	5.513	12.22	5.641	12.21	5.694	12.21	5.625	12.21	5.421
12.22	5.513	12.23	5.646	12.22	5.676	12.22	5.632	12.22	5.421
12.23	5.513	12.24	5.646	12.23	5.676	12.23	5.632	12.23	5.409
12.24	5.512	12.25	5.646	12.24	5.676	12.24	5.636	12.24	5.409
12.25	5.531	12.26	5.656	12.25	5.686	12.25	5.642	12.25	5.4
12.26	5.531	12.27	5.656	12.26	5.686	12.26	5.642	12.26	5.404
12.27	5.521	12.28	5.65	12.27	5.675	12.27	5.638	12.27	5.409
12.28	5.521	12.29	5.658	12.28	5.692	12.28	5.661	12.28	5.409
12.29	5.514	12.3	5.658	12.29	5.692	12.29	5.661	12.29	5.413
12.3	5.535	12.31	5.663	12.3	5.678	12.3	5.64	12.2983	5.413
12.3083	5.535	12.32	5.663	12.31	5.688	12.31	5.64	12.3083	5.406
12.3183	5.524	12.33	5.654	12.32	5.688	12.32	5.639	12.3183	5.427
12.3283	5.524	12.34	5.676	12.33	5.695	12.33	5.668	12.3283	5.427
12.3383	5.52	12.35	5.676	12.3383	5.695	12.34	5.668	12.3383	5.418
12.3483	5.526	12.36	5.656	12.3483	5.685	12.35	5.644	12.3483	5.418
12.3583	5.533	12.3683	5.665	12.3583	5.719	12.36	5.654	12.3583	5.409
12.3683	5.533	12.3783	5.665	12.3683	5.719	12.3683	5.654	12.3683	5.417
12.3783	5.531	12.3883	5.67	12.3783	5.694	12.3783	5.656	12.3783	5.417
12.3883	5.531	12.3983	5.67	12.3883	5.699	12.3883	5.656	12.3883	5.421
12.3983	5.523	12.4083	5.664	12.3983	5.699	12.3983	5.649	12.3983	5.421
12.4083	5.556	12.4183	5.669	12.4083	5.707	12.4083	5.67	12.4083	5.421
12.4183	5.556	12.4283	5.669	12.4183	5.707	12.4183	5.67	12.4183	5.417
12.4283	5.532	12.4383	5.669	12.4283	5.698	12.4283	5.65	12.4283	5.442
12.4383	5.544	12.4483	5.669	12.4383	5.709	12.4383	5.669	12.4383	5.442
12.4483	5.544	12.4583	5.668	12.4483	5.709	12.4483	5.669	12.4483	5.428
12.4583	5.542	12.4683	5.668	12.4583	5.695	12.4583	5.672	12.4583	5.428
12.4683	5.542	12.4783	5.668	12.4683	5.703	12.4683	5.672	12.4683	5.422
12.4783	5.535	12.4883	5.665	12.4783	5.703	12.4783	5.658	12.4783	5.423
12.4883	5.552	12.4983	5.676	12.4883	5.714	12.4883	5.666	12.4883	5.432
12.4983	5.552	12.5083	5.676	12.4983	5.714	12.4983	5.668	12.4983	5.432
12.5083	5.541	12.5183	5.672	12.5083	5.703	12.5083	5.668	12.5083	5.436
12.5183	5.555	12.5283	5.688	12.5183	5.733	12.5183	5.667	12.5183	5.436
12.5283	5.555	12.5383	5.688	12.5283	5.733	12.5283	5.666	12.5283	5.428
12.5383	5.545	12.5483	5.679	12.5383	5.71	12.5383	5.664	12.5383	5.452
12.5483	5.552	12.5583	5.687	12.5483	5.718	12.5483	5.688	12.5483	5.452
12.5583	5.552	12.5683	5.687	12.5583	5.718	12.5583	5.688	12.5583	5.443
12.5683	5.555	12.5783	5.691	12.5683	5.725	12.5683	5.67	12.5683	5.443
12.5783	5.555	12.5883	5.691	12.5783	5.725	12.5783	5.67	12.5783	5.436
12.5883	5.551	12.5983	5.686	12.5883	5.716	12.5883	5.664	12.5883	5.441
12.5983	5.56	12.6083	5.694	12.5983	5.727	12.5983	5.692	12.5983	5.441
12.6083	5.56	12.6183	5.694	12.6083	5.727	12.6083	5.692	12.6083	5.44
12.6183	5.552	12.6283	5.682	12.6183	5.717	12.6183	5.673	12.6183	5.446
12.6283	5.554	12.6383	5.694	12.6283	5.723	12.6283	5.684	12.6283	5.446
12.6383	5.554	12.6483	5.694	12.6383	5.723	12.6383	5.684	12.6383	5.44
12.6483	5.572	12.6583	5.693	12.6483	5.732	12.6483	5.676	12.6483	5.449
12.6583	5.572	12.6683	5.693	12.6583	5.732	12.6583	5.694	12.6583	5.449
12.6683	5.555	12.6783	5.693	12.6683	5.721	12.6683	5.694	12.6683	5.458
12.6783	5.564	12.6883	5.694	12.6783	5.749	12.6783	5.692	12.6783	5.458
12.6883	5.565	12.6983	5.694	12.6883	5.749	12.6883	5.692	12.6883	5.443
12.6983	5.565	12.7083	5.698	12.6983	5.73	12.6983	5.678	12.6983	5.458
12.7083	5.575	12.7183	5.698	12.7083	5.735	12.7083	5.703	12.7083	5.458
12.7183	5.575	12.7283	5.695	12.7183	5.735	12.7183	5.703	12.7183	5.449
12.7283	5.562	12.7383	5.697	12.7283	5.739	12.7283	5.686	12.7283	5.452
12.7383	5.574	12.7483	5.697	12.7383	5.739	12.7383	5.688	12.7383	5.452
12.7483	5.574	12.7583	5.696	12.7483	5.734	12.7483	5.688	12.7483	5.456
12.7583	5.58	12.7683	5.721	12.7583	5.75	12.7583	5.696	12.7583	5.456
12.7683	5.58	12.7783	5.721	12.7683	5.75	12.7683	5.696	12.7683	5.455
12.7783	5.571	12.7883	5.7	12.7783	5.735	12.7783	5.684	12.7783	5.453
12.7883	5.577	12.7983	5.709	12.7883	5.746	12.7883	5.708	12.7883	5.454
12.7983	5.577	12.8083	5.709	12.7983	5.746	12.7983	5.708	12.7983	5.454
12.8083	5.576	12.8183	5.723	12.8083	5.754	12.8083	5.688	12.8083	5.457
12.8183	5.587	12.8283	5.723	12.8183	5.754	12.8183	5.701	12.8183	5.457
12.8283	5.587	12.8383	5.707	12.8283	5.743	12.8283	5.701	12.8283	5.462
12.8383	5.574	12.8483	5.711	12.8383	5.747	12.8383	5.712	12.8383	5.469
12.8483	5.588	12.8583	5.711	12.8483	5.747	12.8483	5.712	12.8483	5.469
12.8583	5.588	12.8683	5.711	12.8583	5.746	12.8583	5.694	12.8583	5.471
12.8683	5.594	12.8783	5.715	12.8683	5.759	12.8683	5.703	12.8683	5.471
12.8783	5.594	12.8883	5.715	12.8783	5.759	12.8783	5.703	12.8783	5.458
12.8883	5.584	12.8983	5.718	12.8883	5.762	12.8883	5.705	12.8883	5.468
12.8983	5.588	12.9083	5.719	12.8983	5.762	12.8983	5.705	12.8983	5.468
12.9083	5.588	12.9183	5.72	12.9083	5.753	12.9083	5.703	12.9083	5.464
12.9183	5.586	12.9283	5.72	12.9183	5.773	12.9183	5.696	12.9183	5.481
12.9283	5.59	12.9383	5.718	12.9283	5.773	12.9283	5.706	12.9283	5.481
12.9383	5.59	12.9483	5.716	12.9383	5.751	12.9383	5.706	12.9383	5.468
12.9483	5.589	12.9583	5.743	12.9483	5.767	12.9483	5.715	12.9483	5.474
12.9583	5.595	12.9683	5.743	12.9583	5.767	12.9583	5.715	12.9583	5.474
12.9683	5.595	12.9783	5.728	12.9683	5.778	12.9683	5.707	12.9683	5.481
12.9783	5.607	12.9883	5.728	12.9783	5.778	12.9783	5.71	12.9783	5.481
12.9883	5.607	12.9983	5.718	12.9883	5.762	12.9883	5.711	12.9883	5.476
12.9983	5.591	13.0083	5.725	12.9983	5.767	12.9983	5.716	12.9983	5.493
13.0083	5.599	13.0183	5.725	13.0083	5.767	13.0083	5.716	13.0083	5.493
13.0183	5.601	13.0283	5.745	13.0183	5.769	13.0183	5.711	13.0183	5.475
13.0283	5.601	13.0383	5.745	13.0283	5.774	13.0283	5.71	13.0283	5.488
13.0383	5.612	13.0483	5.729	13.0383	5.774	13.0383	5.739	13.0383	5.488
13.0483	5.612	13.0583	5.729	13.0483	5.768	13.0483	5.739	13.0483	5.489
13.0583	5.597	13.0683	5.729	13.0583	5.783	13.0583	5.719	13.0583	5.489
13.0683	5.605	13.0783	5.732	13.0683	5.783	13.0683	5.719	13.0683	5.484
13.0783	5.605	13.0883	5.733	13.0783	5.793	13.0783	5.713	13.0783	5.483
13.0883	5.616	13.0983	5.733	13.0883	5.793	13.0883	5.721	13.0883	5.489
13.0983	5.616	13.1083	5.743	13.0983	5.77	13.0983	5.721	13.0983	5.489
13.1083	5.604	13.1183	5.743	13.1083	5.788	13.1083	5.726	13.1083	5.501
13.1183	5.614	13.1283	5.742	13.1183	5.788	13.1183	5.73	13.1183	5.501
13.1283	5.614	13.1383	5.742	13.1283	5.798	13.1283	5.73	13.1283	5.482
13.1383	5.609	13.1483	5.737	13.1383	5.798	13.1383	5.723	13.1383	5.492
13.1483	5.623	13.1583	5.738	13.1483	5.781	13.1483	5.744	13.1483	5.492
13.1583	5.623	13.1683	5.738	13.1583	5.785	13.1583	5.744	13.1583	5.507
13.1683	5.605	13.1783	5.741	13.1683	5.785	13.1683	5.729	13.1683	5.507
13.1783	5.618	13.1883	5.75	13.1783	5.789	13.1783	5.729	13.1783	5.494
13.1883	5.618	13.1983	5.75	13.1883	5.789	13.1883	5.724	13.1883	5.497
13.1983	5.63	13.2083	5.742	13.1983	5.785	13.1983	5.752	13.1983	5.498
13.2083	5.63	13.2183	5.752	13.2083	5.786	13.2083	5.752	13.2083	5.5
13.2183	5.618	13.2283	5.752	13.2183	5.814	13.2183	5.728	13.2183	5.501
13.2283	5.617	13.2383	5.761	13.2283	5.814	13.2283	5.741	13.2283	5.501
13.2383	5.618	13.2483	5.761	13.2383	5.789	13.2383	5.741	13.2383	5.496
13.2483	5.626	13.2583	5.747	13.2483	5.789	13.2483	5.738	13.2483	5.515
13.2583	5.626	13.2683	5.753	13.2583	5.788	13.2583	5.738	13.2583	5.515
13.2683	5.619	13.2783	5.753	13.2683	5.815	13.2683	5.735	13.2683	5.514
13.2783	5.622	13.2883	5.751	13.2783	5.815	13.2783	5.755	13.2783	5.514
13.2883	5.632	13.2983	5.758	13.2883	5.797	13.2883	5.755	13.2883	5.498
13.2983	5.632	13.3083	5.758	13.2983	5.797	13.2983	5.736	13.2983	5.51
13.3083	5.631	13.3183	5.762	13.3083	5.796	13.3083	5.756	13.3083	5.51
13.3183	5.631	13.3283	5.762	13.3183	5.806	13.3183	5.756	13.3183	5.506
13.3283	5.62	13.3383	5.764	13.3283	5.806	13.3283	5.742	13.3283	5.509
13.3383	5.653	13.3483	5.764	13.3383	5.807	13.3383	5.747	13.3383	5.509
13.3483	5.653	13.3583	5.762	13.3483	5.807	13.3483	5.747	13.3483	5.507
13.3583	5.63	13.3683	5.762	13.3583	5.806	13.3583	5.754	13.3583	5.514
13.3683	5.642	13.3783	5.762	13.3683	5.804	13.3683	5.754	13.3683	5.514
13.3783	5.642	13.3883	5.759	13.3783	5.818	13.3783	5.741	13.3783	5.509
13.3883	5.645	13.3983	5.773	13.3883	5.818	13.3883	5.76	13.3883	5.509
13.3983	5.645	13.4083	5.773	13.3983	5.808	13.3983	5.76	13.3983	5.508
13.4083	5.636	13.4183	5.763	13.4083	5.808	13.4083	5.746	13.4083	5.537
13.4183	5.638	13.4283	5.771	13.4183	5.804	13.4183	5.756	13.4183	5.537
13.4283	5.638	13.4383	5.771	13.4283	5.831	13.4283	5.756	13.4283	5.518
13.4383	5.635	13.4483	5.775	13.4383	5.831	13.4383	5.77	13.4383	5.522
13.4483	5.657	13.4583	5.775	13.4483	5.814	13.4483	5.77	13.4483	5.522
13.4583	5.657	13.4683	5.766	13.4583	5.821	13.4583	5.748	13.4583	5.526
13.4683	5.646	13.4783	5.77	13.4683	5.821	13.4683	5.758	13.4683	5.526
13.4783	5.651	13.4883	5.77	13.4783	5.828	13.4783	5.758	13.4783	5.512
13.4883	5.651	13.4983	5.79	13.4883	5.828	13.4883	5.76	13.4883	5.542
13.4983	5.651	13.5083	5.79	13.4983	5.813	13.4983	5.76	13.4983	5.542
13.5083	5.651	13.5183	5.776	13.5083	5.831	13.5083	5.759	13.5083	5.518
13.5183	5.645	13.5283	5.78	13.5183	5.831	13.5183	5.754	13.5183	5.531
13.5283	5.666	13.5383	5.78	13.5283	5.821	13.5283	5.763	13.5283	5.531
13.5383	5.666	13.5483	5.781	13.5383	5.83	13.5383	5.763	13.5383	5.527
13.5483	5.646	13.5583	5.781	13.5483	5.83	13.5483	5.771	13.5483	5.529
13.5583	5.656	13.5683	5.779	13.5583	5.843	13.5583	5.771	13.5583	5.529
13.5683	5.656	13.5783	5.787	13.5683	5.843	13.5683	5.762	13.5683	5.534
13.5783	5.659	13.5883	5.787	13.5783	5.823	13.5783	5.765	13.5783	5.534
13.5883	5.659	13.5983	5.787	13.5883	5.831	13.5883	5.769	13.5883	5.531
13.5983	5.658	13.6083	5.787	13.5983	5.831	13.5983	5.769	13.5983	5.546
13.6083	5.662	13.6183	5.786	13.6083	5.832	13.6083	5.769	13.6083	5.546
13.6183	5.662	13.6283	5.785	13.6183	5.839	13.6183	5.766	13.6183	5.529
13.6283	5.658	13.6383	5.785	13.6283	5.839	13.6283	5.766	13.6283	5.542
13.6383	5.676	13.6483	5.787	13.6383	5.839	13.6383	5.784	13.6383	5.542
13.6483	5.676	13.6583	5.796	13.6483	5.839	13.6483	5.784	13.6483	5.551
13.6583	5.66	13.6683	5.796	13.6583	5.835	13.6583	5.772	13.6583	5.551
13.6683	5.668	13.6783	5.787	13.6683	5.851	13.6683	5.772	13.6683	5.538
13.6783	5.668	13.6883	5.796	13.6783	5.851	13.6783	5.765	13.6783	5.539
13.6883	5.684	13.6983	5.796	13.6883	5.833	13.6883	5.776	13.6883	5.544
13.6983	5.684	13.7083	5.799	13.6983	5.845	13.6983	5.776	13.6983	5.544
13.7083	5.667	13.7183	5.799	13.7083	5.845	13.7083	5.779	13.7083	5.555
13.7183	5.672	13.7283	5.79	13.7183	5.839	13.7183	5.78	13.7183	5.555
13.7283	5.672	13.7383	5.824	13.7283	5.846	13.7283	5.78	13.7283	5.536
13.7383	5.677	13.7483	5.824	13.7383	5.846	13.7383	5.775	13.7383	5.546
13.7483	5.677	13.7583	5.809	13.7483	5.852	13.7483	5.801	13.7483	5.546
13.7583	5.672	13.7683	5.809	13.7583	5.852	13.7583	5.801	13.7583	5.562
13.7683	5.672	13.7783	5.799	13.7683	5.849	13.7683	5.78	13.7683	5.562
13.7783	5.686	13.7883	5.802	13.7783	5.849	13.7783	5.78	13.7783	5.548
13.7883	5.686	13.7983	5.802	13.7883	5.846	13.7883	5.775	13.7883	5.553
13.7983	5.679	13.8083	5.805	13.7983	5.847	13.7983	5.806	13.7983	5.553
13.8083	5.679	13.8183	5.812	13.8083	5.877	13.8083	5.806	13.8083	5.552
13.8183	5.67	13.8283	5.812	13.8183	5.877	13.8183	5.783	13.8183	5.558
13.8283	5.689	13.8383	5.813	13.8283	5.852	13.8283	5.795	13.8283	5.558
13.8383	5.689	13.8483	5.813	13.8383	5.852	13.8383	5.795	13.8383	5.55
13.8483	5.682	13.8583	5.81	13.8483	5.85	13.8483	5.783	13.8483	5.554
13.8583	5.682	13.8683	5.811	13.8583	5.879	13.8583	5.806	13.8583	5.554
13.8683	5.68	13.8783	5.811	13.8683	5.879	13.8683	5.806	13.8683	5.574
13.8783	5.69	13.8883	5.807	13.8783	5.86	13.8783	5.798	13.8783	5.574
13.8883	5.69	13.8983	5.81	13.8883	5.862	13.8883	5.798	13.8883	5.553
13.8983	5.69	13.9083	5.812	13.8983	5.862	13.8983	5.787	13.8983	5.558
13.9083	5.688	13.9183	5.827	13.9083	5.87	13.9083	5.815	13.9083	5.564
13.9183	5.688	13.9283	5.827	13.9183	5.87	13.9183	5.815	13.9183	5.564
13.9283	5.682	13.9383	5.811	13.9283	5.859	13.9283	5.793	13.9283	5.569
13.9383	5.716	13.9483	5.844	13.9383	5.875	13.9383	5.8	13.9383	5.569
13.9483	5.716	13.9583	5.844	13.9483	5.875	13.9483	5.8	13.9483	5.556
13.9583	5.691	13.9683	5.82	13.9583	5.863	13.9583	5.805	13.9583	5.565
13.9683	5.7	13.9783	5.82	13.9683	5.872	13.9683	5.805	13.9683	5.565
13.9783	5.7	13.9883	5.816	13.9783	5.872	13.9783	5.795	13.9783	5.576
13.9883	5.703	13.9983	5.836	13.9883	5.881	13.9883	5.816	13.9883	5.576
13.9983	5.703	14.0083	5.836	13.9983	5.881	13.9983	5.816	13.9983	5.568
14.0083	5.693	14.0183	5.839	14.0083	5.869	14.0083	5.796	14.0083	5.57
14.0183	5.699	14.0283	5.839	14.0183	5.884	14.0183	5.816	14.0183	5.57
14.0283	5.699	14.0383	5.824	14.0283	5.884	14.0283	5.816	14.0283	5.573
14.0383	5.694	14.0483	5.852	14.0383	5.877	14.0383	5.805	14.0383	5.573
14.0483	5.72	14.0583	5.852	14.0483	5.886	14.0483	5.805	14.0483	5.569
14.0583	5.72	14.0683	5.836	14.0583	5.886	14.0583	5.804	14.0583	5.568
14.0683	5.704	14.0783	5.836	14.0683	5.891	14.0683	5.815	14.0683	5.586
14.0783	5.712	14.0883	5.829	14.0783	5.891	14.0783	5.815	14.0783	5.586
14.0883	5.712	14.0983	5.834	14.0883	5.879	14.0883	5.804	14.0883	5.58
14.0983	5.712	14.1083	5.834	14.0983	5.899	14.0983	5.824	14.0983	5.58
14.1083	5.712	14.1183	5.834	14.1083	5.899	14.1083	5.824	14.1083	5.572
14.1183	5.704	14.1283	5.836	14.1183	5.88	14.1183	5.809	14.1183	5.576
14.1283	5.708	14.1383	5.836	14.1283	5.89	14.1283	5.82	14.1283	5.578
14.1383	5.708	14.1483	5.841	14.1383	5.89	14.1383	5.82	14.1383	5.58
14.1483	5.707	14.1583	5.841	14.1483	5.908	14.1483	5.829	14.1483	5.58
14.1583	5.721	14.1683	5.842	14.1583	5.908	14.1583	5.829	14.1583	5.577
14.1683	5.721	14.1783	5.842	14.1683	5.884	14.1683	5.813	14.1683	5.58
14.1783	5.714	14.1883	5.84	14.1783	5.894	14.1783	5.818	14.1783	5.588
14.1883	5.723	14.1983	5.838	14.1883	5.895	14.1883	5.822	14.1883	5.588
14.1983	5.723	14.2083	5.852	14.1983	5.895	14.1983	5.822	14.1983	5.586
14.2083	5.726	14.2183	5.852	14.2083	5.897	14.2083	5.822	14.2083	5.586
14.2183	5.726	14.2283	5.854	14.2183	5.897	14.2183	5.822	14.2183	5.581
14.2283	5.71	14.2383	5.854	14.2283	5.89	14.2283	5.818	14.2283	5.588
14.2383	5.737	14.2483	5.842	14.2383	5.921	14.2383	5.846	14.2383	5.588
14.2483	5.737	14.2583	5.861	14.2483	5.921	14.2483	5.846	14.2483	5.586
14.2583	5.718	14.2683	5.861	14.2583	5.896	14.2583	5.822	14.2583	5.589
14.2683	5.736	14.2783	5.85	14.2683	5.896	14.2683	5.822	14.2683	5.589
14.2783	5.736	14.2883	5.85	14.2783	5.897	14.2783	5.818	14.2783	5.585
14.2883	5.725	14.2983	5.843	14.2883	5.922	14.2883	5.827	14.2883	5.586
14.2983	5.728	14.3083	5.869	14.2983	5.922	14.2983	5.827	14.2983	5.586
14.3083	5.728	14.3183	5.869	14.3083	5.902	14.3083	5.829	14.3083	5.591
14.3183	5.733	14.3283	5.87	14.3183	5.908	14.3183	5.833	14.3167	5.591
14.3267	5.733	14.3383	5.87	14.3283	5.908	14.3283	5.833	14.3267	5.59
14.3367	5.727	14.3483	5.852	14.3383	5.916	14.3383	5.828	14.3367	5.612
14.3467	5.75	14.3583	5.862	14.3483	5.916	14.3483	5.852	14.3467	5.612
14.3567	5.75	14.3683	5.862	14.3567	5.913	14.3583	5.852	14.3567	5.596
14.3667	5.724	14.3783	5.854	14.3667	5.913	14.3683	5.831	14.3667	5.609
14.3767	5.74	14.3883	5.857	14.3767	5.91	14.3783	5.831	14.3767	5.609
14.3867	5.74	14.3967	5.857	14.3867	5.908	14.3883	5.824	14.3867	5.611
14.3967	5.731	14.4067	5.865	14.3967	5.918	14.3967	5.857	14.3967	5.611
14.4067	5.74	14.4167	5.866	14.4067	5.918	14.4067	5.857	14.4067	5.599
14.4167	5.74	14.4267	5.866	14.4167	5.92	14.4167	5.834	14.4167	5.6
14.4267	5.739	14.4367	5.865	14.4267	5.92	14.4267	5.842	14.4267	5.6
14.4367	5.739	14.4467	5.861	14.4367	5.906	14.4367	5.842	14.4367	5.599
14.4467	5.737	14.4567	5.86	14.4467	5.928	14.4467	5.83	14.4467	5.619
14.4567	5.756	14.4667	5.86	14.4567	5.928	14.4567	5.858	14.4567	5.619
14.4667	5.756	14.4767	5.864	14.4667	5.923	14.4667	5.858	14.4667	5.607
14.4767	5.739	14.4867	5.875	14.4767	5.928	14.4767	5.836	14.4767	5.611
14.4867	5.75	14.4967	5.875	14.4867	5.928	14.4867	5.836	14.4867	5.611
14.4967	5.75	14.5067	5.864	14.4967	5.931	14.4967	5.835	14.4967	5.615
14.5067	5.749	14.5167	5.875	14.5067	5.931	14.5067	5.863	14.5067	5.615
14.5167	5.749	14.5267	5.875	14.5167	5.921	14.5167	5.863	14.5167	5.604
14.5267	5.749	14.5367	5.876	14.5267	5.943	14.5267	5.842	14.5267	5.612
14.5367	5.754	14.5467	5.876	14.5367	5.943	14.5367	5.85	14.5367	5.612
14.5467	5.754	14.5567	5.866	14.5467	5.923	14.5467	5.85	14.5467	5.605
14.5567	5.745	14.5667	5.896	14.5567	5.938	14.5567	5.851	14.5567	5.632
14.5667	5.768	14.5767	5.896	14.5667	5.938	14.5667	5.851	14.5667	5.632
14.5767	5.768	14.5867	5.872	14.5767	5.929	14.5767	5.848	14.5767	5.611
14.5867	5.749	14.5967	5.877	14.5867	5.934	14.5867	5.866	14.5867	5.626
14.5967	5.758	14.6067	5.877	14.5967	5.934	14.5967	5.866	14.5967	5.626
14.6067	5.758	14.6167	5.881	14.6067	5.941	14.6067	5.844	14.6067	5.627
14.6167	5.768	14.6267	5.881	14.6167	5.942	14.6167	5.868	14.6167	5.627
14.6267	5.768	14.6367	5.881	14.6267	5.942	14.6267	5.868	14.6267	5.62
14.6367	5.752	14.6467	5.885	14.6367	5.94	14.6367	5.85	14.6367	5.636
14.6467	5.763	14.6567	5.885	14.6467	5.938	14.6467	5.853	14.6467	5.636
14.6567	5.763	14.6667	5.888	14.6567	5.942	14.6567	5.853	14.6567	5.614
14.6667	5.757	14.6767	5.888	14.6667	5.962	14.6667	5.862	14.6667	5.63
14.6767	5.778	14.6867	5.884	14.6767	5.962	14.6767	5.862	14.6767	5.63
14.6867	5.778	14.6967	5.886	14.6867	5.942	14.6867	5.852	14.6867	5.625
14.6967	5.756	14.7067	5.886	14.6967	5.942	14.6967	5.874	14.6967	5.627
14.7067	5.769	14.7167	5.884	14.7067	5.937	14.7067	5.874	14.7067	5.627
14.7167	5.769	14.7267	5.909	14.7167	5.973	14.7167	5.855	14.7167	5.628
14.7267	5.776	14.7367	5.909	14.7267	5.973	14.7267	5.872	14.7267	5.628
14.7367	5.776	14.7467	5.89	14.7367	5.948	14.7367	5.872	14.7367	5.622
14.7467	5.769	14.7567	5.89	14.7467	5.954	14.7467	5.856	14.7467	5.646
14.7567	5.77	14.7667	5.887	14.7567	5.954	14.7567	5.86	14.7567	5.646
14.7667	5.77	14.7767	5.903	14.7667	5.955	14.7667	5.86	14.7667	5.625
14.7767	5.77	14.7867	5.903	14.7767	5.955	14.7767	5.868	14.7767	5.636
14.7867	5.784	14.7967	5.904	14.7867	5.951	14.7867	5.868	14.7867	5.636
14.7967	5.784	14.8067	5.904	14.7967	5.968	14.7967	5.859	14.7967	5.631
14.8067	5.766	14.8167	5.893	14.8067	5.968	14.8067	5.881	14.8067	5.638
14.8167	5.78	14.8267	5.899	14.8167	5.952	14.8167	5.881	14.8167	5.638
14.8267	5.78	14.8367	5.899	14.8267	5.968	14.8267	5.859	14.8267	5.641
14.8367	5.774	14.8467	5.898	14.8367	5.968	14.8367	5.877	14.8367	5.641
14.8467	5.776	14.8567	5.898	14.8467	5.978	14.8467	5.877	14.8467	5.632
14.8567	5.776	14.8667	5.898	14.8567	5.978	14.8567	5.884	14.8567	5.654
14.8667	5.78	14.8767	5.906	14.8667	5.956	14.8667	5.884	14.8667	5.654
14.8767	5.78	14.8867	5.906	14.8767	5.966	14.8767	5.87	14.8767	5.635
14.8867	5.785	14.8967	5.904	14.8867	5.969	14.8867	5.876	14.8867	5.651
14.8967	5.785	14.9067	5.904	14.8967	5.969	14.8967	5.876	14.8967	5.651
14.9067	5.781	14.9167	5.904	14.9067	5.965	14.9067	5.878	14.9067	5.641
14.9167	5.782	14.9267	5.902	14.9167	5.965	14.9167	5.878	14.9167	5.646
14.9267	5.782	14.9367	5.928	14.9267	5.964	14.9267	5.872	14.9267	5.646
14.9367	5.781	14.9467	5.928	14.9367	5.992	14.9367	5.874	14.9367	5.648
14.9467	5.788	14.9567	5.904	14.9467	5.992	14.9467	5.89	14.9467	5.648
14.9567	5.788	14.9667	5.904	14.9567	5.967	14.9567	5.89	14.9567	5.641
14.9667	5.782	14.9767	5.903	14.9667	5.967	14.9667	5.877	14.9667	5.664
14.9767	5.811	14.9867	5.92	14.9767	5.967	14.9767	5.877	14.9767	5.664
14.9867	5.811	14.9967	5.92	14.9867	6	14.9867	5.871	14.9867	5.644
14.9967	5.789	15.0067	5.923	14.9967	6	14.9967	5.904	14.9967	5.661
15.0067	5.801	15.0167	5.923	15.0067	5.976	15.0067	5.904	15.0067	5.661
15.0167	5.801	15.0267	5.912	15.0167	5.979	15.0167	5.878	15.0167	5.647
15.0267	5.795	15.0367	5.916	15.0267	5.979	15.0267	5.884	15.0267	5.66
15.0367	5.795	15.0467	5.916	15.0367	5.988	15.0367	5.884	15.0367	5.66
15.0467	5.793	15.0567	5.914	15.0467	5.988	15.0467	5.886	15.0467	5.657
15.0567	5.811	15.0667	5.919	15.0567	5.98	15.0567	5.886	15.0567	5.657
15.0667	5.811	15.0767	5.919	15.0667	5.992	15.0667	5.883	15.0667	5.65
15.0767	5.794	15.0867	5.922	15.0767	5.992	15.0767	5.899	15.0767	5.65
15.0867	5.81	15.0967	5.922	15.0867	5.98	15.0867	5.899	15.0867	5.652
15.0967	5.81	15.1067	5.922	15.0967	5.985	15.0967	5.88	15.0967	5.652
15.1067	5.801	15.1167	5.923	15.1067	5.985	15.1067	5.906	15.1067	5.677
15.1167	5.805	15.1267	5.923	15.1167	6.002	15.1167	5.906	15.1167	5.677
15.1267	5.805	15.1367	5.919	15.1267	6.002	15.1267	5.886	15.1267	5.659
15.1367	5.81	15.1467	5.948	15.1367	5.984	15.1367	5.89	15.1367	5.666
15.1467	5.81	15.1567	5.948	15.1467	5.99	15.1467	5.89	15.1467	5.666
15.1567	5.797	15.1667	5.925	15.1567	5.996	15.1567	5.896	15.1567	5.669
15.1667	5.827	15.1767	5.925	15.1667	5.996	15.1667	5.896	15.1667	5.669
15.1767	5.827	15.1867	5.921	15.1767	6	15.1767	5.883	15.1767	5.656
15.1867	5.806	15.1967	5.94	15.1867	6	15.1867	5.91	15.1867	5.683
15.1967	5.817	15.2067	5.94	15.1967	5.987	15.1967	5.91	15.1967	5.683
15.2067	5.817	15.2167	5.941	15.2067	6.018	15.2067	5.887	15.2067	5.66
15.2167	5.809	15.2267	5.941	15.2167	6.018	15.2167	5.905	15.2167	5.671
15.2267	5.812	15.2367	5.926	15.2267	6	15.2267	5.905	15.2267	5.671
15.2367	5.812	15.2467	5.955	15.2367	6	15.2367	5.892	15.2367	5.665
15.2467	5.822	15.2567	5.955	15.2467	5.995	15.2467	5.895	15.2467	5.669
15.2567	5.822	15.2667	5.932	15.2567	6.023	15.2567	5.895	15.2567	5.669
15.2667	5.813	15.2767	5.932	15.2667	6.023	15.2667	5.906	15.2667	5.675
15.2767	5.828	15.2867	5.931	15.2767	5.998	15.2767	5.906	15.2767	5.675
15.2867	5.828	15.2967	5.937	15.2867	6.006	15.2867	5.895	15.2867	5.67
15.2967	5.813	15.3067	5.937	15.2967	6.006	15.2967	5.915	15.2967	5.688
15.3067	5.833	15.3167	5.936	15.3067	6.015	15.3067	5.915	15.3067	5.688
15.3167	5.833	15.3267	5.942	15.3167	6.015	15.3167	5.898	15.3167	5.667
15.3267	5.815	15.3367	5.942	15.3267	6.005	15.3267	5.911	15.3267	5.687
15.3367	5.829	15.3467	5.946	15.3367	6.016	15.3367	5.911	15.3367	5.687
15.3467	5.829	15.3567	5.946	15.3467	6.016	15.3467	5.913	15.3467	5.671
15.3567	5.828	15.3667	5.941	15.3567	6.007	15.3567	5.913	15.3567	5.683
15.3667	5.828	15.3767	5.942	15.3667	6.014	15.3667	5.904	15.3667	5.683
15.3767	5.821	15.3867	5.942	15.3767	6.014	15.3767	5.911	15.3767	5.68
15.3867	5.825	15.3967	5.938	15.3867	6.028	15.3867	5.911	15.3867	5.68
15.3967	5.825	15.4067	5.967	15.3967	6.028	15.3967	5.911	15.3967	5.674
15.4067	5.822	15.4167	5.967	15.4067	6.011	15.4067	5.913	15.4067	5.696
15.4167	5.848	15.4267	5.944	15.4167	6.019	15.4167	5.913	15.4167	5.696
15.4267	5.848	15.4367	5.944	15.4267	6.019	15.4267	5.902	15.4267	5.674
15.4367	5.832	15.4467	5.94	15.4367	6.02	15.4367	5.914	15.4367	5.686
15.4467	5.838	15.4567	5.962	15.4467	6.026	15.4467	5.914	15.4467	5.686
15.4567	5.838	15.4667	5.962	15.4567	6.026	15.4567	5.914	15.4567	5.681
15.4667	5.842	15.4767	5.967	15.4667	6.017	15.4667	5.914	15.4667	5.688
15.4767	5.842	15.4867	5.967	15.4767	6.045	15.4767	5.907	15.4767	5.688
15.4867	5.83	15.4967	5.943	15.4867	6.045	15.4867	5.935	15.4867	5.693
15.4967	5.854	15.5067	5.952	15.4967	6.025	15.4967	5.935	15.4967	5.693
15.5067	5.854	15.5167	5.952	15.5067	6.025	15.5067	5.916	15.5067	5.684
15.5167	5.831	15.5267	5.95	15.5167	6.021	15.5167	5.921	15.5167	5.703
15.5267	5.841	15.5367	5.955	15.5267	6.041	15.5267	5.921	15.5267	5.703
15.5367	5.841	15.5467	5.955	15.5367	6.041	15.5367	5.922	15.5367	5.684
15.5467	5.839	15.5567	5.957	15.5467	6.026	15.5467	5.929	15.5467	5.696
15.5567	5.841	15.5667	5.957	15.5567	6.031	15.5567	5.929	15.5567	5.696
15.5667	5.841	15.5767	5.961	15.5667	6.031	15.5667	5.925	15.5667	5.691
15.5767	5.85	15.5867	5.961	15.5767	6.04	15.5767	5.925	15.5767	5.695
15.5867	5.85	15.5967	5.954	15.5867	6.04	15.5867	5.914	15.5867	5.695
15.5967	5.841	15.6067	5.957	15.5967	6.026	15.5967	5.945	15.5967	5.696
15.6067	5.862	15.6167	5.965	15.6067	6.045	15.6067	5.945	15.6067	5.696
15.6167	5.862	15.6267	5.965	15.6167	6.045	15.6167	5.919	15.6167	5.691
15.6267	5.842	15.6367	5.976	15.6267	6.031	15.6267	5.928	15.6267	5.712
15.6367	5.862	15.6467	5.976	15.6367	6.04	15.6367	5.928	15.6367	5.712
15.6467	5.862	15.6567	5.959	15.6467	6.04	15.6467	5.928	15.6467	5.692
15.6567	5.847	15.6667	5.965	15.6567	6.056	15.6567	5.931	15.6567	5.703
15.6667	5.858	15.6767	5.965	15.6667	6.056	15.6667	5.931	15.6667	5.703
15.6767	5.858	15.6867	5.965	15.6767	6.037	15.6767	5.937	15.6767	5.7
15.6867	5.858	15.6967	5.965	15.6867	6.044	15.6867	5.937	15.6867	5.705
15.6967	5.858	15.7067	5.959	15.6967	6.044	15.6967	5.921	15.6967	5.705
15.7067	5.85	15.7167	5.99	15.7067	6.046	15.7067	5.951	15.7067	5.706
15.7167	5.856	15.7267	5.99	15.7167	6.049	15.7167	5.951	15.7167	5.706
15.7267	5.856	15.7367	5.984	15.7267	6.049	15.7267	5.928	15.7267	5.7
15.7367	5.853	15.7467	5.984	15.7367	6.041	15.7367	5.932	15.7367	5.72
15.7467	5.876	15.7567	5.971	15.7467	6.072	15.7467	5.932	15.7467	5.72
15.7567	5.876	15.7667	5.973	15.7567	6.072	15.7567	5.936	15.7567	5.699
15.7667	5.86	15.7767	5.973	15.7667	6.044	15.7667	5.936	15.7667	5.717
15.7767	5.87	15.7867	5.969	15.7767	6.045	15.7767	5.929	15.7767	5.717
15.7867	5.87	15.7967	5.977	15.7867	6.046	15.7867	5.952	15.7867	5.708
15.7967	5.87	15.8067	5.977	15.7967	6.072	15.7967	5.952	15.7967	5.714
15.8067	5.87	15.8167	5.98	15.8067	6.072	15.8067	5.927	15.8067	5.714
15.8167	5.86	15.8267	5.98	15.8167	6.053	15.8167	5.953	15.8167	5.714
15.8267	5.879	15.8367	5.979	15.8267	6.059	15.8267	5.953	15.8267	5.714
15.8367	5.879	15.8467	5.979	15.8367	6.059	15.8367	5.934	15.8367	5.706
15.8467	5.862	15.8567	5.977	15.8467	6.065	15.8467	5.936	15.8467	5.725
15.8567	5.875	15.8667	5.974	15.8567	6.065	15.8567	5.936	15.8567	5.725
15.8667	5.875	15.8767	6.006	15.8667	6.051	15.8667	5.944	15.8667	5.71
15.8767	5.869	15.8867	6.006	15.8767	6.073	15.8767	5.944	15.8767	5.733
15.8867	5.876	15.8967	5.981	15.8867	6.073	15.8867	5.933	15.8867	5.733
15.8967	5.876	15.9067	5.981	15.8967	6.055	15.8967	5.957	15.8967	5.726
15.9067	5.88	15.9167	5.978	15.9067	6.067	15.9067	5.957	15.9067	5.726
15.9167	5.88	15.9267	5.997	15.9167	6.067	15.9167	5.934	15.9167	5.716
15.9267	5.866	15.9367	5.997	15.9267	6.075	15.9267	5.954	15.9267	5.72
15.9367	5.873	15.9467	6.002	15.9367	6.075	15.9367	5.954	15.9367	5.72
15.9467	5.873	15.9567	6.002	15.9467	6.064	15.9467	5.934	15.9467	5.72
15.9567	5.87	15.9667	5.983	15.9567	6.067	15.9567	5.945	15.9567	5.72
15.9667	5.895	15.9767	5.999	15.9667	6.07	15.9667	5.945	15.9667	5.719
15.9767	5.895	15.9867	5.999	15.9767	6.072	15.9767	5.95	15.9767	5.714
15.9867	5.88	15.9967	5.988	15.9867	6.072	15.9867	5.95	15.9867	5.744
15.9967	5.884	16.0067	5.99	15.9967	6.067	15.9967	5.941	15.9967	5.744
16.0067	5.884	16.0167	5.99	16.0067	6.07	16.0067	5.963	16.0067	5.729
16.0167	5.889	16.0267	5.994	16.0167	6.098	16.0167	5.963	16.0167	5.729
16.0267	5.889	16.0367	5.994	16.0267	6.098	16.0267	5.941	16.0267	5.72
16.0367	5.879	16.0467	6	16.0367	6.074	16.0367	5.961	16.0367	5.743
16.0467	5.905	16.0567	6	16.0467	6.074	16.0467	5.961	16.0467	5.743
16.0567	5.905	16.0667	5.989	16.0567	6.071	16.0567	5.947	16.0567	5.727
16.0667	5.879	16.0767	5.992	16.0667	6.107	16.0667	5.951	16.0667	5.728
16.0767	5.888	16.0867	6.001	16.0767	6.107	16.0767	5.951	16.0767	5.728
16.0867	5.888	16.0967	6.001	16.0867	6.08	16.0867	5.958	16.0867	5.728
16.0967	5.903	16.1067	6.012	16.0967	6.08	16.0967	5.958	16.0967	5.728
16.1067	5.903	16.1167	6.012	16.1067	6.075	16.1067	5.949	16.1067	5.725
16.1167	5.89	16.1267	5.995	16.1167	6.09	16.1167	5.966	16.1167	5.726
16.1267	5.89	16.1367	6	16.1267	6.09	16.1267	5.966	16.1267	5.726
16.1367	5.892	16.1467	6	16.1367	6.079	16.1367	5.948	16.1367	5.725
16.1467	5.9	16.1567	6	16.1467	6.104	16.1467	5.961	16.1467	5.752
16.1567	5.9	16.1667	6	16.1567	6.104	16.1567	5.961	16.1567	5.752
16.1667	5.892	16.1767	5.996	16.1667	6.084	16.1667	5.958	16.1667	5.736
16.1767	5.892	16.1867	6.025	16.1767	6.096	16.1767	5.958	16.1767	5.736
16.1867	5.918	16.1967	6.025	16.1867	6.096	16.1867	5.953	16.1867	5.731
16.1967	5.918	16.2067	6.018	16.1967	6.08	16.1967	5.961	16.1967	5.737
16.2067	5.912	16.2167	6.018	16.2067	6.091	16.2067	5.961	16.2067	5.737
16.2167	5.912	16.2267	6.008	16.2167	6.091	16.2167	5.95	16.2167	5.732
16.2267	5.897	16.2367	6.008	16.2267	6.1	16.2267	5.975	16.2267	5.743
16.2367	5.902	16.2467	6.008	16.2367	6.1	16.2367	5.975	16.2367	5.743
16.2467	5.902	16.2567	6.005	16.2467	6.099	16.2467	5.954	16.2467	5.733
16.2567	5.902	16.2667	6.013	16.2567	6.099	16.2567	5.969	16.2567	5.744
16.2667	5.905	16.2767	6.013	16.2667	6.097	16.2667	5.969	16.2667	5.744
16.2767	5.905	16.2867	6.013	16.2767	6.093	16.2767	5.974	16.2767	5.743
16.2867	5.901	16.2967	6.013	16.2867	6.097	16.2867	5.974	16.2867	5.747
16.2967	5.922	16.3067	6.012	16.2967	6.097	16.2967	5.962	16.2967	5.747
16.3067	5.922	16.3167	6.015	16.3067	6.101	16.3067	5.971	16.3067	5.749
16.3167	5.909	16.3267	6.015	16.3167	6.101	16.3167	5.971	16.3167	5.749
16.3267	5.909	16.3367	6.01	16.3267	6.093	16.3267	5.967	16.3267	5.743
16.3367	5.897	16.3467	6.038	16.3367	6.104	16.3367	5.969	16.335	5.752
16.345	5.932	16.3567	6.038	16.3467	6.104	16.3467	5.969	16.345	5.752
16.355	5.932	16.3667	6.015	16.3567	6.104	16.3567	5.961	16.355	5.738
16.365	5.915	16.3767	6.015	16.3667	6.11	16.3667	5.969	16.365	5.75
16.375	5.915	16.3867	6.012	16.375	6.11	16.3767	5.969	16.375	5.75
16.385	5.912	16.3967	6.041	16.385	6.104	16.3867	5.97	16.385	5.766
16.395	5.91	16.4067	6.041	16.395	6.125	16.3967	5.97	16.395	5.766
16.405	5.91	16.4167	6.037	16.405	6.125	16.4067	5.962	16.405	5.749
16.415	5.91	16.425	6.037	16.415	6.121	16.4167	5.966	16.415	5.751
16.425	5.911	16.435	6.017	16.425	6.121	16.4267	5.966	16.425	5.753
16.435	5.912	16.445	6.024	16.435	6.106	16.435	5.971	16.435	5.753
16.445	5.912	16.455	6.024	16.445	6.132	16.445	5.973	16.445	5.757
16.455	5.94	16.465	6.023	16.455	6.132	16.455	5.973	16.455	5.757
16.465	5.94	16.475	6.026	16.465	6.113	16.465	5.968	16.465	5.748
16.475	5.923	16.485	6.026	16.475	6.115	16.475	5.997	16.475	5.753
16.485	5.923	16.495	6.03	16.485	6.115	16.485	5.997	16.485	5.753
16.495	5.918	16.505	6.03	16.495	6.122	16.495	5.975	16.495	5.771
16.505	5.925	16.515	6.031	16.505	6.122	16.505	5.975	16.505	5.771
16.515	5.925	16.525	6.031	16.515	6.122	16.515	5.969	16.515	5.76
16.525	5.914	16.535	6.028	16.525	6.122	16.525	5.997	16.525	5.762
16.535	5.927	16.545	6.027	16.535	6.118	16.535	5.997	16.535	5.762
16.545	5.927	16.555	6.049	16.545	6.115	16.545	5.972	16.545	5.758
16.555	5.921	16.565	6.049	16.555	6.128	16.555	5.986	16.555	5.776
16.565	5.933	16.575	6.03	16.565	6.128	16.565	5.986	16.565	5.776
16.575	5.933	16.585	6.03	16.575	6.14	16.575	5.975	16.575	5.758
16.585	5.926	16.595	6.025	16.585	6.14	16.585	6.004	16.585	5.773
16.595	5.935	16.605	6.051	16.595	6.123	16.595	6.004	16.595	5.773
16.605	5.935	16.615	6.051	16.605	6.129	16.605	5.981	16.605	5.782
16.615	5.94	16.625	6.053	16.615	6.131	16.615	5.981	16.615	5.782
16.625	5.94	16.635	6.053	16.625	6.131	16.625	5.973	16.625	5.762
16.635	5.932	16.645	6.032	16.635	6.131	16.635	6.005	16.635	5.765
16.645	5.947	16.655	6.033	16.645	6.128	16.645	6.005	16.645	5.768
16.655	5.947	16.665	6.033	16.655	6.133	16.655	5.982	16.655	5.77
16.665	5.928	16.675	6.037	16.665	6.153	16.665	5.994	16.665	5.77
16.675	5.944	16.685	6.038	16.675	6.153	16.675	5.994	16.675	5.77
16.685	5.944	16.695	6.038	16.685	6.133	16.685	5.982	16.685	5.765
16.695	5.946	16.705	6.043	16.695	6.133	16.695	6.007	16.695	5.789
16.705	5.946	16.715	6.043	16.705	6.127	16.705	6.007	16.705	5.789
16.715	5.942	16.725	6.043	16.715	6.162	16.715	5.982	16.715	5.783
16.725	5.942	16.735	6.043	16.725	6.162	16.725	5.982	16.725	5.783
16.735	5.942	16.745	6.042	16.735	6.138	16.735	5.982	16.735	5.772
16.745	5.943	16.755	6.038	16.745	6.143	16.745	6.009	16.745	5.772
16.755	5.947	16.765	6.065	16.755	6.143	16.755	6.009	16.755	5.773
16.765	5.947	16.775	6.065	16.765	6.14	16.765	5.991	16.765	5.778
16.775	5.942	16.785	6.062	16.775	6.14	16.775	5.997	16.775	5.778
16.785	5.949	16.795	6.062	16.785	6.139	16.785	5.997	16.785	5.772
16.795	5.949	16.805	6.042	16.795	6.16	16.795	5.988	16.795	5.77
16.805	5.966	16.815	6.054	16.805	6.16	16.805	6.019	16.805	5.8
16.815	5.966	16.825	6.054	16.815	6.14	16.815	6.019	16.815	5.8
16.825	5.95	16.835	6.054	16.825	6.161	16.825	5.992	16.825	5.79
16.835	5.955	16.845	6.054	16.835	6.161	16.835	5.992	16.835	5.79
16.845	5.955	16.855	6.041	16.845	6.165	16.845	5.989	16.845	5.776
16.855	5.947	16.865	6.064	16.855	6.165	16.855	6.015	16.855	5.781
16.865	5.973	16.875	6.064	16.865	6.149	16.865	6.015	16.865	5.781
16.875	5.973	16.885	6.05	16.875	6.155	16.875	5.994	16.875	5.78
16.885	5.949	16.895	6.052	16.885	6.156	16.885	6.002	16.885	5.784
16.895	5.954	16.905	6.052	16.895	6.156	16.895	6.002	16.895	5.784
16.905	5.954	16.915	6.058	16.905	6.156	16.905	5.995	16.905	5.78
16.915	5.974	16.925	6.058	16.915	6.156	16.915	6.021	16.915	5.803
16.925	5.974	16.935	6.059	16.925	6.153	16.925	6.021	16.925	5.803
16.935	5.953	16.945	6.059	16.935	6.157	16.935	5.998	16.935	5.792
16.945	5.964	16.955	6.057	16.945	6.157	16.945	5.998	16.945	5.792
16.955	5.964	16.965	6.055	16.955	6.159	16.955	5.991	16.955	5.781
16.965	5.967	16.975	6.076	16.965	6.159	16.965	6.014	16.965	5.787
16.975	5.967	16.985	6.076	16.975	6.146	16.975	6.014	16.975	5.787
16.985	5.966	16.995	6.075	16.985	6.162	16.985	6	16.985	5.792
16.995	5.96	17.005	6.075	16.995	6.162	16.995	6.008	16.995	5.792
17.005	5.972	17.015	6.057	17.005	6.164	17.005	6.008	17.005	5.786
17.015	5.972	17.025	6.064	17.015	6.17	17.015	5.998	17.015	5.781
17.025	5.981	17.035	6.064	17.025	6.17	17.025	6.025	17.025	5.812
17.035	5.981	17.045	6.068	17.035	6.162	17.035	6.025	17.035	5.812
17.045	5.966	17.055	6.068	17.045	6.189	17.045	5.999	17.045	5.796
17.055	5.966	17.065	6.052	17.055	6.189	17.055	5.999	17.055	5.796
17.065	5.969	17.075	6.087	17.065	6.162	17.065	5.997	17.065	5.789
17.075	5.975	17.085	6.087	17.075	6.163	17.075	6.018	17.075	5.79
17.085	5.976	17.095	6.065	17.085	6.163	17.085	6.018	17.085	5.794
17.095	5.976	17.105	6.068	17.095	6.192	17.095	6.006	17.095	5.795
17.105	5.968	17.115	6.068	17.105	6.192	17.105	6.014	17.105	5.795
17.115	5.991	17.125	6.07	17.115	6.172	17.115	6.014	17.115	5.795
17.125	5.991	17.135	6.07	17.125	6.176	17.125	6.004	17.125	5.793
17.135	5.993	17.145	6.072	17.135	6.176	17.135	6.031	17.135	5.813
17.145	5.993	17.155	6.072	17.145	6.184	17.145	6.031	17.145	5.813
17.155	5.977	17.165	6.066	17.155	6.184	17.155	6.008	17.155	5.804
17.165	5.98	17.175	6.069	17.165	6.167	17.165	6.008	17.165	5.804
17.175	5.98	17.185	6.084	17.175	6.197	17.175	6.002	17.175	5.791
17.185	5.983	17.195	6.084	17.185	6.197	17.185	6.019	17.185	5.81
17.195	5.983	17.205	6.088	17.195	6.172	17.195	6.019	17.195	5.81
17.205	5.982	17.215	6.088	17.205	6.188	17.205	6.012	17.205	5.803
17.215	5.978	17.225	6.07	17.215	6.188	17.215	6.016	17.215	5.803
17.225	5.999	17.235	6.077	17.225	6.204	17.225	6.016	17.225	5.799
17.235	5.999	17.245	6.077	17.235	6.204	17.235	6.007	17.235	5.797
17.245	5.999	17.255	6.076	17.245	6.181	17.245	6.035	17.245	5.814
17.255	5.999	17.265	6.076	17.255	6.19	17.255	6.035	17.255	5.814
17.265	5.978	17.275	6.068	17.265	6.19	17.265	6.015	17.265	5.805
17.275	5.989	17.285	6.098	17.275	6.19	17.275	6.015	17.275	5.805
17.285	5.989	17.295	6.098	17.285	6.19	17.285	6.004	17.285	5.801
17.295	5.992	17.305	6.078	17.295	6.187	17.295	6.013	17.295	5.819
17.305	5.993	17.315	6.08	17.305	6.184	17.305	6.013	17.305	5.819
17.315	5.993	17.325	6.08	17.315	6.19	17.315	6.016	17.315	5.805
17.325	5.987	17.335	6.084	17.325	6.19	17.325	6.025	17.325	5.817
17.335	6.015	17.345	6.084	17.335	6.192	17.335	6.025	17.335	5.817
17.345	6.015	17.355	6.082	17.345	6.192	17.345	6.011	17.345	5.814
17.355	6.003	17.365	6.082	17.355	6.183	17.355	6.043	17.355	5.814
17.365	6.003	17.375	6.082	17.365	6.19	17.365	6.043	17.365	5.806
17.375	5.993	17.385	6.079	17.375	6.192	17.375	6.016	17.375	5.82
17.385	5.996	17.395	6.101	17.385	6.198	17.385	6.016	17.385	5.82
17.395	5.996	17.405	6.101	17.395	6.199	17.395	6.012	17.395	5.809
17.405	6	17.415	6.101	17.405	6.199	17.405	6.02	17.405	5.817
17.415	6.001	17.425	6.101	17.415	6.195	17.415	6.02	17.415	5.817
17.425	6.001	17.435	6.083	17.425	6.224	17.425	6.02	17.425	5.811
17.435	5.998	17.445	6.094	17.435	6.224	17.435	6.028	17.435	5.815
17.445	6.022	17.455	6.094	17.445	6.199	17.445	6.028	17.445	5.815
17.455	6.022	17.465	6.094	17.455	6.199	17.455	6.021	17.455	5.818
17.465	6.014	17.475	6.094	17.465	6.198	17.465	6.046	17.465	5.818
17.475	6.014	17.485	6.082	17.475	6.228	17.475	6.046	17.475	5.81
17.485	6.001	17.495	6.113	17.485	6.228	17.485	6.023	17.485	5.83
17.495	6.005	17.505	6.113	17.495	6.201	17.495	6.023	17.495	5.83
17.505	6.005	17.515	6.094	17.505	6.208	17.505	6.017	17.505	5.811
17.515	6.011	17.525	6.094	17.515	6.208	17.515	6.024	17.515	5.838
17.525	6.011	17.535	6.093	17.525	6.217	17.525	6.024	17.525	5.838
17.535	6	17.545	6.1	17.535	6.217	17.535	6.028	17.535	5.832
17.545	6.003	17.555	6.1	17.545	6.205	17.545	6.028	17.545	5.832
17.555	6.028	17.565	6.1	17.555	6.233	17.555	6.025	17.555	5.814
17.565	6.028	17.575	6.1	17.565	6.233	17.565	6.024	17.565	5.823
17.575	6.024	17.585	6.098	17.575	6.201	17.575	6.052	17.575	5.823
17.585	6.024	17.595	6.096	17.585	6.222	17.585	6.052	17.585	5.828
17.595	6.008	17.605	6.119	17.595	6.222	17.595	6.029	17.595	5.828
17.605	6.014	17.615	6.119	17.605	6.232	17.605	6.029	17.605	5.824
17.615	6.014	17.625	6.116	17.615	6.232	17.615	6.022	17.615	5.819
17.625	6.013	17.635	6.116	17.625	6.215	17.625	6.032	17.625	5.842
17.635	6.019	17.645	6.097	17.635	6.222	17.635	6.032	17.635	5.842
17.645	6.019	17.655	6.104	17.645	6.223	17.645	6.03	17.645	5.839
17.655	6.009	17.665	6.104	17.655	6.225	17.655	6.032	17.655	5.839
17.665	6.039	17.675	6.11	17.665	6.225	17.665	6.032	17.665	5.822
17.675	6.039	17.685	6.11	17.675	6.218	17.675	6.026	17.675	5.824
17.685	6.031	17.695	6.093	17.685	6.217	17.685	6.058	17.685	5.824
17.695	6.031	17.705	6.107	17.695	6.221	17.695	6.058	17.695	5.828
17.705	6.016	17.715	6.107	17.705	6.221	17.705	6.036	17.705	5.828
17.715	6.021	17.725	6.105	17.715	6.226	17.715	6.036	17.715	5.828
17.725	6.021	17.735	6.109	17.725	6.226	17.725	6.026	17.725	5.828
17.735	6.029	17.745	6.109	17.735	6.216	17.735	6.036	17.735	5.828
17.745	6.029	17.755	6.11	17.745	6.23	17.745	6.036	17.745	5.827
17.755	6.026	17.765	6.11	17.755	6.23	17.755	6.036	17.755	5.831
17.765	6.021	17.775	6.112	17.765	6.23	17.765	6.04	17.765	5.831
17.775	6.048	17.785	6.112	17.775	6.231	17.775	6.04	17.775	5.828
17.785	6.048	17.795	6.106	17.785	6.231	17.785	6.034	17.785	5.847
17.795	6.038	17.805	6.108	17.795	6.228	17.795	6.065	17.795	5.847
17.805	6.038	17.815	6.134	17.805	6.257	17.805	6.065	17.805	5.835
17.815	6.026	17.825	6.134	17.815	6.257	17.815	6.039	17.815	5.841
17.825	6.028	17.835	6.13	17.825	6.228	17.825	6.039	17.825	5.841
17.835	6.028	17.845	6.13	17.835	6.228	17.835	6.036	17.835	5.841
17.845	6.038	17.855	6.111	17.845	6.227	17.845	6.062	17.845	5.841
17.855	6.038	17.865	6.121	17.855	6.259	17.855	6.062	17.855	5.833
17.865	6.03	17.875	6.121	17.865	6.259	17.865	6.041	17.865	5.858
17.875	6.028	17.885	6.12	17.875	6.237	17.875	6.046	17.875	5.858
17.885	6.056	17.895	6.12	17.885	6.242	17.885	6.046	17.885	5.83
17.895	6.056	17.905	6.108	17.895	6.242	17.895	6.049	17.895	5.843
17.905	6.052	17.915	6.119	17.905	6.247	17.905	6.049	17.905	5.843
17.915	6.052	17.925	6.119	17.915	6.247	17.915	6.048	17.915	5.838
17.925	6.033	17.935	6.118	17.925	6.236	17.925	6.06	17.925	5.842
17.935	6.038	17.945	6.122	17.935	6.263	17.935	6.06	17.935	5.842
17.945	6.038	17.955	6.122	17.945	6.263	17.945	6.041	17.945	5.843
17.955	6.036	17.965	6.126	17.955	6.236	17.955	6.069	17.955	5.843
17.965	6.041	17.975	6.126	17.965	6.256	17.965	6.069	17.965	5.846
17.975	6.041	17.985	6.123	17.975	6.256	17.975	6.044	17.975	5.846
17.985	6.041	17.995	6.123	17.985	6.245	17.985	6.05	17.985	5.841
17.995	6.041	18.005	6.123	17.995	6.245	17.995	6.05	17.995	5.841
18.005	6.038	18.015	6.119	18.005	6.243	18.005	6.053	18.005	5.841
18.015	6.043	18.025	6.146	18.015	6.257	18.015	6.053	18.015	5.841
18.025	6.043	18.035	6.146	18.025	6.257	18.025	6.051	18.025	5.849
18.035	6.041	18.045	6.126	18.035	6.257	18.035	6.063	18.035	5.849
18.045	6.061	18.055	6.126	18.045	6.257	18.045	6.063	18.045	5.842
18.055	6.061	18.065	6.118	18.055	6.254	18.055	6.043	18.055	5.861
18.065	6.049	18.075	6.152	18.065	6.252	18.065	6.073	18.065	5.861
18.075	6.055	18.085	6.152	18.075	6.258	18.075	6.073	18.075	5.846
18.085	6.055	18.095	6.145	18.085	6.258	18.085	6.05	18.085	5.86
18.095	6.058	18.105	6.145	18.095	6.268	18.095	6.055	18.095	5.86
18.105	6.058	18.115	6.127	18.105	6.268	18.105	6.055	18.105	5.858
18.115	6.048	18.125	6.13	18.115	6.256	18.115	6.056	18.115	5.858
18.125	6.063	18.135	6.13	18.125	6.266	18.125	6.056	18.125	5.85
18.135	6.063	18.145	6.132	18.135	6.266	18.135	6.054	18.135	5.868
18.145	6.05	18.155	6.135	18.145	6.264	18.145	6.064	18.145	5.868
18.155	6.056	18.165	6.135	18.155	6.264	18.155	6.064	18.155	5.848
18.165	6.056	18.175	6.14	18.165	6.262	18.165	6.047	18.165	5.862
18.175	6.054	18.185	6.14	18.175	6.258	18.175	6.072	18.175	5.862
18.185	6.056	18.195	6.129	18.185	6.285	18.185	6.072	18.185	5.856
18.195	6.056	18.205	6.139	18.195	6.285	18.195	6.052	18.195	5.856
18.205	6.061	18.215	6.139	18.205	6.268	18.205	6.062	18.205	5.855
18.215	6.061	18.225	6.131	18.215	6.268	18.215	6.062	18.215	5.856
18.225	6.057	18.235	6.137	18.225	6.257	18.225	6.062	18.225	5.866
18.235	6.062	18.245	6.137	18.235	6.269	18.235	6.067	18.235	5.866
18.245	6.062	18.255	6.138	18.245	6.269	18.245	6.067	18.245	5.862
18.255	6.057	18.265	6.138	18.255	6.269	18.255	6.065	18.255	5.862
18.265	6.061	18.275	6.131	18.265	6.272	18.265	6.065	18.265	5.856
18.275	6.061	18.285	6.158	18.275	6.272	18.275	6.052	18.275	5.872
18.285	6.064	18.295	6.158	18.285	6.267	18.285	6.081	18.285	5.872
18.295	6.064	18.305	6.141	18.295	6.29	18.295	6.081	18.295	5.879
18.305	6.06	18.315	6.141	18.305	6.29	18.305	6.056	18.305	5.879
18.315	6.082	18.325	6.14	18.315	6.274	18.315	6.064	18.315	5.863
18.325	6.082	18.335	6.147	18.325	6.274	18.325	6.064	18.325	5.881
18.335	6.071	18.345	6.147	18.335	6.269	18.335	6.065	18.335	5.881
18.345	6.071	18.355	6.145	18.345	6.301	18.345	6.072	18.3433	5.862
18.355	6.07	18.365	6.145	18.355	6.301	18.355	6.072	18.3533	5.872
18.3633	6.074	18.375	6.144	18.365	6.276	18.365	6.068	18.3633	5.872
18.3733	6.074	18.385	6.138	18.375	6.282	18.375	6.068	18.3733	5.871
18.3833	6.067	18.395	6.169	18.385	6.282	18.385	6.053	18.3833	5.871
18.3933	6.076	18.405	6.169	18.395	6.293	18.395	6.086	18.3933	5.862
18.4033	6.076	18.415	6.166	18.4033	6.293	18.405	6.086	18.4033	5.884
18.4133	6.07	18.425	6.166	18.4133	6.278	18.415	6.061	18.4133	5.884
18.4233	6.09	18.435	6.141	18.4233	6.295	18.425	6.066	18.4233	5.863
18.4333	6.09	18.4433	6.154	18.4333	6.295	18.435	6.066	18.4333	5.875
18.4433	6.095	18.4533	6.154	18.4433	6.276	18.445	6.064	18.4433	5.875
18.4533	6.095	18.4633	6.156	18.4533	6.293	18.4533	6.08	18.4533	5.867
18.4633	6.073	18.4733	6.156	18.4633	6.293	18.4633	6.08	18.4633	5.87
18.4733	6.083	18.4833	6.143	18.4733	6.304	18.4733	6.065	18.4733	5.87
18.4833	6.083	18.4933	6.152	18.4833	6.304	18.4833	6.065	18.4833	5.874
18.4933	6.082	18.5033	6.152	18.4933	6.287	18.4933	6.06	18.4933	5.874
18.5033	6.088	18.5133	6.154	18.5033	6.296	18.5033	6.09	18.5033	5.875
18.5133	6.088	18.5233	6.155	18.5133	6.296	18.5133	6.09	18.5133	5.875
18.5233	6.084	18.5333	6.155	18.5233	6.293	18.5233	6.066	18.5233	5.872
18.5333	6.084	18.5433	6.159	18.5333	6.292	18.5333	6.076	18.5333	5.874
18.5433	6.081	18.5533	6.159	18.5433	6.289	18.5433	6.076	18.5433	5.874
18.5533	6.087	18.5633	6.154	18.5533	6.286	18.5533	6.067	18.5533	5.872
18.5633	6.087	18.5733	6.16	18.5633	6.299	18.5633	6.087	18.5633	5.895
18.5733	6.082	18.5833	6.16	18.5733	6.299	18.5733	6.087	18.5733	5.895
18.5833	6.098	18.5933	6.15	18.5833	6.301	18.5833	6.067	18.5833	5.87
18.5933	6.098	18.6033	6.168	18.5933	6.301	18.5933	6.067	18.5933	5.878
18.6033	6.095	18.6133	6.168	18.6033	6.282	18.6033	6.064	18.6033	5.878
18.6133	6.095	18.6233	6.161	18.6133	6.3	18.6133	6.091	18.6133	5.894
18.6233	6.081	18.6333	6.161	18.6233	6.3	18.6233	6.091	18.6233	5.894
18.6333	6.11	18.6433	6.151	18.6333	6.303	18.6333	6.07	18.6333	5.879
18.6433	6.11	18.6533	6.18	18.6433	6.303	18.6433	6.078	18.6433	5.88
18.6533	6.089	18.6633	6.18	18.6533	6.299	18.6533	6.078	18.6533	5.88
18.6633	6.097	18.6733	6.159	18.6633	6.298	18.6633	6.071	18.6633	5.883
18.6733	6.097	18.6833	6.16	18.6733	6.329	18.6733	6.091	18.6733	5.885
18.6833	6.102	18.6933	6.16	18.6833	6.329	18.6833	6.091	18.6833	5.885
18.6933	6.102	18.7033	6.167	18.6933	6.304	18.6933	6.071	18.6933	5.885
18.7033	6.102	18.7133	6.167	18.7033	6.304	18.7033	6.071	18.7033	5.885
18.7133	6.102	18.7233	6.168	18.7133	6.298	18.7133	6.071	18.7133	5.877
18.7233	6.096	18.7333	6.168	18.7233	6.322	18.7233	6.099	18.7233	5.903
18.7333	6.095	18.7433	6.163	18.7333	6.322	18.7333	6.099	18.7333	5.903
18.7433	6.11	18.7533	6.158	18.7433	6.308	18.7433	6.073	18.7433	5.881
18.7533	6.11	18.7633	6.187	18.7533	6.317	18.7533	6.082	18.7533	5.887
18.7633	6.114	18.7733	6.187	18.7633	6.317	18.7633	6.082	18.7633	5.887
18.7733	6.114	18.7833	6.186	18.7733	6.309	18.7733	6.073	18.7733	5.9
18.7833	6.095	18.7933	6.186	18.7833	6.329	18.7833	6.098	18.7833	5.9
18.7933	6.105	18.8033	6.165	18.7933	6.329	18.7933	6.098	18.7933	5.887
18.8033	6.105	18.8133	6.175	18.8033	6.317	18.8033	6.079	18.8033	5.89
18.8133	6.12	18.8233	6.175	18.8133	6.317	18.8133	6.079	18.8133	5.89
18.8233	6.12	18.8333	6.176	18.8233	6.308	18.8233	6.069	18.8233	5.89
18.8333	6.097	18.8433	6.176	18.8333	6.338	18.8333	6.103	18.8333	5.894
18.8433	6.11	18.8533	6.163	18.8433	6.338	18.8433	6.103	18.8433	5.894
18.8533	6.11	18.8633	6.173	18.8533	6.311	18.8533	6.08	18.8533	5.893
18.8633	6.109	18.8733	6.173	18.8633	6.322	18.8633	6.087	18.8633	5.893
18.8733	6.11	18.8833	6.169	18.8733	6.322	18.8733	6.087	18.8733	5.885
18.8833	6.11	18.8933	6.176	18.8833	6.331	18.8833	6.075	18.8833	5.899
18.8933	6.112	18.9033	6.176	18.8933	6.331	18.8933	6.104	18.8933	5.899
18.9033	6.112	18.9133	6.183	18.9033	6.317	18.9033	6.104	18.9033	5.888
18.9133	6.117	18.9233	6.183	18.9133	6.34	18.9133	6.078	18.9133	5.894
18.9233	6.117	18.9333	6.179	18.9233	6.34	18.9233	6.078	18.9233	5.894
18.9333	6.108	18.9433	6.179	18.9333	6.313	18.9333	6.073	18.9333	5.911
18.9433	6.112	18.9533	6.178	18.9433	6.337	18.9433	6.091	18.9433	5.911
18.9533	6.112	18.9633	6.17	18.9533	6.337	18.9533	6.091	18.9533	5.892
18.9633	6.113	18.9733	6.2	18.9633	6.344	18.9633	6.081	18.9633	5.898
18.9733	6.126	18.9833	6.2	18.9733	6.344	18.9733	6.09	18.9733	5.898
18.9833	6.126	18.9933	6.181	18.9833	6.325	18.9833	6.09	18.9833	5.898
18.9933	6.113	19.0033	6.181	18.9933	6.333	18.9933	6.079	18.9933	5.898
19.0033	6.124	19.0133	6.173	19.0033	6.333	19.0033	6.108	19.0033	5.897
19.0133	6.124	19.0233	6.205	19.0133	6.337	19.0133	6.108	19.0133	5.9
19.0233	6.12	19.0333	6.205	19.0233	6.337	19.0233	6.082	19.0233	5.907
19.0333	6.12	19.0433	6.182	19.0333	6.327	19.0333	6.082	19.0333	5.907
19.0433	6.112	19.0533	6.182	19.0433	6.325	19.0433	6.076	19.0433	5.902
19.0533	6.142	19.0633	6.179	19.0533	6.335	19.0533	6.084	19.0533	5.9
19.0633	6.142	19.0733	6.186	19.0633	6.335	19.0633	6.084	19.0633	5.899
19.0733	6.123	19.0833	6.186	19.0733	6.351	19.0733	6.082	19.0733	5.917
19.0833	6.123	19.0933	6.186	19.0833	6.351	19.0833	6.093	19.0833	5.917
19.0933	6.123	19.1033	6.195	19.0933	6.332	19.0933	6.093	19.0933	5.909
19.1033	6.127	19.1133	6.195	19.1033	6.339	19.1033	6.084	19.1033	5.909
19.1133	6.127	19.1233	6.192	19.1133	6.341	19.1133	6.109	19.1133	5.901
19.1233	6.121	19.1333	6.192	19.1233	6.341	19.1233	6.109	19.1233	5.913
19.1333	6.13	19.1433	6.186	19.1333	6.338	19.1333	6.086	19.1333	5.913
19.1433	6.13	19.1533	6.19	19.1433	6.338	19.1433	6.086	19.1433	5.923
19.1533	6.131	19.1633	6.19	19.1533	6.335	19.1533	6.076	19.1533	5.923
19.1633	6.131	19.1733	6.185	19.1633	6.359	19.1633	6.088	19.1633	5.905
19.1733	6.135	19.1833	6.213	19.1733	6.359	19.1733	6.088	19.1733	5.925
19.1833	6.135	19.1933	6.213	19.1833	6.346	19.1833	6.091	19.1833	5.925
19.1933	6.128	19.2033	6.21	19.1933	6.346	19.1933	6.091	19.1933	5.907
19.2033	6.13	19.2133	6.21	19.2033	6.332	19.2033	6.087	19.2033	5.913
19.2133	6.13	19.2233	6.186	19.2133	6.346	19.2133	6.082	19.2133	5.913
19.2233	6.13	19.2333	6.198	19.2233	6.346	19.2233	6.115	19.2233	5.918
19.2333	6.146	19.2433	6.198	19.2333	6.348	19.2333	6.115	19.2333	5.918
19.2433	6.146	19.2533	6.199	19.2433	6.355	19.2433	6.087	19.2433	5.913
19.2533	6.129	19.2633	6.199	19.2533	6.355	19.2533	6.087	19.2533	5.913
19.2633	6.141	19.2733	6.189	19.2633	6.347	19.2633	6.084	19.2633	5.911
19.2733	6.141	19.2833	6.216	19.2733	6.373	19.2733	6.114	19.2733	5.905
19.2833	6.142	19.2933	6.216	19.2833	6.373	19.2833	6.114	19.2833	5.919
19.2933	6.142	19.3033	6.192	19.2933	6.348	19.2933	6.09	19.2933	5.919
19.3033	6.128	19.3133	6.195	19.3033	6.348	19.3033	6.099	19.3033	5.924
19.3133	6.166	19.3233	6.195	19.3133	6.348	19.3133	6.099	19.3133	5.924
19.3233	6.166	19.3333	6.2	19.3233	6.376	19.3233	6.096	19.3233	5.913
19.3333	6.149	19.3433	6.201	19.3333	6.376	19.3333	6.109	19.3333	5.936
19.3433	6.149	19.3533	6.201	19.3433	6.357	19.3433	6.109	19.3433	5.936
19.3533	6.14	19.3633	6.204	19.3533	6.361	19.3533	6.092	19.3533	5.92
19.3633	6.145	19.3733	6.204	19.3633	6.361	19.3633	6.092	19.3633	5.92
19.3733	6.145	19.3833	6.204	19.3733	6.367	19.3733	6.086	19.3733	5.91
19.3833	6.144	19.3933	6.204	19.3833	6.367	19.3833	6.116	19.3833	5.943
19.3933	6.147	19.4033	6.196	19.3933	6.367	19.3933	6.116	19.3933	5.943
19.4033	6.147	19.4133	6.206	19.4033	6.38	19.4033	6.093	19.4033	5.933
19.4133	6.154	19.4233	6.206	19.4133	6.38	19.4133	6.1	19.4133	5.933
19.4233	6.154	19.4333	6.197	19.4233	6.355	19.4233	6.1	19.4233	5.916
19.4333	6.158	19.4433	6.226	19.4333	6.382	19.4333	6.094	19.4333	5.919
19.4433	6.158	19.4533	6.226	19.4433	6.382	19.4433	6.109	19.4433	5.919
19.4533	6.148	19.4633	6.204	19.4533	6.366	19.4533	6.109	19.4533	5.919
19.4633	6.148	19.4733	6.204	19.4633	6.366	19.4633	6.094	19.4633	5.923
19.4733	6.152	19.4833	6.197	19.4733	6.364	19.4733	6.094	19.4733	5.923
19.4833	6.152	19.4933	6.228	19.4833	6.374	19.4833	6.09	19.4833	5.928
19.4933	6.162	19.5033	6.228	19.4933	6.374	19.4933	6.12	19.4933	5.928
19.5033	6.162	19.5133	6.221	19.5033	6.362	19.5033	6.12	19.5033	5.925
19.5133	6.149	19.5233	6.221	19.5133	6.386	19.5133	6.096	19.5133	5.925
19.5233	6.155	19.5333	6.206	19.5233	6.386	19.5233	6.106	19.5233	5.92
19.5333	6.155	19.5433	6.209	19.5333	6.363	19.5333	6.106	19.5333	5.92
19.5433	6.162	19.5533	6.209	19.5433	6.38	19.5433	6.093	19.5433	5.92
19.5533	6.162	19.5633	6.209	19.5533	6.38	19.5533	6.12	19.5533	5.921
19.5633	6.146	19.5733	6.214	19.5633	6.366	19.5633	6.12	19.5633	5.934
19.5733	6.181	19.5833	6.214	19.5733	6.374	19.5733	6.098	19.5733	5.934
19.5833	6.181	19.5933	6.215	19.5833	6.374	19.5833	6.098	19.5833	5.919
19.5933	6.154	19.6033	6.215	19.5933	6.378	19.5933	6.093	19.5933	5.927
19.6033	6.161	19.6133	6.204	19.6033	6.379	19.6033	6.126	19.6033	5.927
19.6133	6.161	19.6233	6.216	19.6133	6.382	19.6133	6.126	19.6133	5.937
19.6233	6.158	19.6333	6.216	19.6233	6.382	19.6233	6.102	19.6233	5.937
19.6333	6.158	19.6433	6.206	19.6333	6.381	19.6333	6.11	19.6333	5.925
19.6433	6.164	19.6533	6.214	19.6433	6.376	19.6433	6.11	19.6433	5.928
19.6533	6.164	19.6633	6.214	19.6533	6.407	19.6533	6.097	19.6533	5.928
19.6633	6.164	19.6733	6.22	19.6633	6.407	19.6633	6.128	19.6633	5.93
19.6733	6.172	19.6833	6.22	19.6733	6.379	19.6733	6.128	19.6733	5.93
19.6833	6.172	19.6933	6.201	19.6833	6.379	19.6833	6.102	19.6833	5.928
19.6933	6.169	19.7033	6.215	19.6933	6.373	19.6933	6.102	19.6933	5.932
19.7033	6.17	19.7133	6.215	19.7033	6.385	19.7033	6.1	19.7033	5.932
19.7133	6.17	19.7233	6.212	19.7133	6.385	19.7133	6.124	19.7133	5.932
19.7233	6.161	19.7333	6.218	19.7233	6.39	19.7233	6.124	19.7233	5.932
19.7333	6.187	19.7433	6.218	19.7333	6.39	19.7333	6.105	19.7333	5.931
19.7433	6.187	19.7533	6.221	19.7433	6.39	19.7433	6.11	19.7433	5.929
19.7533	6.181	19.7633	6.221	19.7533	6.387	19.7533	6.11	19.7533	5.929
19.7633	6.181	19.7733	6.217	19.7633	6.408	19.7633	6.104	19.7633	5.931
19.7733	6.169	19.7833	6.217	19.7733	6.408	19.7733	6.13	19.7733	5.938
19.7833	6.194	19.7933	6.215	19.7833	6.39	19.7833	6.13	19.7833	5.938
19.7933	6.194	19.8033	6.215	19.7933	6.39	19.7933	6.105	19.7933	5.932
19.8033	6.178	19.8133	6.222	19.8033	6.383	19.8033	6.105	19.8033	5.941
19.8133	6.178	19.8233	6.222	19.8133	6.418	19.8133	6.102	19.8133	5.941
19.8233	6.167	19.8333	6.224	19.8233	6.418	19.8233	6.128	19.8233	5.95
19.8333	6.194	19.8433	6.224	19.8333	6.393	19.8333	6.128	19.8333	5.95
19.8433	6.194	19.8533	6.212	19.8433	6.399	19.8433	6.102	19.8433	5.934
19.8533	6.19	19.8633	6.246	19.8533	6.399	19.8533	6.115	19.8533	5.94
19.8633	6.19	19.8733	6.246	19.8633	6.392	19.8633	6.115	19.8633	5.94
19.8733	6.178	19.8833	6.217	19.8733	6.412	19.8733	6.104	19.8733	5.935
19.8833	6.198	19.8933	6.223	19.8833	6.412	19.8833	6.131	19.8833	5.943
19.8933	6.198	19.9033	6.223	19.8933	6.408	19.8933	6.131	19.8933	5.943
19.9033	6.18	19.9133	6.227	19.9033	6.408	19.9033	6.107	19.9033	5.946
19.9133	6.181	19.9233	6.227	19.9133	6.395	19.9133	6.107	19.9133	5.946
19.9233	6.181	19.9333	6.228	19.9233	6.422	19.9233	6.099	19.9233	5.946
19.9333	6.186	19.9433	6.228	19.9333	6.422	19.9333	6.124	19.9333	5.946
19.9433	6.186	19.9533	6.226	19.9433	6.4	19.9433	6.124	19.9433	5.939
19.9533	6.179	19.9633	6.224	19.9533	6.41	19.9533	6.111	19.9533	5.939
[truncated: 1,005 more rows]
