# Supplementary material for: Novel hydrophobic butyl rubber damping composites modified with bio-based PF/DBA via the construction of a three-dimensional network
Source: Sci Rep. 2024 Feb 29;14:5007. doi: 10.1038/s41598-024-55823-x (PMC10904857; doi:10.1038/s41598-024-55823-x)
Supplement: Supplementary file 1 — Supplementary Information. [file 41598_2024_55823_MOESM1_ESM.zip › raw date/raw date of figure9(a).xlsx]

## Sheet: Sheet1
IIR		IIR/M		IIR/M/LPF-10		IIR/H2DBA/M/LPF-10		IIR/H4DBA/M/LPF-10		IIR/H6DBA/M/LPF-10		IIR/H8DBA/M/LPF-10		IIR/H10DBA/M/LPF-10
Temperature/℃	E"/Mpa	Temperature/℃	E"/Mpa	Temperature/℃	E"/Mpa	Temperature/℃	E"/Mpa	Temperature/℃	E"/Mpa	Temperature/℃	E"/Mpa	Temperature/℃	E"/Mpa	Temperature/℃	E"/Mpa
-48.9903	203.739	-45.3473	76.6779	-40.7643	47.9525	-51.904	45.1176	-40.154	59.8185	-47.175	106.616	-57.1207	107.238	-45.2277	38.4505
-48.9427	208.18	-43.8183	76.4672	-37.664	48.7826	-49.033	49.0895	-40.4613	63.2957	-47.355	111.706	-55.5557	113.796	-41.9343	40.4207
-48.8253	212.219	-40.839	76.2056	-36.6347	49.5331	-46.0533	51.3111	-40.781	66.8581	-47.0513	116.496	-52.9243	118.563	-41.028	42.8134
-48.684	215.855	-37.8587	75.8931	-36.5043	50.2042	-44.8753	53.6619	-41.0843	70.5038	-47.069	120.844	-52.533	125.16	-40.9957	45.3616
-48.521	219.089	-36.5897	75.5298	-36.444	50.7958	-44.7847	56.8296	-41.4263	75.711	-46.701	125.669	-52.7517	132.396	-41.1617	47.9173
-48.35	221.92	-36.4383	75.1155	-36.255	51.308	-44.7773	60.602	-41.724	79.9663	-46.3313	129.201	-53.0743	140.685	-41.3667	50.693
-48.1723	224.349	-36.2033	74.6503	-36.0027	51.7407	-44.6397	64.2338	-41.959	84.1031	-46.2463	132.9	-53.377	149.458	-41.5773	53.607
-47.9913	226.376	-35.8427	74.1342	-35.732	52.0939	-44.442	68.0004	-42.1777	88.1709	-46.2503	136.188	-53.5573	157.605	-41.7693	56.6332
-47.7973	228	-35.5063	73.5673	-35.4493	52.3676	-44.2343	71.5502	-42.3687	92.224	-45.7383	139.001	-53.5653	166.187	-41.9467	59.7244
-47.5893	229.222	-35.1507	72.9494	-35.1617	52.5619	-44.008	75.2155	-42.4907	96.052	-45.4733	141.63	-53.4383	174.056	-42.1167	62.8353
-47.3747	230.041	-34.7907	72.2806	-34.8483	52.6767	-43.7663	78.8184	-42.502	99.8734	-45.0793	143.708	-53.2587	181.891	-42.275	66.3521
-47.1517	230.458	-34.4273	71.561	-34.528	52.712	-43.514	82.0584	-42.4033	102.817	-44.913	145.826	-53.0617	188.754	-42.405	69.7022
-46.9283	230.472	-34.0763	70.7904	-34.196	52.6679	-43.2453	85.2194	-42.2487	105.661	-44.3347	147.124	-52.862	194.911	-42.5043	72.9768
-46.6893	230.084	-33.7097	69.9689	-33.849	52.5443	-42.982	88.1623	-42.0617	107.879	-44.1477	149.024	-52.6387	201.36	-42.521	76.3197
-46.4537	229.294	-33.327	69.0965	-33.515	52.3412	-42.6857	90.9753	-41.8603	109.797	-43.577	149.845	-52.4003	206.808	-42.431	79.3428
-46.2157	228.101	-32.9507	68.1733	-33.1557	52.0587	-42.3827	93.5162	-41.6273	111.382	-43.4393	150.621	-52.1433	212.192	-42.264	82.1723
-45.9717	225.66	-32.573	67.1991	-32.7883	51.7071	-42.0673	95.6964	-41.3763	112.733	-42.9903	151.28	-51.8737	216.869	-42.055	84.814
-45.7267	222.857	-32.182	66.174	-32.4227	51.2209	-41.7403	97.7803	-41.1073	113.67	-42.6753	151.917	-51.5987	220.693	-41.8227	87.2034
-45.4803	219.72	-31.8027	65.0981	-32.0453	50.6255	-41.4243	99.7537	-40.82	114.259	-42.3233	151.976	-51.3067	224.452	-41.5673	89.378
-45.2193	216.306	-31.412	63.9712	-31.6807	49.9332	-41.08	100.902	-40.5277	114.513	-41.89	151.721	-51.0003	227.051	-41.301	91.368
-44.9597	212.615	-31.0253	62.7935	-31.2897	49.162	-40.735	102.173	-40.206	114.551	-41.517	151.151	-50.6843	229.989	-41.0283	93.0537
-44.6897	208.771	-30.6263	61.22	-30.902	48.3262	-40.3893	103.014	-39.872	114.256	-41.133	150.859	-50.3613	231.867	-40.7377	94.5105
-44.4137	204.741	-30.229	59.5925	-30.5103	47.4287	-40.016	103.655	-39.524	114.179	-40.7547	150.064	-50.039	233.45	-40.436	95.8097
-44.126	200.575	-29.8227	57.9603	-30.108	46.4799	-39.6413	104.107	-39.1713	113.304	-40.2363	148.8	-49.7017	234.774	-40.1157	96.7468
-43.8173	196.285	-29.4	56.3108	-29.7257	45.4926	-39.2613	104.212	-38.817	112.415	-39.907	147.628	-49.3523	235.128	-39.7907	97.6264
-43.515	191.951	-28.9823	54.652	-29.313	44.4783	-38.8853	104.228	-38.4457	111.489	-39.417	146.191	-48.9917	235.263	-39.466	98.2786
-43.2007	187.575	-28.5563	52.9926	-28.9057	43.4462	-38.4947	103.938	-38.0563	110.45	-39.135	144.686	-48.6237	234.933	-39.1173	98.5377
-42.8897	183.176	-28.1257	51.3426	-28.485	42.3894	-38.1127	103.386	-37.6633	109.084	-38.677	142.898	-48.2617	234.455	-38.7583	98.8155
-42.562	178.77	-27.715	49.7042	-28.055	41.3178	-37.7253	102.755	-37.268	107.665	-38.2453	141.02	-47.8923	233.348	-38.383	98.7173
-42.2303	174.394	-27.2733	48.0831	-27.6447	40.2424	-37.341	101.982	-36.8727	106.08	-37.772	139.225	-47.5143	231.88	-38.0193	98.5737
-41.9	170.036	-26.836	46.4861	-27.202	39.1729	-36.9387	100.928	-36.46	104.407	-37.4703	137.361	-47.1177	229.717	-37.6477	98.2451
-41.5663	165.738	-26.4087	44.9186	-26.7607	38.1052	-36.5367	99.6653	-36.037	102.498	-36.9717	135.466	-46.696	227.851	-37.262	97.7354
-41.2397	161.524	-25.9647	43.3751	-26.313	37.0541	-36.1387	98.3808	-35.6113	100.634	-36.618	133.581	-46.3123	225.173	-36.8677	97.0449
-40.9003	157.407	-25.5173	41.8667	-25.8677	36.0148	-35.7267	96.8969	-35.1867	98.7418	-36.2397	131.526	-45.881	222.52	-36.493	96.2831
-40.579	153.355	-25.1263	40.3894	-25.5013	34.9856	-35.3333	95.4111	-34.7647	96.9054	-35.833	129.187	-45.4927	219.383	-36.0833	95.4447
-40.2827	149.362	-24.7253	38.9512	-25.1053	33.9763	-34.9037	93.5329	-34.3337	94.6044	-35.2613	126.397	-45.0927	216.344	-35.69	94.0905
-39.9443	145.428	-24.325	37.5566	-24.7027	32.9819	-34.475	91.8276	-33.9437	92.6526	-34.9223	124.013	-44.688	212.872	-35.2827	93.0538
-39.6083	141.6	-23.922	36.1975	-24.3013	32.006	-34.0583	90.0223	-33.5337	90.4257	-34.4293	121.546	-44.272	209.853	-34.8677	91.5662
-39.278	137.846	-23.525	34.8848	-23.895	31.0465	-33.6243	88.1255	-33.0673	87.9064	-34.0513	118.805	-43.8547	204.86	-34.416	89.8441
-38.951	134.189	-23.0747	33.6119	-23.4923	30.1048	-33.2077	86.24	-32.601	85.5226	-33.634	116.23	-43.4357	201.049	-33.9867	88.3675
-38.6307	130.594	-22.6187	32.3845	-23.0963	29.1841	-32.829	84.4894	-32.1393	83.1627	-33.133	113.515	-43.011	196.471	-33.5643	86.7248
-38.3113	127.076	-22.149	31.1937	-22.623	28.2864	-32.4393	82.7009	-31.6783	80.6234	-32.7377	110.793	-42.6467	192.916	-33.1853	85.1749
-37.9843	123.637	-21.7	30.0442	-22.249	27.4074	-31.9853	80.4625	-31.2217	78.517	-32.304	108.584	-42.2663	188.908	-32.812	83.5701
-37.656	120.291	-21.2403	28.9298	-21.851	26.5486	-31.5273	78.4394	-30.752	75.9727	-31.8463	105.45	-41.8183	184.214	-32.4303	81.9276
-37.333	117.035	-20.7783	27.8541	-21.4493	25.7046	-31.0757	76.2424	-30.2797	73.7815	-31.3703	102.753	-41.373	179.624	-31.983	79.9274
-37.0133	113.864	-20.3263	26.816	-20.9803	24.8824	-30.6153	74.1611	-29.8093	71.5347	-30.9317	99.9876	-40.9177	174.572	-31.5447	78.0899
-36.7037	110.764	-19.8743	25.8116	-20.5447	24.08	-30.1477	72.0478	-29.3393	69.2948	-30.386	97.4887	-40.475	170.222	-31.0937	76.1186
-36.3807	107.747	-19.4317	24.8406	-20.0793	23.291	-29.7153	70.0188	-28.8833	67.0474	-30.0873	94.7985	-40.0387	165.561	-30.6067	74.0967
-36.0603	104.827	-18.9833	23.9047	-19.6003	22.5181	-29.2707	67.9602	-28.4177	64.9112	-29.5927	92.2824	-39.58	161.066	-30.142	72.1026
-35.7403	101.975	-18.526	22.9992	-19.1657	21.7558	-28.831	65.8897	-27.9443	62.7993	-29.2253	89.6363	-39.1227	156.337	-29.699	70.1603
-35.425	99.1978	-18.083	22.1332	-18.6993	21.0158	-28.3813	63.9232	-27.4277	60.5494	-28.7633	86.9009	-38.655	151.674	-29.2517	68.1802
-35.1153	96.5132	-17.6427	21.307	-18.24	20.2982	-27.9183	61.9065	-26.9603	58.515	-28.31	84.3382	-38.1873	146.916	-28.7447	66.0348
-34.8003	93.8827	-17.2017	20.5191	-17.7843	19.602	-27.471	60.0858	-26.4463	56.3476	-27.9177	81.8892	-37.725	142.91	-28.2777	64.0882
-34.4887	91.3305	-16.733	19.7585	-17.322	18.9282	-27.0083	58.0832	-25.9827	54.3169	-27.478	79.3932	-37.2677	138.367	-27.8243	62.311
-34.168	88.8405	-16.2863	19.0285	-16.883	18.2765	-26.5533	56.2068	-25.5263	52.5806	-27.0133	76.9137	-36.8117	134.318	-27.354	60.4404
-33.8557	86.4128	-15.8333	18.3286	-16.4167	17.6452	-26.0837	54.3793	-25.062	50.8175	-26.4577	74.6128	-36.3533	129.827	-26.8843	58.6094
-33.5493	84.0512	-15.3853	17.6528	-15.9837	17.0372	-25.6227	52.5923	-24.5907	49.006	-26.05	72.3532	-35.8893	126.011	-26.411	56.8395
-33.2373	81.739	-14.943	17.0048	-15.5127	16.4477	-25.1783	50.8909	-24.076	47.1993	-25.604	70.2501	-35.4403	121.749	-25.947	55.0066
-32.926	79.497	-14.511	16.3821	-15.0577	15.8852	-24.7163	49.1253	-23.607	45.4803	-25.2177	68.011	-34.9737	117.963	-25.4423	53.2035
-32.6163	77.309	-14.0713	15.7863	-14.6217	15.3459	-24.2737	47.5205	-23.1503	43.9792	-24.7627	65.8479	-34.511	114.018	-24.989	51.5784
-32.3057	75.1646	-13.622	15.2116	-14.165	14.834	-23.8323	45.9603	-22.702	42.4936	-24.3087	63.8912	-34.0403	110.623	-24.5393	49.9168
-32.004	73.0741	-13.1823	14.6591	-13.7123	14.3381	-23.355	44.3767	-22.2373	41.0295	-23.856	61.8115	-33.5753	106.706	-24.0757	48.3701
-31.6933	71.0541	-12.744	14.1319	-13.261	13.8628	-22.909	42.9175	-21.7663	39.6044	-23.4203	59.9326	-33.1207	103.093	-23.6053	46.7618
-31.3913	69.0701	-12.3003	13.6246	-12.807	13.4036	-22.4533	41.3386	-21.3	38.2433	-22.9627	58.1198	-32.6733	100.048	-23.1397	45.2818
-31.086	67.1327	-11.8143	13.1366	-12.3747	12.9612	-22.0093	39.9169	-20.7883	36.715	-22.3863	56.2609	-32.21	96.5075	-22.6797	43.8537
-30.781	65.2366	-11.4017	12.6666	-11.9213	12.5352	-21.5597	38.5339	-20.332	35.4517	-22.0153	54.4695	-31.7443	93.4457	-22.158	42.2812
-30.484	63.3864	-10.9653	12.2159	-11.4717	12.1245	-21.0977	37.2412	-19.825	34.0402	-21.56	52.7535	-31.2817	89.9364	-21.6867	40.9624
-30.1733	61.601	-10.5223	11.7844	-11.024	11.7293	-20.6647	35.9678	-19.378	32.9801	-21.173	51.1526	-30.8377	87.007	-21.2197	39.6376
-29.863	59.8548	-10.086	11.3685	-10.5783	11.3463	-20.2133	34.6295	-18.9237	31.8576	-20.612	49.5733	-30.3783	84.2859	-20.7547	38.3148
-29.5583	58.1684	-9.646	10.9695	-10.152	10.9792	-19.7657	33.4318	-18.46	30.6996	-20.2593	47.9565	-29.913	81.4564	-20.3063	37.109
-29.2573	56.5231	-9.225	10.5877	-9.69867	10.6277	-19.321	32.2998	-18.0003	29.6857	-19.8573	46.4933	-29.4503	78.6794	-19.8553	35.8825
-28.9667	54.9239	-8.77867	10.2165	-9.25167	10.2877	-18.8627	31.1394	-17.5463	28.6804	-19.4223	45.0556	-28.9897	75.8986	-19.401	34.7701
-28.66	53.37	-8.33533	9.8619	-8.81133	9.9611	-18.4303	30.0831	-17.1027	27.7191	-18.975	43.7198	-28.5463	73.074	-18.942	33.5846
-28.3547	51.8649	-7.89833	9.52274	-8.36633	9.64627	-17.9703	29.0014	-16.6493	26.7971	-18.5167	42.1692	-28.087	70.429	-18.4727	32.5119
-28.0467	50.3967	-7.456	9.19425	-7.937	9.3411	-17.526	27.9856	-16.189	25.8724	-18.0467	40.8558	-27.6297	68.3264	-18.008	31.4726
-27.7507	48.9715	-7.04	8.87984	-7.48867	9.04922	-17.0917	27.057	-15.732	24.9962	-17.5137	39.4817	-27.157	66.0351	-17.5513	30.4589
-27.4607	47.579	-6.60367	8.57801	-7.04467	8.76767	-16.6513	26.0552	-15.2813	24.1013	-17.1287	38.2403	-26.6463	63.17	-17.1033	29.4924
-27.158	46.2352	-6.17167	8.28824	-6.60533	8.49567	-16.2057	25.1247	-14.8463	23.3895	-16.6737	37.0952	-26.1863	60.984	-16.6527	28.5376
-26.861	44.9277	-5.736	8.01037	-6.16467	8.23347	-15.763	24.3289	-14.3977	22.6004	-16.2307	35.9245	-25.7323	58.9887	-16.184	27.6186
-26.556	43.6516	-5.298	7.74178	-5.74367	7.98306	-15.316	23.4476	-13.9467	21.8093	-15.7963	34.8133	-25.2913	57.0065	-15.7207	26.7337
-26.2537	42.4121	-4.88233	7.48451	-5.29533	7.74217	-14.8737	22.6629	-13.4953	21.1397	-15.3997	33.6554	-24.8433	54.903	-15.2643	25.8807
-25.9607	41.2079	-4.441	7.23623	-4.858	7.512	-14.4213	21.8843	-13.0453	20.389	-14.9233	32.6044	-24.374	53.2152	-14.813	25.0719
-25.6587	40.0424	-4.006	6.99831	-4.42133	7.29025	-14.0093	21.1474	-12.609	19.7922	-14.5117	31.6579	-23.9217	51.3302	-14.3593	24.2707
-25.364	38.9065	-3.574	6.76952	-3.983	7.07773	-13.5723	20.4299	-12.1623	19.1297	-14.105	30.6249	-23.473	49.6547	-13.901	23.4931
-25.0663	37.8042	-3.137	6.54924	-3.565	6.87312	-13.1297	19.713	-11.7137	18.4876	-13.555	29.6271	-23.033	47.8727	-13.398	22.6717
-24.7687	36.7304	-2.71233	6.3367	-3.12033	6.6765	-12.6973	19.0559	-11.2647	17.8686	-13.1393	28.7156	-22.581	46.1531	-12.938	21.9545
-24.4753	35.6888	-2.28067	6.13286	-2.68367	6.48692	-12.2607	18.4151	-10.7733	17.2143	-12.703	27.8178	-22.1177	44.6396	-12.435	21.1757
-24.1717	34.677	-1.845	5.93446	-2.252	6.30616	-11.8427	17.8035	-10.327	16.6689	-12.2853	26.9478	-21.664	43.0948	-11.9817	20.5382
-23.875	33.6927	-1.412	5.74543	-1.81467	6.13277	-11.4013	17.2128	-9.895	16.1436	-11.801	26.1553	-21.213	41.6637	-11.478	19.799
-23.572	32.734	-0.98	5.56322	-1.458	5.9677	-10.9643	16.6178	-9.44733	15.6312	-11.355	25.3132	-20.778	40.2315	-11.0373	19.2428
-23.268	31.804	-0.56367	5.38772	-1.07533	5.80913	-10.5297	16.0592	-8.99467	15.1258	-10.9667	24.5214	-20.3307	38.851	-10.586	18.6032
-22.978	30.9014	-0.12233	5.21919	-0.691	5.65718	-10.0883	15.5349	-8.547	14.6442	-10.469	23.7527	-19.875	37.4179	-10.126	18.0753
-22.6757	30.0286	0.29667	5.05603	-0.30933	5.50955	-9.67233	15.0341	-8.11467	14.1766	-10.075	23.0488	-19.4257	36.2532	-9.67233	17.5296
-22.3743	29.1791	0.73267	4.8987	0.077	5.36699	-9.23467	14.4867	-7.66933	13.6962	-9.607	22.3399	-18.9717	35.0695	-9.21933	16.9901
-22.0783	28.3574	1.17333	4.74688	0.46167	5.23095	-8.79567	14.033	-7.22633	13.2943	-9.20733	21.6416	-18.5343	33.907	-8.78367	16.489
-21.7833	27.56	1.586	4.60043	0.84633	5.09886	-8.36133	13.5618	-6.778	12.8807	-8.70533	20.9317	-18.0847	32.7863	-8.33333	16.0007
-21.4817	26.7824	2.02733	4.45858	1.23033	4.97137	-7.92467	13.1246	-6.33533	12.4559	-8.30333	20.3066	-17.6317	31.6882	-7.89533	15.5352
-21.16	26.0353	2.44767	4.32267	1.61367	4.84807	-7.50633	12.7128	-5.90067	12.069	-7.84667	19.6918	-17.182	30.6187	-7.43033	15.0733
-20.863	25.3106	2.879	4.19155	1.99867	4.72675	-7.06967	12.317	-5.449	11.6861	-7.39	19.1157	-16.734	29.5763	-6.954	14.5786
-20.5677	24.6091	3.30933	4.06497	2.382	4.61181	-6.633	11.9072	-5.005	11.3245	-6.934	18.5056	-16.3023	28.6373	-6.485	14.1337
-20.266	23.929	3.785	3.94254	2.76733	4.49893	-6.199	11.5033	-4.55633	10.9728	-6.57067	17.9392	-15.8537	27.6881	-6.04433	13.7257
-19.9693	23.2695	4.19733	3.8238	3.149	4.38805	-5.76067	11.1447	-4.10767	10.6158	-6.08167	17.4102	-15.401	26.7981	-5.59367	13.346
-19.6773	22.631	4.62667	3.71078	3.53167	4.28305	-5.337	10.792	-3.66267	10.2907	-5.71533	16.8819	-14.952	25.9535	-5.13533	12.9425
-19.3763	22.0144	5.058	3.60043	3.91733	4.17894	-4.90133	10.4367	-3.22433	9.97945	-5.223	16.3726	-14.5103	25.1005	-4.712	12.5944
-19.0783	21.4163	5.48733	3.49497	4.305	4.07688	-4.46967	10.1061	-2.778	9.67811	-4.764	15.8616	-14.0773	24.3212	-4.25467	12.2273
-18.781	20.8383	5.924	3.39253	4.69133	3.97838	-4.04133	9.78563	-2.32433	9.37041	-4.35733	15.4106	-13.6347	23.5321	-3.82433	11.8639
-18.483	20.2783	6.34133	3.29274	5.07967	3.88033	-3.61033	9.45918	-1.87467	9.08882	-3.84767	14.9551	-13.1887	22.7853	-3.37633	11.5246
-18.1927	19.7368	6.77633	3.19609	5.46333	3.78489	-3.202	9.18138	-1.43067	8.80708	-3.32767	14.4622	-12.7633	22.0893	-2.924	11.2044
-17.893	19.2101	7.20033	3.10328	5.847	3.69369	-2.77067	8.90504	-0.995	8.5575	-2.98333	14.0452	-12.3043	21.3355	-2.47867	10.8994
-17.5937	18.6995	7.62933	3.01357	6.23433	3.60696	-2.33267	8.62085	-0.54933	8.2928	-2.48533	13.6211	-11.8667	20.6874	-2.05433	10.5966
-17.2977	18.2034	8.07933	2.92946	6.62	3.52121	-1.90667	8.34187	-0.097	8.04303	-2.10733	13.2235	-11.4273	20.0708	-1.60767	10.3065
-17.0013	17.725	8.43667	2.84481	7.00567	3.43935	-1.47733	8.08971	0.35367	7.78887	-1.592	12.8626	-10.9797	19.4272	-1.164	9.9975
-16.7113	17.2605	8.81867	2.76421	7.391	3.35904	-1.06867	7.87417	0.80867	7.56237	-1.199	12.4677	-10.493	18.7674	-0.73567	9.74117
-16.4077	16.8067	9.201	2.68797	7.78167	3.27856	-0.63267	7.61472	1.24333	7.36404	-0.79833	12.1148	-10.0473	18.1724	-0.28533	9.47261
-16.1127	16.3669	9.58367	2.61202	8.17033	3.20145	-0.19967	7.36793	1.69367	7.13289	-0.36667	11.744	-9.559	17.5742	0.16467	9.21537
-15.8147	15.9367	9.96033	2.53981	8.558	3.12545	0.225	7.15605	2.13367	6.91711	0.01067	11.4609	-9.13367	17.055	0.548	8.98892
-15.5137	15.5225	10.3423	2.46985	8.94867	3.05213	0.64367	6.93936	2.58633	6.70817	0.47633	11.1293	-8.69633	16.5417	0.942	8.79084
-15.222	15.1158	10.7243	2.40258	9.33833	2.9829	1.07067	6.73796	3.05067	6.5247	1.01633	10.7994	-8.25733	16.0206	1.33267	8.58649
-14.922	14.7219	11.11	2.33877	9.73	2.91502	1.49667	6.52647	3.49067	6.34799	1.368	10.5244	-7.81433	15.5368	1.72333	8.37979
-14.6283	14.3398	11.49	2.27729	10.1183	2.84894	1.926	6.30983	3.94133	6.14961	1.91333	10.1816	-7.37367	15.0758	2.11167	8.19331
-14.328	13.9684	11.8753	2.21785	10.5117	2.78349	2.365	6.13626	4.39567	5.96475	2.29767	9.92623	-6.95267	14.6287	2.565	7.95833
-14.0337	13.6061	12.2653	2.15894	10.902	2.72045	2.79	5.975	4.88	5.77895	2.61	9.6877	-6.51367	14.1844	3.00467	7.75161
-13.741	13.2529	12.655	2.10499	11.2953	2.65638	3.22133	5.78897	5.275	5.63754	3.04933	9.44855	-6.08	13.7687	3.44033	7.56174
-13.439	12.9139	13.041	2.05078	11.6857	2.59639	3.654	5.61378	5.67433	5.49408	3.429	9.20315	-5.64067	13.3749	3.90333	7.32921
-13.1103	12.583	13.4233	1.99863	12.08	2.53902	4.06967	5.46456	6.072	5.36804	3.796	8.98038	-5.156	12.9512	4.32667	7.16792
-12.8157	12.2609	13.8077	1.94735	12.472	2.4827	4.52067	5.2802	6.47233	5.24781	4.19933	8.7362	-4.719	12.5677	4.70567	6.99178
-12.5153	11.9456	14.1927	1.90055	12.8677	2.42739	4.963	5.1422	6.87667	5.10285	4.60767	8.5481	-4.29767	12.2053	5.099	6.82499
-12.2223	11.6429	14.5777	1.85385	13.261	2.37213	5.36867	5.01353	7.27833	4.97836	4.99933	8.3377	-3.86033	11.8381	5.492	6.68053
-11.9237	11.3476	14.9677	1.80868	13.7093	2.31884	5.756	4.87482	7.68367	4.85927	5.37467	8.13033	-3.42267	11.5167	5.89233	6.54032
-11.6027	11.0614	15.3463	1.76411	14.1013	2.26856	6.14067	4.74733	8.08567	4.7504	5.81333	7.95252	-2.97667	11.1833	6.28233	6.38549
-11.302	10.7847	15.733	1.72262	14.495	2.21766	6.52933	4.6465	8.48933	4.63698	6.279	7.74163	-2.49533	10.8437	6.674	6.22798
-11.0093	10.517	16.1157	1.68302	14.8873	2.16948	6.91967	4.53792	8.89433	4.52865	6.701	7.56186	-2.064	10.5272	7.06467	6.0955
-10.7127	10.2577	16.5027	1.64404	15.2823	2.11914	7.374	4.38975	9.299	4.40746	7.01267	7.3999	-1.57967	10.1925	7.453	5.97665
-10.4203	10.007	16.8883	1.60662	15.747	2.07201	7.816	4.27961	9.70233	4.29969	7.45	7.22148	-1.15867	9.91967	7.84567	5.84498
-10.137	9.76332	17.2773	1.57051	16.1807	2.02735	8.26567	4.1415	10.1033	4.21365	7.84167	7.04374	-0.72033	9.62861	8.23867	5.69578
-9.835	9.52734	17.6677	1.53491	16.5723	1.98049	8.699	4.04336	10.505	4.11928	8.301	6.89108	-0.28167	9.37474	8.63533	5.59417
-9.53667	9.29887	18.0563	1.50071	16.9743	1.93636	9.14567	3.93309	10.908	4.01246	8.632	6.72599	0.17867	9.08851	9.031	5.45341
-9.23367	9.07632	18.4463	1.4695	17.3727	1.8946	9.535	3.84531	11.31	3.9267	8.911	6.56213	0.63667	8.82462	9.42467	5.34376
-8.93467	8.86227	18.8373	1.43862	17.833	1.8534	9.92867	3.73969	11.7107	3.83726	9.229	6.42813	1.111	8.59168	9.81433	5.22025
-8.64633	8.65151	19.217	1.40762	18.287	1.81319	10.318	3.65147	12.116	3.75222	9.705	6.27678	1.552	8.32255	10.2107	5.12675
-8.34767	8.44759	19.6057	1.37793	18.7387	1.77223	10.7147	3.58675	12.5187	3.67566	10.0967	6.12699	1.98533	8.103	10.6063	5.00509
-8.055	8.24989	19.9957	1.34973	19.193	1.73377	11.108	3.48133	12.9197	3.59575	10.513	5.9762	2.427	7.92301	11.0023	4.90349
-7.756	8.0569	20.3833	1.32196	19.648	1.69493	11.5067	3.40211	13.322	3.50241	10.8557	5.84527	2.86233	7.68151	11.3987	4.79235
-7.45633	7.86897	20.7713	1.2947	20.0853	1.65558	11.9093	3.34257	13.7247	3.43405	11.2343	5.72324	3.29167	7.48924	11.79	4.69671
-7.16367	7.68689	21.1633	1.26915	20.539	1.62035	12.306	3.25011	14.1253	3.36757	11.683	5.60424	3.68033	7.31356	12.1877	4.60371
-6.866	7.50925	21.555	1.24279	20.9907	1.58341	12.6987	3.17986	14.53	3.28282	12.0773	5.46853	4.07267	7.13296	12.5757	4.49937
-6.537	7.33646	21.9463	1.2177	21.4413	1.54917	13.09	3.10758	14.9317	3.20845	12.4687	5.35718	4.515	6.93695	12.97	4.41386
-6.24367	7.16607	22.3327	1.19385	21.898	1.51695	13.4817	3.02878	15.3343	3.15331	12.902	5.23231	4.962	6.77606	13.3663	4.308
-5.94333	7.0013	22.719	1.171	22.393	1.48536	13.8823	2.96577	15.7303	3.09814	13.3113	5.11526	5.34333	6.61545	13.7663	4.24669
-5.64133	6.84063	23.11	1.14859	22.829	1.45439	14.279	2.89474	16.1367	3.02447	13.687	5.00869	5.737	6.46343	14.164	4.13904
-5.31067	6.68559	23.503	1.12624	23.2893	1.42614	14.6733	2.83587	16.5403	2.96941	13.9567	4.90248	6.13167	6.32749	14.5597	4.05642
-5.01567	6.53482	23.8913	1.10178	23.7237	1.39667	15.0737	2.78974	16.9947	2.86639	14.401	4.79666	6.527	6.16168	14.956	3.97394
-4.71533	6.38903	24.2813	1.0799	24.196	1.36907	15.472	2.72372	17.397	2.82185	14.8623	4.69121	6.91867	6.03873	15.3533	3.89351
-4.422	6.24689	24.677	1.05972	24.6503	1.34357	15.875	2.66137	17.796	2.76172	15.2713	4.59544	7.314	5.89165	15.747	3.81825
-4.11733	6.107	25.0677	1.03771	25.0853	1.31882	16.2767	2.59426	18.1977	2.69955	15.7877	4.49063	7.70833	5.76019	16.1387	3.73808
-3.82333	5.97172	25.4593	1.0173	25.545	1.29479	16.6737	2.55893	18.604	2.65801	16.164	4.41269	8.101	5.64249	16.5387	3.67606
-3.533	5.84095	25.8503	0.99833	26.001	1.26956	17.0683	2.50019	19.07	2.62875	16.468	4.31747	8.495	5.51242	16.9357	3.59894
-3.23033	5.71414	26.253	0.97999	26.442	1.24337	17.4663	2.44235	19.5093	2.57385	16.944	4.22239	8.893	5.40097	17.3307	3.51695
-2.944	5.59098	26.6337	0.96267	26.912	1.22196	17.858	2.41328	19.9103	2.50691	17.3143	4.13617	9.28533	5.2672	17.7303	3.46424
-2.63033	5.4712	27.025	0.94296	27.347	1.19957	18.2627	2.34684	20.3723	2.45285	17.65	4.0588	9.67967	5.15778	18.1313	3.39697
-2.331	5.35443	27.415	0.92476	27.8007	1.17816	18.662	2.29819	20.824	2.40666	18.19	3.98963	10.0767	5.05291	18.5233	3.33027
-2.04533	5.24179	27.8067	0.90747	28.2513	1.15788	19.056	2.2635	21.2827	2.33608	18.5303	3.887	10.4767	4.9535	18.9227	3.26156
-1.74633	5.13096	28.2013	0.89133	28.7033	1.13523	19.453	2.215	21.724	2.3153	19.0267	3.80099	10.8673	4.84499	19.384	3.19935
-1.45033	5.02261	28.596	0.87397	29.163	1.11784	19.8443	2.19082	22.1787	2.26942	19.4147	3.69805	11.2663	4.74615	19.7747	3.13297
-1.162	4.91714	28.991	0.85772	29.598	1.09771	20.2497	2.12849	22.6497	2.22552	19.7597	3.6392	11.6667	4.63368	20.175	3.06555
-0.861	4.81555	29.3847	0.84236	30.054	1.0803	20.6543	2.09563	23.092	2.17227	20.2153	3.5885	12.0647	4.55436	20.5703	3.03778
-0.568	4.71606	29.7787	0.82954	30.51	1.06308	21.0523	2.05961	23.547	2.14645	20.662	3.52015	12.4583	4.44682	20.9593	2.96401
-0.26533	4.61876	30.1707	0.8137	30.9617	1.04515	21.4503	2.01806	23.9897	2.08894	21.1223	3.44429	12.858	4.35758	21.413	2.92543
0.028	4.52514	30.569	0.7987	31.4233	1.02607	21.8477	1.97971	24.4627	2.07184	21.5123	3.36654	13.2557	4.27421	21.866	2.84051
0.32133	4.43151	30.9613	0.78677	31.8573	1.01016	22.2453	1.95269	24.954	2.00772	21.8547	3.30854	13.6477	4.1862	22.258	2.79008
0.614	4.34156	31.3503	0.77639	32.3127	0.99456	22.6447	1.9082	25.415	2.01907	22.3293	3.23319	14.0447	4.11669	22.6547	2.73947
0.89867	4.25312	31.7483	0.76487	32.765	0.97851	23.0443	1.88156	25.8717	1.943	22.759	3.17293	14.4463	4.01511	23.0523	2.69845
1.198	4.16773	32.1447	0.75315	33.2163	0.96286	23.4457	1.849	26.311	1.9333	23.279	3.09826	14.8447	3.94133	23.454	2.6449
1.49033	4.08282	32.5347	0.74308	33.6767	0.94951	23.8447	1.80772	26.7557	1.86778	23.791	3.0307	15.2403	3.86756	23.855	2.61337
1.794	4.00226	32.9207	0.73123	34.1797	0.937	24.244	1.78106	27.2197	1.85894	24.165	2.99877	15.6383	3.79459	24.2503	2.52603
2.09267	3.92384	33.3113	0.7198	34.6177	0.92472	24.6377	1.74837	27.6583	1.80498	24.7257	2.91392	16.0387	3.72006	24.7013	2.52272
2.372	3.84638	33.7063	0.71106	35.074	0.91191	25.0393	1.71298	28.1047	1.7763	25.1143	2.87109	16.4377	3.64341	25.1453	2.49279
2.65967	3.77125	34.1097	0.70227	35.5247	0.89951	25.439	1.69824	28.5553	1.76481	25.6093	2.81511	16.8333	3.56887	25.613	2.44687
2.95	3.69582	34.504	0.69113	35.9773	0.88632	25.8377	1.65718	29.008	1.73905	26.0323	2.77924	17.231	3.51584	26.052	2.40642
3.247	3.62189	34.9613	0.68127	36.437	0.87462	26.244	1.63081	29.4557	1.65559	26.3783	2.72363	17.6267	3.45602	26.5037	2.37802
3.539	3.55023	35.3433	0.67287	36.8723	0.86621	26.6413	1.61619	29.8957	1.6449	26.8167	2.68081	18.0253	3.38879	26.955	2.33097
3.82267	3.47878	35.7433	0.66522	37.3313	0.85022	27.0427	1.58898	30.159	1.58199	27.3137	2.60824	18.4223	3.32366	27.46	2.2726
4.11933	3.41096	36.1423	0.65574	37.782	0.84048	27.443	1.56848	30.574	1.57208	27.868	2.56544	18.8733	3.25534	27.9077	2.23903
4.39633	3.34511	36.535	0.6478	38.2333	0.82821	27.8357	1.54513	30.995	1.55985	28.278	2.51736	19.2637	3.18617	28.3567	2.20049
4.64967	3.28136	36.9277	0.6411	38.6927	0.82076	28.2343	1.51589	31.4203	1.5398	28.888	2.48108	19.6607	3.133	28.8013	2.17273
4.95133	3.21971	37.3277	0.63356	39.1267	0.81228	28.631	1.49263	31.834	1.52871	29.1357	2.42672	20.0633	3.06212	29.256	2.12577
5.24733	3.15992	37.725	0.62631	39.5847	0.8013	29.0227	1.47223	32.266	1.51856	29.685	2.40777	20.464	3.05245	29.6967	2.09087
5.52067	3.10096	38.1183	0.61732	40.041	0.7909	29.4113	1.44754	32.6947	1.47986	30.044	2.3601	20.913	2.97026	30.1463	2.08297
5.823	3.04347	38.5743	0.61062	40.494	0.78298	29.8213	1.42433	33.13	1.49108	30.6463	2.31893	21.3667	2.89693	30.5973	2.04043
6.10833	2.98632	39.0397	0.60391	40.9533	0.77515	30.2737	1.4072	33.5733	1.48283	30.8557	2.28237	21.7597	2.85967	31.025	1.98981
6.39233	2.9305	39.411	0.59593	41.3907	0.76799	30.6693	1.3841	34.0563	1.4525	31.2413	2.24621	22.2273	2.81116	31.4767	1.97174
6.682	2.87679	39.812	0.58931	41.85	0.76084	31.0727	1.37257	34.4757	1.44347	31.9057	2.19909	22.6663	2.76478	31.864	1.91143
6.92767	2.82351	40.208	0.58257	42.303	0.75167	31.463	1.355	34.9233	1.4397	32.289	2.17985	23.062	2.6937	32.3243	1.91632
7.19033	2.77096	40.608	0.57628	42.7577	0.74584	31.8567	1.33199	35.3673	1.43621	32.746	2.13289	23.465	2.64537	32.779	1.90804
7.44067	2.72039	41.0063	0.56941	43.2237	0.73753	32.2573	1.31849	35.816	1.42917	33.4697	2.1075	23.8713	2.63243	33.2313	1.88883
7.696	2.67266	41.4617	0.56397	43.7217	0.73188	32.661	1.31036	36.2737	1.3987	33.6543	2.06078	24.3427	2.57302	33.665	1.85279
7.94233	2.62509	41.9017	0.55767	44.16	0.72399	33.0613	1.30157	36.702	1.39334	34.004	2.01248	24.7807	2.54274	34.1357	1.81705
8.19733	2.57828	42.349	0.55128	44.618	0.71715	33.464	1.26982	37.1613	1.36279	34.6667	2.00657	25.2213	2.47589	34.5883	1.80101
8.46	2.53211	42.8003	0.54429	45.079	0.71082	33.9087	1.25143	37.616	1.38086	34.9707	1.97743	25.676	2.46475	35.0247	1.75637
8.76367	2.48654	43.262	0.53841	45.526	0.70801	34.376	1.23367	38.0647	1.31408	35.3823	1.93109	26.0687	2.39221	35.4757	1.7232
9.04267	2.44305	43.7553	0.53374	45.985	0.70184	34.7717	1.22519	38.5273	1.33992	35.783	1.91149	26.522	2.37125	35.9337	1.72542
9.34467	2.39909	44.212	0.52878	46.417	0.69598	35.184	1.20233	38.9637	1.32683	36.402	1.88838	26.9787	2.33511	36.3693	1.6963
9.66067	2.35719	44.712	0.52432	46.875	0.6926	35.5813	1.18738	39.4287	1.31687	36.8407	1.85962	27.4197	2.29309	36.849	1.67662
9.94667	2.31571	45.155	0.52021	47.3307	0.68946	35.9777	1.19	39.888	1.30884	37.3223	1.83993	27.8837	2.25684	37.2697	1.63334
10.184	2.27695	45.5977	0.51618	47.779	0.68419	36.378	1.17075	40.346	1.29906	37.787	1.81129	28.3227	2.20103	37.7263	1.64001
10.444	2.23744	46.0347	0.51179	48.238	0.68104	36.7773	1.16358	40.8193	1.28044	38.172	1.7711	28.762	2.21292	38.1937	1.63927
10.7507	2.19755	46.5057	0.508	48.7427	0.67366	37.1783	1.1382	41.261	1.28277	38.824	1.76302	29.2307	2.15777	38.6877	1.63082
11.0297	2.15805	46.9547	0.50509	49.1773	0.66947	37.6397	1.12982	41.7317	1.27525	38.957	1.74018	29.6647	2.10752	39.1347	1.583
11.3173	2.11912	47.3847	0.50065	49.6343	0.66445	38.0927	1.11497	42.1947	1.25974	39.702	1.70014	30.109	2.09786	39.584	1.58366
11.5613	2.08138	47.8323	0.49853	50.093	0.661	38.5447	1.09849	42.653	1.26639	39.9997	1.69754	30.5623	2.07335	40.0263	1.56157
11.8217	2.04584	48.271	0.49495	50.5417	0.65424	38.9893	1.09304	43.124	1.23406	40.3817	1.65752	30.998	2.02318	40.493	1.53225
12.0763	2.01179	48.7403	0.49111	51.0017	0.64628	39.4447	1.07539	43.565	1.22165	41.0277	1.66388	31.4583	1.97904	40.9453	1.53202
12.3307	1.98035	49.1733	0.48749	51.4387	0.64371	39.8953	1.06402	44.037	1.2279	41.277	1.63213	31.9	1.96091	41.3917	1.53165
12.5923	1.94924	49.6203	0.48332	51.8973	0.64035	40.3533	1.07031	44.5057	1.2279	41.8603	1.61592	32.3483	1.95169	41.8573	1.5263
12.8503	1.91896	50.067	0.47935	52.3467	0.63815	40.7953	1.05896	44.9673	1.21767	42.2607	1.59872	32.8217	1.92364	42.281	1.48364
13.1093	1.88906	50.5183	0.476	52.7983	0.63268	41.2287	1.04385	45.434	1.19352	42.7063	1.55366	33.25	1.90184	42.7457	1.46532
13.3637	1.859	50.9947	0.47205	53.2523	0.62784	41.669	1.03251	45.879	1.21767	43.0883	1.55084	33.699	1.88995	43.2013	1.43687
13.6197	1.82881	51.4927	0.46847	53.6877	0.62378	42.113	1.025	46.3497	1.18844	43.7337	1.52836	34.1473	1.85567	43.6423	1.43903
13.874	1.80107	51.9383	0.46493	54.1513	0.62235	42.5723	1.01237	46.819	1.16048	43.9867	1.52309	34.596	1.81515	44.1313	1.42584
14.1317	1.77171	52.4213	0.46309	54.606	0.62183	43.0373	1.01619	47.287	1.20119	44.631	1.49547	35.04	1.79981	44.5437	1.41654
14.392	1.74383	52.874	0.45982	55.0583	0.61614	43.479	1.0137	47.7597	1.16553	44.8447	1.48732	35.473	1.74463	45.0057	1.41536
14.65	1.718	53.332	0.4559	55.516	0.61088	43.923	0.9873	48.2023	1.16553	45.423	1.44791	35.936	1.76344	45.461	1.3901
14.9037	1.69185	53.7793	0.45297	56.017	0.60346	44.3743	0.98483	48.6743	1.14266	45.9547	1.45009	36.381	1.73533	45.9147	1.37873
15.1653	1.66725	54.2407	0.44997	56.457	0.59848	44.815	0.97603	49.142	1.12983	46.2407	1.43974	36.8377	1.70646	46.38	1.3811
15.4293	1.64234	54.738	0.44579	56.9153	0.59318	45.273	0.95637	49.5937	1.13266	46.7363	1.42944	37.29	1.71839	46.89	1.38739
15.6897	1.61799	55.1923	0.44259	57.3707	0.58987	45.6763	0.92902	50.0723	1.13095	47.187	1.39734	37.719	1.67873	47.3253	1.3643
15.951	1.59213	55.693	0.43792	57.8247	0.5864	46.0747	0.94027	50.5163	1.13266	47.933	1.37514	38.1807	1.66384	47.7853	1.35801
16.212	1.56772	56.1343	0.43501	58.2823	0.58377	46.5267	0.95498	50.983	1.09513	48.2117	1.38204	38.645	1.65592	48.2347	1.33997
16.471	1.54373	56.5947	0.43317	58.7163	0.5799	46.992	0.94962	51.4527	1.10992	48.79	1.35489	39.0933	1.61901	48.6797	1.33168
16.727	1.52076	57.0497	0.42972	59.174	0.57625	47.445	0.9335	51.914	1.09017	48.8627	1.33471	39.556	1.60352	49.136	1.32385
16.9807	1.49702	57.515	0.42633	59.6297	0.57418	47.8923	0.92997	52.3767	1.10496	49.4977	1.32466	39.9873	1.60442	49.5697	1.3079
17.2437	1.47422	57.973	0.42301	60.085	0.57185	48.3547	0.92509	52.8187	1.10309	49.8893	1.30945	40.4433	1.57322	50.036	1.31479
17.509	1.45188	58.4753	0.42071	60.5407	0.57085	48.808	0.92266	53.2853	1.08231	50.5057	1.30445	40.8907	1.56534	50.489	1.28635
17.7733	1.43013	58.912	0.41768	60.9733	0.56906	49.259	0.90658	53.7407	1.07536	50.911	1.31142	41.342	1.55548	50.9207	1.28588
18.073	1.40803	59.365	0.41467	61.4383	0.56696	49.7037	0.92266	54.1973	1.06552	51.343	1.26055	41.8007	1.53539	51.403	1.28739
18.3783	1.38597	59.8163	0.41189	61.8923	0.56742	50.1467	0.90107	54.658	1.07044	51.83	1.28452	42.2457	1.53352	51.8377	1.29242
18.6713	1.36378	60.2793	0.4085	62.3503	0.56327	50.585	0.89225	55.1127	1.06552	52.1807	1.26431	42.7193	1.5149	52.2907	1.27939
18.9087	1.34274	60.7333	0.40588	62.8123	0.56153	51.0557	0.87861	55.5637	1.05754	52.7353	1.23754	43.1387	1.50656	52.757	1.2692
19.1737	1.3225	61.1753	0.40378	63.249	0.56042	51.5137	0.87861	56.021	1.04776	53.094	1.21726	43.592	1.49284	53.205	1.25963
19.4373	1.3018	61.6283	0.40245	63.7117	0.55715	51.9743	0.8674	56.4767	1.02187	53.6577	1.21238	44.0647	1.49106	53.6677	1.25902
19.697	1.2828	62.074	0.40067	64.1703	0.55536	52.402	0.86501	56.936	1.02998	54.241	1.19548	44.5273	1.46314	54.1723	1.25263
19.9557	1.263	62.5273	0.39952	64.6307	0.55502	52.841	0.8866	57.3953	1.04776	54.459	1.18578	44.9717	1.46796	54.609	1.24881
20.2157	1.24331	62.9873	0.39839	65.088	0.55564	53.3267	0.82675	57.834	1.03801	54.8303	1.16064	45.4007	1.43099	55.069	1.24942
20.476	1.22403	63.4303	0.3972	65.524	0.555	53.7593	0.8636	58.2847	1.013	55.2843	1.17749	45.845	1.44952	55.519	1.22978
20.743	1.20535	63.8813	0.39592	65.9887	0.55321	54.227	0.8698	58.735	0.99098	55.9337	1.17265	46.3107	1.39336	55.9637	1.23313
21.0077	1.18619	64.3307	0.3938	66.4387	0.55526	54.661	0.85308	59.3253	1.02513	56.389	1.13422	46.7527	1.40686	56.4287	1.23881
21.2617	1.16872	64.793	0.39459	66.8953	0.55437	55.1143	0.8421	59.9757	0.97732	56.754	1.1259	47.21	1.36656	56.8663	1.2274
21.5223	1.1511	65.2503	0.39428	67.3563	0.55318	55.5473	0.8282	60.3813	1.00737	57.2583	1.1259	47.6637	1.4006	57.3467	1.21537
21.7853	1.13512	65.7557	0.39157	67.7943	0.55271	56.0133	0.8474	60.8067	0.98481	57.6793	1.13311	48.1353	1.37666	57.788	1.21411
22.0317	1.11897	66.1947	0.39037	68.2457	0.54874	56.4563	0.83553	61.2873	1.00657	58.1047	1.10076	48.5917	1.38322	58.2427	1.19768
22.3063	1.10391	66.658	0.38932	68.706	0.54708	56.9183	0.82856	61.7487	0.99442	58.4057	1.09601	49.01	1.37396	58.6893	1.20401
22.5757	1.08929	67.1127	0.38859	69.1647	0.54531	57.3717	0.82755	62.189	1.00657	58.972	1.10802	49.4707	1.37128	59.1933	1.20401
22.8287	1.07403	67.566	0.38775	69.6233	0.54341	57.8297	0.81389	62.6543	0.98959	59.5587	1.08654	49.9113	1.36765	59.6337	1.18823
23.0857	1.05846	68.031	0.38652	70.0593	0.5414	58.2757	0.82518	63.1113	0.95536	59.8957	1.0771	50.3713	1.35034	60.0923	1.17817
23.352	1.04207	68.4653	0.38547	70.5173	0.53926	58.72	0.83638	63.5653	0.97116	60.4743	1.07344	50.8333	1.33451	60.5377	1.19271
23.6133	1.02745	68.928	0.38446	70.976	0.53701	59.1727	0.80275	64.0277	0.98887	61.029	1.05674	51.2753	1.33308	60.993	1.18703
23.8713	1.01342	69.3833	0.38348	71.431	0.53464	59.6327	0.814	64.4677	0.94395	61.4393	1.04737	51.7453	1.33206	61.458	1.18577
24.1343	1.00029	69.8353	0.38252	71.8873	0.53214	60.0597	0.80518	64.9263	0.94456	61.8037	1.04366	52.1953	1.32938	61.8877	1.16364
24.397	0.98642	70.2963	0.3816	72.3263	0.52953	60.5323	0.814	65.3903	0.93632	62.5327	1.05562	52.635	1.32938	62.3477	1.16307
24.6643	0.9731	70.7313	0.38071	72.7873	0.52681	60.9997	0.79636	65.841	0.97036	62.729	1.0343	53.0983	1.30825	62.8013	1.17633
24.922	0.9602	71.195	0.37985	73.244	0.52396	61.4953	0.80754	66.302	0.94168	63.1533	1.02963	53.5463	1.3003	63.265	1.17699
25.1847	0.94874	71.6537	0.37902	73.6987	0.52099	61.951	0.79402	66.7397	0.93981	63.5637	0.99263	53.9923	1.29765	63.7243	1.15559
25.4487	0.93697	72.1087	0.37822	74.155	0.51791	62.4077	0.79402	67.2013	0.94796	64.405	1.00461	54.454	1.29236	64.137	1.15616
25.7053	0.92511	72.565	0.37745	74.595	0.5147	62.871	0.79402	67.6473	0.93691	64.86	1.02587	54.89	1.28073	64.5837	1.14813
25.9667	0.9132	73.0017	0.37672	75.0573	0.51138	63.329	0.80928	68.106	0.93846	65.0853	0.99534	55.356	1.28859	65.046	1.16314
26.2317	0.90159	73.4557	0.37601	75.508	--	63.7733	0.79344	68.576	0.93089	65.6083	0.97957	55.81	1.26755	65.5367	1.16189
26.5033	0.89033	73.9127	0.37533	75.965	--	64.2223	0.78286	69.0127	0.90964	66.037	0.97496	56.2887	1.26492	66.0133	1.14366
26.766	0.88036	74.37	0.37469	76.4237	--	64.6673	0.7852	69.4747	0.92088	66.521	0.94922	56.7057	1.25572	66.4347	1.13925
27.028	0.86966	74.8303	0.37407	76.8653	--	65.135	0.77172	69.9417	0.93903	67.157	0.96117	57.138	1.2531	66.8793	1.13552
27.29	0.85823	75.2833	0.37349	77.3227	--	65.6027	0.7852	70.4017	0.90022	67.474	0.95729	57.567	1.24787	67.352	1.1406
27.5553	0.8484	75.7257	0.37293	77.7807	--	66.0167	0.77586	70.879	0.91668	67.9153	0.94076	57.9807	1.23086	67.8053	1.12864
27.815	0.83726	76.177	0.37241			66.4687	0.75643	71.3617	0.89439	68.3237	0.9527	58.501	1.22304	68.2523	1.13372
28.0777	0.82733	76.6297	0.37192			66.9137	0.78465	71.8407	0.90071	69.0627	0.93164	58.9807	1.23222	68.7423	1.12245
28.345	0.8171	77.0903	0.37146			67.35	0.78287	72.424	0.90725	69.2877	0.94812	59.4213	1.22961	69.208	1.11998
28.6117	0.80738					67.8257	0.77353	73.0513	0.91246	69.967	0.92255	59.8773	1.20607	69.6203	1.10029
28.8723	0.79788					68.2763	0.76524	73.6307	0.89128	70.2697	0.92315	60.3797	1.20348	70.0847	1.12301
29.131	0.78887					68.7183	0.78465	74.2637	0.90255	70.803	0.8812	60.8147	1.19548	70.5547	1.10487
29.398	0.77966					69.177	0.7453	75.0147	0.89014	71.107	0.89312	61.2807	1.17744	71.0247	1.10995
29.664	0.77063					69.655	0.77353	75.8017	0.87825	71.7797	0.91008	61.739	1.19039	71.442	1.10749
29.9283	0.76156					70.0997	0.75828	76.6843	0.87569	72.08	0.91739	62.1933	1.18006	71.9393	1.10133
30.1897	0.75237					70.546	0.75596	77.5027	0.88586	72.538	0.88011	62.6427	1.17748	72.418	1.1036
30.458	0.74327					70.9963	0.7606	78.0647	0.86423	72.9817	0.89196	63.0897	1.15518	72.8287	1.08989
30.7263	0.73372					71.464	0.76242	78.4357	0.86321	73.3807	0.85968	63.566	1.18146	73.2453	1.07622
30.99	0.72414					71.9313	0.7518			73.8423	0.86707	64.033	1.1735	73.8003	1.06451
31.2557	0.71499					72.388	0.7601			74.6453	0.86259	64.4957	1.14606	74.2527	1.07395
31.5233	0.70654					72.8263	0.75407			74.8163	0.85364	64.9473	1.18402	74.729	1.07052
31.79	0.69896					73.2783	0.75364			75.3097	0.84216	65.4137	1.14896	75.1213	1.0637
32.06	0.69236					73.739	0.74948			76.0473	0.84953	65.842	1.13583	75.5803	1.06754
32.3227	0.68514					74.1953	0.74486			76.1833	0.84953	66.3023	1.12965	76.04	1.04957
32.5863	0.67863					74.6487	0.74717			76.9183	0.80811	66.7133	1.13069	76.5823	1.0268
32.8517	0.67123					75.091	0.74902			77.065	0.80836	67.1697	1.1358	77.006	1.03197
33.1203	0.66351					75.543	0.74524			77.6843	0.81576	67.6067	1.13212	77.422	1.03147
33.389	0.65537					75.9977	0.74025					68.078	1.12447	77.9363	1.0242
33.6553	0.64814					76.4423	0.73179					68.564	1.10074
33.925	0.64224					76.8843	0.74671					68.9987	1.11129
34.1937	0.63541					77.3447	0.74061					69.427	1.10367
34.4663	0.62964					77.8017	0.73564					69.879	1.09208
34.7307	0.62426
34.9997	0.61675
35.2683	0.60946
35.5373	0.60215
35.8037	0.59446
36.1203	0.5878
36.374	0.57981
36.644	0.57343
36.918	0.56555
37.1943	0.55838
37.4623	0.55165
37.7347	0.54456
38.0087	0.53981
38.285	0.53437
38.592	0.5289
38.865	0.52397
39.1367	0.52052
39.412	0.5168
39.6933	0.51379
39.9677	0.51177
40.2477	0.5097
40.5253	0.50634
40.802	0.50352
41.0853	0.5001
41.363	0.49788
41.6977	0.49637
42.0507	0.49559
42.3697	0.49395
42.677	0.49251
42.9983	0.49059
43.3117	0.48933
43.6507	0.48506
43.9827	0.48247
44.302	0.48107
44.6217	0.47789
44.9543	0.47402
45.256	0.46998
45.548	0.46674
45.833	0.46429
46.135	0.46153
46.4323	0.45829
46.7393	0.45646
47.0317	0.45493
47.3283	0.45169
47.6267	0.44998
47.9293	0.44819
48.2317	0.44747
48.5443	0.44428
48.8493	0.442
49.1693	0.43982
49.4827	0.43759
49.8067	0.43652
50.1297	0.43429
50.443	0.43168
50.7613	0.42947
51.089	0.42619
51.409	0.42509
51.7317	0.42144
52.0303	0.41973
52.344	0.41612
52.644	0.41442
52.96	0.41131
53.2617	0.40989
53.5553	0.40956
53.863	0.40576
54.1633	0.40299
54.4593	0.40152
54.7663	0.40047
55.0547	0.40006
55.3607	0.39632
55.669	0.39509
55.9917	0.39504
56.2993	0.39232
56.5923	0.39047
56.8953	0.38988
57.2	0.38867
57.505	0.38763
57.8073	0.38607
58.1073	0.38491
58.4097	0.38452
58.709	0.38411
59.018	0.38358
59.3223	0.38067
59.6147	0.37889
59.9217	0.37791
60.2327	0.37521
60.552	0.37381
60.8563	0.37121
61.1387	0.37072
61.4413	0.36913
61.753	0.369
62.059	0.36737
62.366	0.36708
62.6557	0.36706
62.9503	0.36504
63.247	0.36417
63.556	0.36431
63.8567	0.36464
64.1503	0.36454
64.457	0.3641
64.7637	0.36392
65.0723	0.36299
65.378	0.36168
65.669	0.36157
65.9693	0.35995
66.2673	0.35982
66.5767	0.35975
66.873	0.36001
67.1683	0.35818
67.4697	0.35698
67.7757	0.35608
68.0787	0.35449
68.3877	0.35325
68.6777	0.35252
68.9877	0.35018
69.2817	0.3472
69.5937	0.34497
69.8907	0.34313
70.1867	0.34073
70.4907	0.33795
70.7953	0.33509
71.1	0.3331
71.4027	0.33109
71.6933	0.32894
72.006	0.32688
72.306	0.32383
72.6113	0.32272
72.9087	0.32023
73.2007	0.31688
73.5033	0.3136
73.809	0.31036
74.1153	0.30666
74.4217	0.30393
74.7133	0.30261
75.0143	0.30153
75.318	0.3007
75.6247	0.30012
75.9253	0.29978
76.2603	0.29969
76.546	0.29985
76.8463	0.30026
77.1507	0.30091
77.4517	0.30181
77.7493	0.30296
78.049	0.30435
78.345	0.30599
78.6423	0.30788
78.951	0.31001
