# Supplementary material for: Novel hydrophobic butyl rubber damping composites modified with bio-based PF/DBA via the construction of a three-dimensional network
Source: Sci Rep. 2024 Feb 29;14:5007. doi: 10.1038/s41598-024-55823-x (PMC10904857; doi:10.1038/s41598-024-55823-x)
Supplement: Supplementary file 1 — Supplementary Information. [file 41598_2024_55823_MOESM1_ESM.zip › raw date/raw date of figure9(b).xlsx]

## Sheet: Sheet1
IIR		IIR/M		IIR/M/LPF-10		IIR/H2DBA/M/LPF-10		IIR/H4DBA/M/LPF-10		IIR/H6DBA/M/LPF-10		IIR/H8DBA/M/LPF-10		IIR/H10DBA/M/LPF-10
Temperature/℃	E′/Mpa	Temperature/℃	E′/Mpa	Temperature/℃	E′/Mpa	Temperature/℃	E′/Mpa	Temperature/℃	E′/Mpa	Temperature/℃	E′/Mpa	Temperature/℃	E′/Mpa	Temperature/℃	E′/Mpa
-45.3473	15.9413	-45.3473	33.8084	-40.7643	22.8639	-51.904	18.7451	-49.02	23.4513	-47.175	59.8259	-57.1207	54.1696	-45.2277	19.4811
-43.8183	16.2876	-43.8183	33.9756	-37.664	23.2579	-49.033	21.358	-48.3997	26.0109	-47.355	62.9872	-55.5557	62.3013	-41.9343	21.9409
-40.839	16.6063	-40.839	34.096	-36.6347	23.6124	-46.0533	23.8719	-46.4573	28.4581	-47.0513	65.9717	-52.9243	70.1239	-41.028	24.3294
-37.8587	16.8974	-37.8587	34.1696	-36.5043	23.9272	-44.8753	26.2869	-43.157	30.793	-47.069	68.7795	-52.533	77.6372	-40.9957	26.6466
-36.5897	17.1609	-36.5897	34.1964	-36.444	24.2025	-44.7847	28.6029	-41.8413	33.0154	-46.701	71.4104	-52.7517	84.8413	-41.1617	28.8926
-36.4383	17.3968	-36.4383	34.1764	-36.255	24.4382	-44.7773	30.82	-41.5807	35.1254	-46.3313	73.8645	-53.0743	91.7362	-41.3667	31.0672
-36.2033	17.605	-36.2033	34.1097	-36.0027	24.6343	-44.6397	32.9382	-41.6573	37.123	-46.2463	76.1418	-53.377	98.3219	-41.5773	33.1706
-35.8427	17.7856	-35.8427	33.9961	-35.732	24.7908	-44.442	34.9574	-41.826	39.0082	-46.2503	78.2422	-53.5573	104.598	-41.7693	35.2026
-35.5063	17.9386	-35.5063	33.8357	-35.4493	24.9077	-44.2343	36.8777	-42.0047	40.781	-45.7383	80.1659	-53.5653	110.566	-41.9467	37.1634
-35.1507	18.0641	-35.1507	33.6285	-35.1617	24.9851	-44.008	38.699	-42.18	42.4415	-45.4733	81.9128	-53.4383	116.224	-42.1167	39.0529
-34.7907	18.1618	-34.7907	33.3746	-34.8483	25.0228	-43.7663	40.4215	-42.3373	43.9895	-45.0793	83.4828	-53.2587	121.572	-42.275	40.8711
-34.4273	18.232	-34.4273	33.0738	-34.528	25.021	-43.514	42.0449	-42.471	45.4251	-44.913	84.8761	-53.0617	126.612	-42.405	42.6181
-34.0763	18.2746	-34.0763	32.7262	-34.196	24.9796	-43.2453	43.5695	-42.542	46.7483	-44.3347	86.0926	-52.862	131.342	-42.5043	44.2937
-33.7097	18.2895	-33.7097	32.3319	-33.849	24.8986	-42.982	44.995	-42.5037	47.9591	-44.1477	87.1322	-52.6387	135.763	-42.521	45.8981
-33.327	18.2769	-33.327	31.8907	-33.515	24.778	-42.6857	46.3217	-42.3633	49.0575	-43.577	87.995	-52.4003	139.875	-42.431	47.4311
-32.9507	18.2366	-32.9507	31.4028	-33.1557	24.6179	-42.3827	47.5494	-42.1713	50.0436	-43.4393	88.681	-52.1433	143.678	-42.264	48.8929
-32.573	18.1696	-32.573	30.7219	-32.7883	24.4314	-42.0673	48.9442	-41.95	50.9172	-42.9903	89.0873	-51.8737	147.846	-42.055	50.5928
-32.182	18.11	-32.182	30.0067	-32.4227	24.171	-41.7403	50.2356	-41.702	51.6784	-42.6753	89.2958	-51.5987	151.611	-41.8227	52.1873
-31.8027	18.0305	-31.8027	29.2522	-32.0453	23.8489	-41.4243	51.3636	-41.456	52.3272	-42.3233	89.3239	-51.3067	154.861	-41.5673	53.6637
-31.412	17.894	-31.412	28.4789	-31.6807	23.4795	-41.08	52.3096	-41.1823	52.8637	-41.89	89.1638	-51.0003	157.637	-41.301	54.9976
-31.0253	17.7003	-31.0253	27.6901	-31.2897	23.0693	-40.735	53.0911	-40.899	53.2877	-41.517	88.8863	-50.6843	159.914	-41.0283	56.2219
-30.6263	17.4658	-30.6263	26.8844	-30.902	22.6301	-40.3893	53.7026	-40.6043	53.6446	-41.133	88.4413	-50.3613	161.737	-40.7377	57.2824
-30.229	17.1999	-30.229	26.0742	-30.5103	22.1563	-40.016	54.1502	-40.3047	53.8805	-40.7547	87.8673	-50.039	163.082	-40.436	58.1985
-29.8227	16.9025	-29.8227	25.2608	-30.108	21.6534	-39.6413	54.443	-39.9823	53.9808	-40.2363	87.1617	-49.7017	164.085	-40.1157	58.9685
-29.4	16.5806	-29.4	24.4508	-29.7257	21.136	-39.2613	54.5731	-39.6437	53.9141	-39.907	86.3306	-49.3523	164.681	-39.7907	59.5692
-28.9823	16.237	-28.9823	23.6432	-29.313	20.621	-38.8853	54.5423	-39.2967	53.7101	-39.417	85.3903	-48.9917	164.913	-39.466	60.0148
-28.5563	15.8772	-28.5563	22.8444	-28.9057	20.0944	-38.4947	54.3653	-38.945	53.3621	-39.135	84.3413	-48.6237	164.736	-39.1173	60.3079
-28.1257	15.5023	-28.1257	22.0574	-28.485	19.5674	-38.1127	54.0542	-38.576	52.8887	-38.677	83.1831	-48.2617	164.18	-38.7583	60.4471
-27.715	15.1177	-27.715	21.2865	-28.055	19.0234	-37.7253	53.6055	-38.2183	52.2861	-38.2453	81.9473	-47.8923	163.271	-38.383	60.4446
-27.2733	14.723	-27.2733	20.5299	-27.6447	18.4904	-37.341	53.0452	-37.842	51.5797	-37.772	80.6392	-47.5143	162.048	-38.0193	60.3163
-26.836	14.3238	-26.836	19.7923	-27.202	17.9683	-36.9387	52.38	-37.4587	50.7695	-37.4703	79.2514	-47.1177	160.552	-37.6477	60.0694
-26.4087	13.9217	-26.4087	19.078	-26.7607	17.455	-36.5367	51.6203	-37.079	49.8756	-36.9717	77.7984	-46.696	158.724	-37.262	59.7029
-25.9647	13.5174	-25.9647	18.3816	-26.313	16.9657	-36.1387	50.7689	-36.6667	48.9075	-36.618	76.3046	-46.3123	156.625	-36.8677	59.2254
-25.5173	13.1142	-25.5173	17.7184	-25.8677	16.4861	-35.7267	49.8461	-36.271	47.8892	-36.2397	74.7584	-45.881	154.26	-36.493	58.6484
-25.1263	12.7138	-25.1263	17.0727	-25.5013	16.0192	-35.3333	48.8778	-35.8493	46.8241	-35.833	73.1802	-45.4927	151.695	-36.0833	57.9751
-24.7253	12.318	-24.7253	16.463	-25.1053	15.5576	-34.9037	47.8381	-35.429	45.7284	-35.2613	71.5818	-45.0927	148.901	-35.69	57.2128
-24.325	11.9337	-24.325	15.8714	-24.7027	15.1083	-34.475	46.7626	-35.0073	44.5998	-34.9223	69.9602	-44.688	145.939	-35.2827	56.3754
-23.922	11.5536	-23.922	15.3038	-24.3013	14.6717	-34.0583	45.6427	-34.588	43.4509	-34.4293	68.3117	-44.272	142.765	-34.8677	55.4697
-23.525	11.1826	-23.525	14.7474	-23.895	14.2502	-33.6243	44.4928	-34.209	42.2859	-34.0513	66.6523	-43.8547	139.468	-34.416	54.4862
-23.0747	10.8185	-23.0747	14.2127	-23.4923	13.8339	-33.2077	43.3146	-33.818	41.1202	-33.634	64.9877	-43.4357	136.057	-33.9867	53.4399
-22.6187	10.4609	-22.6187	13.7018	-23.0963	13.4303	-32.829	42.1209	-33.4167	39.9509	-33.133	63.3138	-43.011	132.522	-33.5643	52.3468
-22.149	10.124	-22.149	13.2049	-22.623	13.0445	-32.4393	40.9195	-32.9593	38.7899	-32.7377	61.6441	-42.6467	128.896	-33.1853	51.2098
-21.7	9.78893	-21.7	12.7256	-22.249	12.6702	-31.9853	39.7129	-32.516	37.6432	-32.304	59.9768	-42.2663	125.205	-32.812	50.0483
-21.2403	9.46395	-21.2403	12.2688	-21.851	12.3032	-31.5273	38.5121	-32.0607	36.4942	-31.8463	58.3081	-41.8183	121.456	-32.4303	48.8474
-20.7783	9.14945	-20.7783	11.8254	-21.4493	11.9512	-31.0757	37.3188	-31.6223	35.3629	-31.3703	56.6546	-41.373	117.667	-31.983	47.6207
-20.3263	8.84386	-20.3263	11.4046	-20.9803	11.6084	-30.6153	36.1357	-31.1637	34.2542	-30.9317	55.0052	-40.9177	113.877	-31.5447	46.3793
-19.8743	8.54718	-19.8743	11.0019	-20.5447	11.278	-30.1477	34.9733	-30.6833	33.1558	-30.386	53.3814	-40.475	110.106	-31.0937	45.1289
-19.4317	8.25961	-19.4317	10.62	-20.0793	10.9584	-29.7153	33.8268	-30.222	32.0778	-30.0873	51.7789	-40.0387	106.364	-30.6067	43.8757
-18.9833	7.97752	-18.9833	10.2549	-19.6003	10.643	-29.2707	32.7097	-29.7693	31.022	-29.5927	50.2107	-39.58	102.639	-30.142	42.6268
-18.526	7.70422	-18.526	9.9064	-19.1657	10.3331	-28.831	31.6164	-29.307	29.9936	-29.2253	48.6915	-39.1227	98.9818	-29.699	41.3941
-18.083	7.43965	-18.083	9.57109	-18.6993	10.0304	-28.3813	30.5465	-28.8733	28.9901	-28.7633	47.2082	-38.655	95.357	-29.2517	40.1899
-17.6427	7.18674	-17.6427	9.24935	-18.24	9.73337	-27.9183	29.4989	-28.4063	28.0114	-28.31	45.7516	-38.1873	91.8452	-28.7447	38.975
-17.2017	6.94447	-17.2017	8.94641	-17.7843	9.44679	-27.471	28.4783	-27.9307	27.0683	-27.9177	44.3377	-37.725	88.4199	-28.2777	37.8023
-16.733	6.71316	-16.733	8.65539	-17.322	9.17074	-27.0083	27.4943	-27.482	26.1507	-27.478	42.9586	-37.2677	85.1345	-27.8243	36.6456
-16.2863	6.49327	-16.2863	8.37475	-16.883	8.9038	-26.5533	26.5338	-27.0283	25.2651	-27.0133	41.6197	-36.8117	81.8743	-27.354	35.4978
-15.8333	6.28357	-15.8333	8.10786	-16.4167	8.64256	-26.0837	25.5975	-26.596	24.3923	-26.4577	40.3191	-36.3533	78.7329	-26.8843	34.3859
-15.3853	6.08022	-15.3853	7.85179	-15.9837	8.38827	-25.6227	24.6988	-26.1237	23.5555	-26.05	39.0593	-35.8893	75.6745	-26.411	33.2977
-14.943	5.88613	-14.943	7.60598	-15.5127	8.15074	-25.1783	23.8366	-25.663	22.7461	-25.604	37.8373	-35.4403	72.7598	-25.947	32.2406
-14.511	5.69977	-14.511	7.37155	-15.0577	7.92489	-24.7163	22.9988	-25.2047	21.9541	-25.2177	36.6827	-34.9737	69.9701	-25.4423	31.2211
-14.0713	5.52069	-14.0713	7.14465	-14.6217	7.71016	-24.2737	22.2023	-24.744	21.1951	-24.7627	35.5523	-34.511	67.2635	-24.989	30.2429
-13.622	5.34974	-13.622	6.93073	-14.165	7.50465	-23.8323	21.4315	-24.302	20.4671	-24.3087	34.459	-34.0403	64.6671	-24.5393	29.2944
-13.1823	5.1844	-13.1823	6.72157	-13.7123	7.30707	-23.355	20.6923	-23.8373	19.7634	-23.856	33.3997	-33.5753	62.1586	-24.0757	28.3751
-12.744	5.02533	-12.744	6.52728	-13.261	7.12035	-22.909	19.9805	-23.3807	19.1049	-23.4203	32.3844	-33.1207	59.7835	-23.6053	27.4885
-12.3003	4.87454	-12.3003	6.33798	-12.807	6.93955	-22.4533	19.2967	-22.9443	18.4587	-22.9627	31.4038	-32.6733	57.4803	-23.1397	26.6366
-11.8143	4.72893	-11.8143	6.15786	-12.3747	6.7643	-22.0093	18.6386	-22.471	17.8407	-22.3863	30.4694	-32.21	55.2906	-22.6797	25.8155
-11.4017	4.58977	-11.4017	5.98552	-11.9213	6.59405	-21.5597	18.007	-22.0313	17.2555	-22.0153	29.5712	-31.7443	53.1966	-22.158	25.0259
-10.9653	4.45644	-10.9653	5.81807	-11.4717	6.42703	-21.0977	17.4012	-21.5667	16.6836	-21.56	28.6935	-31.2817	51.1748	-21.6867	24.2668
-10.5223	4.32869	-10.5223	5.65593	-11.024	6.27088	-20.6647	16.817	-21.1153	16.1318	-21.173	27.845	-30.8377	49.2326	-21.2197	23.5311
-10.086	4.20461	-10.086	5.50068	-10.5783	6.12104	-20.2133	16.2537	-20.6573	15.607	-20.612	27.0298	-30.3783	47.3871	-20.7547	22.8158
-9.646	4.08807	-9.646	5.35465	-10.152	5.96951	-19.7657	15.7147	-20.1957	15.1089	-20.2593	26.2447	-29.913	45.6209	-20.3063	22.1395
-9.225	3.97424	-9.225	5.21759	-9.69867	5.83376	-19.321	15.1955	-19.7593	14.6275	-19.8573	25.4881	-29.4503	43.9443	-19.8553	21.4893
-8.77867	3.86455	-8.77867	5.07862	-9.25167	5.7011	-18.8627	14.6959	-19.2983	14.1715	-19.4223	24.7567	-28.9897	42.3191	-19.401	20.8658
-8.33533	3.7616	-8.33533	4.94906	-8.81133	5.56713	-18.4303	14.2184	-18.8393	13.735	-18.975	24.0464	-28.5463	40.7876	-18.942	20.2679
-7.89833	3.66339	-7.89833	4.82599	-8.36633	5.43534	-17.9703	13.7614	-18.3877	13.3124	-18.5167	23.361	-28.087	39.2945	-18.4727	19.6841
-7.456	3.5666	-7.456	4.70363	-7.937	5.31029	-17.526	13.3237	-17.935	12.911	-18.0467	22.7015	-27.6297	37.8738	-18.008	19.1221
-7.04	3.4749	-7.04	4.58719	-7.48867	5.19133	-17.0917	12.9014	-17.506	12.5223	-17.5137	22.0627	-27.157	36.525	-17.5513	18.5832
-6.60367	3.38653	-6.60367	4.47392	-7.04467	5.07628	-16.6513	12.503	-17.0503	12.1534	-17.1287	21.4454	-26.6463	35.2587	-17.1033	18.0636
-6.17167	3.30421	-6.17167	4.37049	-6.60533	4.96646	-16.2057	12.1205	-16.6	11.7975	-16.6737	20.8469	-26.1863	34.0304	-16.6527	17.5634
-5.736	3.22287	-5.736	4.26635	-6.16467	4.86011	-15.763	11.7592	-16.1517	11.4574	-16.2307	20.2724	-25.7323	32.8344	-16.184	17.0805
-5.298	3.14719	-5.298	4.16911	-5.74367	4.76078	-15.316	11.4079	-15.71	11.126	-15.7963	19.7186	-25.2913	31.7128	-15.7207	16.6129
-4.88233	3.07459	-4.88233	4.07592	-5.29533	4.66389	-14.8737	11.0694	-15.283	10.8144	-15.3997	19.1818	-24.8433	30.6273	-15.2643	16.1563
-4.441	3.00541	-4.441	3.98337	-4.858	4.57034	-14.4213	10.7492	-14.8263	10.513	-14.9233	18.6665	-24.374	29.61	-14.813	15.72
-4.006	2.93767	-4.006	3.89938	-4.42133	4.48091	-14.0093	10.4382	-14.3747	10.2187	-14.5117	18.17	-23.9217	28.6153	-14.3593	15.3027
-3.574	2.87421	-3.574	3.81572	-3.983	4.39703	-13.5723	10.1497	-13.9303	9.93597	-14.105	17.6917	-23.473	27.6673	-13.901	14.8988
-3.137	2.81281	-3.137	3.73166	-3.565	4.31598	-13.1297	9.86737	-13.4983	9.6654	-13.555	17.2344	-23.033	26.7811	-13.398	14.5094
-2.71233	2.75397	-2.71233	3.65404	-3.12033	4.239	-12.6973	9.59565	-13.0573	9.40312	-13.1393	16.7925	-22.581	25.9375	-12.938	14.1364
-2.28067	2.6958	-2.28067	3.57764	-2.68367	4.16737	-12.2607	9.33547	-12.6033	9.15259	-12.703	16.3681	-22.1177	25.1353	-12.435	13.7757
-1.845	2.64202	-1.845	3.505	-2.252	4.09945	-11.8427	9.08486	-12.1493	8.91357	-12.2853	15.9627	-21.664	24.3599	-11.9817	13.4279
-1.412	2.5891	-1.412	3.43467	-1.81467	4.03371	-11.4013	8.845	-11.718	8.68413	-11.801	15.577	-21.213	23.6049	-11.478	13.0935
-0.98	2.5402	-0.98	3.36614	-1.458	3.96951	-10.9643	8.61544	-11.2623	8.46431	-11.355	15.1962	-20.778	22.875	-11.0373	12.7728
-0.56367	2.49173	-0.56367	3.30359	-1.07533	3.90824	-10.5297	8.39321	-10.8373	8.25304	-10.9667	14.8269	-20.3307	22.1934	-10.586	12.462
-0.12233	2.44453	-0.12233	3.23941	-0.691	3.85145	-10.0883	8.18195	-10.3823	8.0486	-10.469	14.469	-19.875	21.5539	-10.126	12.1648
0.29667	2.39935	0.29667	3.18145	-0.30933	3.79728	-9.67233	7.97575	-9.92233	7.85783	-10.075	14.1247	-19.4257	20.9029	-9.67233	11.8783
0.73267	2.35551	0.73267	3.12026	0.077	3.74552	-9.23467	7.77819	-9.475	7.6702	-9.607	13.7937	-18.9717	20.2729	-9.21933	11.6013
1.17333	2.31523	1.17333	3.06434	0.46167	3.69504	-8.79567	7.5884	-9.02233	7.4873	-9.20733	13.4744	-18.5343	19.6793	-8.78367	11.3379
1.586	2.27518	1.586	3.00868	0.84633	3.64795	-8.36133	7.40684	-8.592	7.3099	-8.70533	13.1648	-18.0847	19.1096	-8.33333	11.0843
2.02733	2.23702	2.02733	2.95648	1.23033	3.60145	-7.92467	7.23235	-8.14267	7.14062	-8.30333	12.8631	-17.6317	18.5522	-7.89533	10.8404
2.44767	2.19969	2.44767	2.90546	1.61367	3.55656	-7.50633	7.06393	-7.699	6.98029	-7.84667	12.572	-17.182	18.0329	-7.43033	10.6078
2.879	2.16312	2.879	2.8562	1.99867	3.51287	-7.06967	6.90152	-7.26267	6.82493	-7.39	12.2887	-16.734	17.5287	-6.954	10.3846
3.30933	2.12974	3.30933	2.81018	2.382	3.46852	-6.633	6.74336	-6.83567	6.6764	-6.934	12.0155	-16.3023	17.0542	-6.485	10.1724
3.785	2.09557	3.785	2.76778	2.76733	3.42548	-6.199	6.59128	-6.397	6.53557	-6.57067	11.7524	-15.8537	16.5927	-6.04433	9.96641
4.19733	2.06274	4.19733	2.72234	3.149	3.37642	-5.76067	6.44417	-5.94733	6.40073	-6.08167	11.4961	-15.401	16.1398	-5.59367	9.76776
4.62667	2.03144	4.62667	2.68242	3.53167	3.32884	-5.337	6.30207	-5.509	6.27176	-5.71533	11.249	-14.952	15.7126	-5.13533	9.57266
5.058	1.99996	5.058	2.64022	3.91733	3.2854	-4.90133	6.16549	-5.073	6.14787	-5.223	11.0113	-14.5103	15.3049	-4.712	9.3863
5.48733	1.97003	5.48733	2.601	4.305	3.2429	-4.46967	6.03324	-4.63233	6.03174	-4.764	10.7818	-14.0773	14.9122	-4.25467	9.20182
5.924	1.9417	5.924	2.56361	4.69133	3.20259	-4.04133	5.90596	-4.16	5.91902	-4.35733	10.5611	-13.6347	14.5351	-3.82433	9.02604
6.34133	1.91423	6.34133	2.5276	5.07967	3.16391	-3.61033	5.78294	-3.71967	5.81089	-3.84767	10.3465	-13.1887	14.1723	-3.37633	8.85702
6.77633	1.88784	6.77633	2.49577	5.46333	3.12754	-3.202	5.66526	-3.28133	5.70776	-3.32767	10.1373	-12.7633	13.8165	-2.924	8.69437
7.20033	1.86195	7.20033	2.4606	5.847	3.09101	-2.77067	5.55107	-2.85133	5.60907	-2.98333	9.93592	-12.3043	13.4776	-2.47867	8.53564
7.62933	1.83923	7.62933	2.42871	6.23433	3.05465	-2.33267	5.44257	-2.40967	5.51533	-2.48533	9.74046	-11.8667	13.1529	-2.05433	8.38482
8.07933	1.81612	8.07933	2.39657	6.62	3.01964	-1.90667	5.33496	-1.97333	5.42529	-2.10733	9.55198	-11.4273	12.8439	-1.60767	8.23863
8.43667	1.79205	8.43667	2.36513	7.00567	2.985	-1.47733	5.23112	-1.528	5.33986	-1.592	9.37037	-10.9797	12.5481	-1.164	8.09786
8.81867	1.77011	8.81867	2.33598	7.391	2.95086	-1.06867	5.13115	-1.08833	5.26036	-1.199	9.1962	-10.493	12.2616	-0.73567	7.96327
9.201	1.7496	9.201	2.30689	7.78167	2.92207	-0.63267	5.03514	-0.648	5.18094	-0.79833	9.02725	-10.0473	11.9854	-0.28533	7.83296
9.58367	1.72872	9.58367	2.28035	8.17033	2.8924	-0.19967	4.9434	-0.22533	5.10838	-0.36667	8.8657	-9.559	11.7142	0.16467	7.70625
9.96033	1.70794	9.96033	2.25441	8.558	2.86511	0.225	4.85347	0.15267	5.03387	0.01067	8.70987	-9.13367	11.4479	0.548	7.58306
10.3423	1.68866	10.3423	2.22851	8.94867	2.836	0.64367	4.76631	0.53933	4.96871	0.47633	8.55953	-8.69633	11.1927	0.942	7.46483
10.7243	1.6701	10.7243	2.20363	9.33833	2.80611	1.07067	4.68446	0.93067	4.9034	1.01633	8.4156	-8.25733	10.9502	1.33267	7.35145
11.11	1.65319	11.11	2.17928	9.73	2.7758	1.49667	4.60511	1.32467	4.84035	1.368	8.27845	-7.81433	10.7183	1.72333	7.24344
11.49	1.63633	11.49	2.15596	10.1183	2.74782	1.926	4.52882	1.71367	4.77678	1.91333	8.14613	-7.37367	10.4901	2.11167	7.13851
11.8753	1.61937	11.8753	2.13421	10.5117	2.72254	2.365	4.45786	2.10033	4.71913	2.29767	8.01726	-6.95267	10.2673	2.565	7.03702
12.2653	1.60232	12.2653	2.11212	10.902	2.6956	2.79	4.38845	2.48867	4.6494	2.61	7.89458	-6.51367	10.0584	3.00467	6.9391
12.655	1.58746	12.655	2.09143	11.2953	2.67153	3.22133	4.32137	2.88067	4.58474	3.04933	7.77703	-6.08	9.85737	3.44033	6.84386
13.041	1.5731	13.041	2.07039	11.6857	2.64336	3.654	4.25678	3.27667	4.52806	3.429	7.66216	-5.64067	9.66136	3.90333	6.75248
13.4233	1.56073	13.4233	2.05045	12.08	2.61393	4.06967	4.19417	3.66767	4.47499	3.796	7.55216	-5.156	9.4673	4.32667	6.66555
13.8077	1.54737	13.8077	2.0316	12.472	2.58627	4.52067	4.13488	4.056	4.41865	4.19933	7.44502	-4.719	9.28416	4.70567	6.57948
14.1927	1.53371	14.1927	2.01361	12.8677	2.55921	4.963	4.07686	4.44633	4.36917	4.60767	7.34215	-4.29767	9.10921	5.099	6.49723
14.5777	1.52147	14.5777	1.99526	13.261	2.53448	5.36867	4.02174	4.83533	4.31778	4.99933	7.24353	-3.86033	8.93559	5.492	6.41693
14.9677	1.50884	14.9677	1.97892	13.7093	2.50889	5.756	3.96876	5.226	4.26825	5.37467	7.14744	-3.42267	8.76677	5.89233	6.33892
15.3463	1.49649	15.3463	1.96506	14.1013	2.48461	6.14067	3.91643	5.62767	4.21918	5.81333	7.05695	-2.97667	8.60491	6.28233	6.26345
15.733	1.48444	15.733	1.95051	14.495	2.46153	6.52933	3.86785	6.02267	4.17219	6.279	6.96893	-2.49533	8.44671	6.674	6.1892
16.1157	1.47232	16.1157	1.93504	14.8873	2.43939	6.91967	3.81951	6.41833	4.12367	6.701	6.88273	-2.064	8.29598	7.06467	6.11649
16.5027	1.46056	16.5027	1.92244	15.2823	2.41943	7.374	3.774	6.871	4.0797	7.01267	6.79861	-1.57967	8.15021	7.453	6.04572
16.8883	1.45096	16.8883	1.90864	15.747	2.39823	7.816	3.73063	7.25933	4.02843	7.45	6.71726	-1.15867	8.00876	7.84567	5.97851
17.2773	1.4404	17.2773	1.89718	16.1807	2.37899	8.26567	3.68806	7.65633	3.9802	7.84167	6.63806	-0.72033	7.87172	8.23867	5.91247
17.6677	1.43062	17.6677	1.88435	16.5723	2.36299	8.699	3.64736	8.106	3.93482	8.301	6.56015	-0.28167	7.73879	8.63533	5.84927
18.0563	1.42138	18.0563	1.87153	16.9743	2.34621	9.14567	3.60661	8.555	3.89199	8.632	6.48394	0.17867	7.61181	9.031	5.78855
18.4463	1.41307	18.4463	1.85958	17.3727	2.32851	9.535	3.56936	8.94633	3.85053	8.911	6.40977	0.63667	7.48887	9.42467	5.72812
18.8373	1.40476	18.8373	1.84673	17.833	2.31214	9.92867	3.53278	9.348	3.80975	9.229	6.3383	1.111	7.3678	9.81433	5.66958
19.217	1.39696	19.217	1.8354	18.287	2.29752	10.318	3.49796	9.74267	3.77046	9.705	6.26804	1.552	7.25331	10.2107	5.61355
19.6057	1.38893	19.6057	1.82384	18.7387	2.28543	10.7147	3.46246	10.1413	3.73343	10.0967	6.20118	1.98533	7.14417	10.6063	5.55801
19.9957	1.38114	19.9957	1.81354	19.193	2.27198	11.108	3.43001	10.5927	3.69698	10.513	6.13591	2.427	7.03796	11.0023	5.50408
20.3833	1.37411	20.3833	1.80262	19.648	2.26007	11.5067	3.39839	11.05	3.66308	10.8557	6.0719	2.86233	6.93509	11.3987	5.45196
20.7713	1.36732	20.7713	1.79318	20.0853	2.25168	11.9093	3.36718	11.4967	3.63146	11.2343	6.00829	3.29167	6.83692	11.79	5.40199
21.1633	1.35974	21.1633	1.7833	20.539	2.23864	12.306	3.33807	11.954	3.60023	11.683	5.94829	3.68033	6.74295	12.1877	5.35338
21.555	1.35269	21.555	1.77245	20.9907	2.22943	12.6987	3.30931	12.3933	3.56954	12.0773	5.88991	4.07267	6.65372	12.5757	5.30583
21.9463	1.34651	21.9463	1.76237	21.4413	2.21695	13.09	3.28189	12.859	3.53904	12.4687	5.83417	4.515	6.56871	12.97	5.26013
22.3327	1.34011	22.3327	1.7543	21.898	2.20711	13.4817	3.25685	13.3183	3.51022	12.902	5.77861	4.962	6.48636	13.3663	5.21506
22.719	1.33444	22.719	1.74608	22.393	2.19526	13.8823	3.23153	13.7723	3.48254	13.3113	5.72418	5.34333	6.40682	13.7663	5.17157
23.11	1.33049	23.11	1.73804	22.829	2.18387	14.279	3.20842	14.227	3.45621	13.687	5.67208	5.737	6.33012	14.164	5.12931
23.503	1.32522	23.503	1.72992	23.2893	2.17358	14.6733	3.18562	14.6807	3.43117	13.9567	5.62094	6.13167	6.25702	14.5597	5.08919
23.8913	1.32009	23.8913	1.72266	23.7237	2.15878	15.0737	3.16119	15.1307	3.40758	14.401	5.571	6.527	6.18672	14.956	5.05024
24.2813	1.3149	24.2813	1.71555	24.196	2.14337	15.472	3.1389	15.5853	3.38496	14.8623	5.52303	6.91867	6.1177	15.3533	5.01496
24.677	1.31044	24.677	1.70954	24.6503	2.12551	15.875	3.11592	16.018	3.36294	15.2713	5.47517	7.314	6.05237	15.747	4.97583
25.0677	1.30568	25.0677	1.7023	25.0853	2.11132	16.2767	3.09461	16.4787	3.34059	15.7877	5.42856	7.70833	5.98848	16.1387	4.93867
25.4593	1.30236	25.4593	1.69666	25.545	2.1009	16.6737	3.07427	16.9283	3.31925	16.164	5.38455	8.101	5.92553	16.5387	4.90256
25.8503	1.29709	25.8503	1.69041	26.001	2.08888	17.0683	3.05402	17.377	3.28657	16.468	5.34098	8.495	5.86411	16.9357	4.86992
26.253	1.2935	26.253	1.68439	26.442	2.07986	17.4663	3.0347	17.823	3.25344	16.944	5.29869	8.893	5.80267	17.3307	4.83637
26.6337	1.28875	26.6337	1.68012	26.912	2.06728	17.858	3.0156	18.276	3.22293	17.3143	5.25684	9.28533	5.74544	17.7303	4.80717
27.025	1.28504	27.025	1.67652	27.347	2.05781	18.2627	2.99726	18.7337	3.19681	17.65	5.21586	9.67967	5.69105	18.1313	4.77906
27.415	1.28101	27.415	1.67258	27.8007	2.0462	18.662	2.97957	19.1877	3.1734	18.19	5.1754	10.0767	5.63707	18.5233	4.7576
27.8067	1.27885	27.8067	1.6676	28.2513	2.03827	19.056	2.96223	19.6383	3.15332	18.5303	5.13569	10.4767	5.58602	18.9227	4.73559
28.2013	1.27616	28.2013	1.66394	28.7033	2.02925	19.453	2.94594	20.0963	3.14144	19.0267	5.09781	10.8673	5.53452	19.384	4.711
28.596	1.27451	28.596	1.6588	29.163	2.01802	19.8443	2.92937	20.5273	3.13317	19.4147	5.06077	11.2663	5.48502	19.7747	4.68738
28.991	1.27111	28.991	1.65436	29.598	2.01158	20.2497	2.91247	20.9927	3.12529	19.7597	5.02455	11.6667	5.43671	20.175	4.66287
29.3847	1.26947	29.3847	1.64835	30.054	2.00175	20.6543	2.89666	21.4427	3.11679	20.2153	4.98917	12.0647	5.3891	20.5703	4.64029
29.7787	1.26822	29.7787	1.64362	30.51	1.99253	21.0523	2.88206	21.8907	3.11497	20.662	4.95468	12.4583	5.34367	20.9593	4.61421
30.1707	1.26717	30.1707	1.63864	30.9617	1.98562	21.4503	2.86854	22.3373	3.11321	21.1223	4.92071	12.858	5.29793	21.413	4.58683
30.569	1.26551	30.569	1.63391	31.4233	1.98111	21.8477	2.8554	22.7887	3.11438	21.5123	4.88679	13.2557	5.25436	21.866	4.56024
30.9613	1.26272	30.9613	1.63055	31.8573	1.9737	22.2453	2.84238	23.246	3.11716	21.8547	4.85334	13.6477	5.21202	22.258	4.53359
31.3503	1.2616	31.3503	1.62603	32.3127	1.96569	22.6447	2.83063	23.751	3.12293	22.3293	4.82081	14.0447	5.17095	22.6547	4.50487
31.7483	1.25995	31.7483	1.62118	32.765	1.95831	23.0443	2.81851	24.2003	3.12708	22.759	4.7883	14.4463	5.13187	23.0523	4.47558
32.1447	1.25863	32.1447	1.61618	33.2163	1.9522	23.4457	2.80693	24.6513	3.13503	23.279	4.75648	14.8447	5.09536	23.454	4.44755
32.5347	1.25745	32.5347	1.61274	33.6767	1.9474	23.8447	2.79618	25.1137	3.14354	23.791	4.72464	15.2403	5.05802	23.855	4.41584
32.9207	1.25665	32.9207	1.60903	34.1797	1.94154	24.244	2.78652	25.5367	3.15522	24.165	4.6943	15.6383	5.02333	24.2503	4.38472
33.3113	1.25524	33.3113	1.60437	34.6177	1.93704	24.6377	2.77747	25.9737	3.16828	24.7257	4.66575	16.0387	4.98971	24.7013	4.35276
33.7063	1.25598	33.7063	1.60128	35.074	1.93182	25.0393	2.76831	24.745	3.18342	25.1143	4.6373	16.4377	4.95762	25.1453	4.32139
34.1097	1.25488	34.1097	1.59814	35.5247	1.92778	25.439	2.75927	24.7583	3.19829	25.6093	4.60817	16.8333	4.92606	25.613	4.2967
34.504	1.25552	34.504	1.59517	35.9773	1.92087	25.8377	2.75058	24.774	3.21369	26.0323	4.58128	17.231	4.89539	26.052	4.27449
34.9613	1.25562	34.9613	1.5918	36.437	1.91594	26.244	2.7421	24.8187	3.23134	26.3783	4.55579	17.6267	4.86495	26.5037	4.25037
35.3433	1.25632	35.3433	1.59051	36.8723	1.91155	26.6413	2.73413	24.896	3.24883	26.8167	4.52966	18.0253	4.83706	26.955	4.22552
35.7433	1.2588	35.7433	1.58885	37.3313	1.90574	27.0427	2.72609	24.9893	3.26251	27.3137	4.50208	18.4223	4.81179	27.46	4.20114
36.1423	1.2597	36.1423	1.58671	37.782	1.90056	27.443	2.7182	25.188	3.28161	27.868	4.47624	18.8733	4.78469	27.9077	4.17852
36.535	1.26063	36.535	1.5854	38.2333	1.89836	27.8357	2.70799	25.505	3.29957	28.278	4.45066	19.2637	4.76077	28.3567	4.14771
36.9277	1.26136	36.9277	1.58296	38.6927	1.89521	28.2343	2.70263	25.8847	3.31453	28.888	4.42701	19.6607	4.7358	28.8013	4.12215
37.3277	1.26383	37.3277	1.5808	39.1267	1.89397	28.631	2.69532	26.2497	3.32747	29.1357	4.40387	20.0633	4.71167	29.256	4.10513
37.725	1.26298	37.725	1.57872	39.5847	1.89034	29.0227	2.68788	26.611	3.34246	29.685	4.37993	20.464	4.69109	29.6967	4.08869
38.1183	1.26346	38.1183	1.57763	40.041	1.89053	29.4113	2.6792	26.9817	3.35822	30.044	4.35757	20.913	4.6679	30.1463	4.07181
38.5743	1.26359	38.5743	1.57589	40.494	1.88551	29.8213	2.67002	27.3437	3.37066	30.6463	4.33576	21.3667	4.6457	30.5973	4.05576
39.0397	1.26518	39.0397	1.57464	40.9533	1.88447	30.2737	2.66243	27.733	3.38064	30.8557	4.31448	21.7597	4.62462	31.025	4.0476
39.411	1.26576	39.411	1.57245	41.3907	1.87932	30.6693	2.65229	28.1147	3.39098	31.2413	4.293	22.2273	4.60412	31.4767	4.04149
39.812	1.26612	39.812	1.57047	41.85	1.87739	31.0727	2.64373	28.508	3.39594	31.9057	4.27287	22.6663	4.58206	31.864	4.02681
40.208	1.26536	40.208	1.57045	42.303	1.87162	31.463	2.63198	28.913	3.40077	32.289	4.25258	23.062	4.5588	32.3243	4.01308
40.608	1.26613	40.608	1.56872	42.7577	1.86707	31.8567	2.62108	29.354	3.39928	32.746	4.23136	23.465	4.53874	32.779	4.00173
41.0063	1.2649	41.0063	1.56728	43.2237	1.86491	32.2573	2.61231	29.7427	3.39772	33.4697	4.21158	23.8713	4.51863	33.2313	3.98836
41.4617	1.26467	41.4617	1.56547	43.7217	1.85894	32.661	2.60527	30.159	3.3917	33.6543	4.19097	24.3427	4.49315	33.665	3.97442
41.9017	1.26276	41.9017	1.56419	44.16	1.85711	33.0613	2.5986	30.574	3.38441	34.004	4.17148	24.7807	4.47052	34.1357	3.95921
42.349	1.26095	42.349	1.56298	44.618	1.85503	33.464	2.59285	30.995	3.38772	34.6667	4.15072	25.2213	4.45136	34.5883	3.94418
42.8003	1.2592	42.8003	1.56256	45.079	1.85146	33.9087	2.58862	31.4203	3.39441	34.9707	4.13133	25.676	4.43207	35.0247	3.93226
43.262	1.25697	43.262	1.5624	45.526	1.84509	34.376	2.58512	31.834	3.39955	35.3823	4.11073	26.0687	4.41396	35.4757	3.91287
43.7553	1.25699	43.7553	1.55965	45.985	1.83983	34.7717	2.58202	32.266	3.40555	35.783	4.09109	26.522	4.39533	35.9337	3.89626
44.212	1.25572	44.212	1.55867	46.417	1.83357	35.184	2.57982	32.6947	3.40981	36.402	4.07099	26.9787	4.38048	36.3693	3.8774
44.712	1.25488	44.712	1.5581	46.875	1.82776	35.5813	2.57967	33.13	3.4157	36.8407	4.05068	27.4197	4.36354	36.849	3.86202
45.155	1.25361	45.155	1.55628	47.3307	1.82331	35.9777	2.57914	33.5733	3.42006	37.3223	4.03032	27.8837	4.34508	37.2697	3.84458
45.5977	1.25217	45.5977	1.55391	47.779	1.81744	36.378	2.57996	34.0563	3.42662	37.787	4.01137	28.3227	4.32841	37.7263	3.8321
46.0347	1.25138	46.0347	1.55158	48.238	1.81184	36.7773	2.58062	34.4757	3.42945	38.172	3.9941	28.762	4.30571	38.1937	3.81945
46.5057	1.25116	46.5057	1.55072	48.7427	1.80559	37.1783	2.5807	34.9233	3.43166	38.824	3.97492	29.2307	4.29159	38.6877	3.80723
46.9547	1.24995	46.9547	1.55021	49.1773	1.80188	37.6397	2.58122	35.3673	3.4329	38.957	3.95506	29.6647	4.27669	39.1347	3.79993
47.3847	1.25143	47.3847	1.54975	49.6343	1.79717	38.0927	2.58222	35.816	3.43369	39.702	3.93591	30.109	4.26095	39.584	3.78735
47.8323	1.25323	47.8323	1.54859	50.093	1.79284	38.5447	2.5859	36.2737	3.43285	39.9997	3.91706	30.5623	4.25014	40.0263	3.77246
48.271	1.25642	48.271	1.54907	50.5417	1.78905	38.9893	2.58804	36.702	3.43202	40.3817	3.89604	30.998	4.23625	40.493	3.75818
48.7403	1.2573	48.7403	1.54692	51.0017	1.78594	39.4447	2.58827	37.1613	3.43023	41.0277	3.87423	31.4583	4.22154	40.9453	3.7438
49.1733	1.25751	49.1733	1.54478	51.4387	1.78241	39.8953	2.58609	37.616	3.42842	41.277	3.85467	31.9	4.20762	41.3917	3.72917
49.6203	1.26155	49.6203	1.5438	51.8973	1.77953	40.3533	2.58406	38.0647	3.42588	41.8603	3.83557	32.3483	4.19697	41.8573	3.71069
50.067	1.26585	50.067	1.54335	52.3467	1.77674	40.7953	2.58529	38.5273	3.42152	42.2607	3.81588	32.8217	4.17861	42.281	3.7004
50.5183	1.26917	50.5183	1.5431	52.7983	1.77637	41.2287	2.58174	38.9637	3.41653	42.7063	3.79634	33.25	4.16695	42.7457	3.69113
50.9947	1.26909	50.9947	1.54405	53.2523	1.77328	41.669	2.57921	39.4287	3.41011	43.0883	3.77573	33.699	4.15544	43.2013	3.67766
51.4927	1.27003	51.4927	1.54366	53.6877	1.76975	42.113	2.57567	39.888	3.40237	43.7337	3.75527	34.1473	4.13927	43.6423	3.66004
51.9383	1.26942	51.9383	1.54336	54.1513	1.76549	42.5723	2.57291	40.346	3.39671	43.9867	3.73508	34.596	4.12734	44.1313	3.64926
52.4213	1.26773	52.4213	1.54409	54.606	1.76276	43.0373	2.56861	40.8193	3.3892	44.631	3.71311	35.04	4.11376	44.5437	3.6457
52.874	1.26608	52.874	1.5451	55.0583	1.75804	43.479	2.56093	41.261	3.38138	44.8447	3.69178	35.473	4.10083	45.0057	3.63664
53.332	1.262	53.332	1.54663	55.516	1.75634	43.923	2.5548	41.7317	3.37118	45.423	3.67098	35.936	4.08449	45.461	3.62691
53.7793	1.25969	53.7793	1.54762	56.017	1.75344	44.3743	2.54817	42.1947	3.36821	45.9547	3.64917	36.381	4.07077	45.9147	3.62012
54.2407	1.25718	54.2407	1.54687	56.457	1.75165	44.815	2.54499	42.653	3.35887	46.2407	3.62735	36.8377	4.05735	46.38	3.61174
54.738	1.25006	54.738	1.5465	56.9153	1.75032	45.273	2.54267	43.124	3.35159	46.7363	3.60574	37.29	4.04296	46.89	3.6013
55.1923	1.24568	55.1923	1.54639	57.3707	1.74799	45.6763	2.54005	43.565	3.34319	47.187	3.58269	37.719	4.02613	47.3253	3.59331
55.693	1.24074	55.693	1.5459	57.8247	1.74616	46.0747	2.53858	44.037	3.33882	47.933	3.56118	38.1807	4.01678	47.7853	3.58557
56.1343	1.23647	56.1343	1.54597	58.2823	1.74502	46.5267	2.53783	44.5057	3.33035	48.2117	3.53953	38.645	4.00004	48.2347	3.57611
56.5947	1.23106	56.5947	1.54504	58.7163	1.74255	46.992	2.53455	44.9673	3.32154	48.79	3.51821	39.0933	3.98902	48.6797	3.56799
57.0497	1.22774	57.0497	1.54339	59.174	1.73754	47.445	2.53127	45.434	3.31304	48.8627	3.49527	39.556	3.97023	49.136	3.55474
57.515	1.22609	57.515	1.5409	59.6297	1.73105	47.8923	2.53081	45.879	3.3061	49.4977	3.47311	39.9873	3.95316	49.5697	3.5485
57.973	1.22251	57.973	1.54022	60.085	1.72695	48.3547	2.53166	46.3497	3.29516	49.8893	3.45219	40.4433	3.94424	50.036	3.53813
58.4753	1.21876	58.4753	1.53729	60.5407	1.72444	48.808	2.52826	46.819	3.28839	50.5057	3.43024	40.8907	3.93254	50.489	3.53089
58.912	1.21531	58.912	1.53521	60.9733	1.71975	49.259	2.52527	47.287	3.27829	50.911	3.40984	41.342	3.92088	50.9207	3.52075
59.365	1.213	59.365	1.53258	61.4383	1.71449	49.7037	2.52575	47.7597	3.27346	51.343	3.38903	41.8007	3.90941	51.403	3.51205
59.8163	1.21151	59.8163	1.5316	61.8923	1.71022	50.1467	2.52691	48.2023	3.26577	51.83	3.36818	42.2457	3.89675	51.8377	3.50223
60.2793	1.20833	60.2793	1.53053	62.3503	1.7069	50.585	2.52421	48.6743	3.26228	52.1807	3.34662	42.7193	3.89131	52.2907	3.49199
60.7333	1.20636	60.7333	1.52943	62.8123	1.7053	51.0557	2.52231	49.142	3.25479	52.7353	3.32562	43.1387	3.8807	52.757	3.4846
61.1753	1.20687	61.1753	1.52654	63.249	1.70081	51.5137	2.52067	49.5937	3.24877	53.094	3.30627	43.592	3.87037	53.205	3.47576
61.6283	1.20659	61.6283	1.52344	63.7117	1.69759	51.9743	2.51917	50.0723	3.24381	53.6577	3.28687	44.0647	3.86033	53.6677	3.46567
62.074	1.20902	62.074	1.52291	64.1703	1.69457	52.402	2.5144	50.5163	3.24069	54.241	3.2658	44.5273	3.84647	54.1723	3.4551
62.5273	1.2109	62.5273	1.52077	64.6307	1.69061	52.841	2.51047	50.983	3.23678	54.459	3.24676	44.9717	3.83589	54.609	3.44407
62.9873	1.21319	62.9873	1.52017	65.088	1.6867	53.3267	2.50633	51.4527	3.23548	54.8303	3.22889	45.4007	3.82573	55.069	3.4335
63.4303	1.21564	63.4303	1.52069	65.524	1.68279	53.7593	2.50497	51.914	3.23526	55.2843	3.21045	45.845	3.81245	55.519	3.42269
63.8813	1.21763	63.8813	1.52076	65.9887	1.68011	54.227	2.50374	52.3767	3.23483	55.9337	3.19131	46.3107	3.79684	55.9637	3.41337
64.3307	1.21742	64.3307	1.51997	66.4387	1.67591	54.661	2.50152	52.8187	3.23096	56.389	3.17208	46.7527	3.78838	56.4287	3.40187
64.793	1.21545	64.793	1.51756	66.8953	1.6711	55.1143	2.50071	53.2853	3.22903	56.754	3.15214	47.21	3.77511	56.8663	3.39204
65.2503	1.21493	65.2503	1.5165	67.3563	1.6677	55.5473	2.49923	53.7407	3.22296	57.2583	3.13307	47.6637	3.76122	57.3467	3.38024
65.7557	1.21328	65.7557	1.51772	67.7943	1.66523	56.0133	2.49736	54.1973	3.21954	57.6793	3.113	48.1353	3.74769	57.788	3.37746
66.1947	1.21121	66.1947	1.51771	68.2457	1.66261	56.4563	2.49468	54.658	3.21469	58.1047	3.09353	48.5917	3.73361	58.2427	3.3715
66.658	1.20924	66.658	1.51525	68.706	1.66041	56.9183	2.49378	55.1127	3.21172	58.4057	3.07542	49.01	3.72016	58.6893	3.36418
67.1127	1.20769	67.1127	1.51495	69.1647	1.65791	57.3717	2.49252	55.5637	3.20748	58.972	3.05648	49.4707	3.70493	59.1933	3.35695
67.566	1.20825	67.566	1.51522	69.6233	1.65468	57.8297	2.49149	56.021	3.20211	59.5587	3.03812	49.9113	3.68962	59.6337	3.34927
68.031	1.20686	68.031	1.51562	70.0593	1.6532	58.2757	2.49092	56.4767	3.1983	59.8957	3.01943	50.3713	3.67335	60.0923	3.34233
68.4653	1.20295	68.4653	1.51505	70.5173	1.6501	58.72	2.48999	56.936	3.19099	60.4743	3.00089	50.8333	3.65815	60.5377	3.3354
68.928	1.20238	68.928	1.51455	70.976	1.64753	59.1727	2.4907	57.3953	3.18626	61.029	2.98127	51.2753	3.64113	60.993	3.32903
69.3833	1.20255	69.3833	1.51479	71.431	1.64492	59.6327	2.48953	57.834	3.18255	61.4393	2.96322	51.7453	3.62556	61.458	3.3227
69.8353	1.20336	69.8353	1.51482	71.8873	1.64238	60.0597	2.48881	58.2847	3.175	61.8037	2.94452	52.1953	3.60711	61.8877	3.3162
70.2963	1.2023	70.2963	1.51375	72.3263	1.63988	60.5323	2.48574	58.735	3.17254	62.5327	2.92446	52.635	3.59602	62.3477	3.30948
70.7313	1.20266	70.7313	1.51278	72.7873	1.63744	60.9997	2.48681	59.3253	3.16623	62.729	2.90577	53.0983	3.57723	62.8013	3.30187
71.195	1.20322	71.195	1.51174	73.244	1.63505	61.4953	2.48649	59.9757	3.15917	63.1533	2.88716	53.5463	3.56875	63.265	3.29588
71.6537	1.20397	71.6537	1.51064	73.6987	1.63271	61.951	2.48488	60.3813	3.15331	63.5637	2.86976	53.9923	3.55961	63.7243	3.28892
72.1087	1.20491	72.1087	1.50946	74.155	1.63042	62.4077	2.4803	60.8067	3.14967	64.405	2.8515	54.454	3.54847	64.137	3.28195
72.565	1.20605	72.565	1.50822	74.595	1.62819	62.871	2.48169	61.2873	3.14079	64.86	2.83419	54.89	3.53687	64.5837	3.27543
73.0017	1.20738	73.0017	1.50691	75.0573	1.62601	63.329	2.4818	61.7487	3.13653	65.0853	2.81684	55.356	3.52645	65.046	3.26943
73.4557	1.20891	73.4557	1.50552	75.508	1.62388	63.7733	2.48016	62.189	3.12957	65.6083	2.79973	55.81	3.51578	65.5367	3.26208
73.9127	1.21063	73.9127	1.50407	75.965	1.62181	64.2223	2.47511	62.6543	3.12109	66.037	2.78296	56.2887	3.50428	66.0133	3.25422
74.37	1.21255	74.37	1.50255	76.4237	1.61978	64.6673	2.4742	63.1113	3.11388	66.521	2.76551	56.7057	3.49509	66.4347	3.24633
74.8303	1.21466	74.8303	1.50096	76.8653	1.61781	65.135	2.47177	63.5653	3.10676	67.157	2.7495	57.138	3.48504	66.8793	3.2386
75.2833	1.21697	75.2833	1.4993	77.3227	1.6159	65.6027	2.47092	64.0277	3.09568	67.474	2.73269	57.567	3.47348	67.352	3.22983
75.7257	1.21947	75.7257	1.49758	77.7807	1.61403	66.0167	2.4687	64.4677	3.08793	67.9153	2.71586	57.9807	3.46469	67.8053	3.22052
76.177	1.22217	76.177	1.49578			66.4687	2.46749	64.9263	3.07849	68.3237	2.69879	58.501	3.45474	68.2523	3.21052
76.6297	1.22506	76.6297	1.49391			66.9137	2.46503	65.3903	3.06699	69.0627	2.68197	58.9807	3.44245	68.7423	3.2004
77.0903	1.22814	77.0903	1.49198			67.35	2.46362	65.841	3.05924	69.2877	2.66368	59.4213	3.43212	69.208	3.19046
						67.8257	2.46172	66.302	3.05237	69.967	2.64536	59.8773	3.42175	69.6203	3.18023
						68.2763	2.46141	66.7397	3.04144	70.2697	2.62691	60.3797	3.41012	70.0847	3.1694
						68.7183	2.45953	67.2013	3.03315	70.803	2.60925	60.8147	3.39918	70.5547	3.1577
						69.177	2.45913	67.6473	3.02517	71.107	2.5912	61.2807	3.38834	71.0247	3.14566
						69.655	2.45752	68.106	3.01725	71.7797	2.57306	61.739	3.37561	71.442	3.13278
						70.0997	2.45771	68.576	3.00939	72.08	2.55483	62.1933	3.36447	71.9393	3.11941
						70.546	2.45548	69.0127	3.00158	72.538	2.53651	62.6427	3.35172	72.418	3.10554
						70.9963	2.45371	69.4747	2.99383	72.9817	2.5181	63.0897	3.33801	72.8287	3.09117
						71.464	2.45204	69.9417	2.98613	73.3807	2.4996	63.566	3.32405	73.2453	3.0763
						71.9313	2.45035	70.4017	2.97849	73.8423	2.48101	64.033	3.31028	73.8003	3.06093
						72.388	2.44865	70.879	2.9709	74.6453	2.46233	64.4957	3.29517	74.2527	3.04507
						72.8263	2.44695	71.3617	2.96338	74.8163	2.44356	64.9473	3.28047	74.729	3.0287
						73.2783	2.44522	71.8407	2.9559	75.3097	2.4247	65.4137	3.26469	75.1213	3.01184
						73.739	2.44349	72.424	2.94849	76.0473	2.40575	65.842	3.24785	75.5803	2.99448
						74.1953	2.44175	73.0513	2.94113	76.1833	2.38671	66.3023	3.23178	76.04	2.97662
						74.6487	2.43999	73.6307	2.93382	76.9183	2.36757	66.7133	3.2147	76.5823	2.95826
						75.091	2.43823	74.2637	2.92657	77.065	2.34835	67.1697	3.19707	77.006	2.9394
						75.543	2.43645	75.0147	2.91938	77.6843	2.32904	67.6067	3.1801	77.422	2.92004
						75.9977	2.43466	75.8017	2.91224	--	--	68.078	3.16485	77.9363	2.90019
						76.4423	2.43286	76.6843	2.90516	--	--	68.564	3.14697	--	--
						76.8843	2.43105	77.5027	2.89814	--	--	68.9987	3.12749	--	--
						77.3447	2.42923	78.0647	2.89117	--	--	69.427	3.10879	--	--
						77.8017	2.42739	78.4357	2.88426	--	--	69.879	3.0898	--	--
						--	--	--	--	--	--	70.356	3.07207	--	--
						--	--	--	--	--	--	70.7577	3.05251	--	--
						--	--	--	--	--	--	71.2653	3.03289	--	--
						--	--	--	--	--	--	71.7473	3.01298	--	--
						--	--	--	--	--	--	72.1553	2.99278	--	--
						--	--	--	--	--	--	72.6507	2.97229
						--	--	--	--	--	--	73.053	2.95151
						--	--	--	--	--	--	73.5547	2.93043
						--	--	--	--	--	--	73.9727	2.90906
						--	--	--	--	--	--	74.455	2.8874
						--	--	--	--	--	--	74.92	2.86544
						--	--	--	--	--	--	75.376	2.84319
						--	--	--	--	--	--	75.8253	2.82065
						--	--	--	--	--	--	76.2483	2.79782
						--	--	--	--	--	--	76.7503	2.77469
						--	--	--	--	--	--	77.2743	2.75127
						--	--	--	--	--	--	77.6847	2.72756
						--	--	--	--	--	--	--	--
						--	--	--	--	--	--	--	--
						--	--	--	--	--	--	--	--
						--	--	--	--	--	--	--	--
