# Supplementary material for: Novel hydrophobic butyl rubber damping composites modified with bio-based PF/DBA via the construction of a three-dimensional network
Source: Sci Rep. 2024 Feb 29;14:5007. doi: 10.1038/s41598-024-55823-x (PMC10904857; doi:10.1038/s41598-024-55823-x)
Supplement: Supplementary file 1 — Supplementary Information. [file 41598_2024_55823_MOESM1_ESM.zip › raw date/Supplementary tensile data.xlsx]

## Sheet: Sheet1
IIR						IIR/M						IIR/M/LPF-10						IIR-H2DBA/M/LPF-10						IIR-H4DBA/M/LPF-10						IIR-H6DBA/M/LPF-10						IIR-H8DBA/M/LPF-10						IIR-H10DBA/M/LPF-10
Strain(%)	Stress(MPa)	Strain(%)	Stress(MPa)	Strain(%)	Stress(MPa)	Strain(%)	Stress(MPa)	Strain(%)	Stress(MPa)	Strain(%)	Stress(MPa)	Strain(%)	Stress(MPa)	Strain(%)	Stress(MPa)	Strain(%)	Stress(MPa)	Strain(%)	Stress(MPa)	Strain(%)	Stress(MPa)	Strain(%)	Stress(MPa)	Strain(%)	Stress(MPa)	Strain(%)	Stress(MPa)	Strain(%)	Stress(MPa)	Strain(%)	Stress(MPa)	Strain(%)	Stress(MPa)	Strain(%)	Stress(MPa)	Strain(%)	Stress(MPa)	Strain(%)	Stress(MPa)	Strain(%)	Stress(MPa)	Strain(%)	Stress(MPa)	Strain(%)	Stress(MPa)	Strain(%)	Stress(MPa)
0.0139	0.01192	0.014595	0.012516	0.013205	0.011324	0.0139	0.00119	0.014595	0.0012495	0.0011305	0.0011305	0.00831	0.01073	0.0087255	0.0112665	0.0078945	0.0101935	0	0.00507	0	0.0053235	0	0.0048165	0	0.00634	0	0.006657	0	0	0	0.00169	0	0.0017745	0	0	0	0.00251	0	0.0026355	0	0.0023845	0	0.02066	0	0.0214864	0	0.0198336
0.1804	0.00119	0.18942	0.0012495	0.17138	0.0011305	0.1804	0.01629	0.18942	0.0171045	0.0154755	0.0154755	0.02129	0.02265	0.0223545	0.0237825	0.0202255	0.0215175	0.00819	0.00888	0.0085995	0.009324	0.0077805	0.008436	0.00824	0	0.008652	0	0.007828	0.0082194	0.01542	0.04439	0.016191	0.0466095	0.014649	0.0153814	0.00816	0	0.008568	0	0.007752	0	0.00824	0.02821	0.0085696	0.0293384	0.0079104	0.0270816
0.3471	0.01073	0.364455	0.0112665	0.329745	0.0101935	0.3471	0.04808	0.364455	0.050484	0.045676	0.045676	0.03678	0.03735	0.038619	0.0392175	0.034941	0.0354825	0.02111	0.02114	0.0221655	0.022197	0.0200545	0.020083	0.02116	0.01268	0.022218	0.013314	0.020102	0.0211071	0.03144	0.09638	0.033012	0.101199	0.029868	0.0313614	0.02111	0.01129	0.0221655	0.0118545	0.0200545	0.0107255	0.02121	0.04331	0.0220584	0.0450424	0.0203616	0.0415776
0.5137	0.05007	0.539385	0.0525735	0.488015	0.0475665	0.5137	0.091	0.539385	0.09555	0.08645	0.08645	0.05274	0.06239	0.055377	0.0655095	0.050103	0.0592705	0.03658	0.05538	0.038409	0.058149	0.034751	0.052611	0.03656	0.05411	0.038388	0.0568155	0.034732	0.0364686	0.04769	0.13189	0.0500745	0.138485	0.0453055	0.0475708	0.03656	0.0481	0.038388	0.050505	0.034732	0.045695	0.03666	0.07033	0.0381264	0.0731432	0.0351936	0.0675168
0.6804	0.10331	0.71442	0.108476	0.64638	0.0981445	0.6804	0.12477	0.71442	0.131008	0.118531	0.118531	0.0689	0.10093	0.072345	0.105977	0.065455	0.0958835	0.05257	0.10695	0.0551985	0.112298	0.0499415	0.101602	0.05253	0.1116	0.0551565	0.11718	0.0499035	0.0523987	0.06409	0.12851	0.0672945	0.134936	0.0608855	0.0639298	0.05256	0.10039	0.055188	0.10541	0.049932	0.0953705	0.05264	0.1061	0.0547456	0.110344	0.0505344	0.101856
0.8471	0.13709	0.889455	0.143945	0.804745	0.130235	0.8471	0.12596	0.889455	0.132258	0.119662	0.119662	0.08527	0.13669	0.0895335	0.143524	0.0810065	0.129856	0.06876	0.14795	0.072198	0.155347	0.065322	0.140552	0.06874	0.15134	0.072177	0.158907	0.065303	0.0685682	0.08063	0.0892	0.0846615	0.09366	0.0765985	0.0804284	0.06876	0.14012	0.072198	0.147126	0.065322	0.133114	0.06882	0.13471	0.0715728	0.140098	0.0660672	0.129322
1.0137	0.12875	1.06439	0.135188	0.963015	0.122312	1.0137	0.0898	1.06439	0.09429	0.08531	0.08531	0.10177	0.14265	0.106859	0.149783	0.0966815	0.135517	0.08516	0.15007	0.089418	0.157574	0.080902	0.142567	0.08516	0.14669	0.089418	0.154024	0.080902	0.0849471	0.09721	0.0372	0.102071	0.03906	0.0923495	0.096967	0.08514	0.14054	0.089397	0.147567	0.080883	0.133513	0.08521	0.13709	0.0886184	0.142574	0.0818016	0.131606
1.1804	0.08186	1.23942	0.085953	1.12138	0.077767	1.1804	0.03656	1.23942	0.038388	0.034732	0.034732	0.11833	0.10769	0.124247	0.113074	0.112413	0.102305	0.10168	0.11202	0.106764	0.117621	0.096596	0.106419	0.10169	0.10019	0.106775	0.1052	0.0966055	0.101436	0.11379	-0.000845456	0.11948	-0.000887729	0.108101	0.113506	0.10168	0.10331	0.106764	0.108476	0.096596	0.0981445	0.10171	0.10729	0.105778	0.111582	0.0976416	0.102998
1.3472	0.02503	1.41456	0.0262815	1.27984	0.0237785	1.3472	-0.00318	1.41456	-0.003339	-0.003021	-0.003021	0.13491	0.04967	0.141656	0.0521535	0.128164	0.0471865	0.11824	0.06045	0.124152	0.0634725	0.112328	0.0574275	0.11828	0.041	0.124194	0.04305	0.112366	0.117984	0.13041	-0.01015	0.136931	-0.0106575	0.123889	0.130084	0.11826	0.05228	0.124173	0.054894	0.112347	0.049666	0.11827	0.05762	0.123001	0.0599248	0.113539	0.0553152
1.5139	-0.01431	1.5896	-0.0150255	1.4382	-0.0135945	1.5139	-0.00676	1.5896	-0.007098	-0.006422	-0.006422	0.15154	0.00159	0.159117	0.0016695	0.143963	0.0015105	0.13487	0.02579	0.141614	0.0270795	0.128126	0.0245005	0.13487	-0.000845456	0.141614	-0.000887729	0.128126	0.134533	0.14709	0.00296	0.154445	0.003108	0.139735	0.146722	0.13485	0.01673	0.141593	0.0175665	0.128107	0.0158935	0.13489	0.0151	0.140286	0.015704	0.129494	0.014496
1.6804	-0.02186	1.76442	-0.022953	1.59638	-0.020767	1.6804	0.02066	1.76442	0.021693	0.019627	0.019627	0.16819	-0.01113	0.1766	-0.0116865	0.15978	-0.0105735	0.15149	0.02071	0.159065	0.0217455	0.143916	0.0196745	0.1515	-0.01141	0.159075	-0.0119805	0.143925	0.151121	0.16373	0.01818	0.171916	0.019089	0.155543	0.163321	0.15146	0.01004	0.159033	0.010542	0.143887	0.009538	0.15151	0.00119	0.15757	0.0012376	0.14545	0.0011424
1.8471	-0.00318	1.93946	-0.003339	1.75474	-0.003021	1.8471	0.05086	1.93946	0.053403	0.048317	0.048317	0.18483	0.00954	0.194072	0.010017	0.175588	0.009063	0.16812	0.0372	0.176526	0.03906	0.159714	0.03534	0.16814	0.00127	0.176547	0.0013335	0.159733	0.16772	0.18037	0.01987	0.189389	0.0208635	0.171351	0.179919	0.16811	0.02384	0.176516	0.025032	0.159704	0.022648	0.16814	0.01828	0.174866	0.0190112	0.161414	0.0175488
2.0139	0.01987	2.1146	0.0208635	1.9132	0.0188765	2.0139	0.05603	2.1146	0.0588315	0.0532285	0.0532285	0.20152	0.03894	0.211596	0.040887	0.191444	0.036993	0.18478	0.05411	0.194019	0.0568155	0.175541	0.0514045	0.18479	0.01606	0.19403	0.016863	0.17555	0.184328	0.19703	0.00972	0.206882	0.010206	0.187178	0.196537	0.18479	0.03681	0.19403	0.0386505	0.17555	0.0349695	0.18481	0.04649	0.192202	0.0483496	0.177418	0.0446304
2.1806	0.02742	2.28963	0.028791	2.07157	0.026049	2.1806	0.03656	2.28963	0.038388	0.034732	0.034732	0.21819	0.04888	0.2291	0.051324	0.20728	0.046436	0.20146	0.05411	0.211533	0.0568155	0.191387	0.0514045	0.20145	0.01606	0.211523	0.016863	0.191377	0.200946	0.21368	0.00254	0.224364	0.002667	0.202996	0.213146	0.20146	0.03388	0.211533	0.035574	0.191387	0.032186	0.20148	0.05802	0.209539	0.0603408	0.193421	0.0556992
2.3472	0.01629	2.46456	0.0171045	2.22984	0.0154755	2.3472	0.01947	2.46456	0.0204435	0.0184965	0.0184965	0.23483	0.03219	0.246572	0.0337995	0.223088	0.0305805	0.21811	0.04143	0.229016	0.0435015	0.207204	0.0393585	0.21812	0.00169	0.229026	0.0017745	0.207214	0.217575	0.23034	0.01268	0.241857	0.013314	0.218823	0.229764	0.21811	0.01966	0.229016	0.020643	0.207204	0.018677	0.21814	0.04649	0.226866	0.0483496	0.209414	0.0446304
2.514	0.00159	2.6397	0.0016695	2.3883	0.0015105	2.514	0.02623	2.6397	0.0275415	0.0249185	0.0249185	0.25149	0.01192	0.264064	0.012516	0.238915	0.011324	0.23478	0.03297	0.246519	0.0346185	0.223041	0.0313215	0.23478	-0.01184	0.246519	-0.012432	0.223041	0.234193	0.24702	0.03509	0.259371	0.0368445	0.234669	0.246402	0.23476	0.01088	0.246498	0.011424	0.223022	0.010336	0.23479	0.0298	0.244182	0.030992	0.225398	0.028608
2.6805	-0.00159	2.81453	-0.0016695	2.54647	-0.0015105	2.6805	0.05205	2.81453	0.0546525	0.0494475	0.0494475	0.26815	0.01391	0.281558	0.0146055	0.254742	0.0132145	0.25145	0.04143	0.264022	0.0435015	0.238877	0.0393585	0.25142	-0.00888	0.263991	-0.009324	0.238849	0.250791	0.26367	0.04735	0.276854	0.0497175	0.250487	0.263011	0.25143	0.0184	0.264002	0.01932	0.238858	0.01748	0.25147	0.03179	0.261529	0.0330616	0.241411	0.0305184
2.8472	0.00636	2.98956	0.006678	2.70484	0.006042	2.8472	0.06835	2.98956	0.0717675	0.0649325	0.0649325	0.28482	0.03775	0.299061	0.0396375	0.270579	0.0358625	0.26808	0.05918	0.281484	0.062139	0.254676	0.056221	0.26809	0.01015	0.281494	0.0106575	0.254686	0.26742	0.28033	0.03509	0.294347	0.0368445	0.266314	0.279629	0.26809	0.03681	0.281494	0.0386505	0.254686	0.0349695	0.26813	0.05643	0.278855	0.0586872	0.257405	0.0541728
3.0139	0.01589	3.1646	0.0166845	2.8632	0.0150955	3.0139	0.05881	3.1646	0.0617505	0.0558695	0.0558695	0.30148	0.05881	0.316554	0.0617505	0.286406	0.0558695	0.28474	0.06721	0.298977	0.0705705	0.270503	0.0638495	0.28477	0.02452	0.299009	0.025746	0.270532	0.284058	0.29701	0.01268	0.31186	0.013314	0.28216	0.296267	0.28476	0.04434	0.298998	0.046557	0.270522	0.042123	0.28478	0.08146	0.296171	0.0847184	0.273389	0.0782016
3.1805	0.01868	3.33953	0.019614	3.02147	0.017746	3.1805	0.03537	3.33953	0.0371385	0.0336015	0.0336015	0.31814	0.05325	0.334047	0.0559125	0.302233	0.0505875	0.30142	0.05538	0.316491	0.058149	0.286349	0.052611	0.30142	0.02114	0.316491	0.022197	0.286349	0.300666	0.31368	0.00888	0.329364	0.009324	0.297996	0.312896	0.30142	0.03221	0.316491	0.0338205	0.286349	0.0305995	0.30144	0.08504	0.313498	0.0884416	0.289382	0.0816384
3.3471	0.01709	3.51446	0.0179445	3.17975	0.0162355	3.3471	0.02503	3.51446	0.0262815	0.0237785	0.0237785	0.33479	0.02543	0.351529	0.0267015	0.31805	0.0241585	0.31808	0.0372	0.333984	0.03906	0.302176	0.03534	0.31808	0.00634	0.333984	0.006657	0.302176	0.317285	0.33036	0.03255	0.346878	0.0341775	0.313842	0.329534	0.31808	0.00962	0.333984	0.010101	0.302176	0.009139	0.31809	0.06715	0.330814	0.069836	0.305366	0.064464
3.5137	0.01748	3.68939	0.018354	3.33801	0.016606	3.5137	0.03974	3.68939	0.041727	0.037753	0.037753	0.35146	0.00358	0.369033	0.003759	0.333887	0.003401	0.33474	0.03382	0.351477	0.035511	0.318003	0.032129	0.33475	-0.00169	0.351488	-0.0017745	0.318012	0.333913	0.34703	0.06383	0.364382	0.0670215	0.329678	0.346162	0.33472	-0.00335	0.351456	-0.0035175	0.317984	-0.0031825	0.33476	0.05126	0.34815	0.0533104	0.32137	0.0492096
3.6804	0.01947	3.86442	0.0204435	3.49638	0.0184965	3.6804	0.07073	3.86442	0.0742665	0.0671935	0.0671935	0.36813	0.00914	0.386537	0.009597	0.349724	0.008683	0.35141	0.052	0.36898	0.0546	0.33384	0.0494	0.35142	0.00888	0.368991	0.009324	0.333849	0.350541	0.36368	0.08032	0.381864	0.084336	0.345496	0.362771	0.3514	0.00502	0.36897	0.005271	0.33383	0.004769	0.35142	0.05881	0.365477	0.0611624	0.337363	0.0564576
3.8471	0.01868	4.03946	0.019614	3.65475	0.017746	3.8471	0.09378	4.03946	0.098469	0.089091	0.089091	0.38479	0.03894	0.40403	0.040887	0.365551	0.036993	0.36808	0.07947	0.386484	0.0834435	0.349676	0.0754965	0.3681	0.03044	0.386505	0.031962	0.349695	0.36718	0.38033	0.07229	0.399346	0.0759045	0.361314	0.379379	0.36807	0.03095	0.386474	0.0324975	0.349666	0.0294025	0.36807	0.08821	0.382793	0.0917384	0.353347	0.0846816
4.0138	0.0151	4.21449	0.015855	3.81311	0.014345	4.0138	0.0898	4.21449	0.09429	0.08531	0.08531	0.40146	0.06835	0.421533	0.0717675	0.381387	0.0649325	0.38476	0.09385	0.403998	0.0985425	0.365522	0.0891575	0.38476	0.04692	0.403998	0.049266	0.365522	0.383798	0.39701	0.05157	0.41686	0.0541485	0.377159	0.396017	0.38474	0.05228	0.403977	0.054894	0.365503	0.049666	0.38476	0.11524	0.40015	0.11985	0.36937	0.11063
4.1804	0.01311	4.38942	0.0137655	3.97138	0.0124545	4.1804	0.06358	4.38942	0.066759	0.060401	0.060401	0.41813	0.07232	0.439036	0.075936	0.397224	0.068704	0.40142	0.08581	0.421491	0.0901005	0.381349	0.0815195	0.40142	0.04439	0.421491	0.0466095	0.381349	0.400416	0.41366	0.03974	0.434343	0.041727	0.392977	0.412626	0.40141	0.04685	0.42148	0.0491925	0.381339	0.0445075	0.40144	0.11683	0.417498	0.121503	0.385382	0.112157
4.3471	0.0147	4.56446	0.015435	4.12974	0.013965	4.3471	0.03974	4.56446	0.041727	0.037753	0.037753	0.43479	0.04649	0.45653	0.0488145	0.41305	0.0441655	0.41809	0.06299	0.438995	0.0661395	0.397186	0.0598405	0.41809	0.02663	0.438995	0.0279615	0.397186	0.417045	0.43034	0.04861	0.451857	0.0510405	0.408823	0.429264	0.41807	0.02091	0.438974	0.0219555	0.397166	0.0198645	0.4181	0.09259	0.434824	0.0962936	0.401376	0.0888864
4.514	0.01868	4.7397	0.019614	4.2883	0.017746	4.514	0.04093	4.7397	0.0429765	0.0388835	0.0388835	0.45145	0.01589	0.474023	0.0166845	0.428878	0.0150955	0.43476	0.04608	0.456498	0.048384	0.413022	0.043776	0.43477	0.01226	0.456508	0.012873	0.413031	0.433683	0.44702	0.07017	0.469371	0.0736785	0.424669	0.445902	0.43473	0.000418278	0.456466	0.000439192	0.412994	0.000397364	0.43478	0.06994	0.452171	0.0727376	0.417389	0.0671424
4.6806	0.02186	4.91463	0.022953	4.44657	0.020767	4.6806	0.06596	4.91463	0.069258	0.062662	0.062662	0.46813	0.00954	0.491536	0.010017	0.444723	0.009063	0.45142	0.05073	0.473991	0.0532665	0.428849	0.0481935	0.45143	0.0148	0.474002	0.01554	0.428858	0.450301	0.46367	0.08455	0.486854	0.0887775	0.440487	0.462511	0.45142	0.00669	0.473991	0.0070245	0.428849	0.0063555	0.45144	0.0747	0.469498	0.077688	0.433382	0.071712
4.8472	0.02305	5.08956	0.0242025	4.60484	0.0218975	4.8472	0.09378	5.08956	0.098469	0.089091	0.089091	0.4848	0.03298	0.50904	0.034629	0.46056	0.031331	0.46808	0.07229	0.491484	0.0759045	0.444676	0.0686755	0.46809	0.0317	0.491495	0.033285	0.444686	0.46692	0.48034	0.08285	0.504357	0.0869925	0.456323	0.479139	0.46809	0.03514	0.491495	0.036897	0.444686	0.033383	0.46811	0.10292	0.486834	0.107037	0.449386	0.0988032
5.0139	0.01987	5.26459	0.0208635	4.7632	0.0188765	5.0139	0.10093	5.26459	0.105977	0.0958835	0.0958835	0.50146	0.06437	0.526533	0.0675885	0.476387	0.0611515	0.48476	0.08877	0.508998	0.0932085	0.460522	0.0843315	0.48476	0.04692	0.508998	0.049266	0.460522	0.483548	0.49702	0.07229	0.521871	0.0759045	0.472169	0.495777	0.48474	0.0594	0.508977	0.06237	0.460503	0.05643	0.48478	0.12636	0.504171	0.131414	0.465389	0.121306
5.1804	0.01272	5.43942	0.013356	4.92138	0.012084	5.1804	0.08504	5.43942	0.089292	0.080788	0.080788	0.51814	0.07351	0.544047	0.0771855	0.492233	0.0698345	0.50143	0.08455	0.526502	0.0887775	0.476359	0.0803225	0.50143	0.04481	0.526502	0.0470505	0.476359	0.500176	0.51367	0.06848	0.539353	0.071904	0.487986	0.512386	0.50141	0.05521	0.526481	0.0579705	0.476339	0.0524495	0.50144	0.12199	0.521498	0.12687	0.481382	0.11711
5.3471	0.00397	5.61446	0.0041685	5.07974	0.0037715	5.3471	0.06835	5.61446	0.0717675	0.0649325	0.0649325	0.53479	0.05364	0.56153	0.056322	0.50805	0.050958	0.51807	0.0689	0.543974	0.072345	0.492167	0.065455	0.51809	0.03255	0.543995	0.0341775	0.492185	0.516795	0.53034	0.07947	0.556857	0.0834435	0.503823	0.529014	0.51809	0.0297	0.543995	0.031185	0.492185	0.028215	0.5181	0.09815	0.538824	0.102076	0.497376	0.094224
5.5138	0.00119	5.78949	0.0012495	5.23811	0.0011305	5.5138	0.07153	5.78949	0.0751065	0.0679535	0.0679535	0.55146	0.02742	0.579033	0.028791	0.523887	0.026049	0.53475	0.06256	0.561487	0.065688	0.508012	0.059432	0.53475	0.03044	0.561487	0.031962	0.508012	0.533413	0.54701	0.09469	0.574361	0.0994245	0.519659	0.545642	0.53476	0.01129	0.561498	0.0118545	0.508022	0.0107255	0.53478	0.08186	0.556171	0.0851344	0.513389	0.0785856
5.6804	0.00795	5.96442	0.0083475	5.39638	0.0075525	5.6804	0.09298	5.96442	0.097629	0.088331	0.088331	0.56814	0.02384	0.596547	0.025032	0.539733	0.022648	0.55143	0.07313	0.579001	0.0767865	0.523859	0.0694735	0.5514	0.04608	0.57897	0.048384	0.52383	0.550021	0.56368	0.09723	0.591864	0.102092	0.535496	0.562271	0.55143	0.02259	0.579001	0.0237195	0.523859	0.0214605	0.55145	0.09259	0.573508	0.0962936	0.529392	0.0888864
5.8471	0.01947	6.13946	0.0204435	5.55474	0.0184965	5.8471	0.11126	6.13946	0.116823	0.105697	0.105697	0.5848	0.04649	0.61404	0.0488145	0.55556	0.0441655	0.56808	0.08793	0.596484	0.0923265	0.539676	0.0835335	0.56808	0.06383	0.596484	0.0670215	0.539676	0.56666	0.58036	0.08412	0.609378	0.088326	0.551342	0.578909	0.56809	0.05145	0.596495	0.0540225	0.539685	0.0488775	0.56811	0.11961	0.590834	0.124394	0.545386	0.114826
6.0137	0.02662	6.31439	0.027951	5.71301	0.025289	6.0137	0.11086	6.31439	0.116403	0.105317	0.105317	0.60146	0.06914	0.631533	0.072597	0.571387	0.065683	0.58474	0.09173	0.613977	0.0963165	0.555503	0.0871435	0.58475	0.06383	0.613988	0.0670215	0.555512	0.583288	0.59702	0.07017	0.626871	0.0736785	0.567169	0.595527	0.58474	0.06525	0.613977	0.0685125	0.555503	0.0619875	0.58478	0.13312	0.608171	0.138445	0.561389	0.127795
6.1804	0.02623	6.48942	0.0275415	5.87138	0.0249185	6.1804	0.09418	6.48942	0.098889	0.089471	0.089471	0.61816	0.06715	0.649068	0.0705075	0.587252	0.0637925	0.6014	0.08074	0.63147	0.084777	0.57133	0.076703	0.60143	0.04735	0.631502	0.0497175	0.571358	0.599926	0.61367	0.07567	0.644354	0.0794535	0.582987	0.612136	0.60142	0.04894	0.631491	0.051387	0.571349	0.046493	0.60145	0.11961	0.625508	0.124394	0.577392	0.114826
6.3472	0.01748	6.66456	0.018354	6.02984	0.016606	6.3472	0.07908	6.66456	0.083034	0.075126	0.075126	0.63481	0.04331	0.666551	0.0454755	0.603069	0.0411445	0.61807	0.0651	0.648973	0.068355	0.587167	0.061845	0.61809	0.03509	0.648995	0.0368445	0.587186	0.616545	0.63035	0.09976	0.661867	0.104748	0.598832	0.628774	0.61809	0.02091	0.648995	0.0219555	0.587186	0.0198645	0.61811	0.09616	0.642834	0.100006	0.593386	0.0923136
6.514	0.00636	6.8397	0.006678	6.1883	0.006042	6.514	0.08305	6.8397	0.0872025	0.0788975	0.0788975	0.65148	0.02503	0.684054	0.0262815	0.618906	0.0237785	0.63476	0.06425	0.666498	0.0674625	0.603022	0.0610375	0.63475	0.04354	0.666488	0.045717	0.603012	0.633163	0.64704	0.12301	0.679392	0.129161	0.614688	0.645422	0.63474	0.01213	0.666477	0.0127365	0.603003	0.0115235	0.63478	0.09298	0.660171	0.0966992	0.609389	0.0892608
6.6804	0.00278	7.01442	0.002919	6.34638	0.002641	6.6804	0.1057	7.01442	0.110985	0.100415	0.100415	0.66814	0.03417	0.701547	0.0358785	0.634733	0.0324615	0.65143	0.08581	0.684001	0.0901005	0.618858	0.0815195	0.65142	0.06764	0.683991	0.071022	0.618849	0.649791	0.66371	0.12386	0.696896	0.130053	0.630525	0.662051	0.65142	0.03346	0.683991	0.035133	0.618849	0.031787	0.65145	0.11841	0.677508	0.123146	0.625392	0.113674
6.8472	0.01152	7.18956	0.012096	6.50484	0.010944	6.8472	0.12596	7.18956	0.132258	0.119662	0.119662	0.68482	0.06557	0.719061	0.0688485	0.650579	0.0622915	0.66808	0.11202	0.701484	0.117621	0.634676	0.106419	0.6681	0.0875	0.701505	0.091875	0.634695	0.66643	0.68036	0.1023	0.714378	0.107415	0.646342	0.678659	0.66807	0.06441	0.701474	0.0676305	0.634667	0.0611895	0.66811	0.1502	0.694834	0.156208	0.641386	0.144192
7.0139	0.02503	7.36459	0.0262815	6.6632	0.0237785	7.0139	0.12199	7.36459	0.128089	0.11589	0.11589	0.70149	0.0898	0.736564	0.09429	0.666415	0.08531	0.68476	0.11879	0.718998	0.12473	0.650522	0.112851	0.68476	0.08793	0.718998	0.0923265	0.650522	0.683048	0.69703	0.08285	0.731882	0.0869925	0.662179	0.695287	0.68474	0.07278	0.718977	0.076419	0.650503	0.069141	0.68477	0.16014	0.712161	0.166546	0.657379	0.153734
7.1806	0.0298	7.53963	0.03129	6.82157	0.02831	7.1806	0.09735	7.53963	0.102218	0.0924825	0.0924825	0.71816	0.08464	0.754068	0.088872	0.682252	0.080408	0.70142	0.10188	0.736491	0.106974	0.666349	0.096786	0.70142	0.07313	0.736491	0.0767865	0.666349	0.699666	0.71369	0.0892	0.749375	0.09366	0.678006	0.711906	0.70142	0.05145	0.736491	0.0540225	0.666349	0.0488775	0.70145	0.13908	0.729508	0.144643	0.673392	0.133517
7.3471	0.02066	7.71446	0.021693	6.97974	0.019627	7.3471	0.08027	7.71446	0.0842835	0.0762565	0.0762565	0.73481	0.05762	0.771551	0.060501	0.698069	0.054739	0.71809	0.08285	0.753995	0.0869925	0.682186	0.0787075	0.7181	0.06045	0.754005	0.0634725	0.682195	0.716305	0.73034	0.11752	0.766857	0.123396	0.693823	0.728514	0.71808	0.02551	0.753984	0.0267855	0.682176	0.0242345	0.71811	0.10888	0.746834	0.113235	0.689386	0.104525
7.5138	0.00517	7.88949	0.0054285	7.13811	0.0049115	7.5138	0.08861	7.88949	0.0930405	0.0841795	0.0841795	0.75145	0.03616	0.789022	0.037968	0.713877	0.034352	0.73476	0.08539	0.771498	0.0896595	0.698022	0.0811205	0.73476	0.06299	0.771498	0.0661395	0.698022	0.732923	0.74701	0.14077	0.784361	0.147809	0.709659	0.745142	0.73474	0.02551	0.771477	0.0267855	0.698003	0.0242345	0.73476	0.10173	0.76415	0.105799	0.70537	0.0976608
7.6804	-0.00199	8.06442	-0.0020895	7.29638	-0.0018905	7.6804	0.11524	8.06442	0.121002	0.109478	0.109478	0.76811	0.04093	0.806515	0.0429765	0.729704	0.0388835	0.75142	0.10949	0.788991	0.114965	0.713849	0.104015	0.75143	0.08032	0.789002	0.084336	0.713858	0.749551	0.76365	0.13908	0.801833	0.146034	0.725468	0.761741	0.75141	0.05521	0.788981	0.0579705	0.713839	0.0524495	0.75143	0.12517	0.781487	0.130177	0.721373	0.120163
7.8473	0.00517	8.23967	0.0054285	7.45493	0.0049115	7.8473	0.1351	8.23967	0.141855	0.128345	0.128345	0.78476	0.06795	0.823998	0.0713475	0.745522	0.0645525	0.76807	0.13231	0.806474	0.138926	0.729666	0.125695	0.76809	0.09765	0.806495	0.102532	0.729685	0.76617	0.78032	0.11794	0.819336	0.123837	0.741304	0.778369	0.76807	0.08617	0.806474	0.0904785	0.729666	0.0818615	0.76808	0.15616	0.798803	0.162406	0.737357	0.149914
8.0139	0.02066	8.4146	0.021693	7.6132	0.019627	8.0139	0.13272	8.4146	0.139356	0.126084	0.126084	0.80146	0.0898	0.841533	0.09429	0.761387	0.08531	0.78474	0.13485	0.823977	0.141593	0.745503	0.128107	0.78477	0.10188	0.824009	0.106974	0.745531	0.782808	0.79699	0.1023	0.836839	0.107415	0.75714	0.794998	0.78473	0.09077	0.823967	0.0953085	0.745494	0.0862315	0.78476	0.16809	0.81615	0.174814	0.75337	0.161366
8.1805	0.02821	8.58953	0.0296205	7.77147	0.0267995	8.1805	0.11563	8.58953	0.121412	0.109848	0.109848	0.81813	0.08821	0.859037	0.0926205	0.777223	0.0837995	0.80141	0.12005	0.84148	0.126053	0.761339	0.114047	0.80143	0.09258	0.841502	0.097209	0.761358	0.799426	0.81367	0.10949	0.854353	0.114965	0.772987	0.811636	0.80141	0.06818	0.84148	0.071589	0.761339	0.064771	0.80143	0.15696	0.833487	0.163238	0.769373	0.150682
8.3471	0.02066	8.76445	0.021693	7.92974	0.019627	8.3471	0.10649	8.76445	0.111815	0.101165	0.101165	0.83479	0.06715	0.87653	0.0705075	0.79305	0.0637925	0.81808	0.10737	0.858984	0.112738	0.777176	0.102001	0.81808	0.08285	0.858984	0.0869925	0.777176	0.816035	0.83034	0.13316	0.871857	0.139818	0.788823	0.828264	0.81808	0.0481	0.858984	0.050505	0.777176	0.045695	0.8181	0.14226	0.850824	0.14795	0.785376	0.13657
8.5137	0.01033	8.93938	0.0108465	8.08802	0.0098135	8.5137	0.11802	8.93938	0.123921	0.112119	0.112119	0.85147	0.04967	0.894043	0.0521535	0.808896	0.0471865	0.83475	0.11202	0.876487	0.117621	0.793013	0.106419	0.83474	0.08074	0.876477	0.084777	0.793003	0.832653	0.84703	0.15049	0.889381	0.158015	0.804678	0.844912	0.83473	0.05521	0.876467	0.0579705	0.792993	0.0524495	0.83478	0.14345	0.868171	0.149188	0.801389	0.137712
8.6804	0.00914	9.11442	0.009597	8.24638	0.008683	8.6804	0.13828	9.11442	0.145194	0.131366	0.131366	0.86818	0.05325	0.911589	0.0559125	0.824771	0.0505875	0.85142	0.12766	0.893991	0.134043	0.808849	0.121277	0.85144	0.0892	0.894012	0.09366	0.808868	0.849311	0.86369	0.14669	0.906875	0.154024	0.820505	0.861531	0.85141	0.08366	0.893981	0.087843	0.808839	0.079477	0.85144	0.16014	0.885498	0.166546	0.817382	0.153734
8.8472	0.01828	9.28956	0.019194	8.40484	0.017366	8.8472	0.14702	9.28956	0.154371	0.139669	0.139669	0.88483	0.07391	0.929072	0.0776055	0.840588	0.0702145	0.86809	0.13739	0.911495	0.14426	0.824685	0.130521	0.86811	0.10103	0.911516	0.106081	0.824705	0.86594	0.88036	0.12978	0.924378	0.136269	0.836342	0.878159	0.86808	0.10582	0.911484	0.111111	0.824676	0.100529	0.86811	0.17643	0.902834	0.183487	0.833386	0.169373
9.0137	0.02543	9.46439	0.0267015	8.56302	0.0241585	9.0137	0.13471	9.46439	0.141446	0.127974	0.127974	0.90148	0.09139	0.946554	0.0959595	0.856406	0.0868205	0.88476	0.13358	0.928998	0.140259	0.840522	0.126901	0.88476	0.10695	0.928998	0.112298	0.840522	0.882548	0.89703	0.12259	0.941882	0.12872	0.852178	0.894787	0.88474	0.10122	0.928977	0.106281	0.840503	0.096159	0.88477	0.17643	0.920161	0.183487	0.849379	0.169373
9.1802	0.02146	9.63921	0.022533	8.72119	0.020387	9.1802	0.11683	9.63921	0.122672	0.110989	0.110989	0.91815	0.08623	0.964058	0.0905415	0.872243	0.0819185	0.90143	0.12386	0.946501	0.130053	0.856358	0.117667	0.90142	0.10357	0.946491	0.108748	0.856349	0.899166	0.91368	0.1357	0.959364	0.142485	0.867996	0.911396	0.90141	0.08115	0.946481	0.0852075	0.85634	0.0770925	0.90144	0.16371	0.937498	0.170258	0.865382	0.157162
9.3469	0.00954	9.81424	0.010017	8.87955	0.009063	9.3469	0.11206	9.81424	0.117663	0.106457	0.106457	0.93479	0.06676	0.98153	0.070098	0.88805	0.063422	0.91807	0.11921	0.963974	0.12517	0.872166	0.113249	0.9181	0.09976	0.964005	0.104748	0.872195	0.915805	0.93034	0.15641	0.976857	0.164231	0.883823	0.928014	0.91807	0.07069	0.963974	0.0742245	0.872166	0.0671555	0.91809	0.15338	0.954814	0.159515	0.881366	0.147245
9.5139	0.00159	9.98959	0.0016695	9.0382	0.0015105	9.5139	0.12557	9.98959	0.131848	0.119291	0.119291	0.95146	0.05444	0.999033	0.057162	0.903887	0.051718	0.93474	0.1247	0.981477	0.130935	0.888003	0.118465	0.93477	0.10568	0.981509	0.110964	0.888031	0.932433	0.94703	0.1636	0.994382	0.17178	0.899679	0.944662	0.93474	0.08324	0.981477	0.087402	0.888003	0.079078	0.93478	0.15815	0.972171	0.164476	0.897389	0.151824
9.6807	0.00477	10.1647	0.0050085	9.19666	0.0045315	9.6807	0.14186	10.1647	0.148953	0.134767	0.134767	0.96814	0.06358	1.01655	0.066759	0.919733	0.060401	0.95142	0.13231	0.998991	0.138926	0.903849	0.125695	0.95144	0.12175	0.999012	0.127837	0.903868	0.949061	0.96369	0.15049	1.01187	0.158015	0.915505	0.961281	0.95141	0.10959	0.998981	0.11507	0.903839	0.10411	0.95146	0.17722	0.989518	0.184309	0.913402	0.170131
9.8472	0.01391	10.3396	0.0146055	9.35484	0.0132145	9.8472	0.14345	10.3396	0.150622	0.136277	0.136277	0.9848	0.08583	1.03404	0.0901215	0.93556	0.0815385	0.96809	0.13443	1.01649	0.141152	0.919685	0.127708	0.96809	0.13443	1.01649	0.141152	0.919685	0.96567	0.98035	0.13443	1.02937	0.141152	0.931333	0.977899	0.96808	0.12632	1.01648	0.132636	0.919676	0.120004	0.96811	0.19511	1.00683	0.202914	0.929386	0.187306
10.014	0.01947	10.5147	0.0204435	9.5133	0.0184965	10.014	0.12199	10.5147	0.128089	0.11589	0.11589	1.00145	0.09855	1.05152	0.103478	0.951377	0.0936225	0.98476	0.12851	1.034	0.134936	0.935522	0.122085	0.98475	0.13231	1.03399	0.138926	0.935512	0.982288	0.99703	0.13316	1.04688	0.139818	0.947178	0.994537	0.98474	0.1213	1.03398	0.127365	0.935503	0.115235	0.98478	0.19868	1.02417	0.206627	0.945389	0.190733
10.1806	0.01709	10.6896	0.0179445	9.67157	0.0162355	10.1806	0.09497	10.6896	0.0997185	0.0902215	0.0902215	1.01812	0.08941	1.06903	0.0938805	0.967214	0.0849395	1.00143	0.12048	1.0515	0.126504	0.951358	0.114456	1.00143	0.11879	1.0515	0.12473	0.951358	0.998926	1.01369	0.14626	1.06437	0.153573	0.963005	1.01116	1.00143	0.10248	1.0515	0.107604	0.951358	0.097356	1.00145	0.18716	1.04151	0.194646	0.961392	0.179674
10.3471	0.00834	10.8645	0.008757	9.82974	0.007923	10.3471	0.08186	10.8645	0.085953	0.077767	0.077767	1.0348	0.06715	1.08654	0.0705075	0.98306	0.0637925	1.01809	0.11752	1.06899	0.123396	0.967185	0.111644	1.01809	0.10906	1.06899	0.114513	0.967185	1.01554	1.03034	0.1619	1.08186	0.169995	0.978823	1.02776	1.0181	0.09077	1.069	0.0953085	0.967195	0.0862315	1.0181	0.17524	1.05882	0.18225	0.977376	0.16823
10.5138	0.00358	11.0395	0.003759	9.98811	0.003401	10.5138	0.08861	11.0395	0.0930405	0.0841795	0.0841795	1.05147	0.05245	1.10404	0.0550725	0.998896	0.0498275	1.03477	0.1264	1.08651	0.13272	0.983031	0.12008	1.03476	0.1154	1.0865	0.12117	0.983022	1.03217	1.04701	0.16951	1.09936	0.177985	0.994659	1.04439	1.03477	0.09662	1.08651	0.101451	0.983031	0.091789	1.03478	0.17603	1.07617	0.183071	0.993389	0.168989
10.6806	0.01033	11.2146	0.0108465	10.1466	0.0098135	10.6806	0.10411	11.2146	0.109315	0.0989045	0.0989045	1.06816	0.05881	1.12157	0.0617505	1.01475	0.0558695	1.05143	0.14457	1.104	0.151799	0.998858	0.137342	1.05143	0.13443	1.104	0.141152	0.998858	1.0488	1.06366	0.16825	1.11684	0.176663	1.01048	1.061	1.05143	0.11419	1.104	0.1199	0.998858	0.10848	1.05144	0.19073	1.0935	0.198359	1.00938	0.183101
10.8472	0.02424	11.3896	0.025452	10.3048	0.023028	10.8472	0.11245	11.3896	0.118072	0.106827	0.106827	1.08481	0.07947	1.13905	0.0834435	1.03057	0.0754965	1.06808	0.16064	1.12148	0.168672	1.01468	0.152608	1.06808	0.1526	1.12148	0.16023	1.01468	1.06541	1.08033	0.1619	1.13435	0.169995	1.02631	1.07763	1.06808	0.12757	1.12148	0.133948	1.01468	0.121191	1.06811	0.20583	1.11083	0.214063	1.02539	0.197597
11.0139	0.03298	11.5646	0.034629	10.4632	0.031331	11.0139	0.11126	11.5646	0.116823	0.105697	0.105697	1.10147	0.09616	1.15654	0.100968	1.0464	0.091352	1.08474	0.16233	1.13898	0.170447	1.0305	0.154214	1.08475	0.15725	1.13899	0.165112	1.03051	1.08204	1.097	0.15852	1.15185	0.166446	1.04215	1.09426	1.08474	0.12757	1.13898	0.133948	1.0305	0.121191	1.08478	0.20981	1.12817	0.218202	1.04139	0.201418
11.1805	0.02742	11.7395	0.028791	10.6215	0.026049	11.1805	0.1057	11.7395	0.110985	0.100415	0.100415	1.11815	0.09418	1.17406	0.098889	1.06224	0.089471	1.1014	0.15176	1.15647	0.159348	1.04633	0.144172	1.10143	0.14626	1.1565	0.153573	1.04636	1.09868	1.11364	0.16317	1.16932	0.171329	1.05796	1.11086	1.10142	0.1167	1.15649	0.122535	1.04635	0.110865	1.10144	0.19789	1.1455	0.205806	1.05738	0.189974
11.3473	0.01709	11.9147	0.0179445	10.7799	0.0162355	11.3473	0.10451	11.9147	0.109736	0.0992845	0.0992845	1.13481	0.07828	1.19155	0.082194	1.07807	0.074366	1.11806	0.14161	1.17396	0.148691	1.06216	0.134529	1.11809	0.13316	1.17399	0.139818	1.06219	1.11529	1.13032	0.17205	1.18684	0.180653	1.0738	1.12749	1.11809	0.10833	1.17399	0.113747	1.06219	0.102913	1.11809	0.18279	1.16281	0.190102	1.07337	0.175478
11.5139	0.01629	12.0896	0.0171045	10.9382	0.0154755	11.5139	0.11007	12.0896	0.115574	0.104566	0.104566	1.15147	0.06676	1.20904	0.070098	1.0939	0.063422	1.13475	0.14457	1.19149	0.151799	1.07801	0.137342	1.13474	0.13316	1.19148	0.139818	1.078	1.1319	1.14701	0.18008	1.20436	0.189084	1.08966	1.14414	1.13474	0.11084	1.19148	0.116382	1.078	0.105298	1.13477	0.1804	1.18016	0.187616	1.08938	0.173184
11.6803	0.02861	12.2643	0.0300405	11.0963	0.0271795	11.6803	0.11802	12.2643	0.123921	0.112119	0.112119	1.16814	0.07232	1.22655	0.075936	1.10973	0.068704	1.15142	0.16106	1.20899	0.169113	1.09385	0.153007	1.15142	0.14669	1.20899	0.154024	1.09385	1.14854	1.16367	0.1822	1.22185	0.19131	1.10549	1.16076	1.15141	0.12256	1.20898	0.128688	1.09384	0.116432	1.15144	0.19113	1.1975	0.198775	1.10538	0.183485
11.847	0.04689	12.4393	0.0492345	11.2546	0.0445455	11.847	0.11921	12.4393	0.12517	0.113249	0.113249	1.18479	0.08702	1.24403	0.091371	1.12555	0.082669	1.16808	0.1767	1.22648	0.185535	1.10968	0.167865	1.16809	0.15725	1.22649	0.165112	1.10969	1.16517	1.18035	0.1767	1.23937	0.185535	1.12133	1.1774	1.16808	0.13427	1.22648	0.140984	1.10968	0.127556	1.16811	0.20425	1.21483	0.21242	1.12139	0.19608
12.0139	0.05563	12.6146	0.0584115	11.4132	0.0528485	12.0139	0.11206	12.6146	0.117663	0.106457	0.106457	1.20146	0.09537	1.26153	0.100139	1.14139	0.0906015	1.18476	0.17924	1.244	0.188202	1.12552	0.170278	1.18476	0.15345	1.244	0.161123	1.12552	1.1818	1.19702	0.17416	1.25687	0.182868	1.13717	1.19403	1.18473	0.14012	1.24397	0.147126	1.12549	0.133114	1.18477	0.20782	1.23216	0.216133	1.13738	0.199507
12.1804	0.04888	12.7894	0.051324	11.5714	0.046436	12.1804	0.1053	12.7894	0.110565	0.100035	0.100035	1.21812	0.08861	1.27903	0.0930405	1.15721	0.0841795	1.20143	0.17036	1.2615	0.178878	1.14136	0.161842	1.20143	0.14415	1.2615	0.151358	1.14136	1.19843	1.21367	0.18135	1.27435	0.190418	1.15299	1.21064	1.20141	0.13887	1.26148	0.145814	1.14134	0.131926	1.20144	0.20226	1.2495	0.21035	1.15338	0.19417
12.3471	0.03338	12.9645	0.035049	11.7297	0.031711	12.3471	0.10769	12.9645	0.113074	0.102305	0.102305	1.23479	0.0751	1.29653	0.078855	1.17305	0.071345	1.21807	0.16571	1.27897	0.173995	1.15717	0.157424	1.21809	0.14288	1.27899	0.150024	1.15719	1.21504	1.23036	0.19699	1.29188	0.20684	1.16884	1.22728	1.21808	0.13427	1.27898	0.140984	1.15718	0.127556	1.21809	0.1955	1.26681	0.20332	1.16937	0.18768
12.5138	0.02424	13.1395	0.025452	11.8881	0.023028	12.5138	0.12	13.1395	0.126	0.114	0.114	1.25147	0.06954	1.31404	0.073017	1.1889	0.066063	1.23474	0.17628	1.29648	0.185094	1.173	0.167466	1.23475	0.15345	1.29649	0.161123	1.17301	1.23166	1.24704	0.20502	1.30939	0.215271	1.18469	1.24392	1.23473	0.13678	1.29647	0.143619	1.17299	0.129941	1.23476	0.20107	1.28415	0.209113	1.18537	0.193027
12.6804	0.02861	13.3144	0.0300405	12.0464	0.0271795	12.6804	0.13272	13.3144	0.139356	0.126084	0.126084	1.26814	0.07788	1.33155	0.081774	1.20473	0.073986	1.25143	0.19488	1.314	0.204624	1.18886	0.185136	1.25141	0.16613	1.31398	0.174436	1.18884	1.24828	1.26368	0.19657	1.32686	0.206399	1.2005	1.26052	1.2514	0.14974	1.31397	0.157227	1.18883	0.142253	1.25144	0.21656	1.3015	0.225222	1.20138	0.207898
12.8471	0.04212	13.4895	0.044226	12.2047	0.040014	12.8471	0.13828	13.4895	0.145194	0.131366	0.131366	1.2848	0.09259	1.34904	0.0972195	1.22056	0.0879605	1.26809	0.20291	1.33149	0.213056	1.20469	0.192765	1.26809	0.17163	1.33149	0.180212	1.20469	1.26492	1.28034	0.17797	1.34436	0.186868	1.21632	1.27714	1.26807	0.16187	1.33147	0.169964	1.20467	0.153777	1.26809	0.22888	1.31881	0.238035	1.21737	0.219725
13.0139	0.05563	13.6646	0.0584115	12.3632	0.0528485	13.0139	0.13391	13.6646	0.140605	0.127215	0.127215	1.30148	0.10053	1.36655	0.105556	1.23641	0.0955035	1.28476	0.19065	1.349	0.200182	1.22052	0.181117	1.28476	0.16782	1.349	0.176211	1.22052	1.28155	1.29703	0.16825	1.36188	0.176663	1.23218	1.29379	1.28472	0.15936	1.34896	0.167328	1.22048	0.151392	1.28476	0.2261	1.33615	0.235144	1.23337	0.217056
13.1805	0.06119	13.8395	0.0642495	12.5215	0.0581305	13.1805	0.12358	13.8395	0.129759	0.117401	0.117401	1.31814	0.09418	1.38405	0.098889	1.25223	0.089471	1.30143	0.16909	1.3665	0.177544	1.23636	0.160635	1.30142	0.1619	1.36649	0.169995	1.23635	1.29817	1.31369	0.17755	1.37937	0.186428	1.24801	1.31041	1.3014	0.14305	1.36647	0.150203	1.23633	0.135898	1.30143	0.21259	1.35349	0.221094	1.24937	0.204086
13.347	0.05802	14.0144	0.060921	12.6796	0.055119	13.347	0.11563	14.0144	0.121412	0.109848	0.109848	1.33479	0.08305	1.40153	0.0872025	1.26805	0.0788975	1.31809	0.1636	1.38399	0.17178	1.25219	0.15542	1.3181	0.16233	1.38401	0.170447	1.25219	1.3148	1.33037	0.19784	1.39689	0.207732	1.26385	1.32704	1.31809	0.12883	1.38399	0.135272	1.25219	0.122388	1.31811	0.20425	1.37083	0.21242	1.26539	0.19608
13.5137	0.05364	14.1894	0.056322	12.838	0.050958	13.5137	0.11643	14.1894	0.122252	0.110608	0.110608	1.35148	0.08265	1.41905	0.0867825	1.28391	0.0785175	1.33476	0.1805	1.4015	0.189525	1.26802	0.171475	1.33476	0.1729	1.4015	0.181545	1.26802	1.33142	1.34702	0.21263	1.41437	0.223262	1.27967	1.34365	1.33476	0.13427	1.4015	0.140984	1.26802	0.127556	1.33478	0.2114	1.38817	0.219856	1.28139	0.202944
13.6803	0.05245	14.3643	0.0550725	12.9963	0.0498275	13.6803	0.12438	14.3643	0.130599	0.118161	0.118161	1.36816	0.09497	1.43657	0.0997185	1.29975	0.0902215	1.35143	0.20375	1.419	0.213938	1.28386	0.193562	1.35143	0.18727	1.419	0.196633	1.28386	1.34805	1.36366	0.21094	1.43184	0.221487	1.29548	1.36025	1.35142	0.15685	1.41899	0.164692	1.28385	0.149007	1.35145	0.23166	1.40551	0.240926	1.29739	0.222394
13.8472	0.05643	14.5396	0.0592515	13.1548	0.0536085	13.8472	0.13232	14.5396	0.138936	0.125704	0.125704	1.38482	0.11126	1.45406	0.116823	1.31558	0.105697	1.36808	0.21348	1.43648	0.224154	1.29968	0.202806	1.3681	0.19361	1.43651	0.203291	1.2997	1.36468	1.38034	0.19826	1.44936	0.208173	1.31132	1.37689	1.36809	0.1786	1.43649	0.18753	1.29969	0.16967	1.36811	0.24954	1.42283	0.259522	1.31339	0.239558
14.0139	0.0604	14.7146	0.06342	13.3132	0.05738	14.0139	0.13351	14.7146	0.140185	0.126834	0.126834	1.40148	0.11683	1.47155	0.122672	1.33141	0.110989	1.38476	0.20671	1.454	0.217046	1.31552	0.196375	1.38476	0.1898	1.454	0.19929	1.31552	1.3813	1.39702	0.19234	1.46687	0.201957	1.32717	1.39353	1.38476	0.18195	1.454	0.191048	1.31552	0.172852	1.38477	0.24954	1.44016	0.259522	1.32938	0.239558
14.1804	0.06239	14.8894	0.0655095	13.4714	0.0592705	14.1804	0.12477	14.8894	0.131008	0.118531	0.118531	1.41814	0.10649	1.48905	0.111815	1.34723	0.101165	1.40142	0.19445	1.47149	0.204173	1.33135	0.184727	1.40143	0.18135	1.4715	0.190418	1.33136	1.39793	1.41368	0.20375	1.48436	0.213938	1.343	1.41015	1.40142	0.16857	1.47149	0.176999	1.33135	0.160141	1.40146	0.23484	1.45752	0.244234	1.3454	0.225446
14.3471	0.05881	15.0645	0.0617505	13.6297	0.0558695	14.3471	0.11524	15.0645	0.121002	0.109478	0.109478	1.43481	0.08941	1.50655	0.0938805	1.36307	0.0849395	1.41806	0.19065	1.48896	0.200182	1.34716	0.181117	1.41811	0.1767	1.48902	0.185535	1.3472	1.41456	1.43035	0.22109	1.50187	0.232145	1.35883	1.42677	1.41808	0.1556	1.48898	0.16338	1.34718	0.14782	1.41812	0.22054	1.47484	0.229362	1.3614	0.211718
14.5139	0.05126	15.2396	0.053823	13.7882	0.048697	14.5139	0.11563	15.2396	0.121412	0.109848	0.109848	1.45147	0.08186	1.52404	0.085953	1.3789	0.077767	1.43473	0.19826	1.50647	0.208173	1.36299	0.188347	1.43477	0.17881	1.50651	0.187751	1.36303	1.43118	1.44702	0.22785	1.51937	0.239242	1.37467	1.4434	1.43473	0.15727	1.50647	0.165133	1.36299	0.149406	1.43477	0.22213	1.49216	0.231015	1.37738	0.213245
14.6806	0.04768	15.4146	0.050064	13.9466	0.045296	14.6806	0.12676	15.4146	0.133098	0.120422	0.120422	1.46814	0.08941	1.54155	0.0938805	1.39473	0.0849395	1.45142	0.2101	1.52399	0.220605	1.37885	0.199595	1.45143	0.186	1.524	0.1953	1.37886	1.4478	1.46368	0.21644	1.53686	0.227262	1.3905	1.46002	1.45141	0.17484	1.52398	0.183582	1.37884	0.166098	1.45144	0.23842	1.5095	0.247957	1.39338	0.228883
14.8472	0.05205	15.5896	0.0546525	14.1048	0.0494475	14.8472	0.13908	15.5896	0.146034	0.132126	0.132126	1.48481	0.1053	1.55905	0.110565	1.41057	0.100035	1.46809	0.21517	1.54149	0.225929	1.39469	0.204411	1.46809	0.19361	1.54149	0.203291	1.39469	1.46442	1.48034	0.20291	1.55436	0.213056	1.40632	1.47664	1.46809	0.19366	1.54149	0.203343	1.39469	0.183977	1.4681	0.25312	1.52682	0.263245	1.40938	0.242995
15.0139	0.05921	15.7646	0.0621705	14.2632	0.0562495	15.0139	0.14385	15.7646	0.151043	0.136657	0.136657	1.50144	0.11762	1.57651	0.123501	1.42637	0.111739	1.48476	0.2101	1.559	0.220605	1.41052	0.199595	1.48474	0.19784	1.55898	0.207732	1.4105	1.48103	1.49701	0.20545	1.57186	0.215723	1.42216	1.49327	1.48474	0.19994	1.55898	0.209937	1.4105	0.189943	1.48477	0.25272	1.54416	0.262829	1.42538	0.242611
15.1805	0.06358	15.9395	0.066759	14.4215	0.060401	15.1805	0.14027	15.9395	0.147284	0.133256	0.133256	1.51811	0.11961	1.59402	0.12559	1.4422	0.113629	1.50141	0.2008	1.57648	0.21084	1.42634	0.19076	1.5014	0.19445	1.57647	0.204173	1.42633	1.49765	1.51367	0.22235	1.58935	0.233467	1.43799	1.50989	1.50141	0.19283	1.57648	0.202471	1.42634	0.183189	1.50143	0.23842	1.56149	0.247957	1.44137	0.228883
15.3472	0.06239	16.1146	0.0655095	14.5798	0.0592705	15.3472	0.13351	16.1146	0.140185	0.126834	0.126834	1.53478	0.11206	1.61152	0.117663	1.45804	0.106457	1.51806	0.19826	1.59396	0.208173	1.44216	0.188347	1.51808	0.19192	1.59398	0.201516	1.44218	1.51428	1.53032	0.23546	1.60684	0.247233	1.4538	1.52649	1.51808	0.18572	1.59398	0.195006	1.44218	0.176434	1.51808	0.2257	1.5788	0.234728	1.45736	0.216672
15.5139	0.06	16.2896	0.063	14.7382	0.057	15.5139	0.13034	16.2896	0.136857	0.123823	0.123823	1.55146	0.1061	1.62903	0.111405	1.47389	0.100795	1.53474	0.20545	1.61148	0.215723	1.458	0.195177	1.53474	0.19657	1.61148	0.206399	1.458	1.5309	1.54699	0.22827	1.62434	0.239684	1.46964	1.54312	1.53474	0.19283	1.61148	0.202471	1.458	0.183189	1.53476	0.22809	1.59615	0.237214	1.47337	0.218966
15.6804	0.05802	16.4644	0.060921	14.8964	0.055119	15.6804	0.1359	16.4644	0.142695	0.129105	0.129105	1.56814	0.10769	1.64655	0.113074	1.48973	0.102305	1.55141	0.21601	1.62898	0.226811	1.47384	0.205209	1.5514	0.20545	1.62897	0.215723	1.47383	1.54752	1.56367	0.20671	1.64185	0.217046	1.48549	1.55976	1.55141	0.20788	1.62898	0.218274	1.47384	0.197486	1.55144	0.24637	1.6135	0.256225	1.48938	0.236515
15.8472	0.06159	16.6396	0.0646695	15.0548	0.0585105	15.8472	0.14504	16.6396	0.152292	0.137788	0.137788	1.58479	0.11404	1.66403	0.119742	1.50555	0.108338	1.56809	0.2194	1.64649	0.23037	1.48969	0.20843	1.56808	0.2101	1.64648	0.220605	1.48968	1.56416	1.58035	0.19488	1.65937	0.204624	1.50133	1.5764	1.56806	0.21374	1.64646	0.224427	1.48966	0.203053	1.56811	0.25988	1.63083	0.270275	1.50539	0.249485
16.0137	0.06954	16.8144	0.073017	15.213	0.066063	16.0137	0.14742	16.8144	0.154791	0.140049	0.140049	1.60146	0.11762	1.68153	0.123501	1.52139	0.111739	1.58476	0.2139	1.664	0.224595	1.50552	0.203205	1.58474	0.20629	1.66398	0.216605	1.5055	1.58078	1.59702	0.20798	1.67687	0.218379	1.51717	1.59303	1.58472	0.20286	1.66396	0.213003	1.50548	0.192717	1.58476	0.25193	1.64815	0.262007	1.52137	0.241853
16.1803	0.07629	16.9893	0.0801045	15.3713	0.0724755	16.1803	0.13908	16.9893	0.146034	0.132126	0.132126	1.61815	0.11524	1.69906	0.121002	1.53724	0.109478	1.60142	0.20798	1.68149	0.218379	1.52135	0.197581	1.60143	0.1991	1.6815	0.209055	1.52136	1.59743	1.61368	0.23419	1.69436	0.2459	1.533	1.60965	1.60142	0.18864	1.68149	0.198072	1.52135	0.179208	1.60143	0.23246	1.66549	0.241758	1.53737	0.223162
16.3472	0.07788	17.1646	0.081774	15.5298	0.073986	16.3472	0.12835	17.1646	0.134767	0.121932	0.121932	1.6348	0.10967	1.71654	0.115154	1.55306	0.104187	1.61808	0.21263	1.69898	0.223262	1.53718	0.201998	1.61811	0.20037	1.69902	0.210389	1.5372	1.61406	1.63036	0.2511	1.71188	0.263655	1.54884	1.62628	1.6181	0.1899	1.69901	0.199395	1.5372	0.180405	1.61809	0.2257	1.68281	0.234728	1.55337	0.216672
16.5137	0.07788	17.3394	0.081774	15.688	0.073986	16.5137	0.12994	17.3394	0.136437	0.123443	0.123443	1.65147	0.10888	1.73404	0.114324	1.5689	0.103436	1.63476	0.22954	1.7165	0.241017	1.55302	0.218063	1.63478	0.21348	1.71652	0.224154	1.55304	1.63069	1.64704	0.2473	1.72939	0.259665	1.56469	1.64292	1.63475	0.21123	1.71649	0.221792	1.55301	0.200668	1.63478	0.24239	1.70017	0.252086	1.56939	0.232694
16.6803	0.08464	17.5143	0.088872	15.8463	0.080408	16.6803	0.14464	17.5143	0.151872	0.137408	0.137408	1.66816	0.11524	1.75157	0.121002	1.58475	0.109478	1.65142	0.24814	1.73399	0.260547	1.56885	0.235733	1.65144	0.22954	1.73401	0.241017	1.56887	1.64731	1.66369	0.23081	1.74687	0.24235	1.58051	1.65953	1.65141	0.23675	1.73398	0.248587	1.56884	0.224912	1.65144	0.26743	1.7175	0.278127	1.58538	0.256733
16.8471	0.09934	17.6895	0.104307	16.0047	0.094373	16.8471	0.15934	17.6895	0.167307	0.151373	0.151373	1.68481	0.12239	1.76905	0.128509	1.60057	0.11627	1.66808	0.25321	1.75148	0.265871	1.58468	0.240549	1.66809	0.23504	1.75149	0.246792	1.58469	1.66392	1.68036	0.22235	1.76438	0.233467	1.59634	1.67616	1.66807	0.24386	1.75147	0.256053	1.58467	0.231667	1.66809	0.27776	1.73481	0.28887	1.60137	0.26665
17.0139	0.11086	17.8646	0.116403	16.1632	0.105317	17.0139	0.15974	17.8646	0.167727	0.151753	0.151753	1.70146	0.12199	1.78653	0.128089	1.61639	0.11589	1.68476	0.24349	1.769	0.255665	1.60052	0.231316	1.68476	0.22489	1.769	0.236135	1.60052	1.68055	1.69703	0.23081	1.78188	0.24235	1.61218	1.69279	1.68474	0.22838	1.76898	0.239799	1.6005	0.216961	1.68477	0.26663	1.75216	0.277295	1.61738	0.255965
17.1804	0.10769	18.0394	0.113074	16.3214	0.102305	17.1804	0.14583	18.0394	0.153121	0.138538	0.138538	1.71816	0.11206	1.80407	0.117663	1.63225	0.106457	1.70143	0.23039	1.7865	0.24191	1.61636	0.21887	1.70143	0.21348	1.7865	0.224154	1.61636	1.69718	1.71368	0.24603	1.79936	0.258331	1.628	1.7094	1.70143	0.2083	1.7865	0.218715	1.61636	0.197885	1.70146	0.24954	1.76952	0.259522	1.6334	0.239558
17.3471	0.09259	18.2145	0.0972195	16.4797	0.0879605	17.3471	0.13232	18.2145	0.138936	0.125704	0.125704	1.73481	0.10093	1.82155	0.105977	1.64807	0.0958835	1.71809	0.22658	1.80399	0.237909	1.63219	0.215251	1.71811	0.21263	1.80402	0.223262	1.6322	1.71381	1.73035	0.25321	1.81687	0.265871	1.64383	1.72602	1.71809	0.20537	1.80399	0.215639	1.63219	0.195101	1.71811	0.24716	1.78683	0.257046	1.64939	0.237274
17.5139	0.08066	18.3896	0.084693	16.6382	0.076627	17.5139	0.1351	18.3896	0.141855	0.128345	0.128345	1.75147	0.09974	1.83904	0.104727	1.6639	0.094753	1.73476	0.23546	1.8215	0.247233	1.64802	0.223687	1.73476	0.22362	1.8215	0.234801	1.64802	1.73042	1.74703	0.2473	1.83438	0.259665	1.65968	1.74266	1.73474	0.21834	1.82148	0.229257	1.648	0.207423	1.73478	0.26226	1.80417	0.27275	1.66539	0.25177
17.6804	0.08623	18.5644	0.0905415	16.7964	0.0819185	17.6804	0.15299	18.5644	0.160639	0.14534	0.14534	1.76814	0.11007	1.85655	0.115574	1.67973	0.104566	1.75143	0.24941	1.839	0.261881	1.66386	0.236939	1.75143	0.23546	1.839	0.247233	1.66386	1.74705	1.76368	0.24095	1.85186	0.252997	1.6755	1.75927	1.75142	0.23382	1.83899	0.245511	1.66385	0.222129	1.75145	0.28014	1.82151	0.291346	1.68139	0.268934
17.8471	0.10212	18.7395	0.107226	16.9547	0.097014	17.8471	0.16967	18.7395	0.178153	0.161186	0.161186	1.7848	0.12358	1.87404	0.129759	1.69556	0.117401	1.76808	0.25575	1.85648	0.268537	1.67968	0.242962	1.76809	0.238	1.85649	0.2499	1.67969	1.76367	1.78033	0.24222	1.86935	0.254331	1.69131	1.77588	1.76809	0.23633	1.85649	0.248147	1.67969	0.224514	1.76811	0.28451	1.83883	0.29589	1.69739	0.27313
18.0138	0.11007	18.9145	0.115574	17.1131	0.104566	18.0138	0.17285	18.9145	0.181493	0.164208	0.164208	1.80146	0.12755	1.89153	0.133928	1.71139	0.121172	1.78474	0.24983	1.87398	0.262321	1.6955	0.237338	1.78476	0.23419	1.874	0.2459	1.69552	1.7803	1.79701	0.25237	1.88686	0.264989	1.70716	1.79252	1.78475	0.22671	1.87399	0.238045	1.69551	0.215374	1.78478	0.27537	1.85617	0.286385	1.71339	0.264355
18.1805	0.09855	19.0895	0.103478	17.2715	0.0936225	18.1805	0.16292	19.0895	0.171066	0.154774	0.154774	1.81813	0.1208	1.90904	0.12684	1.72722	0.11476	1.80142	0.23926	1.89149	0.251223	1.71135	0.227297	1.80141	0.23208	1.89148	0.243684	1.71134	1.79691	1.81368	0.26632	1.90436	0.279636	1.723	1.80915	1.80141	0.21876	1.89148	0.229698	1.71134	0.207822	1.80144	0.26743	1.8735	0.278127	1.72938	0.256733
18.3473	0.07828	19.2647	0.082194	17.4299	0.074366	18.3473	0.15179	19.2647	0.15938	0.144201	0.144201	1.83479	0.11086	1.92653	0.116403	1.74305	0.105317	1.81808	0.23673	1.90898	0.248566	1.72718	0.224893	1.81808	0.2363	1.90898	0.248115	1.72718	1.81353	1.83034	0.27393	1.92186	0.287627	1.73882	1.82576	1.81808	0.22336	1.90898	0.234528	1.72718	0.212192	1.8181	0.27219	1.89082	0.283078	1.74538	0.261302
18.5139	0.07272	19.4396	0.076356	17.5882	0.069084	18.5139	0.15378	19.4396	0.161469	0.146091	0.146091	1.85147	0.10649	1.94404	0.111815	1.7589	0.101165	1.83474	0.24603	1.92648	0.258331	1.743	0.233728	1.83475	0.24518	1.92649	0.257439	1.74301	1.83016	1.84701	0.26886	1.93936	0.282303	1.75466	1.84239	1.83473	0.23675	1.92647	0.248587	1.74299	0.224912	1.83477	0.28412	1.90816	0.295485	1.76138	0.272755
18.6806	0.091	19.6146	0.09555	17.7466	0.08645	18.6806	0.1653	19.6146	0.173565	0.157035	0.157035	1.86814	0.10967	1.96155	0.115154	1.77473	0.104187	1.85141	0.25702	1.94398	0.269871	1.75884	0.244169	1.85143	0.25237	1.944	0.264989	1.75886	1.8468	1.86368	0.25702	1.95686	0.269871	1.7705	1.85902	1.85141	0.24511	1.94398	0.257366	1.75884	0.232854	1.85144	0.2869	1.9255	0.298376	1.77738	0.275424
18.8471	0.11444	19.7895	0.120162	17.9047	0.108718	18.8471	0.17444	19.7895	0.183162	0.165718	0.165718	1.88479	0.11404	1.97903	0.119742	1.79055	0.108338	1.86807	0.2604	1.96147	0.27342	1.77467	0.24738	1.8681	0.25321	1.96151	0.265871	1.77469	1.86343	1.88033	0.25195	1.97435	0.264548	1.78631	1.87563	1.86807	0.24093	1.96147	0.252976	1.77467	0.228883	1.86809	0.27974	1.94281	0.29093	1.79337	0.26855
19.0138	0.11762	19.9645	0.123501	18.0631	0.111739	19.0138	0.17007	19.9645	0.178573	0.161567	0.161567	1.90146	0.11643	1.99653	0.122252	1.80639	0.110608	1.88475	0.25321	1.97899	0.265871	1.79051	0.240549	1.88476	0.2473	1.979	0.259665	1.79052	1.88005	1.89701	0.25913	1.99186	0.272087	1.80216	1.89227	1.88475	0.22922	1.97899	0.240681	1.79051	0.217759	1.88477	0.2718	1.96016	0.282672	1.80938	0.260928
19.1804	0.09934	20.1394	0.104307	18.2214	0.094373	19.1804	0.15855	20.1394	0.166478	0.150622	0.150622	1.91813	0.11643	2.01404	0.122252	1.82222	0.110608	1.90142	0.24645	1.99649	0.258773	1.80635	0.234127	1.90141	0.24138	1.99648	0.253449	1.80634	1.89666	1.91367	0.27012	2.00935	0.283626	1.81799	1.90889	1.90141	0.22462	1.99648	0.235851	1.80634	0.213389	1.90144	0.27219	1.9775	0.283078	1.82538	0.261302
19.3472	0.08384	20.3146	0.088032	18.3798	0.079648	19.3472	0.15378	20.3146	0.161469	0.146091	0.146091	1.93478	0.11643	2.03152	0.122252	1.83804	0.110608	1.91808	0.25237	2.01398	0.264989	1.82218	0.239751	1.9181	0.24265	2.01401	0.254783	1.82219	1.9133	1.93034	0.27139	2.02686	0.28496	1.83382	1.92551	1.91807	0.23382	2.01397	0.245511	1.82217	0.222129	1.9181	0.28412	1.99482	0.295485	1.84138	0.272755
19.5141	0.09298	20.4898	0.097629	18.5384	0.088331	19.5141	0.1661	20.4898	0.174405	0.157795	0.157795	1.95146	0.11881	2.04903	0.124751	1.85389	0.112869	1.93476	0.26801	2.0315	0.281411	1.83802	0.254609	1.93479	0.2511	2.03153	0.263655	1.83805	1.92995	1.94701	0.25913	2.04436	0.272087	1.84966	1.94214	1.93473	0.25097	2.03147	0.263519	1.83799	0.238422	1.93477	0.29882	2.01216	0.310773	1.85738	0.286867
19.6806	0.12	20.6646	0.126	18.6966	0.114	19.6806	0.18676	20.6646	0.196098	0.177422	0.177422	1.96815	0.12239	2.06656	0.128509	1.86974	0.11627	1.95143	0.27731	2.049	0.291176	1.85386	0.263444	1.95145	0.25786	2.04902	0.270753	1.85388	1.94657	1.96366	0.24349	2.06184	0.255665	1.86548	1.95875	1.95142	0.26017	2.04899	0.273179	1.85385	0.247162	1.95145	0.30677	2.02951	0.319041	1.87339	0.294499
19.8472	0.13947	20.8396	0.146444	18.8548	0.132497	19.8472	0.1967	20.8396	0.206535	0.186865	0.186865	1.98481	0.12358	2.08405	0.129759	1.88557	0.117401	1.96809	0.26801	2.06649	0.281411	1.86969	0.254609	1.96809	0.25533	2.06649	0.268097	1.86969	1.96317	1.98034	0.24222	2.07936	0.254331	1.88132	1.97539	1.96809	0.25431	2.06649	0.267025	1.86969	0.241594	1.96811	0.3016	2.04683	0.313664	1.88939	0.289536
20.0138	0.1359	21.0145	0.142695	19.0131	0.129105	20.0138	0.18477	21.0145	0.194009	0.175531	0.175531	2.00146	0.11961	2.10153	0.12559	1.90139	0.113629	1.98476	0.25364	2.084	0.266322	1.88552	0.240958	1.98475	0.24645	2.08399	0.258773	1.88551	1.97979	1.99703	0.25913	2.09688	0.272087	1.89718	1.99204	1.98474	0.24218	2.08398	0.254289	1.8855	0.230071	1.98478	0.29127	2.06417	0.302921	1.90539	0.279619
20.1804	0.12	21.1894	0.126	19.1714	0.114	20.1804	0.16292	21.1894	0.171066	0.154774	0.154774	2.01815	0.11325	2.11906	0.118913	1.91724	0.107588	2.00143	0.25364	2.1015	0.266322	1.90136	0.240958	2.00142	0.24222	2.10149	0.254331	1.90135	1.99642	2.01368	0.27985	2.11436	0.293843	1.913	2.00865	2.00141	0.23758	2.10148	0.249459	1.90134	0.225701	2.00146	0.2865	2.08152	0.29796	1.9214	0.27504
20.3471	0.11126	21.3645	0.116823	19.3297	0.105697	20.3471	0.15259	21.3645	0.16022	0.14496	0.14496	2.03482	0.11126	2.13656	0.116823	1.93308	0.105697	2.01808	0.27266	2.11898	0.286293	1.91718	0.259027	2.01808	0.2473	2.11898	0.259665	1.91718	2.01303	2.03035	0.28788	2.13187	0.302274	1.92883	2.02527	2.01808	0.24678	2.11898	0.259119	1.91718	0.234441	2.0181	0.29127	2.09882	0.302921	1.93738	0.279619
20.5137	0.12	21.5394	0.126	19.488	0.114	20.5137	0.16411	21.5394	0.172316	0.155905	0.155905	2.05149	0.11563	2.15406	0.121412	1.94892	0.109848	2.03476	0.29253	2.1365	0.307156	1.93302	0.277904	2.03476	0.2566	2.1365	0.26943	1.93302	2.02967	2.04703	0.27731	2.14938	0.291176	1.94468	2.04191	2.03474	0.26226	2.13648	0.275373	1.933	0.249147	2.03477	0.30001	2.11616	0.31201	1.95338	0.28801
20.6804	0.1355	21.7144	0.142275	19.6464	0.128725	20.6804	0.18438	21.7144	0.193599	0.175161	0.175161	2.06816	0.12358	2.17157	0.129759	1.96475	0.117401	2.05143	0.29549	2.154	0.310264	1.94886	0.280715	2.05141	0.26251	2.15398	0.275636	1.94884	2.04628	2.06369	0.26251	2.16687	0.275636	1.96051	2.05853	2.05141	0.27104	2.15398	0.284592	1.94884	0.257488	2.05144	0.30239	2.1335	0.314486	1.96938	0.290294
20.847	0.14027	21.8894	0.147284	19.8046	0.133256	20.847	0.19232	21.8894	0.201936	0.182704	0.182704	2.08479	0.13113	2.18903	0.137686	1.98055	0.124573	2.06809	0.28323	2.17149	0.297391	1.96469	0.269068	2.06807	0.26082	2.17147	0.273861	1.96467	2.0629	2.08036	0.26082	2.18438	0.273861	1.97634	2.07516	2.06808	0.26937	2.17148	0.282838	1.96468	0.255902	2.06811	0.29723	2.15083	0.309119	1.98539	0.285341
21.0137	0.13034	22.0644	0.136857	19.963	0.123823	21.0137	0.18001	22.0644	0.18901	0.17101	0.17101	2.10147	0.13669	2.20654	0.143524	1.9964	0.129856	2.08474	0.27224	2.18898	0.285852	1.9805	0.258628	2.08474	0.2566	2.18898	0.26943	1.9805	2.07953	2.09702	0.27351	2.20187	0.287185	1.99217	2.09178	2.08474	0.26393	2.18898	0.277126	1.9805	0.250733	2.08478	0.29127	2.16817	0.302921	2.00139	0.279619
21.1805	0.12	22.2395	0.126	20.1215	0.114	21.1805	0.16292	22.2395	0.171066	0.154774	0.154774	2.11816	0.1359	2.22407	0.142695	2.01225	0.129105	2.10141	0.27266	2.20648	0.286293	1.99634	0.259027	2.10143	0.25533	2.2065	0.268097	1.99636	2.09618	2.11368	0.28576	2.21936	0.300048	2.008	2.1084	2.10142	0.26268	2.20649	0.275814	1.99635	0.249546	2.10143	0.29246	2.18549	0.304158	2.01737	0.280762
21.3472	0.1212	22.4146	0.12726	20.2798	0.11514	21.3472	0.15934	22.4146	0.167307	0.151373	0.151373	2.13481	0.12994	2.24155	0.136437	2.02807	0.123443	2.11807	0.28196	2.22397	0.296058	2.01217	0.267862	2.11809	0.25913	2.22399	0.272087	2.01219	2.11279	2.13035	0.28703	2.23687	0.301382	2.02383	2.12502	2.11809	0.26602	2.22399	0.279321	2.01219	0.252719	2.11809	0.29922	2.20281	0.311189	2.03337	0.287251
21.5138	0.13232	22.5895	0.138936	20.4381	0.125704	21.5138	0.17206	22.5895	0.180663	0.163457	0.163457	2.15147	0.12239	2.25904	0.128509	2.0439	0.11627	2.13474	0.28661	2.24148	0.30094	2.028	0.272279	2.13475	0.26632	2.24149	0.279636	2.02801	2.12941	2.14704	0.28196	2.25439	0.296058	2.03969	2.14167	2.13476	0.26853	2.2415	0.281956	2.02802	0.255103	2.13478	0.30597	2.22017	0.318209	2.04939	0.293731
21.6804	0.14265	22.7644	0.149783	20.5964	0.135517	21.6804	0.18915	22.7644	0.198608	0.179693	0.179693	2.16813	0.12	2.27654	0.126	2.05972	0.114	2.15141	0.28576	2.25898	0.300048	2.04384	0.271472	2.15143	0.27477	2.259	0.288509	2.04386	2.14605	2.16369	0.27985	2.27187	0.293843	2.05551	2.15828	2.15143	0.26979	2.259	0.283279	2.04386	0.2563	2.15146	0.31074	2.23752	0.32317	2.0654	0.29831
21.8471	0.14146	22.9395	0.148533	20.7547	0.134387	21.8471	0.19431	22.9395	0.204026	0.184594	0.184594	2.1848	0.12636	2.29404	0.132678	2.07556	0.120042	2.16808	0.28407	2.27648	0.298274	2.05968	0.269866	2.16809	0.27815	2.27649	0.292058	2.05969	2.16267	2.18035	0.28576	2.28937	0.300048	2.07133	2.1749	2.16808	0.27188	2.27648	0.285474	2.05968	0.258286	2.16811	0.31392	2.25483	0.326477	2.08139	0.301363
22.0138	0.12875	23.1145	0.135188	20.9131	0.122312	22.0138	0.18239	23.1145	0.191509	0.17327	0.17327	2.20147	0.13272	2.31154	0.139356	2.0914	0.126084	2.18476	0.28576	2.294	0.300048	2.07552	0.271472	2.18478	0.27604	2.29402	0.289842	2.07554	2.17932	2.19703	0.29633	2.30688	0.311146	2.08718	2.19154	2.18474	0.27565	2.29398	0.289433	2.0755	0.261867	2.18478	0.31471	2.27217	0.327298	2.09739	0.302122
22.1806	0.11921	23.2896	0.12517	21.0716	0.113249	22.1806	0.16888	23.2896	0.177324	0.160436	0.160436	2.21816	0.13153	2.32907	0.138107	2.10725	0.124953	2.20143	0.29168	2.3115	0.306264	2.09136	0.277096	2.20144	0.27477	2.31151	0.288509	2.09137	2.19594	2.21367	0.30267	2.32435	0.317804	2.10299	2.20814	2.20143	0.27774	2.3115	0.291627	2.09136	0.263853	2.20144	0.31273	2.2895	0.325239	2.11338	0.300221
22.3472	0.12596	23.4646	0.132258	21.2298	0.119662	22.3472	0.17007	23.4646	0.178573	0.161567	0.161567	2.23481	0.12557	2.34655	0.131848	2.12307	0.119291	2.21808	0.2976	2.32898	0.31248	2.10718	0.28272	2.21811	0.27731	2.32902	0.291176	2.1072	2.21256	2.23034	0.30098	2.34186	0.316029	2.11882	2.22476	2.21809	0.28025	2.32899	0.294263	2.10719	0.266237	2.21809	0.31034	2.30681	0.322754	2.12937	0.297926
22.514	0.14385	23.6397	0.151043	21.3883	0.136657	22.514	0.18477	23.6397	0.194009	0.175531	0.175531	2.25146	0.12636	2.36403	0.132678	2.13889	0.120042	2.23476	0.30141	2.3465	0.31648	2.12302	0.28634	2.23478	0.28238	2.34652	0.296499	2.12304	2.22919	2.24701	0.2938	2.35936	0.30849	2.13466	2.24139	2.23475	0.28652	2.34649	0.300846	2.12301	0.272194	2.23477	0.31034	2.32416	0.322754	2.14538	0.297926
22.6806	0.15378	23.8146	0.161469	21.5466	0.146091	22.6806	0.1959	23.8146	0.205695	0.186105	0.186105	2.26812	0.13351	2.38153	0.140185	2.15471	0.126834	2.25141	0.30098	2.36398	0.316029	2.13884	0.285931	2.25142	0.28407	2.36399	0.298274	2.13885	2.24579	2.26366	0.2883	2.37684	0.302715	2.15048	2.258	2.25141	0.29112	2.36398	0.305676	2.13884	0.276564	2.25143	0.31352	2.34149	0.326061	2.16137	0.300979
22.8472	0.14941	23.9896	0.156881	21.7048	0.141939	22.8472	0.19034	23.9896	0.199857	0.180823	0.180823	2.28478	0.13828	2.39902	0.145194	2.17054	0.131366	2.26807	0.2976	2.38147	0.31248	2.15467	0.28272	2.26808	0.28238	2.38148	0.296499	2.15468	2.26241	2.28031	0.29126	2.39433	0.305823	2.16629	2.27461	2.26807	0.28987	2.38147	0.304364	2.15467	0.275377	2.26808	0.3163	2.3588	0.328952	2.17736	0.303648
23.0139	0.13947	24.1646	0.146444	21.8632	0.132497	23.0139	0.17524	24.1646	0.184002	0.166478	0.166478	2.30146	0.1359	2.41653	0.142695	2.18639	0.129105	2.28474	0.29422	2.39898	0.308931	2.1705	0.279509	2.28476	0.28238	2.399	0.296499	2.17052	2.27905	2.29698	0.30098	2.41183	0.316029	2.18213	2.29124	2.28474	0.2861	2.39898	0.300405	2.1705	0.271795	2.28476	0.31511	2.37615	0.327714	2.19337	0.302506
23.1804	0.13789	24.3394	0.144785	22.0214	0.130996	23.1804	0.16729	24.3394	0.175654	0.158925	0.158925	2.31812	0.12795	2.43403	0.134348	2.20221	0.121553	2.3014	0.29295	2.41647	0.307598	2.18633	0.278302	2.30142	0.28788	2.41649	0.302274	2.18635	2.29567	2.31366	0.31113	2.42934	0.326687	2.19798	2.30788	2.3014	0.28736	2.41647	0.301728	2.18633	0.272992	2.30145	0.31034	2.39351	0.322754	2.20939	0.297926
23.3471	0.14941	24.5145	0.156881	22.1797	0.141939	23.3471	0.17325	24.5145	0.181913	0.164587	0.164587	2.33479	0.12199	2.45153	0.128089	2.21805	0.11589	2.31807	0.29549	2.43397	0.310264	2.20217	0.280715	2.31809	0.2938	2.43399	0.30849	2.20219	2.31229	2.33034	0.31578	2.44686	0.331569	2.21382	2.32451	2.31806	0.29489	2.43396	0.309634	2.20216	0.280145	2.31812	0.30955	2.41084	0.321932	2.2254	0.297168
23.5138	0.1653	24.6895	0.173565	22.3381	0.157035	23.5138	0.18756	24.6895	0.196938	0.178182	0.178182	2.35147	0.12477	2.46904	0.131008	2.2339	0.118531	2.33474	0.30352	2.45148	0.318696	2.218	0.288344	2.33475	0.29887	2.45149	0.313814	2.21801	2.32891	2.34701	0.31113	2.46436	0.326687	2.22966	2.34114	2.33472	0.30409	2.45146	0.319295	2.21798	0.288886	2.33478	0.31948	2.42817	0.332259	2.24139	0.306701
23.6804	0.16967	24.8644	0.178153	22.4964	0.161186	23.6804	0.1967	24.8644	0.206535	0.186865	0.186865	2.36814	0.13669	2.48655	0.143524	2.24973	0.129856	2.35142	0.31197	2.46899	0.327569	2.23385	0.296372	2.35142	0.30394	2.46899	0.319137	2.23385	2.34554	2.36368	0.30267	2.48186	0.317804	2.2455	2.35777	2.35141	0.30743	2.46898	0.322802	2.23384	0.292058	2.35143	0.32981	2.44549	0.343002	2.25737	0.316618
23.8471	0.15815	25.0395	0.166058	22.6547	0.150243	23.8471	0.19352	25.0395	0.203196	0.183844	0.183844	2.3848	0.14901	2.50404	0.156461	2.26556	0.14156	2.36809	0.31324	2.48649	0.328902	2.24969	0.297578	2.36808	0.30732	2.48648	0.322686	2.24968	2.36216	2.38035	0.29845	2.49937	0.313372	2.26133	2.3744	2.36808	0.30492	2.48648	0.320166	2.24968	0.289674	2.3681	0.33061	2.46282	0.343834	2.27338	0.317386
24.0138	0.14265	25.2145	0.149783	22.8131	0.135517	24.0138	0.18239	25.2145	0.191509	0.17327	0.17327	2.40148	0.15378	2.52155	0.161469	2.28141	0.146091	2.38476	0.3069	2.504	0.322245	2.26552	0.291555	2.38473	0.30479	2.50397	0.32003	2.26549	2.37877	2.39702	0.30267	2.51687	0.317804	2.27717	2.39103	2.38475	0.30158	2.50399	0.316659	2.26551	0.286501	2.38478	0.32067	2.48017	0.333497	2.28939	0.307843
24.1804	0.13908	25.3894	0.146034	22.9714	0.132126	24.1804	0.17325	25.3894	0.181913	0.164587	0.164587	2.41814	0.14901	2.53905	0.156461	2.29723	0.14156	2.40143	0.29971	2.5215	0.314695	2.28136	0.284724	2.40139	0.29845	2.52146	0.313372	2.28132	2.39539	2.41367	0.31113	2.53435	0.326687	2.29299	2.40764	2.40141	0.30283	2.52148	0.317972	2.28134	0.287688	2.40144	0.31233	2.4975	0.324823	2.30538	0.299837
24.3471	0.1502	25.5645	0.15771	23.1297	0.14269	24.3471	0.17564	25.5645	0.184422	0.166858	0.166858	2.43481	0.13908	2.55655	0.146034	2.31307	0.132126	2.41809	0.30098	2.53899	0.316029	2.29719	0.285931	2.41808	0.29549	2.53898	0.310264	2.29718	2.41203	2.43036	0.31324	2.55188	0.328902	2.30884	2.42428	2.41807	0.3066	2.53897	0.32193	2.29717	0.29127	2.41811	0.31352	2.51483	0.326061	2.32139	0.300979
24.514	0.16173	25.7397	0.169817	23.2883	0.153644	24.514	0.18676	25.7397	0.196098	0.177422	0.177422	2.45147	0.13272	2.57404	0.139356	2.3289	0.126084	2.43476	0.31071	2.5565	0.326246	2.31302	0.295174	2.43476	0.29971	2.5565	0.314695	2.31302	2.42867	2.44703	0.3069	2.56938	0.322245	2.32468	2.44091	2.43472	0.30994	2.55646	0.325437	2.31298	0.294443	2.43478	0.32187	2.53217	0.334745	2.33739	0.308995
24.6806	0.16371	25.9146	0.171896	23.4466	0.155524	24.6806	0.19471	25.9146	0.204446	0.184974	0.184974	2.46816	0.1359	2.59157	0.142695	2.34475	0.129105	2.45143	0.31916	2.574	0.335118	2.32886	0.303202	2.45144	0.3069	2.57401	0.322245	2.32887	2.44531	2.46369	0.30098	2.58687	0.316029	2.34051	2.45753	2.45142	0.30994	2.57399	0.325437	2.32885	0.294443	2.45144	0.32981	2.5495	0.343002	2.35338	0.316618
24.8472	0.15855	26.0896	0.166478	23.6048	0.150622	24.8472	0.19153	26.0896	0.201107	0.181953	0.181953	2.48481	0.14702	2.60905	0.154371	2.36057	0.139669	2.46809	0.31916	2.59149	0.335118	2.34469	0.303202	2.46811	0.31282	2.59152	0.328461	2.3447	2.46194	2.48034	0.30479	2.60436	0.32003	2.35632	2.47414	2.46811	0.31036	2.59152	0.325878	2.3447	0.294842	2.46811	0.331	2.56683	0.34424	2.36939	0.31776
25.0138	0.15616	26.2645	0.163968	23.7631	0.148352	25.0138	0.18438	26.2645	0.193599	0.175161	0.175161	2.50147	0.15577	2.62654	0.163558	2.3764	0.147981	2.48478	0.31536	2.60902	0.331128	2.36054	0.299592	2.48477	0.31789	2.60901	0.333785	2.36053	2.47856	2.49702	0.31451	2.62187	0.330236	2.37217	2.49078	2.48476	0.3158	2.609	0.33159	2.36052	0.30001	2.48478	0.32703	2.58417	0.340111	2.38539	0.313949
25.1804	0.16173	26.4394	0.169817	23.9214	0.153644	25.1804	0.18438	26.4394	0.193599	0.175161	0.175161	2.51814	0.15259	2.64405	0.16022	2.39223	0.14496	2.50144	0.31451	2.62651	0.330236	2.37637	0.298785	2.50144	0.32381	2.62651	0.34	2.37637	2.49519	2.51368	0.32001	2.63936	0.336011	2.388	2.5074	2.50142	0.32082	2.62649	0.336861	2.37635	0.304779	2.50144	0.32385	2.6015	0.336804	2.40138	0.310896
25.3471	0.16967	26.6145	0.178153	24.0797	0.161186	25.3471	0.19232	26.6145	0.201936	0.182704	0.182704	2.53481	0.14027	2.66155	0.147284	2.40807	0.133256	2.51808	0.3217	2.64398	0.337785	2.39218	0.305615	2.5181	0.33015	2.644	0.346658	2.3922	2.5118	2.53034	0.31451	2.65686	0.330236	2.40382	2.52401	2.5181	0.32417	2.644	0.340379	2.3922	0.307961	2.5181	0.32743	2.61882	0.340527	2.41738	0.314333
25.5137	0.17405	26.7894	0.182753	24.238	0.165348	25.5137	0.20146	26.7894	0.211533	0.191387	0.191387	2.55148	0.13153	2.67905	0.138107	2.42391	0.124953	2.53475	0.33142	2.66149	0.347991	2.40801	0.314849	2.53476	0.33269	2.6615	0.349324	2.40802	2.52842	2.54701	0.3069	2.67436	0.322245	2.41966	2.54064	2.53475	0.32291	2.66149	0.339056	2.40801	0.306764	2.53477	0.33935	2.63616	0.352924	2.43338	0.325776
25.6805	0.17444	26.9645	0.183162	24.3965	0.165718	25.6805	0.20464	26.9645	0.214872	0.194408	0.194408	2.56815	0.13669	2.69656	0.143524	2.43974	0.129856	2.55142	0.3348	2.67899	0.35154	2.42385	0.31806	2.55143	0.331	2.679	0.34755	2.42386	2.54505	2.56367	0.30859	2.69185	0.324019	2.43549	2.55726	2.55141	0.31915	2.67898	0.335108	2.42384	0.303192	2.55145	0.34968	2.65351	0.363667	2.44939	0.335693
25.8472	0.17405	27.1396	0.182753	24.5548	0.165348	25.8472	0.19828	27.1396	0.208194	0.188366	0.188366	2.58481	0.1506	2.71405	0.15813	2.45557	0.14307	2.56807	0.331	2.69647	0.34755	2.43967	0.31445	2.56809	0.3255	2.69649	0.341775	2.43969	2.56167	2.58034	0.3217	2.70936	0.337785	2.45132	2.57389	2.56807	0.31371	2.69647	0.329396	2.43967	0.298024	2.56811	0.34968	2.67083	0.363667	2.46539	0.335693
26.0138	0.17405	27.3145	0.182753	24.7131	0.165348	26.0138	0.18676	27.3145	0.196098	0.177422	0.177422	2.60148	0.15974	2.73155	0.167727	2.47141	0.151753	2.58473	0.32508	2.71397	0.341334	2.45549	0.308826	2.58476	0.3217	2.714	0.337785	2.45552	2.5783	2.59701	0.33607	2.72686	0.352874	2.46716	2.59052	2.58474	0.31245	2.71398	0.328073	2.4555	0.296827	2.58476	0.34054	2.68815	0.354162	2.48137	0.326918
26.1804	0.17285	27.4894	0.181493	24.8714	0.164208	26.1804	0.1808	27.4894	0.18984	0.17176	0.17176	2.61814	0.15616	2.74905	0.163968	2.48723	0.148352	2.60141	0.3255	2.73148	0.341775	2.47134	0.309225	2.60144	0.32254	2.73151	0.338667	2.47137	2.59494	2.61367	0.33945	2.74435	0.356422	2.48299	2.60714	2.60141	0.31747	2.73148	0.333344	2.47134	0.301596	2.60143	0.33259	2.70549	0.345894	2.49737	0.319286
26.3472	0.17047	27.6646	0.178994	25.0298	0.161946	26.3472	0.18676	27.6646	0.196098	0.177422	0.177422	2.63479	0.14464	2.76653	0.151872	2.50305	0.137408	2.61808	0.33269	2.74898	0.349324	2.48718	0.316055	2.61809	0.32888	2.74899	0.345324	2.48719	2.61154	2.63033	0.33015	2.76185	0.346658	2.49881	2.62375	2.61808	0.32751	2.74898	0.343886	2.48718	0.311134	2.61809	0.33498	2.72281	0.348379	2.51337	0.321581
26.5139	0.17166	27.8396	0.180243	25.1882	0.163077	26.5139	0.19908	27.8396	0.209034	0.189126	0.189126	2.65146	0.1359	2.78403	0.142695	2.51889	0.129105	2.63476	0.34072	2.7665	0.357756	2.50302	0.323684	2.63474	0.33607	2.76648	0.352874	2.503	2.62815	2.64703	0.3217	2.77938	0.337785	2.51468	2.64041	2.63474	0.33504	2.76648	0.351792	2.503	0.318288	2.63477	0.3465	2.74016	0.36036	2.52938	0.33264
26.6804	0.17603	28.0144	0.184832	25.3464	0.167228	26.6804	0.20504	28.0144	0.215292	0.194788	0.194788	2.66812	0.13908	2.80153	0.146034	2.53471	0.132126	2.65142	0.34326	2.78399	0.360423	2.51885	0.326097	2.65141	0.33734	2.78398	0.354207	2.51884	2.64478	2.66369	0.32423	2.79687	0.340442	2.53051	2.65703	2.6514	0.33881	2.78397	0.355751	2.51883	0.321869	2.65144	0.35564	2.7575	0.369866	2.54538	0.341414
26.8472	0.17881	28.1896	0.187751	25.5048	0.169869	26.8472	0.20464	28.1896	0.214872	0.194408	0.194408	2.68479	0.1506	2.81903	0.15813	2.55055	0.14307	2.66808	0.34072	2.80148	0.357756	2.53468	0.323684	2.66809	0.33353	2.80149	0.350207	2.53469	2.66142	2.68035	0.33691	2.81437	0.353756	2.54633	2.67365	2.66806	0.33881	2.80146	0.355751	2.53466	0.321869	2.6681	0.35326	2.77482	0.36739	2.56138	0.33913
27.0139	0.17762	28.3646	0.186501	25.6632	0.168739	27.0139	0.20107	28.3646	0.211124	0.191016	0.191016	2.70146	0.15815	2.83653	0.166058	2.56639	0.150243	2.68475	0.33691	2.81899	0.353756	2.55051	0.320064	2.68476	0.32719	2.819	0.34355	2.55052	2.67805	2.69702	0.34664	2.83187	0.363972	2.56217	2.69028	2.68472	0.33713	2.81896	0.353986	2.55048	0.320273	2.68476	0.34332	2.79215	0.357053	2.57737	0.329587
27.1806	0.17405	28.5396	0.182753	25.8216	0.165348	27.1806	0.20027	28.5396	0.210284	0.190256	0.190256	2.71813	0.1514	2.85404	0.15897	2.58222	0.14383	2.70142	0.33607	2.83649	0.352874	2.56635	0.319266	2.70143	0.32761	2.8365	0.343991	2.56636	2.69468	2.71367	0.3441	2.84935	0.361305	2.57799	2.70689	2.70141	0.33713	2.83648	0.353986	2.56634	0.320273	2.70144	0.33736	2.8095	0.350854	2.59338	0.323866
27.3473	0.17524	28.7147	0.184002	25.9799	0.166478	27.3473	0.20464	28.7147	0.214872	0.194408	0.194408	2.73479	0.13709	2.87153	0.143945	2.59805	0.130235	2.71809	0.33945	2.85399	0.356422	2.58219	0.322477	2.7181	0.33818	2.85401	0.355089	2.5822	2.7113	2.73035	0.33142	2.86687	0.347991	2.59383	2.72352	2.71808	0.3409	2.85398	0.357945	2.58218	0.323855	2.7181	0.34412	2.82682	0.357885	2.60938	0.330355
27.5139	0.18318	28.8896	0.192339	26.1382	0.174021	27.5139	0.2106	28.8896	0.22113	0.20007	0.20007	2.75146	0.12994	2.88903	0.136437	2.61389	0.123443	2.73476	0.34452	2.8715	0.361746	2.59802	0.327294	2.73475	0.35002	2.87149	0.367521	2.59801	2.72791	2.74702	0.32296	2.88437	0.339108	2.60967	2.74015	2.73474	0.34466	2.87148	0.361893	2.598	0.327427	2.73477	0.35763	2.84416	0.371935	2.62538	0.343325
27.6804	0.19193	29.0644	0.201526	26.2964	0.182333	27.6804	0.21259	29.0644	0.22322	0.20196	0.20196	2.76813	0.13908	2.90654	0.146034	2.62972	0.132126	2.75143	0.34706	2.889	0.364413	2.61386	0.329707	2.75141	0.35298	2.88898	0.370629	2.61384	2.74453	2.76366	0.32761	2.90184	0.343991	2.62548	2.75675	2.75142	0.34675	2.88899	0.364088	2.61385	0.329412	2.75145	0.36597	2.86151	0.380609	2.64139	0.351331
27.847	0.1955	29.2394	0.205275	26.4547	0.185725	27.847	0.20782	29.2394	0.218211	0.197429	0.197429	2.78479	0.15855	2.92403	0.166478	2.64555	0.150622	2.76808	0.34664	2.90648	0.363972	2.62968	0.329308	2.76808	0.34706	2.90648	0.364413	2.62968	2.76116	2.78033	0.34283	2.91935	0.359972	2.64131	2.77338	2.76809	0.3455	2.90649	0.362775	2.62969	0.328225	2.76811	0.36478	2.87883	0.379371	2.65739	0.350189
28.0137	0.19352	29.4144	0.203196	26.613	0.183844	28.0137	0.20107	29.4144	0.211124	0.191016	0.191016	2.80147	0.17206	2.94154	0.180663	2.6614	0.163457	2.78475	0.34791	2.92399	0.365306	2.64551	0.330514	2.78476	0.34199	2.924	0.35909	2.64552	2.7778	2.79701	0.35298	2.93686	0.370629	2.65716	2.79002	2.78474	0.34299	2.92398	0.36014	2.6455	0.32584	2.78477	0.35803	2.89616	0.372351	2.67338	0.343709
28.1805	0.19113	29.5895	0.200686	26.7715	0.181573	28.1805	0.20146	29.5895	0.211533	0.191387	0.191387	2.81816	0.16729	2.95907	0.175654	2.67725	0.158925	2.80142	0.35044	2.94149	0.367962	2.66135	0.332918	2.80142	0.34579	2.94149	0.363079	2.66135	2.79442	2.81367	0.35002	2.95435	0.367521	2.67299	2.80664	2.80142	0.34299	2.94149	0.36014	2.66135	0.32584	2.80144	0.35524	2.9135	0.36945	2.68938	0.34103
28.3472	0.19352	29.7646	0.203196	26.9298	0.183844	28.3472	0.20464	29.7646	0.214872	0.194408	0.194408	2.83481	0.1502	2.97655	0.15771	2.69307	0.14269	2.81808	0.35256	2.95898	0.370188	2.67718	0.334932	2.81809	0.35509	2.95899	0.372845	2.67719	2.81104	2.83036	0.34114	2.97188	0.358197	2.68884	2.82328	2.8181	0.34759	2.959	0.36497	2.67719	0.330211	2.81811	0.3612	2.93083	0.375648	2.70539	0.346752
28.5138	0.20107	29.9395	0.211124	27.0881	0.191016	28.5138	0.20226	29.9395	0.212373	0.192147	0.192147	2.85147	0.13789	2.99404	0.144785	2.7089	0.130996	2.83476	0.35002	2.9765	0.367521	2.69302	0.332519	2.83475	0.35974	2.97649	0.377727	2.69301	2.82766	2.84702	0.34072	2.98937	0.357756	2.70467	2.8399	2.83476	0.35052	2.9765	0.368046	2.69302	0.332994	2.83478	0.37114	2.94817	0.385986	2.72139	0.356294
28.6804	0.20583	30.1144	0.216122	27.2464	0.195539	28.6804	0.1955	30.1144	0.205275	0.185725	0.185725	2.86815	0.14265	3.01156	0.149783	2.72474	0.135517	2.85142	0.34537	2.99399	0.362639	2.70885	0.328101	2.85142	0.35298	2.99399	0.370629	2.70885	2.84429	2.86367	0.35002	3.00685	0.367521	2.72049	2.85651	2.85142	0.3501	2.99399	0.367605	2.70885	0.332595	2.85145	0.37471	2.96551	0.389698	2.73739	0.359722
28.847	0.20464	30.2894	0.214872	27.4047	0.194408	28.847	0.19113	30.2894	0.200686	0.181573	0.181573	2.88481	0.15934	3.02905	0.167307	2.74057	0.151373	2.86808	0.34283	3.01148	0.359972	2.72468	0.325688	2.86809	0.34452	3.01149	0.361746	2.72469	2.86092	2.88034	0.3589	3.02436	0.376845	2.73632	2.87314	2.86808	0.34759	3.01148	0.36497	2.72468	0.330211	2.86811	0.36915	2.98283	0.383916	2.75339	0.354384
29.0137	0.19908	30.4644	0.209034	27.563	0.189126	29.0137	0.19352	30.4644	0.203196	0.183844	0.183844	2.90148	0.17206	3.04655	0.180663	2.75641	0.163457	2.88476	0.34791	3.029	0.365306	2.74052	0.330514	2.88476	0.34537	3.029	0.362639	2.74052	2.87755	2.89703	0.35974	3.04188	0.377727	2.75218	2.88979	2.88474	0.34759	3.02898	0.36497	2.7405	0.330211	2.88478	0.362	3.00017	0.37648	2.76939	0.34752
29.1804	0.1967	30.6394	0.206535	27.7214	0.186865	29.1804	0.20107	30.6394	0.211124	0.191016	0.191016	2.91816	0.17087	3.06407	0.179414	2.77225	0.162326	2.90143	0.35721	3.0465	0.375071	2.75636	0.33935	2.90143	0.35636	3.0465	0.374178	2.75636	2.89418	2.91368	0.35298	3.05936	0.370629	2.768	2.9064	2.90143	0.35512	3.0465	0.372876	2.75636	0.337364	2.90145	0.3624	3.01751	0.376896	2.78539	0.347904
29.347	0.20107	30.8144	0.211124	27.8797	0.191016	29.347	0.20782	30.8144	0.218211	0.197429	0.197429	2.93481	0.16054	3.08155	0.168567	2.78807	0.152513	2.91808	0.36608	3.06398	0.384384	2.77218	0.347776	2.9181	0.36862	3.064	0.387051	2.77219	2.9108	2.93036	0.34706	3.07688	0.364413	2.78384	2.92303	2.91809	0.36725	3.06399	0.385613	2.77219	0.348888	2.91809	0.37114	3.03481	0.385986	2.80137	0.356294
29.5138	0.20901	30.9895	0.219461	28.0381	0.198559	29.5138	0.21299	30.9895	0.22364	0.202341	0.202341	2.95147	0.15378	3.09904	0.161469	2.8039	0.146091	2.93474	0.36946	3.08148	0.387933	2.788	0.350987	2.93477	0.37073	3.08151	0.389267	2.78803	2.92743	2.94704	0.34579	3.09439	0.363079	2.79969	2.93967	2.93474	0.37645	3.08148	0.395273	2.788	0.357627	2.93477	0.37948	3.05216	0.394659	2.81738	0.364301
29.6806	0.21338	31.1646	0.224049	28.1966	0.202711	29.6806	0.21577	31.1646	0.226558	0.204981	0.204981	2.96814	0.16093	3.11655	0.168977	2.81973	0.152883	2.95141	0.36439	3.09898	0.382609	2.80384	0.34617	2.95144	0.35974	3.09901	0.377727	2.80387	2.94406	2.96368	0.34537	3.11186	0.362639	2.8155	2.95627	2.95142	0.37729	3.09899	0.396155	2.80385	0.358426	2.95145	0.38147	3.06951	0.396729	2.83339	0.366211
29.8472	0.20901	31.3396	0.219461	28.3548	0.198559	29.8472	0.21418	31.3396	0.224889	0.203471	0.203471	2.9848	0.17643	3.13404	0.185252	2.83556	0.167608	2.96807	0.35509	3.11647	0.372845	2.81967	0.337336	2.96809	0.34579	3.11649	0.363079	2.81969	2.96067	2.98034	0.34326	3.12936	0.360423	2.83132	2.97289	2.96808	0.37143	3.11648	0.390002	2.81968	0.352858	2.96809	0.37432	3.08681	0.389293	2.84937	0.359347
30.014	0.20107	31.5147	0.211124	28.5133	0.191016	30.014	0.2118	31.5147	0.22239	0.20121	0.20121	3.00146	0.18517	3.15153	0.194429	2.85139	0.175911	2.98476	0.35044	3.134	0.367962	2.83552	0.332918	2.98475	0.34326	3.13399	0.360423	2.83551	2.97729	2.99701	0.34326	3.14686	0.360423	2.84716	2.98952	2.98474	0.36432	3.13398	0.382536	2.8355	0.346104	2.98478	0.36597	3.10417	0.380609	2.86539	0.351331
30.1804	0.20027	31.6894	0.210284	28.6714	0.190256	30.1804	0.21418	31.6894	0.224889	0.203471	0.203471	3.01812	0.17722	3.16903	0.186081	2.86721	0.168359	3.00142	0.35509	3.15149	0.372845	2.85135	0.337336	3.00142	0.35425	3.15149	0.371963	2.85135	2.99392	3.01366	0.34706	3.16434	0.364413	2.86298	3.00613	3.00139	0.36014	3.15146	0.378147	2.85132	0.342133	3.00143	0.36756	3.12149	0.382262	2.88137	0.352858
30.3471	0.2106	31.8645	0.22113	28.8297	0.20007	30.3471	0.22173	31.8645	0.232817	0.210644	0.210644	3.03478	0.15934	3.18652	0.167307	2.88304	0.151373	3.01806	0.36481	3.16896	0.383051	2.86716	0.34657	3.01809	0.36946	3.16899	0.387933	2.86719	3.01054	3.03032	0.35256	3.18184	0.370188	2.8788	3.02274	3.01807	0.36097	3.16897	0.379019	2.86717	0.342921	3.01807	0.37789	3.13879	0.393006	2.89735	0.362774
30.5137	0.22014	32.0394	0.231147	28.988	0.209133	30.5137	0.22928	32.0394	0.240744	0.217816	0.217816	3.05146	0.14941	3.20403	0.156881	2.89889	0.141939	3.03475	0.37158	3.18649	0.390159	2.88301	0.353001	3.03476	0.37538	3.1865	0.394149	2.88302	3.02717	3.04701	0.35425	3.19936	0.371963	2.89466	3.03939	3.03474	0.36558	3.18648	0.383859	2.883	0.347301	3.03475	0.38783	3.15614	0.403343	2.91336	0.372317
30.6805	0.21696	32.2145	0.227808	29.1465	0.206112	30.6805	0.23206	32.2145	0.243663	0.220457	0.220457	3.06814	0.15815	3.22155	0.166058	2.91473	0.150243	3.05143	0.36862	3.204	0.387051	2.89886	0.350189	3.05143	0.37073	3.204	0.389267	2.89886	3.0438	3.06367	0.35509	3.21685	0.372845	2.91049	3.05601	3.05142	0.37059	3.20399	0.38912	2.89885	0.35206	3.05144	0.38902	3.1735	0.404581	2.92938	0.373459
30.8473	0.20583	32.3897	0.216122	29.3049	0.195539	30.8473	0.23206	32.3897	0.243663	0.220457	0.220457	3.08478	0.17524	3.23902	0.184002	2.93054	0.166478	3.06809	0.36143	3.22149	0.379501	2.91469	0.343358	3.06809	0.36608	3.22149	0.384384	2.91469	3.06042	3.08036	0.35847	3.23438	0.376394	2.92634	3.07266	3.06807	0.37185	3.22147	0.390443	2.91467	0.353258	3.06811	0.38226	3.19083	0.39755	2.94539	0.36697
31.0139	0.20226	32.5646	0.212373	29.4632	0.192147	31.0139	0.23325	32.5646	0.244913	0.221587	0.221587	3.10146	0.18438	3.25653	0.193599	2.94639	0.175161	3.08475	0.36481	3.23899	0.383051	2.93051	0.34657	3.08476	0.37285	3.239	0.391493	2.93052	3.07705	3.09703	0.3627	3.25188	0.380835	2.94218	3.08929	3.08473	0.36934	3.23897	0.387807	2.93049	0.350873	3.08476	0.3771	3.20815	0.392184	2.96137	0.362016
31.1805	0.21219	32.7395	0.2228	29.6215	0.20158	31.1805	0.23524	32.7395	0.247002	0.223478	0.223478	3.11814	0.17722	3.27405	0.186081	2.96223	0.168359	3.10142	0.37876	3.25649	0.397698	2.94635	0.359822	3.10143	0.38722	3.2565	0.406581	2.94636	3.09368	3.11368	0.36566	3.26936	0.383943	2.958	3.1059	3.10141	0.36808	3.25648	0.386484	2.94634	0.349676	3.10144	0.37909	3.2255	0.394254	2.97738	0.363926
31.3473	0.2269	32.9147	0.238245	29.7799	0.215555	31.3473	0.23524	32.9147	0.247002	0.223478	0.223478	3.1348	0.15974	3.29154	0.167727	2.97806	0.151753	3.11808	0.38976	3.27398	0.409248	2.96218	0.370272	3.1181	0.39356	3.27401	0.413238	2.96219	3.1103	3.13035	0.36439	3.28687	0.382609	2.97383	3.12252	3.11809	0.36934	3.27399	0.387807	2.96219	0.350873	3.11812	0.38505	3.24284	0.400452	2.9934	0.369648
31.514	0.23166	33.0897	0.243243	29.9383	0.220077	31.514	0.23405	33.0897	0.245753	0.222348	0.222348	3.15146	0.14623	3.30903	0.153541	2.99389	0.138919	3.13476	0.38637	3.2915	0.405689	2.97802	0.367051	3.13476	0.38595	3.2915	0.405248	2.97802	3.12692	3.14703	0.36016	3.30438	0.378168	2.98968	3.13916	3.13476	0.37143	3.2915	0.390002	2.97802	0.352858	3.13479	0.38822	3.26018	0.403749	3.0094	0.372691
31.6804	0.22372	33.2644	0.234906	30.0964	0.212534	31.6804	0.23206	33.2644	0.243663	0.220457	0.220457	3.16814	0.14702	3.32655	0.154371	3.00973	0.139669	3.15143	0.37538	3.309	0.394149	2.99386	0.356611	3.15141	0.37411	3.30898	0.392816	2.99384	3.14353	3.16368	0.36101	3.32186	0.379061	3.0055	3.15577	3.15142	0.37269	3.30899	0.391325	2.99385	0.354056	3.15145	0.38584	3.27751	0.401274	3.02539	0.370406
31.8472	0.21497	33.4396	0.225719	30.2548	0.204221	31.8472	0.23166	33.4396	0.243243	0.220077	0.220077	3.18481	0.16292	3.34405	0.171066	3.02557	0.154774	3.16808	0.37158	3.32648	0.390159	3.00968	0.353001	3.16807	0.372	3.32647	0.3906	3.00967	3.16015	3.18035	0.36862	3.33937	0.387051	3.02133	3.1724	3.16807	0.37436	3.32647	0.393078	3.00967	0.355642	3.16811	0.38266	3.29483	0.397966	3.04139	0.367354
32.0139	0.21577	33.6146	0.226558	30.4132	0.204981	32.0139	0.23166	33.6146	0.243243	0.220077	0.220077	3.20149	0.1808	3.36156	0.18984	3.04142	0.17176	3.18475	0.3813	3.34399	0.400365	3.02551	0.362235	3.18475	0.38257	3.34399	0.401699	3.02551	3.17679	3.19703	0.37665	3.35688	0.395483	3.03718	3.18904	3.18473	0.37729	3.34397	0.396155	3.02549	0.358426	3.18478	0.38385	3.31217	0.399204	3.05739	0.368496
32.1804	0.2257	33.7894	0.236985	30.5714	0.214415	32.1804	0.23405	33.7894	0.245753	0.222348	0.222348	3.21816	0.18636	3.37907	0.195678	3.05725	0.177042	3.20143	0.39694	3.3615	0.416787	3.04136	0.377093	3.20141	0.39441	3.36148	0.414131	3.04134	3.19341	3.21369	0.37538	3.37437	0.394149	3.05301	3.20566	3.20143	0.3798	3.3615	0.39879	3.04136	0.36081	3.20145	0.38783	3.32951	0.403343	3.07339	0.372317
32.3471	0.23723	33.9645	0.249091	30.7297	0.225368	32.3471	0.23723	33.9645	0.249091	0.225368	0.225368	3.23481	0.17722	3.39655	0.186081	3.07307	0.168359	3.21808	0.40413	3.37898	0.424337	3.05718	0.383923	3.21809	0.39736	3.37899	0.417228	3.05719	3.21004	3.23037	0.36608	3.39189	0.384384	3.06885	3.22229	3.21809	0.38147	3.37899	0.400543	3.05719	0.362396	3.2181	0.39021	3.34682	0.405818	3.08938	0.374602
32.5139	0.23961	34.1396	0.25159	30.8882	0.227629	32.5139	0.23882	34.1396	0.250761	0.226879	0.226879	3.25147	0.1653	3.41404	0.173565	3.0889	0.157035	3.23475	0.3961	3.39649	0.415905	3.07301	0.376295	3.23477	0.39441	3.39651	0.414131	3.07303	3.22668	3.24703	0.35721	3.40938	0.375071	3.08468	3.23891	3.23474	0.38105	3.39648	0.400103	3.073	0.361997	3.23477	0.38822	3.36416	0.403749	3.10538	0.372691
32.6804	0.23166	34.3144	0.243243	31.0464	0.220077	32.6804	0.23643	34.3144	0.248252	0.224608	0.224608	3.26813	0.16411	3.43154	0.172316	3.10472	0.155905	3.25142	0.38299	3.41399	0.40214	3.08885	0.36384	3.25142	0.39018	3.41399	0.409689	3.08885	3.24329	3.26367	0.35847	3.42685	0.376394	3.10049	3.25551	3.25141	0.37771	3.41398	0.396595	3.08884	0.358824	3.25144	0.38266	3.3815	0.397966	3.12138	0.367354
32.8471	0.22411	34.4895	0.235316	31.2047	0.212904	32.8471	0.23325	34.4895	0.244913	0.221587	0.221587	3.2848	0.17444	3.44904	0.183162	3.12056	0.165718	3.26808	0.3813	3.43148	0.400365	3.10468	0.362235	3.26808	0.38976	3.43148	0.409248	3.10468	3.25991	3.28034	0.36946	3.44436	0.387933	3.11632	3.27214	3.26808	0.3752	3.43148	0.39396	3.10468	0.35644	3.2681	0.38107	3.39882	0.396313	3.13738	0.365827
33.0139	0.22729	34.6646	0.238654	31.3632	0.215925	33.0139	0.23325	34.6646	0.244913	0.221587	0.221587	3.30147	0.18517	3.46654	0.194429	3.1364	0.175911	3.28476	0.39356	3.449	0.413238	3.12052	0.373882	3.28475	0.39102	3.44899	0.410571	3.12051	3.27654	3.29703	0.38172	3.46188	0.400806	3.13218	3.28879	3.28473	0.3752	3.44897	0.39396	3.12049	0.35644	3.28477	0.38624	3.41616	0.40169	3.15338	0.37079
33.1806	0.23842	34.8396	0.250341	31.5216	0.226499	33.1806	0.23524	34.8396	0.247002	0.223478	0.223478	3.31813	0.18557	3.48404	0.194849	3.15222	0.176292	3.30143	0.40666	3.4665	0.426993	3.13636	0.386327	3.30141	0.39483	3.46648	0.414572	3.13634	3.29316	3.31368	0.38595	3.47936	0.405248	3.148	3.3054	3.30141	0.38021	3.46648	0.399221	3.13634	0.361199	3.30144	0.39419	3.4335	0.409958	3.16938	0.378422
33.3472	0.24398	35.0146	0.256179	31.6798	0.231781	33.3472	0.23405	35.0146	0.245753	0.222348	0.222348	3.33479	0.17524	3.50153	0.184002	3.16805	0.166478	3.31809	0.40582	3.48399	0.426111	3.15219	0.385529	3.31807	0.39948	3.48397	0.419454	3.15217	3.30977	3.33036	0.37876	3.49688	0.397698	3.16384	3.32203	3.31809	0.38858	3.48399	0.408009	3.15219	0.369151	3.31811	0.39736	3.45083	0.413254	3.18539	0.381466
33.5137	0.24041	35.1894	0.252431	31.838	0.228389	33.5137	0.23166	35.1894	0.243243	0.220077	0.220077	3.35147	0.16491	3.51904	0.173156	3.1839	0.156664	3.33475	0.39483	3.50149	0.414572	3.16801	0.375088	3.33476	0.40286	3.5015	0.423003	3.16802	3.32642	3.34702	0.36862	3.51437	0.387051	3.17967	3.33865	3.33476	0.39695	3.5015	0.416798	3.16802	0.377103	3.33478	0.39577	3.46817	0.411601	3.20139	0.379939
33.6803	0.23603	35.3643	0.247832	31.9963	0.224228	33.6803	0.23087	35.3643	0.242414	0.219326	0.219326	3.36815	0.1665	3.53656	0.174825	3.19974	0.158175	3.35141	0.38426	3.51898	0.403473	3.18384	0.365047	3.35145	0.40201	3.51902	0.42211	3.18388	3.34307	3.36366	0.36989	3.53184	0.388385	3.19548	3.35525	3.35142	0.40238	3.51899	0.422499	3.18385	0.382261	3.35144	0.39299	3.4855	0.40871	3.21738	0.37727
33.8472	0.23842	35.5396	0.250341	32.1548	0.226499	33.8472	0.23524	35.5396	0.247002	0.223478	0.223478	3.38481	0.18001	3.55405	0.18901	3.21557	0.17101	3.36808	0.38426	3.53648	0.403473	3.19968	0.365047	3.36811	0.39948	3.53652	0.419454	3.1997	3.35969	3.38032	0.38257	3.54934	0.401699	3.2113	3.37187	3.36808	0.40238	3.53648	0.422499	3.19968	0.382261	3.36809	0.3918	3.50281	0.407472	3.23337	0.376128
34.014	0.24517	35.7147	0.257429	32.3133	0.232911	34.014	0.23961	35.7147	0.25159	0.227629	0.227629	3.40148	0.18994	3.57155	0.199437	3.23141	0.180443	3.38476	0.39229	3.554	0.411905	3.21552	0.372675	3.38477	0.40075	3.55401	0.420788	3.21553	3.37631	3.397	0.39102	3.56685	0.410571	3.22715	3.38851	3.38476	0.39862	3.554	0.418551	3.21552	0.378689	3.38476	0.3918	3.52015	0.407472	3.24937	0.376128
34.1804	0.24875	35.8894	0.261188	32.4714	0.236312	34.1804	0.23961	35.8894	0.25159	0.227629	0.227629	3.41814	0.18795	3.58905	0.197348	3.24723	0.178553	3.40143	0.40075	3.5715	0.420788	3.23136	0.380712	3.40143	0.40582	3.5715	0.426111	3.23136	3.39293	3.41366	0.38511	3.58434	0.404366	3.24298	3.40513	3.4014	0.39402	3.57147	0.413721	3.23133	0.374319	3.40143	0.3918	3.53749	0.407472	3.26537	0.376128
34.3471	0.24756	36.0645	0.259938	32.6297	0.235182	34.3471	0.23564	36.0645	0.247422	0.223858	0.223858	3.43479	0.17961	3.60653	0.18859	3.26305	0.170629	3.41808	0.40286	3.58898	0.423003	3.24718	0.382717	3.4181	0.41047	3.58901	0.430994	3.24719	3.40955	3.43033	0.37411	3.60185	0.392816	3.25881	3.42175	3.41806	0.39193	3.58896	0.411527	3.24716	0.372333	3.4181	0.3926	3.55482	0.408304	3.28138	0.376896
34.5139	0.24279	36.2396	0.25493	32.7882	0.230651	34.5139	0.23444	36.2396	0.246162	0.222718	0.222718	3.45146	0.17405	3.62403	0.182753	3.27889	0.165348	3.43475	0.39948	3.60649	0.419454	3.26301	0.379506	3.43476	0.41005	3.6065	0.430553	3.26302	3.42617	3.447	0.372	3.61935	0.3906	3.27465	3.43838	3.43474	0.39276	3.60648	0.412398	3.263	0.373122	3.43478	0.39498	3.57217	0.410779	3.29739	0.379181
34.6806	0.24041	36.4146	0.252431	32.9466	0.228389	34.6806	0.23762	36.4146	0.249501	0.225739	0.225739	3.46814	0.17603	3.64155	0.184832	3.29473	0.167228	3.45142	0.40032	3.62399	0.420336	3.27885	0.380304	3.45143	0.40793	3.624	0.428327	3.27886	3.4428	3.46366	0.38426	3.63684	0.403473	3.29048	3.455	3.45141	0.39444	3.62398	0.414162	3.27884	0.374718	3.45146	0.39935	3.58952	0.415324	3.3134	0.383376
34.8473	0.24398	36.5897	0.256179	33.1049	0.231781	34.8473	0.2412	36.5897	0.25326	0.22914	0.22914	3.48481	0.18199	3.65905	0.19109	3.31057	0.172891	3.46807	0.40793	3.64147	0.428327	3.29467	0.387533	3.46809	0.41131	3.64149	0.431876	3.29469	3.45942	3.48033	0.40075	3.65435	0.420788	3.30631	3.47163	3.46807	0.39653	3.64147	0.416357	3.29467	0.376703	3.46812	0.40372	3.60684	0.419869	3.3294	0.387571
35.0138	0.24994	36.7645	0.262437	33.2631	0.237443	35.0138	0.24239	36.7645	0.254509	0.23027	0.23027	3.50148	0.18756	3.67655	0.196938	3.32641	0.178182	3.48476	0.41723	3.659	0.438092	3.31052	0.396368	3.48474	0.42188	3.65898	0.442974	3.3105	3.47603	3.49701	0.40751	3.67186	0.427885	3.32216	3.48827	3.48474	0.39862	3.65898	0.418551	3.3105	0.378689	3.48478	0.40491	3.62417	0.421106	3.34539	0.388714
35.1803	0.25431	36.9393	0.267025	33.4213	0.241594	35.1803	0.23961	36.9393	0.25159	0.227629	0.227629	3.51813	0.18875	3.69404	0.198188	3.34222	0.179312	3.50142	0.41892	3.67649	0.439866	3.32635	0.397974	3.50142	0.43203	3.67649	0.453632	3.32635	3.49267	3.51368	0.40286	3.68936	0.423003	3.338	3.5049	3.50142	0.40155	3.67649	0.421628	3.32635	0.381472	3.50143	0.40174	3.64149	0.41781	3.36137	0.38567
35.3471	0.25511	37.1145	0.267866	33.5797	0.242355	35.3471	0.23564	37.1145	0.247422	0.223858	0.223858	3.53479	0.18557	3.71153	0.194849	3.35805	0.176292	3.51808	0.41385	3.69398	0.434542	3.34218	0.393157	3.51809	0.4333	3.69399	0.454965	3.34219	3.50929	3.53036	0.39441	3.70688	0.414131	3.35384	3.52153	3.5181	0.40615	3.69401	0.426458	3.34219	0.385842	3.5181	0.39935	3.65882	0.415324	3.37738	0.383376
35.5137	0.25392	37.2894	0.266616	33.738	0.241224	35.5137	0.23564	37.2894	0.247422	0.223858	0.223858	3.55146	0.1812	3.72903	0.19026	3.37389	0.17214	3.53476	0.40878	3.7115	0.429219	3.35802	0.388341	3.53475	0.42442	3.71149	0.445641	3.35801	3.52591	3.54702	0.39018	3.72437	0.409689	3.36967	3.53815	3.53476	0.40949	3.7115	0.429965	3.35802	0.389016	3.53478	0.40094	3.67617	0.416978	3.39339	0.384902
35.6804	0.25431	37.4644	0.267025	33.8964	0.241594	35.6804	0.24517	37.4644	0.257429	0.232911	0.232911	3.56814	0.1812	3.74655	0.19026	3.38973	0.17214	3.55143	0.41047	3.729	0.430994	3.37386	0.389946	3.55141	0.41512	3.72898	0.435876	3.37384	3.54253	3.56368	0.39314	3.74186	0.412797	3.3855	3.55477	3.55142	0.40866	3.72899	0.429093	3.37385	0.388227	3.55145	0.40531	3.69351	0.421522	3.40939	0.389098
35.8471	0.2567	37.6395	0.269535	34.0547	0.243865	35.8471	0.25789	37.6395	0.270785	0.244996	0.244996	3.5848	0.18557	3.76404	0.194849	3.40556	0.176292	3.56809	0.41723	3.74649	0.438092	3.38969	0.396368	3.56808	0.4147	3.74648	0.435435	3.38968	3.55916	3.58037	0.39821	3.75939	0.418121	3.40135	3.57142	3.56806	0.40615	3.74646	0.426458	3.38966	0.385842	3.56811	0.4065	3.71083	0.42276	3.42539	0.39024
36.0137	0.25551	37.8144	0.268286	34.213	0.242734	36.0137	0.26464	37.8144	0.277872	0.251408	0.251408	3.60148	0.18954	3.78155	0.199017	3.42141	0.180063	3.58475	0.42019	3.76399	0.4412	3.40551	0.39918	3.58475	0.42104	3.76399	0.442092	3.40551	3.57579	3.59704	0.40286	3.77689	0.423003	3.41719	3.58805	3.58471	0.40573	3.76395	0.426017	3.40547	0.385443	3.58477	0.4065	3.72816	0.42276	3.44138	0.39024
36.1804	0.24954	37.9894	0.262017	34.3714	0.237063	36.1804	0.25908	37.9894	0.272034	0.246126	0.246126	3.61816	0.18795	3.79907	0.197348	3.43725	0.178553	3.60141	0.41892	3.78148	0.439866	3.42134	0.397974	3.60143	0.42738	3.7815	0.448749	3.42136	3.59243	3.61368	0.40455	3.79436	0.424778	3.433	3.60465	3.60141	0.40949	3.78148	0.429965	3.42134	0.389016	3.60143	0.41087	3.74549	0.427305	3.45737	0.394435
36.3473	0.24319	38.1647	0.25535	34.5299	0.23103	36.3473	0.24756	38.1647	0.259938	0.235182	0.235182	3.63481	0.18199	3.81655	0.19109	3.45307	0.172891	3.61807	0.41723	3.79897	0.438092	3.43717	0.396368	3.61811	0.43034	3.79902	0.451857	3.4372	3.60906	3.63034	0.40201	3.81186	0.42211	3.44882	3.62126	3.6181	0.41577	3.79901	0.436559	3.4372	0.394981	3.6181	0.41882	3.76282	0.435573	3.47338	0.402067
36.5139	0.24319	38.3396	0.25535	34.6882	0.23103	36.5139	0.24398	38.3396	0.256179	0.231781	0.231781	3.65148	0.17722	3.83405	0.186081	3.46891	0.168359	3.63477	0.41766	3.81651	0.438543	3.45303	0.396777	3.63476	0.42949	3.8165	0.450964	3.45302	3.62567	3.64704	0.39736	3.82939	0.417228	3.46469	3.63792	3.63476	0.41786	3.8165	0.438753	3.45302	0.396967	3.63477	0.42518	3.78016	0.442187	3.48938	0.408173
36.6804	0.24875	38.5144	0.261188	34.8464	0.236312	36.6804	0.25352	38.5144	0.266196	0.240844	0.240844	3.66814	0.17881	3.85155	0.187751	3.48473	0.169869	3.65144	0.41723	3.83401	0.438092	3.46887	0.396368	3.65144	0.43034	3.83401	0.451857	3.46887	3.64231	3.6637	0.3961	3.84689	0.415905	3.48051	3.65454	3.65142	0.41326	3.83399	0.433923	3.46885	0.392597	3.65144	0.42319	3.7975	0.440118	3.50538	0.406262
36.8471	0.25392	38.6895	0.266616	35.0047	0.241224	36.8471	0.26385	38.6895	0.277042	0.250657	0.250657	3.6848	0.18795	3.86904	0.197348	3.50056	0.178553	3.66809	0.4147	3.85149	0.435435	3.48469	0.393965	3.66811	0.43203	3.85152	0.453632	3.4847	3.65894	3.68035	0.40075	3.86437	0.420788	3.49633	3.67115	3.66809	0.40824	3.85149	0.428652	3.48469	0.387828	3.66809	0.41525	3.81481	0.43186	3.52137	0.39864
37.0138	0.2563	38.8645	0.269115	35.1631	0.243485	37.0138	0.26147	38.8645	0.274543	0.248396	0.248396	3.70147	0.19868	3.88654	0.208614	3.5164	0.188746	3.68474	0.41512	3.86898	0.435876	3.5005	0.394364	3.68476	0.43414	3.869	0.455847	3.50052	3.67555	3.69702	0.40582	3.88187	0.426111	3.51217	3.68778	3.68475	0.40698	3.86899	0.427329	3.50051	0.386631	3.68476	0.4073	3.83215	0.423592	3.53737	0.391008
37.1806	0.2567	39.0396	0.269535	35.3216	0.243865	37.1806	0.24796	39.0396	0.260358	0.235562	0.235562	3.71816	0.20345	3.90407	0.213622	3.53225	0.193277	3.70141	0.41977	3.88648	0.440758	3.51634	0.398781	3.70143	0.43456	3.8865	0.456288	3.51636	3.69218	3.71367	0.40201	3.89935	0.42211	3.52799	3.70439	3.70143	0.41117	3.8865	0.431729	3.51636	0.390611	3.70144	0.40849	3.8495	0.42483	3.55338	0.39215
37.3472	0.25749	39.2146	0.270365	35.4798	0.244615	37.3472	0.23723	39.2146	0.249091	0.225368	0.225368	3.73482	0.19868	3.92156	0.208614	3.54808	0.188746	3.71808	0.42442	3.90398	0.445641	3.53218	0.403199	3.7181	0.4333	3.90401	0.454965	3.5322	3.7088	3.73034	0.39145	3.91686	0.411023	3.54382	3.72101	3.71809	0.41828	3.90399	0.439194	3.53219	0.397366	3.71811	0.41962	3.86683	0.436405	3.56939	0.402835
37.514	0.26067	39.3897	0.273704	35.6383	0.247637	37.514	0.23882	39.3897	0.250761	0.226879	0.226879	3.75148	0.18875	3.93905	0.198188	3.56391	0.179312	3.73474	0.42357	3.92148	0.444749	3.548	0.402391	3.73476	0.43161	3.9215	0.45319	3.54802	3.72542	3.74701	0.38595	3.93436	0.405248	3.55966	3.73764	3.73474	0.42162	3.92148	0.442701	3.548	0.400539	3.73479	0.42955	3.88418	0.446732	3.5854	0.412368
37.6805	0.26663	39.5645	0.279961	35.7965	0.253298	37.6805	0.24915	39.5645	0.261608	0.236693	0.236693	3.76813	0.1812	3.95654	0.19026	3.57972	0.17214	3.75142	0.42019	3.93899	0.4412	3.56385	0.39918	3.75142	0.4333	3.93899	0.454965	3.56385	3.74204	3.76365	0.39483	3.95183	0.414572	3.57547	3.75424	3.7514	0.41828	3.93897	0.439194	3.56383	0.397366	3.75144	0.42796	3.9015	0.445078	3.60138	0.410842
37.8471	0.2714	39.7395	0.28497	35.9547	0.25783	37.8471	0.2567	39.7395	0.269535	0.243865	0.243865	3.78479	0.1812	3.97403	0.19026	3.59555	0.17214	3.76807	0.41766	3.95647	0.438543	3.57967	0.396777	3.76808	0.43921	3.95648	0.46117	3.57968	3.75866	3.78031	0.4147	3.96933	0.435435	3.59129	3.77086	3.76806	0.4141	3.95646	0.434805	3.57966	0.393395	3.76809	0.41644	3.91881	0.433098	3.61737	0.399782
38.0137	0.27378	39.9144	0.287469	36.113	0.260091	38.0137	0.25431	39.9144	0.267025	0.241594	0.241594	3.80146	0.18676	3.99153	0.196098	3.61139	0.177422	3.78473	0.42104	3.97397	0.442092	3.59549	0.399988	3.78474	0.44344	3.97398	0.465612	3.5955	3.77528	3.797	0.42907	3.98685	0.450524	3.60715	3.78751	3.78474	0.4141	3.97398	0.434805	3.5955	0.393395	3.78475	0.40531	3.93614	0.421522	3.63336	0.389098
38.1804	0.27537	40.0894	0.289139	36.2714	0.261601	38.1804	0.24557	40.0894	0.257849	0.233292	0.233292	3.81813	0.19232	4.00904	0.201936	3.62722	0.182704	3.80141	0.42822	3.99148	0.449631	3.61134	0.406809	3.80141	0.44006	3.99148	0.462063	3.61134	3.79191	3.81369	0.42738	4.00437	0.448749	3.62301	3.80416	3.80142	0.41702	3.99149	0.437871	3.61135	0.396169	3.80144	0.40372	3.9535	0.419869	3.64938	0.387571
38.347	0.27696	40.2644	0.290808	36.4297	0.263112	38.347	0.24239	40.2644	0.254509	0.23027	0.23027	3.83479	0.18994	4.02653	0.199437	3.64305	0.180443	3.81807	0.43287	4.00897	0.454514	3.62717	0.411226	3.81808	0.43287	4.00898	0.454514	3.62718	3.80853	3.83037	0.41385	4.02189	0.434542	3.63885	3.82079	3.81807	0.42037	4.00897	0.441389	3.62717	0.399352	3.8181	0.41087	3.97082	0.427305	3.66538	0.394435
38.5137	0.27537	40.4394	0.289139	36.588	0.261601	38.5137	0.25193	40.4394	0.264526	0.239333	0.239333	3.85147	0.18199	4.04404	0.19109	3.6589	0.172891	3.83474	0.42949	4.02648	0.450964	3.643	0.408015	3.83475	0.42907	4.02649	0.450524	3.64301	3.82516	3.84703	0.40413	4.03938	0.424337	3.65468	3.83741	3.83473	0.42288	4.02647	0.444024	3.64299	0.401736	3.83476	0.42121	3.98815	0.438058	3.68137	0.404362
38.6803	0.27378	40.6143	0.287469	36.7463	0.260091	38.6803	0.26663	40.6143	0.279961	0.253298	0.253298	3.86814	0.17961	4.06155	0.18859	3.67473	0.170629	3.85142	0.42231	4.04399	0.443426	3.65885	0.401195	3.85142	0.43414	4.04399	0.455847	3.65885	3.84179	3.86367	0.40793	4.05685	0.428327	3.67049	3.85401	3.85139	0.42539	4.04396	0.446659	3.65882	0.40412	3.85143	0.42558	4.00549	0.442603	3.69737	0.408557
38.8471	0.28014	40.7895	0.294147	36.9047	0.266133	38.8471	0.27259	40.7895	0.28622	0.25896	0.25896	3.88479	0.18756	4.07903	0.196938	3.69055	0.178182	3.86809	0.41977	4.06149	0.440758	3.67469	0.398781	3.86809	0.44598	4.06149	0.468279	3.67469	3.85842	3.88034	0.42019	4.07436	0.4412	3.68632	3.87064	3.86807	0.42623	4.06147	0.447542	3.67467	0.404918	3.86811	0.42399	4.02283	0.44095	3.71339	0.40703
39.0139	0.28928	40.9646	0.303744	37.0632	0.274816	39.0139	0.26663	40.9646	0.279961	0.253298	0.253298	3.90147	0.19789	4.09654	0.207785	3.7064	0.187996	3.88477	0.42696	4.07901	0.448308	3.69053	0.405612	3.88476	0.45697	4.079	0.479818	3.69052	3.87505	3.89701	0.42696	4.09186	0.448308	3.70216	3.88727	3.88474	0.42623	4.07898	0.447542	3.6905	0.404918	3.88478	0.422	4.04017	0.43888	3.72939	0.40512
39.1805	0.29246	41.1395	0.307083	37.2215	0.277837	39.1805	0.2559	41.1395	0.268695	0.243105	0.243105	3.91815	0.20146	4.11406	0.211533	3.72224	0.191387	3.90144	0.43879	4.09651	0.46073	3.70637	0.416851	3.90141	0.46035	4.09648	0.483368	3.70634	3.89166	3.91368	0.42104	4.10936	0.442092	3.718	3.9039	3.90141	0.42748	4.09648	0.448854	3.70634	0.406106	3.90144	0.42637	4.0575	0.443425	3.74538	0.409315
39.3471	0.2869	41.3145	0.301245	37.3797	0.272555	39.3471	0.25312	41.3145	0.265776	0.240464	0.240464	3.9348	0.19908	4.13154	0.209034	3.73806	0.189126	3.91809	0.4464	4.11399	0.46872	3.72219	0.42408	3.91809	0.4557	4.11399	0.478485	3.72219	3.90829	3.93036	0.41131	4.12688	0.431876	3.73384	3.92053	3.91808	0.43083	4.11398	0.452371	3.72218	0.409288	3.9181	0.43551	4.07482	0.45293	3.76138	0.41809
39.5139	0.27935	41.4896	0.293318	37.5382	0.265382	39.5139	0.25908	41.4896	0.272034	0.246126	0.246126	3.95146	0.1959	4.14903	0.205695	3.75389	0.186105	3.93476	0.44513	4.1315	0.467387	3.73802	0.422874	3.93477	0.45021	4.13151	0.472721	3.73803	3.92493	3.94703	0.41131	4.14438	0.431876	3.74968	3.93716	3.93475	0.4325	4.13149	0.454125	3.73801	0.410875	3.93477	0.44107	4.09216	0.458713	3.77738	0.423427
39.6806	0.27895	41.6646	0.292897	37.6966	0.265002	39.6806	0.26822	41.6646	0.281631	0.254809	0.254809	3.96815	0.1959	4.16656	0.205695	3.76974	0.186105	3.95143	0.44006	4.149	0.462063	3.75386	0.418057	3.95144	0.45232	4.14901	0.474936	3.75387	3.94156	3.96367	0.42104	4.16185	0.442092	3.76549	3.95376	3.95144	0.4325	4.14901	0.454125	3.75387	0.410875	3.95145	0.4375	4.10951	0.455	3.79339	0.42
39.8472	0.2861	41.8396	0.300405	37.8548	0.271795	39.8472	0.27378	41.8396	0.287469	0.260091	0.260091	3.98481	0.19749	4.18405	0.207365	3.78557	0.187615	3.96809	0.43921	4.16649	0.46117	3.76969	0.417249	3.96809	0.45824	4.16649	0.481152	3.76969	3.95817	3.98035	0.43034	4.17937	0.451857	3.78133	3.9704	3.9681	0.43334	4.16651	0.455007	3.7697	0.411673	3.96812	0.42876	4.12684	0.44591	3.8094	0.41161
40.0139	0.29405	42.0146	0.308752	38.0132	0.279347	40.0139	0.2714	42.0146	0.28497	0.25783	0.25783	4.00147	0.19868	4.20154	0.208614	3.8014	0.188746	3.98476	0.44725	4.184	0.469612	3.78552	0.424887	3.98476	0.46162	4.184	0.484701	3.78552	3.9748	3.99703	0.43034	4.19688	0.451857	3.79718	3.98704	3.98474	0.4371	4.18398	0.458955	3.7855	0.415245	3.98479	0.42637	4.14418	0.443425	3.8254	0.409315
40.1805	0.29484	42.1895	0.309582	38.1715	0.280098	40.1805	0.26345	42.1895	0.276623	0.250277	0.250277	4.01814	0.19789	4.21905	0.207785	3.81723	0.187996	4.00143	0.45443	4.2015	0.477152	3.80136	0.431708	4.00141	0.45951	4.20148	0.482486	3.80134	3.99141	4.01368	0.42484	4.21436	0.446082	3.813	4.00365	4.00142	0.44045	4.20149	0.462473	3.80135	0.418428	4.00145	0.43352	4.16151	0.450861	3.84139	0.416179
40.3472	0.28888	42.3646	0.303324	38.3298	0.274436	40.3472	0.25431	42.3646	0.267025	0.241594	0.241594	4.03479	0.1959	4.23653	0.205695	3.83305	0.186105	4.01808	0.4519	4.21898	0.474495	3.81718	0.429305	4.01809	0.4557	4.21899	0.478485	3.81719	4.00804	4.03034	0.42231	4.23186	0.443426	3.82882	4.02026	4.01809	0.43961	4.21899	0.461591	3.81719	0.417629	4.0181	0.44425	4.17882	0.46202	3.85738	0.42648
40.5137	0.28491	42.5394	0.299156	38.488	0.270664	40.5137	0.25233	42.5394	0.264947	0.239713	0.239713	4.05146	0.1955	4.25403	0.205275	3.84889	0.185725	4.03476	0.44048	4.2365	0.462504	3.83302	0.418456	4.03476	0.45486	4.2365	0.477603	3.83302	4.02467	4.04702	0.42696	4.24937	0.448308	3.84467	4.0369	4.03476	0.43668	4.2365	0.458514	3.83302	0.414846	4.03479	0.44703	4.19618	0.464911	3.8734	0.429149
40.6805	0.29167	42.7145	0.306254	38.6465	0.277086	40.6805	0.26107	42.7145	0.274124	0.248017	0.248017	4.06815	0.1959	4.27156	0.205695	3.86474	0.186105	4.05143	0.43203	4.254	0.453632	3.84886	0.410429	4.05142	0.45824	4.25399	0.481152	3.84885	4.04129	4.06367	0.43456	4.26685	0.456288	3.86049	4.05351	4.05143	0.43668	4.254	0.458514	3.84886	0.414846	4.05146	0.44266	4.21352	0.460366	3.8894	0.424954
40.8472	0.30398	42.8896	0.319179	38.8048	0.288781	40.8472	0.27219	42.8896	0.285799	0.25858	0.25858	4.0848	0.19749	4.28904	0.207365	3.88056	0.187615	4.06808	0.43414	4.27148	0.455847	3.86468	0.412433	4.06808	0.46204	4.27148	0.485142	3.86468	4.05791	4.08034	0.43795	4.28436	0.459848	3.87632	4.07014	4.06809	0.4417	4.27149	0.463785	3.86469	0.419615	4.06809	0.4379	4.23081	0.455416	3.90537	0.420384
41.0137	0.31153	43.0644	0.327106	38.963	0.295953	41.0137	0.27219	43.0644	0.285799	0.25858	0.25858	4.10147	0.19868	4.30654	0.208614	3.8964	0.188746	4.08473	0.44513	4.28897	0.467387	3.88049	0.422874	4.08474	0.46204	4.28898	0.485142	3.8805	4.07453	4.09701	0.43541	4.30186	0.457181	3.89216	4.08677	4.08475	0.44965	4.28899	0.472133	3.88051	0.427167	4.08477	0.43909	4.24816	0.456654	3.92138	0.421526
41.1804	0.30597	43.2394	0.321269	39.1214	0.290672	41.1804	0.26147	43.2394	0.274543	0.248396	0.248396	4.11814	0.20027	4.32405	0.210284	3.91223	0.190256	4.10139	0.45443	4.30646	0.477152	3.89632	0.431708	4.10143	0.45739	4.3065	0.48026	3.89636	4.09118	4.11366	0.42822	4.31934	0.449631	3.90798	4.10338	4.10141	0.45341	4.30648	0.476081	3.89634	0.430739	4.10144	0.44346	4.2655	0.461198	3.93738	0.425722
41.3473	0.29405	43.4147	0.308752	39.2799	0.279347	41.3473	0.25352	43.4147	0.266196	0.240844	0.240844	4.1348	0.20266	4.34154	0.212793	3.92806	0.192527	4.11806	0.4557	4.32396	0.478485	3.91216	0.432915	4.11809	0.45443	4.32399	0.477152	3.91219	4.10779	4.13034	0.42315	4.33686	0.444308	3.92382	4.12001	4.11808	0.45132	4.32398	0.473886	3.91218	0.428754	4.11808	0.44425	4.2828	0.46202	3.95336	0.42648
41.514	0.28809	43.5897	0.302494	39.4383	0.273686	41.514	0.2567	43.5897	0.269535	0.243865	0.243865	4.15147	0.20226	4.35904	0.212373	3.9439	0.192147	4.13476	0.45105	4.3415	0.473603	3.92802	0.428497	4.13474	0.4557	4.34148	0.478485	3.928	4.1244	4.14703	0.42357	4.35438	0.444749	3.93968	4.13666	4.13473	0.44547	4.34147	0.467743	3.92799	0.423196	4.13477	0.43909	4.30016	0.456654	3.96938	0.421526
41.6803	0.29405	43.7643	0.308752	39.5963	0.279347	41.6803	0.26782	43.7643	0.281211	0.254429	0.254429	4.16814	0.19749	4.37655	0.207365	3.95973	0.187615	4.15142	0.44978	4.35899	0.472269	3.94385	0.427291	4.15141	0.46077	4.35898	0.483809	3.94384	4.14103	4.16369	0.43034	4.37187	0.451857	3.95551	4.15328	4.15139	0.44254	4.35896	0.464667	3.94382	0.420413	4.15144	0.4367	4.3175	0.454168	3.98538	0.419232
41.8469	0.30756	43.9392	0.322938	39.7546	0.292182	41.8469	0.27696	43.9392	0.290808	0.263112	0.263112	4.1848	0.19352	4.39404	0.203196	3.97556	0.183844	4.16808	0.45443	4.37648	0.477152	3.95968	0.431708	4.16809	0.46331	4.37649	0.486476	3.95969	4.15767	4.18034	0.43668	4.38936	0.458514	3.97132	4.16989	4.16808	0.44296	4.37648	0.465108	3.95968	0.420812	4.16809	0.44107	4.33481	0.458713	4.00137	0.423427
42.0138	0.3171	44.1145	0.332955	39.9131	0.301245	42.0138	0.27617	44.1145	0.289979	0.262362	0.262362	4.20148	0.1967	4.41155	0.206535	3.99141	0.186865	4.18475	0.46162	4.39399	0.484701	3.97551	0.438539	4.18476	0.46162	4.394	0.484701	3.97552	4.1743	4.19701	0.43921	4.40686	0.46117	3.98716	4.18652	4.18474	0.44547	4.39398	0.467743	3.9755	0.423196	4.18476	0.44823	4.35215	0.466159	4.01737	0.430301
42.1805	0.31392	44.2895	0.329616	40.0715	0.298224	42.1805	0.26941	44.2895	0.28288	0.255939	0.255939	4.21814	0.20266	4.42905	0.212793	4.00723	0.192527	4.20141	0.46458	4.41148	0.487809	3.99134	0.441351	4.20141	0.46035	4.41148	0.483368	3.99134	4.19091	4.21368	0.43752	4.42436	0.459396	4.003	4.20315	4.20141	0.44839	4.41148	0.47081	3.99134	0.42597	4.20144	0.45141	4.3695	0.469466	4.03338	0.433354
42.3472	0.30597	44.4646	0.321269	40.2298	0.290672	42.3472	0.26663	44.4646	0.279961	0.253298	0.253298	4.23479	0.20663	4.44653	0.216962	4.02305	0.196298	4.21807	0.45951	4.42897	0.482486	4.00717	0.436534	4.2181	0.46416	4.42901	0.487368	4.00719	4.20755	4.23036	0.43287	4.44188	0.454514	4.01884	4.21978	4.21806	0.44756	4.42896	0.469938	4.00716	0.425182	4.21809	0.44902	4.38681	0.466981	4.04937	0.431059
42.514	0.30359	44.6397	0.31877	40.3883	0.288411	42.514	0.2714	44.6397	0.28497	0.25783	0.25783	4.25146	0.20464	4.46403	0.214872	4.03889	0.194408	4.23476	0.45021	4.4465	0.472721	4.02302	0.427699	4.23477	0.47346	4.44651	0.497133	4.02303	4.22418	4.24703	0.42907	4.45938	0.450524	4.03468	4.23641	4.23474	0.4417	4.44648	0.463785	4.023	0.419615	4.23476	0.44425	4.40415	0.46202	4.06537	0.42648
42.6805	0.30955	44.8145	0.325028	40.5465	0.294072	42.6805	0.27935	44.8145	0.293318	0.265382	0.265382	4.26813	0.20226	4.48154	0.212373	4.05472	0.192147	4.25143	0.44767	4.464	0.470054	4.03886	0.425287	4.25143	0.4798	4.464	0.50379	4.03886	4.2408	4.26367	0.42738	4.47685	0.448749	4.05049	4.25301	4.25141	0.43543	4.46398	0.457201	4.03884	0.413658	4.25144	0.44107	4.4215	0.458713	4.08138	0.423427
42.8471	0.31829	44.9895	0.334205	40.7047	0.302376	42.8471	0.28014	44.9895	0.294147	0.266133	0.266133	4.28479	0.20425	4.49903	0.214463	4.07055	0.194037	4.26807	0.45612	4.48147	0.478926	4.05467	0.433314	4.26811	0.4798	4.48152	0.50379	4.0547	4.25744	4.28033	0.42822	4.49435	0.449631	4.06631	4.26963	4.26807	0.43585	4.48147	0.457643	4.05467	0.414058	4.26813	0.44425	4.43886	0.46202	4.0974	0.42648
43.0139	0.31829	45.1646	0.334205	40.8632	0.302376	43.0139	0.27378	45.1646	0.287469	0.260091	0.260091	4.30147	0.21021	4.51654	0.220721	4.0864	0.1997	4.28475	0.47007	4.49899	0.493573	4.07051	0.446566	4.28478	0.47641	4.49902	0.500231	4.07054	4.27407	4.297	0.43161	4.51185	0.45319	4.08215	4.28626	4.28474	0.44547	4.49898	0.467743	4.0705	0.423196	4.2848	0.44942	4.45619	0.467397	4.11341	0.431443
43.1806	0.30835	45.3396	0.323768	41.0216	0.292932	43.1806	0.26703	45.3396	0.280382	0.253678	0.253678	4.31814	0.21776	4.53405	0.228648	4.10223	0.206872	4.30142	0.47515	4.51649	0.498908	4.08635	0.451392	4.30142	0.47599	4.51649	0.49979	4.08635	4.29067	4.31368	0.43541	4.52936	0.457181	4.098	4.3029	4.30142	0.45467	4.51649	0.477404	4.08635	0.431937	4.30146	0.45578	4.47352	0.474011	4.1294	0.437549
43.3471	0.29723	45.5145	0.312092	41.1797	0.282368	43.3471	0.26703	45.5145	0.280382	0.253678	0.253678	4.33481	0.22252	4.55155	0.233646	4.11807	0.211394	4.31809	0.46754	4.53399	0.490917	4.10219	0.444163	4.31808	0.48064	4.53398	0.504672	4.10218	4.30728	4.33036	0.44048	4.54688	0.462504	4.11384	4.31953	4.31808	0.45467	4.53398	0.477404	4.10218	0.431937	4.31811	0.46015	4.49083	0.478556	4.14539	0.441744
43.5137	0.29683	45.6894	0.311671	41.338	0.281988	43.5137	0.27498	45.6894	0.288729	0.261231	0.261231	4.35148	0.22292	4.56905	0.234066	4.13391	0.211774	4.33476	0.45824	4.5515	0.481152	4.11802	0.435328	4.33475	0.48825	4.55149	0.512663	4.11801	4.32391	4.34702	0.44767	4.56437	0.470054	4.12967	4.33615	4.33474	0.44965	4.55148	0.472133	4.118	0.427167	4.33477	0.46253	4.50816	0.481031	4.16138	0.444029
43.6802	0.30637	45.8642	0.321688	41.4962	0.291051	43.6802	0.28372	45.8642	0.297906	0.269534	0.269534	4.36816	0.22014	4.58657	0.231147	4.14975	0.209133	4.35142	0.46077	4.56899	0.483809	4.13385	0.437731	4.35142	0.49206	4.56899	0.516663	4.13385	4.34054	4.36368	0.45232	4.58186	0.474936	4.1455	4.35277	4.35141	0.45007	4.56898	0.472574	4.13384	0.427567	4.35143	0.46452	4.52549	0.483101	4.17737	0.445939
43.8471	0.31829	46.0395	0.334205	41.6547	0.302376	43.8471	0.28531	46.0395	0.299575	0.271045	0.271045	4.38482	0.21696	4.60406	0.227808	4.16558	0.206112	4.36808	0.47134	4.58648	0.494907	4.14968	0.447773	4.36809	0.4891	4.58649	0.513555	4.14969	4.35717	4.38036	0.44894	4.59938	0.471387	4.16134	4.36941	4.36808	0.45718	4.58648	0.480039	4.14968	0.434321	4.3681	0.46611	4.54282	0.484754	4.19338	0.447466
44.0139	0.32107	46.2146	0.337124	41.8132	0.305017	44.0139	0.27815	46.2146	0.292058	0.264242	0.264242	4.40148	0.21895	4.62155	0.229898	4.18141	0.208003	4.38476	0.47472	4.604	0.498456	4.16552	0.450984	4.38476	0.48191	4.604	0.506005	4.16552	4.3738	4.39703	0.43879	4.61688	0.46073	4.17718	4.38604	4.38475	0.46513	4.60399	0.488387	4.16551	0.441873	4.38478	0.46929	4.56017	0.488062	4.20939	0.450518
44.1805	0.31273	46.3895	0.328367	41.9715	0.297094	44.1805	0.26902	46.3895	0.282471	0.255569	0.255569	4.41814	0.22292	4.63905	0.234066	4.19723	0.211774	4.40142	0.46754	4.62149	0.490917	4.18135	0.444163	4.40142	0.47768	4.62149	0.501564	4.18135	4.39042	4.41367	0.42949	4.63435	0.450964	4.19299	4.40264	4.40141	0.46513	4.62148	0.488387	4.18134	0.441873	4.40144	0.47048	4.5775	0.489299	4.22538	0.451661
44.3472	0.3016	46.5646	0.31668	42.1298	0.28652	44.3472	0.26385	46.5646	0.277042	0.250657	0.250657	4.43479	0.22173	4.65653	0.232817	4.21305	0.210644	4.41808	0.46035	4.63898	0.483368	4.19718	0.437332	4.4181	0.48191	4.63901	0.506005	4.19719	4.40705	4.43035	0.42822	4.65187	0.449631	4.20883	4.41927	4.41809	0.45843	4.63899	0.481352	4.19719	0.435508	4.41811	0.47048	4.59483	0.489299	4.24139	0.451661
44.5139	0.30041	46.7396	0.315431	42.2882	0.28539	44.5139	0.26703	46.7396	0.280382	0.253678	0.253678	4.45145	0.21338	4.67402	0.224049	4.22888	0.202711	4.43476	0.46289	4.6565	0.486035	4.21302	0.439746	4.43476	0.48952	4.6565	0.513996	4.21302	4.42367	4.44704	0.43541	4.66939	0.457181	4.22469	4.43592	4.43476	0.45383	4.6565	0.476522	4.21302	0.431138	4.43478	0.47247	4.61217	0.491369	4.25739	0.453571
44.6806	0.31074	46.9146	0.326277	42.4466	0.295203	44.6806	0.27378	46.9146	0.287469	0.260091	0.260091	4.46813	0.20425	4.69154	0.214463	4.24472	0.194037	4.45143	0.47599	4.674	0.49979	4.22886	0.45219	4.45143	0.4929	4.674	0.517545	4.22886	4.4403	4.46369	0.4464	4.68687	0.46872	4.24051	4.45253	4.45142	0.45467	4.67399	0.477404	4.22885	0.431937	4.45144	0.47604	4.6295	0.495082	4.27338	0.456998
44.8472	0.32306	47.0896	0.339213	42.6048	0.306907	44.8472	0.27935	47.0896	0.293318	0.265382	0.265382	4.48479	0.20345	4.70903	0.213622	4.26055	0.193277	4.46809	0.48698	4.69149	0.511329	4.24469	0.462631	4.46809	0.4891	4.69149	0.513555	4.24469	4.45692	4.48034	0.45316	4.70436	0.475818	4.25632	4.46914	4.4681	0.45801	4.69151	0.480911	4.24469	0.435109	4.4681	0.47962	4.64682	0.498805	4.28938	0.460435
45.0137	0.32385	47.2644	0.340043	42.763	0.307658	45.0137	0.27855	47.2644	0.292478	0.264622	0.264622	4.50144	0.2114	4.72651	0.22197	4.27637	0.20083	4.48474	0.48783	4.70898	0.512221	4.2605	0.463438	4.48476	0.4836	4.709	0.50778	4.26052	4.47355	4.49701	0.44894	4.72186	0.471387	4.27216	4.48577	4.48475	0.45927	4.70899	0.482234	4.26051	0.436306	4.48477	0.482	4.66416	0.50128	4.30538	0.46272
45.1804	0.3163	47.4394	0.332115	42.9214	0.300485	45.1804	0.27696	47.4394	0.290808	0.263112	0.263112	4.51813	0.22054	4.74404	0.231567	4.29222	0.209513	4.50141	0.48233	4.72648	0.506447	4.27634	0.458213	4.50143	0.48571	4.7265	0.509996	4.27636	4.49018	4.51366	0.44048	4.73934	0.462504	4.28798	4.50238	4.5014	0.45718	4.72647	0.480039	4.27633	0.434321	4.50143	0.48161	4.68149	0.500874	4.32137	0.462346
45.3474	0.31273	47.6148	0.328367	43.08	0.297094	45.3474	0.27815	47.6148	0.292058	0.264242	0.264242	4.53481	0.22252	4.76155	0.233646	4.30807	0.211394	4.51808	0.4798	4.74398	0.50379	4.29218	0.45581	4.5181	0.49544	4.744	0.520212	4.29219	4.5068	4.53032	0.43879	4.75684	0.46073	4.3038	4.51899	4.51808	0.45258	4.74398	0.475209	4.29218	0.429951	4.51807	0.47604	4.69879	0.495082	4.33735	0.456998
45.5141	0.31988	47.7898	0.335874	43.2384	0.303886	45.5141	0.28253	47.7898	0.296656	0.268404	0.268404	4.55148	0.21617	4.77905	0.226978	4.32391	0.205362	4.53476	0.4836	4.7615	0.50778	4.30802	0.45942	4.53477	0.50347	4.76151	0.528644	4.30803	4.52343	4.547	0.44598	4.77435	0.468279	4.31965	4.53563	4.53476	0.44839	4.7615	0.47081	4.30802	0.42597	4.53476	0.4673	4.71615	0.485992	4.35337	0.448608
45.6806	0.33021	47.9646	0.346721	43.3966	0.313699	45.6806	0.2861	47.9646	0.300405	0.271795	0.271795	4.56815	0.20583	4.79656	0.216122	4.33974	0.195539	4.55142	0.48825	4.77899	0.512663	4.32385	0.463838	4.55143	0.50051	4.779	0.525536	4.32386	4.54005	4.56367	0.45232	4.79185	0.474936	4.33549	4.55226	4.55143	0.44672	4.779	0.469056	4.32386	0.424384	4.55144	0.46372	4.7335	0.482269	4.36938	0.445171
45.8471	0.33538	48.1395	0.352149	43.5547	0.318611	45.8471	0.2861	48.1395	0.300405	0.271795	0.271795	4.58479	0.19987	4.81403	0.209864	4.35555	0.189876	4.56808	0.48698	4.79648	0.511329	4.33968	0.462631	4.56809	0.4929	4.79649	0.517545	4.33969	4.55667	4.58034	0.45232	4.80936	0.474936	4.35132	4.56889	4.56807	0.45216	4.79647	0.474768	4.33967	0.429552	4.56811	0.46849	4.75083	0.48723	4.38539	0.44975
46.0137	0.33299	48.3144	0.34964	43.713	0.31634	46.0137	0.28292	48.3144	0.297066	0.268774	0.268774	4.60146	0.20345	4.83153	0.213622	4.37139	0.193277	4.58474	0.4798	4.81398	0.50379	4.3555	0.45581	4.58474	0.4929	4.81398	0.517545	4.3555	4.57328	4.59701	0.44767	4.82686	0.470054	4.36716	4.58552	4.58471	0.45969	4.81395	0.482675	4.35547	0.436705	4.58477	0.47723	4.76816	0.496319	4.40138	0.458141
46.1803	0.32663	48.4893	0.342961	43.8713	0.310298	46.1803	0.28014	48.4893	0.294147	0.266133	0.266133	4.61814	0.21458	4.84905	0.225309	4.38723	0.203851	4.60141	0.47853	4.83148	0.502457	4.37134	0.454603	4.60142	0.50347	4.83149	0.528644	4.37135	4.58992	4.61367	0.44513	4.84435	0.467387	4.38299	4.60214	4.6014	0.46513	4.83147	0.488387	4.37133	0.441873	4.60144	0.48041	4.7855	0.499626	4.41738	0.461194
46.3472	0.32306	48.6646	0.339213	44.0298	0.306907	46.3472	0.28014	48.6646	0.294147	0.266133	0.266133	4.63481	0.22411	4.86655	0.235316	4.40307	0.212904	4.61808	0.48614	4.84898	0.510447	4.38718	0.461833	4.6181	0.51235	4.84901	0.537968	4.3872	4.60655	4.63034	0.44513	4.86186	0.467387	4.39882	4.61876	4.61808	0.46429	4.84898	0.487505	4.38718	0.441075	4.61811	0.47843	4.80283	0.497567	4.43339	0.459293
46.5139	0.32544	48.8396	0.341712	44.1882	0.309168	46.5139	0.28292	48.8396	0.297066	0.268774	0.268774	4.65147	0.22372	4.88404	0.234906	4.4189	0.212534	4.63477	0.49544	4.86651	0.520212	4.40303	0.470668	4.63475	0.50981	4.86649	0.5353	4.40301	4.62316	4.64703	0.44598	4.87938	0.468279	4.41468	4.63541	4.63474	0.46303	4.86648	0.486182	4.403	0.439878	4.63478	0.47644	4.82017	0.495498	4.44939	0.457382
46.6804	0.33339	49.0144	0.35006	44.3464	0.316721	46.6804	0.2869	49.0144	0.301245	0.272555	0.272555	4.66815	0.21378	4.90156	0.224469	4.43474	0.203091	4.65142	0.49544	4.88399	0.520212	4.41885	0.470668	4.65142	0.50051	4.88399	0.525536	4.41885	4.63979	4.66368	0.4464	4.89686	0.46872	4.4305	4.65202	4.65141	0.46554	4.88398	0.488817	4.41884	0.442263	4.65144	0.47604	4.8375	0.495082	4.46538	0.456998
46.8471	0.33895	49.1895	0.355897	44.5047	0.322002	46.8471	0.2861	49.1895	0.300405	0.271795	0.271795	4.68481	0.20663	4.91905	0.216962	4.45057	0.196298	4.66808	0.48783	4.90148	0.512221	4.43468	0.463438	4.66809	0.49882	4.90149	0.523761	4.43469	4.65642	4.68035	0.44725	4.91437	0.469612	4.44633	4.66865	4.66808	0.47224	4.90148	0.495852	4.43468	0.448628	4.6681	0.47644	4.85482	0.495498	4.48138	0.457382
47.0139	0.33776	49.3646	0.354648	44.6632	0.320872	47.0139	0.28173	49.3646	0.295816	0.267643	0.267643	4.70148	0.21021	4.93655	0.220721	4.46641	0.1997	4.68476	0.48064	4.919	0.504672	4.45052	0.456608	4.68476	0.50601	4.919	0.531311	4.45052	4.67305	4.69703	0.44851	4.93188	0.470936	4.46218	4.68529	4.68473	0.47642	4.91897	0.500241	4.45049	0.452599	4.68477	0.47803	4.87216	0.497151	4.49738	0.458909
47.1805	0.3318	49.5395	0.34839	44.8215	0.31521	47.1805	0.27935	49.5395	0.293318	0.265382	0.265382	4.71814	0.22054	4.95405	0.231567	4.48223	0.209513	4.70143	0.4836	4.9365	0.50778	4.46636	0.45942	4.70143	0.51573	4.9365	0.541517	4.46636	4.68968	4.71369	0.44894	4.94937	0.471387	4.47801	4.70191	4.70141	0.47809	4.93648	0.501995	4.46634	0.454186	4.70146	0.47723	4.88952	0.496319	4.5134	0.458141
47.3471	0.33021	49.7145	0.346721	44.9797	0.313699	47.3471	0.28133	49.7145	0.295397	0.267263	0.267263	4.7348	0.2261	4.97154	0.237405	4.49806	0.214795	4.71809	0.49501	4.95399	0.519761	4.48219	0.470259	4.71809	0.51784	4.95399	0.543732	4.48219	4.70629	4.73038	0.44767	4.9669	0.470054	4.49386	4.71855	4.71807	0.47935	4.95397	0.503317	4.48217	0.455382	4.71811	0.47406	4.90683	0.493022	4.52939	0.455098
47.5139	0.33657	49.8896	0.353399	45.1382	0.319741	47.5139	0.2869	49.8896	0.301245	0.272555	0.272555	4.75147	0.22014	4.98904	0.231147	4.5139	0.209133	4.73476	0.50516	4.9715	0.530418	4.49802	0.479902	4.73475	0.51192	4.97149	0.537516	4.49801	4.72291	4.74704	0.44894	4.98439	0.471387	4.50969	4.73517	4.73472	0.48186	4.97146	0.505953	4.49798	0.457767	4.73477	0.47167	4.92416	0.490537	4.54538	0.452803
47.6806	0.34531	50.0646	0.362575	45.2966	0.328045	47.6806	0.29167	50.0646	0.306254	0.277086	0.277086	4.76814	0.21021	5.00655	0.220721	4.52973	0.1997	4.75143	0.50601	4.989	0.531311	4.51386	0.480709	4.75141	0.50643	4.98898	0.531752	4.51384	4.73953	4.76367	0.4557	5.00185	0.478485	4.52549	4.75176	4.75142	0.48562	4.98899	0.509901	4.51385	0.461339	4.75144	0.47247	4.9415	0.491369	4.56138	0.453571
47.8472	0.34809	50.2396	0.365494	45.4548	0.330686	47.8472	0.29365	50.2396	0.308333	0.278968	0.278968	4.78479	0.20782	5.02403	0.218211	4.54555	0.197429	4.76808	0.49628	5.00648	0.521094	4.52968	0.471466	4.76809	0.50981	5.00649	0.5353	4.52969	4.75617	4.78032	0.46331	5.01934	0.486476	4.5413	4.76837	4.7681	0.48771	5.0065	0.512096	4.52969	0.463324	4.76811	0.47604	4.95883	0.495082	4.57739	0.456998
48.0139	0.34213	50.4146	0.359237	45.6132	0.325023	48.0139	0.29286	50.4146	0.307503	0.278217	0.278217	4.80147	0.21815	5.04154	0.229058	4.5614	0.207242	4.78476	0.48698	5.024	0.511329	4.54552	0.462631	4.78477	0.51826	5.02401	0.544173	4.54553	4.77281	4.79701	0.46542	5.03686	0.488691	4.55716	4.78502	4.78476	0.48646	5.024	0.510783	4.54552	0.462137	4.78477	0.48041	4.97616	0.499626	4.59338	0.461194
48.1806	0.33339	50.5896	0.35006	45.7716	0.316721	48.1806	0.29047	50.5896	0.304994	0.275946	0.275946	4.81813	0.23246	5.05904	0.244083	4.57722	0.220837	4.80143	0.4891	5.0415	0.513555	4.56136	0.464645	4.80143	0.52207	5.0415	0.548174	4.56136	4.78943	4.81368	0.46162	5.05436	0.484701	4.573	4.80165	4.80144	0.48311	5.04151	0.507266	4.56137	0.458954	4.80144	0.4828	4.9935	0.502112	4.60938	0.463488
48.3471	0.33021	50.7645	0.346721	45.9297	0.313699	48.3471	0.28729	50.7645	0.301654	0.272925	0.272925	4.83479	0.23484	5.07653	0.246582	4.59305	0.223098	4.81808	0.5022	5.05898	0.52731	4.57718	0.47709	4.81809	0.517	5.05899	0.54285	4.57719	4.80604	4.83036	0.45824	5.07188	0.481152	4.58884	4.81828	4.81809	0.48102	5.05899	0.505071	4.57719	0.456969	4.8181	0.48081	5.01082	0.500042	4.62538	0.461578
48.5137	0.33696	50.9394	0.353808	46.088	0.320112	48.5137	0.28729	50.9394	0.301654	0.272925	0.272925	4.85147	0.22292	5.09404	0.234066	4.6089	0.211774	4.83474	0.51192	5.07648	0.537516	4.593	0.486324	4.83476	0.51192	5.0765	0.537516	4.59302	4.82267	4.84701	0.45908	5.08936	0.482034	4.60466	4.83489	4.83475	0.48186	5.07649	0.505953	4.59301	0.457767	4.83476	0.47644	5.02815	0.495498	4.64137	0.457382
48.6804	0.3465	51.1144	0.363825	46.2464	0.329175	48.6804	0.29286	51.1144	0.307503	0.278217	0.278217	4.86816	0.211	5.11157	0.22155	4.62475	0.20045	4.85141	0.51446	5.09398	0.540183	4.60884	0.488737	4.85144	0.51488	5.09401	0.540624	4.60887	4.83931	4.86366	0.46416	5.10684	0.487368	4.62048	4.8515	4.85142	0.48562	5.09399	0.509901	4.60885	0.461339	4.85144	0.47485	5.0455	0.493844	4.65738	0.455856
48.8472	0.34889	51.2896	0.366335	46.4048	0.331445	48.8472	0.29763	51.2896	0.312511	0.282749	0.282749	4.88482	0.21378	5.12906	0.224469	4.64058	0.203091	4.86807	0.51319	5.11147	0.53885	4.62467	0.487531	4.86811	0.52545	5.11152	0.551723	4.6247	4.85594	4.88032	0.46881	5.12434	0.492251	4.6363	4.86812	4.86808	0.49022	5.11148	0.514731	4.62468	0.465709	4.86811	0.48041	5.06283	0.499626	4.67339	0.461194
49.0139	0.34451	51.4646	0.361735	46.5632	0.327284	49.0139	0.29763	51.4646	0.312511	0.282749	0.282749	4.90147	0.22928	5.14654	0.240744	4.6564	0.217816	4.88475	0.51488	5.12899	0.540624	4.64051	0.489136	4.88477	0.53348	5.12901	0.560154	4.64053	4.87256	4.89701	0.46881	5.14186	0.492251	4.65216	4.88477	4.88473	0.49482	5.12897	0.519561	4.64049	0.470079	4.88478	0.48955	5.08017	0.509132	4.68939	0.469968
49.1804	0.33895	51.6394	0.355897	46.7214	0.322002	49.1804	0.29405	51.6394	0.308752	0.279347	0.279347	4.91814	0.24041	5.16405	0.252431	4.67223	0.228389	4.90144	0.5208	5.14651	0.54684	4.65637	0.49476	4.90143	0.53095	5.1465	0.557498	4.65636	4.88918	4.91366	0.46542	5.15934	0.488691	4.66798	4.90138	4.9014	0.49942	5.14647	0.524391	4.65633	0.474449	4.90146	0.49432	5.09752	0.514093	4.7054	0.474547
49.3471	0.34134	51.8145	0.358407	46.8797	0.324273	49.3471	0.29286	51.8145	0.307503	0.278217	0.278217	4.93479	0.23842	5.18153	0.250341	4.68805	0.226499	4.9181	0.52418	5.16401	0.550389	4.67219	0.497971	4.91809	0.52207	5.16399	0.548174	4.67219	4.90579	4.93034	0.46289	5.17686	0.486035	4.68382	4.91801	4.91806	0.5011	5.16396	0.526155	4.67216	0.476045	4.91809	0.48995	5.11481	0.509548	4.72137	0.470352
49.5138	0.35127	51.9895	0.368834	47.0381	0.333707	49.5138	0.29524	51.9895	0.310002	0.280478	0.280478	4.95145	0.22928	5.19902	0.240744	4.70388	0.217816	4.93476	0.51911	5.1815	0.545065	4.68802	0.493154	4.93476	0.51911	5.1815	0.545065	4.68802	4.92242	4.94703	0.46416	5.19438	0.487368	4.69968	4.93466	4.93473	0.49775	5.18147	0.522638	4.68799	0.472863	4.93476	0.48319	5.13215	0.502518	4.73737	0.463862
49.6805	0.35922	52.1645	0.377181	47.1965	0.341259	49.6805	0.29763	52.1645	0.312511	0.282749	0.282749	4.96814	0.22252	5.21655	0.233646	4.71973	0.211394	4.95143	0.50854	5.199	0.533967	4.70386	0.483113	4.95143	0.52672	5.199	0.553056	4.70386	4.93905	4.96369	0.47007	5.21187	0.493573	4.71551	4.95128	4.95141	0.49357	5.19898	0.518249	4.70384	0.468891	4.95143	0.48081	5.14949	0.500042	4.75337	0.461578
49.8472	0.35723	52.3396	0.375092	47.3548	0.339368	49.8472	0.29763	52.3396	0.312511	0.282749	0.282749	4.9848	0.22372	5.23404	0.234906	4.73556	0.212534	4.96807	0.50643	5.21647	0.531752	4.71967	0.481108	4.96807	0.54067	5.21647	0.567704	4.71967	4.95565	4.98036	0.47176	5.22938	0.495348	4.73134	4.96791	4.96808	0.49231	5.21648	0.516926	4.71968	0.467695	4.96809	0.48518	5.16681	0.504587	4.76937	0.465773
50.0139	0.35206	52.5146	0.369663	47.5132	0.334457	50.0139	0.29524	52.5146	0.310002	0.280478	0.280478	5.00146	0.22809	5.25153	0.239494	4.75139	0.216685	4.98474	0.517	5.23398	0.54285	4.7355	0.49115	4.98474	0.54701	5.23398	0.574361	4.7355	4.97228	4.99703	0.46542	5.24688	0.488691	4.74718	4.98454	4.98473	0.49608	5.23397	0.520884	4.73549	0.471276	4.98477	0.49273	5.18416	0.512439	4.78538	0.473021
50.1804	0.35246	52.6894	0.370083	47.6714	0.334837	50.1804	0.29167	52.6894	0.306254	0.277086	0.277086	5.01814	0.22968	5.26905	0.241164	4.76723	0.218196	5.00142	0.52799	5.25149	0.554389	4.75135	0.50159	5.00141	0.54236	5.25148	0.569478	4.75134	4.98891	5.01369	0.45739	5.26437	0.48026	4.76301	5.00116	5.0014	0.5011	5.25147	0.526155	4.75133	0.476045	5.00144	0.49631	5.2015	0.516162	4.80138	0.476458
50.3471	0.3624	52.8645	0.38052	47.8297	0.34428	50.3471	0.28849	52.8645	0.302915	0.274066	0.274066	5.0348	0.22848	5.28654	0.239904	4.78306	0.217056	5.01807	0.5263	5.26897	0.552615	4.76717	0.499985	5.01809	0.53264	5.26899	0.559272	4.76719	5.00554	5.03034	0.45951	5.28186	0.482486	4.77882	5.01776	5.01807	0.50319	5.26897	0.52835	4.76717	0.478031	5.01809	0.49432	5.21881	0.514093	4.81737	0.474547
50.5138	0.37471	53.0395	0.393446	47.9881	0.355974	50.5138	0.29087	53.0395	0.305414	0.276327	0.276327	5.05147	0.22491	5.30404	0.236156	4.7989	0.213664	5.03476	0.51361	5.2865	0.539291	4.78302	0.487929	5.03475	0.52883	5.28649	0.555272	4.78301	5.02216	5.04701	0.47134	5.29936	0.494907	4.79466	5.03439	5.03475	0.50235	5.28649	0.527467	4.78301	0.477232	5.03477	0.48955	5.23616	0.509132	4.83338	0.469968
50.6804	0.37829	53.2144	0.397205	48.1464	0.359376	50.6804	0.29723	53.2144	0.312092	0.282368	0.282368	5.06814	0.22173	5.32155	0.232817	4.81473	0.210644	5.05143	0.50854	5.304	0.533967	4.79886	0.483113	5.0514	0.53391	5.30397	0.560605	4.79883	5.03877	5.06367	0.48191	5.31685	0.506005	4.81049	5.05101	5.05143	0.50235	5.304	0.527467	4.79886	0.477232	5.05145	0.48876	5.25351	0.50831	4.84939	0.46921
50.8471	0.37352	53.3895	0.392196	48.3047	0.354844	50.8471	0.302	53.3895	0.3171	0.2869	0.2869	5.08479	0.22292	5.33903	0.234066	4.83055	0.211774	5.06808	0.51784	5.32148	0.543732	4.81468	0.491948	5.06807	0.54236	5.32147	0.569478	4.81467	5.0554	5.08035	0.48106	5.33437	0.505113	4.82633	5.06765	5.06809	0.50486	5.32149	0.530103	4.81469	0.479617	5.06811	0.49392	5.27083	0.513677	4.86539	0.474163
51.0137	0.36399	53.5644	0.38219	48.463	0.34579	51.0137	0.30001	53.5644	0.315011	0.285009	0.285009	5.10146	0.22729	5.35653	0.238654	4.84639	0.215925	5.08474	0.52883	5.33898	0.555272	4.8305	0.502389	5.08476	0.54321	5.339	0.570371	4.83052	5.07205	5.09702	0.4705	5.35187	0.494025	4.84217	5.08428	5.08475	0.50779	5.33899	0.53318	4.83051	0.4824	5.08477	0.49949	5.28816	0.51947	4.88138	0.47951
51.1804	0.36001	53.7394	0.378011	48.6214	0.342009	51.1804	0.29206	53.7394	0.306663	0.277457	0.277457	5.11816	0.23047	5.37407	0.241994	4.86225	0.218946	5.10141	0.52926	5.35648	0.555723	4.84634	0.502797	5.10143	0.53729	5.3565	0.564155	4.84636	5.08868	5.11366	0.46289	5.36934	0.486035	4.85798	5.10088	5.10142	0.50695	5.35649	0.532298	4.84635	0.481602	5.10144	0.49949	5.3055	0.51947	4.89738	0.47951
51.3473	0.36399	53.9147	0.38219	48.7799	0.34579	51.3473	0.2869	53.9147	0.301245	0.272555	0.272555	5.13481	0.22968	5.39155	0.241164	4.87807	0.218196	5.11807	0.52291	5.37397	0.549056	4.86217	0.496764	5.1181	0.53264	5.37401	0.559272	4.86219	5.1053	5.13034	0.46458	5.38686	0.487809	4.87382	5.11751	5.11809	0.50319	5.37399	0.52835	4.86219	0.478031	5.11811	0.49392	5.32283	0.513677	4.91339	0.474163
51.5139	0.37392	54.0896	0.392616	48.9382	0.355224	51.5139	0.29087	54.0896	0.305414	0.276327	0.276327	5.15146	0.22729	5.40903	0.238654	4.89389	0.215925	5.13476	0.52165	5.3915	0.547732	4.87802	0.495567	5.13476	0.53517	5.3915	0.561929	4.87802	5.12192	5.14703	0.47599	5.40438	0.49979	4.88968	5.13416	5.13474	0.49942	5.39148	0.524391	4.878	0.474449	5.13479	0.48757	5.34018	0.507073	4.9294	0.468067
51.6804	0.37948	54.2644	0.398454	49.0964	0.360506	51.6804	0.3008	54.2644	0.31584	0.28576	0.28576	5.16814	0.22968	5.42655	0.241164	4.90973	0.218196	5.15143	0.52883	5.409	0.555272	4.89386	0.502389	5.15142	0.54236	5.40899	0.569478	4.89385	5.13854	5.16368	0.48233	5.42186	0.506447	4.9055	5.15077	5.15141	0.49942	5.40898	0.524391	4.89384	0.474449	5.15146	0.48757	5.35752	0.507073	4.9454	0.468067
51.8472	0.37471	54.4396	0.393446	49.2548	0.355974	51.8472	0.30518	54.4396	0.320439	0.289921	0.289921	5.18479	0.23603	5.44403	0.247832	4.92555	0.224228	5.16808	0.53644	5.42648	0.563262	4.90968	0.509618	5.16809	0.54532	5.42649	0.572586	4.90969	5.15517	5.18035	0.4798	5.43937	0.50379	4.92133	5.1674	5.16808	0.50361	5.42648	0.528791	4.90968	0.478429	5.16811	0.49432	5.37483	0.514093	4.96139	0.474547
52.0139	0.36597	54.6146	0.384269	49.4132	0.347672	52.0139	0.30001	54.6146	0.315011	0.285009	0.285009	5.20146	0.24199	5.46153	0.25409	4.94139	0.22989	5.18476	0.53602	5.444	0.562821	4.92552	0.509219	5.18476	0.54067	5.444	0.567704	4.92552	5.1718	5.19702	0.47388	5.45687	0.497574	4.93717	5.18403	5.18475	0.50946	5.44399	0.534933	4.92551	0.483987	5.18479	0.50465	5.39218	0.524836	4.9774	0.484464
52.1806	0.36677	54.7896	0.385109	49.5716	0.348431	52.1806	0.29484	54.7896	0.309582	0.280098	0.280098	5.21814	0.24199	5.47905	0.25409	4.95723	0.22989	5.20142	0.52672	5.46149	0.553056	4.94135	0.500384	5.20143	0.53517	5.4615	0.561929	4.94136	5.18843	5.21368	0.47515	5.47436	0.498908	4.953	5.20065	5.20143	0.51406	5.4615	0.539763	4.94136	0.488357	5.20146	0.50982	5.40952	0.530213	4.9934	0.489427
52.3472	0.3763	54.9646	0.395115	49.7298	0.357485	52.3472	0.29723	54.9646	0.312092	0.282368	0.282368	5.23481	0.23484	5.49655	0.246582	4.97307	0.223098	5.21808	0.51911	5.47898	0.545065	4.95718	0.493154	5.2181	0.53348	5.479	0.560154	4.95719	5.20505	5.23035	0.4836	5.49187	0.50778	4.96883	5.21727	5.21809	0.51406	5.47899	0.539763	4.95719	0.488357	5.2181	0.50465	5.42682	0.524836	5.00938	0.484464
52.5139	0.38505	55.1396	0.404303	49.8882	0.365797	52.5139	0.30518	55.1396	0.320439	0.289921	0.289921	5.25146	0.2261	5.51403	0.237405	4.98889	0.214795	5.23475	0.52038	5.49649	0.546399	4.97301	0.494361	5.23476	0.53475	5.4965	0.561487	4.97302	5.22167	5.24701	0.48825	5.50936	0.512663	4.98466	5.23389	5.23475	0.5103	5.49649	0.535815	4.97301	0.484785	5.23476	0.49631	5.44415	0.516162	5.02537	0.476458
52.6804	0.38306	55.3144	0.402213	50.0464	0.363907	52.6804	0.31114	55.3144	0.326697	0.295583	0.295583	5.26811	0.22372	5.53152	0.234906	5.0047	0.212534	5.25141	0.52883	5.51398	0.555272	4.98884	0.502389	5.25143	0.53813	5.514	0.565037	4.98886	5.2383	5.26366	0.48445	5.52684	0.508672	5.00048	5.2505	5.25141	0.50695	5.51398	0.532298	4.98884	0.481602	5.25143	0.49512	5.46149	0.514925	5.04137	0.475315
52.8472	0.37352	55.4896	0.392196	50.2048	0.354844	52.8472	0.30994	55.4896	0.325437	0.294443	0.294443	5.28479	0.22968	5.54903	0.241164	5.02055	0.218196	5.26807	0.53348	5.53147	0.560154	5.00467	0.506806	5.26809	0.54067	5.53149	0.567704	5.00469	5.25492	5.28033	0.47853	5.54435	0.502457	5.01631	5.26713	5.26806	0.50946	5.53146	0.534933	5.00466	0.483987	5.26807	0.50187	5.47879	0.521945	5.05735	0.481795
53.0139	0.36677	55.6646	0.385109	50.3632	0.348431	53.0139	0.30319	55.6646	0.31835	0.288031	0.288031	5.30147	0.23921	5.56654	0.251171	5.0364	0.227249	5.28475	0.52926	5.54899	0.555723	5.02051	0.502797	5.28476	0.54067	5.549	0.567704	5.02052	5.27155	5.29701	0.4798	5.56186	0.50379	5.03216	5.28377	5.28472	0.51657	5.54896	0.542399	5.02048	0.490741	5.28476	0.50664	5.49615	0.526906	5.07337	0.486374
53.1804	0.36915	55.8394	0.387607	50.5214	0.350692	53.1804	0.29842	55.8394	0.313341	0.283499	0.283499	5.31813	0.24041	5.58404	0.252431	5.05222	0.228389	5.30141	0.52291	5.56648	0.549056	5.03634	0.496764	5.30141	0.53729	5.56648	0.564155	5.03634	5.28816	5.31368	0.48783	5.57936	0.512221	5.048	5.3004	5.30141	0.51992	5.56648	0.545916	5.03634	0.493924	5.30145	0.50465	5.51351	0.524836	5.08939	0.484464
53.347	0.3775	56.0144	0.396375	50.6797	0.358625	53.347	0.3016	56.0144	0.31668	0.28652	0.28652	5.33479	0.23365	5.60153	0.245333	5.06805	0.221967	5.31808	0.5208	5.58398	0.54684	5.05218	0.49476	5.31808	0.53644	5.58398	0.563262	5.05218	5.30478	5.33036	0.49079	5.59688	0.515329	5.06384	5.31703	5.31808	0.51532	5.58398	0.541086	5.05218	0.489554	5.31811	0.50068	5.53083	0.520707	5.10539	0.480653
53.5136	0.38425	56.1893	0.403463	50.8379	0.365037	53.5136	0.30955	56.1893	0.325028	0.294072	0.294072	5.35147	0.22809	5.61904	0.239494	5.0839	0.216685	5.33475	0.5263	5.60149	0.552615	5.06801	0.499985	5.33475	0.54363	5.60149	0.570811	5.06801	5.32141	5.34703	0.48487	5.61438	0.509113	5.07968	5.33366	5.33473	0.50904	5.60147	0.534492	5.06799	0.483588	5.33477	0.49988	5.54816	0.519875	5.12138	0.479885
53.6804	0.38505	56.3644	0.404303	50.9964	0.365797	53.6804	0.31789	56.3644	0.333785	0.301995	0.301995	5.36815	0.23166	5.63656	0.243243	5.09974	0.220077	5.35141	0.53391	5.61898	0.560605	5.08384	0.507215	5.35142	0.55631	5.61899	0.584125	5.08385	5.33804	5.36369	0.47768	5.63187	0.501564	5.09551	5.35028	5.3514	0.50821	5.61897	0.533621	5.08383	0.4828	5.35142	0.50346	5.56548	0.523598	5.13736	0.483322
53.8471	0.38147	56.5395	0.400543	51.1547	0.362396	53.8471	0.32028	56.5395	0.336294	0.304266	0.304266	5.3848	0.24438	5.65404	0.256599	5.11556	0.232161	5.36808	0.53982	5.63648	0.566811	5.09968	0.512829	5.36811	0.5635	5.63652	0.591675	5.0997	5.35469	5.38036	0.47768	5.64938	0.501564	5.11134	5.36691	5.36808	0.51406	5.63648	0.539763	5.09968	0.488357	5.36809	0.50783	5.58281	0.528143	5.15337	0.487517
54.0137	0.37829	56.7144	0.397205	51.313	0.359376	54.0137	0.3167	56.7144	0.332535	0.300865	0.300865	5.40147	0.25431	5.67154	0.267025	5.1314	0.241594	5.38477	0.5394	5.65401	0.56637	5.11553	0.51243	5.38476	0.56011	5.654	0.588116	5.11552	5.3713	5.39703	0.48487	5.66688	0.509113	5.12718	5.38354	5.38475	0.51992	5.65399	0.545916	5.11551	0.493924	5.38477	0.50863	5.60016	0.528975	5.16938	0.488285
54.1803	0.37948	56.8893	0.398454	51.4713	0.360506	54.1803	0.31312	56.8893	0.328776	0.297464	0.297464	5.41815	0.25392	5.68906	0.266616	5.14724	0.241224	5.40143	0.53475	5.6715	0.561487	5.13136	0.508012	5.40143	0.55081	5.6715	0.578351	5.13136	5.38793	5.41367	0.49036	5.68435	0.514878	5.14299	5.40014	5.40142	0.52117	5.67149	0.547229	5.13135	0.495111	5.40146	0.50465	5.61752	0.524836	5.1854	0.484464
54.3471	0.38385	57.0645	0.403043	51.6297	0.364658	54.3471	0.3163	57.0645	0.332115	0.300485	0.300485	5.4348	0.24279	5.70654	0.25493	5.16306	0.230651	5.41808	0.53095	5.68898	0.557498	5.14718	0.504402	5.41811	0.54786	5.68902	0.575253	5.1472	5.40456	5.43034	0.48825	5.70186	0.512663	5.15882	5.41676	5.41808	0.51783	5.68898	0.543722	5.14718	0.491939	5.41812	0.49869	5.63484	0.518638	5.2014	0.478742
54.5139	0.38743	57.2396	0.406802	51.7882	0.368058	54.5139	0.32306	57.2396	0.339213	0.306907	0.306907	5.45146	0.23286	5.72403	0.244503	5.17889	0.221217	5.43475	0.52926	5.70649	0.555723	5.16301	0.502797	5.43478	0.55166	5.70652	0.579243	5.16304	5.42119	5.44702	0.48233	5.71937	0.506447	5.17467	5.4334	5.43474	0.51616	5.70648	0.541968	5.163	0.490352	5.43479	0.49432	5.65218	0.514093	5.2174	0.474547
54.6806	0.38822	57.4146	0.407631	51.9466	0.368809	54.6806	0.32703	57.4146	0.343382	0.310678	0.310678	5.46816	0.23246	5.74157	0.244083	5.19475	0.220837	5.45142	0.52883	5.72399	0.555272	5.17885	0.502389	5.45144	0.55673	5.72401	0.584566	5.17887	5.43781	5.46368	0.48106	5.73686	0.505113	5.1905	5.45002	5.45142	0.51908	5.72399	0.545034	5.17885	0.493126	5.45146	0.49432	5.66952	0.514093	5.2334	0.474547
54.8473	0.38822	57.5897	0.407631	52.1049	0.368809	54.8473	0.32544	57.5897	0.341712	0.309168	0.309168	5.48482	0.2416	5.75906	0.25368	5.21058	0.22952	5.46808	0.52883	5.74148	0.555272	5.19468	0.502389	5.46809	0.55758	5.74149	0.585459	5.19469	5.45442	5.48036	0.48571	5.75438	0.509996	5.20634	5.46666	5.46809	0.52494	5.74149	0.551187	5.19469	0.498693	5.46812	0.49988	5.68684	0.519875	5.2494	0.479885
55.0139	0.38981	57.7646	0.409301	52.2632	0.370319	55.0139	0.31988	57.7646	0.335874	0.303886	0.303886	5.50147	0.25113	5.77654	0.263687	5.2264	0.238573	5.48476	0.52799	5.759	0.554389	5.21052	0.50159	5.48475	0.5542	5.75899	0.58191	5.21051	5.47104	5.49703	0.49036	5.77188	0.514878	5.22218	5.48329	5.48474	0.52619	5.75898	0.5525	5.2105	0.499881	5.48478	0.50863	5.70417	0.528975	5.26539	0.488285
55.1804	0.39299	57.9394	0.41264	52.4214	0.37334	55.1804	0.31511	57.9394	0.330866	0.299354	0.299354	5.51815	0.25074	5.79406	0.263277	5.24224	0.238203	5.50144	0.52545	5.77651	0.551723	5.22637	0.499177	5.50142	0.55251	5.77649	0.580135	5.22635	5.48767	5.51368	0.48825	5.78936	0.512663	5.238	5.4999	5.50142	0.52076	5.77649	0.546798	5.22635	0.494722	5.50144	0.513	5.7215	0.53352	5.28138	0.49248
55.3471	0.39498	58.1145	0.414729	52.5797	0.375231	55.3471	0.3163	58.1145	0.332115	0.300485	0.300485	5.53482	0.23921	5.81156	0.251171	5.25808	0.227249	5.51809	0.52418	5.79399	0.550389	5.24219	0.497971	5.51809	0.55504	5.79399	0.582792	5.24219	5.50429	5.53035	0.48191	5.80687	0.506005	5.25383	5.51652	5.51809	0.51197	5.79399	0.537569	5.24219	0.486372	5.51811	0.50982	5.73883	0.530213	5.29739	0.489427
55.5138	0.39617	58.2895	0.415979	52.7381	0.376362	55.5138	0.32107	58.2895	0.337124	0.305017	0.305017	5.55147	0.22928	5.82904	0.240744	5.2739	0.217816	5.53476	0.52756	5.8115	0.553938	5.25802	0.501182	5.53474	0.56265	5.81148	0.590782	5.258	5.5209	5.54702	0.47768	5.82437	0.501564	5.26967	5.53315	5.53476	0.50904	5.8115	0.534492	5.25802	0.483588	5.53477	0.50426	5.75616	0.52443	5.31338	0.48409
55.6806	0.39776	58.4646	0.417648	52.8966	0.377872	55.6806	0.32306	58.4646	0.339213	0.306907	0.306907	5.56814	0.23166	5.84655	0.243243	5.28973	0.220077	5.55143	0.53348	5.829	0.560154	5.27386	0.506806	5.55141	0.57068	5.82898	0.599214	5.27384	5.53753	5.56367	0.4798	5.84185	0.50379	5.28549	5.54976	5.55143	0.5103	5.829	0.535815	5.27386	0.484785	5.55143	0.50426	5.77349	0.52443	5.32937	0.48409
55.8472	0.39975	58.6396	0.419737	53.0548	0.379763	55.8472	0.3163	58.6396	0.332115	0.300485	0.300485	5.58479	0.24319	5.86403	0.25535	5.30555	0.23103	5.56807	0.53602	5.84647	0.562821	5.28967	0.509219	5.56808	0.56941	5.84648	0.597881	5.28968	5.55416	5.58034	0.48487	5.85936	0.509113	5.30132	5.56639	5.56808	0.5149	5.84648	0.540645	5.28968	0.489155	5.56809	0.51101	5.79081	0.53145	5.34537	0.49057
56.0139	0.39856	58.8146	0.418488	53.2132	0.378632	56.0139	0.30835	58.8146	0.323768	0.292932	0.292932	5.60145	0.25431	5.88152	0.267025	5.32138	0.241594	5.58472	0.53264	5.86396	0.559272	5.30548	0.506008	5.58475	0.56096	5.86399	0.589008	5.30551	5.57079	5.59703	0.48783	5.87688	0.512221	5.31718	5.58304	5.58473	0.51866	5.86397	0.544593	5.30549	0.492727	5.58476	0.51657	5.80815	0.537233	5.36137	0.495907
56.1804	0.39657	58.9894	0.416399	53.3714	0.376741	56.1804	0.30955	58.9894	0.325028	0.294072	0.294072	5.61813	0.25749	5.89904	0.270365	5.33722	0.244615	5.60139	0.52883	5.88146	0.555272	5.32132	0.502389	5.60143	0.55377	5.8815	0.581458	5.32136	5.58743	5.61367	0.48614	5.89435	0.510447	5.33299	5.59964	5.60139	0.52117	5.88146	0.547229	5.32132	0.495111	5.60142	0.51339	5.82548	0.533926	5.37736	0.492854
56.3472	0.39657	59.1646	0.416399	53.5298	0.376741	56.3472	0.31988	59.1646	0.335874	0.303886	0.303886	5.63479	0.25312	5.91653	0.265776	5.35305	0.240464	5.61806	0.52926	5.89896	0.555723	5.33716	0.502797	5.61809	0.55546	5.89899	0.583233	5.33719	5.60404	5.63034	0.48318	5.91186	0.507339	5.34882	5.61626	5.61807	0.52117	5.89897	0.547229	5.33717	0.495111	5.61809	0.50426	5.84281	0.52443	5.39337	0.48409
56.5138	0.40094	59.3395	0.420987	53.6881	0.380893	56.5138	0.32783	59.3395	0.344222	0.311439	0.311439	5.65146	0.24716	5.93403	0.259518	5.36889	0.234802	5.63474	0.53517	5.91648	0.561929	5.353	0.508412	5.63475	0.5635	5.91649	0.591675	5.35301	5.62066	5.64702	0.48106	5.92937	0.505113	5.36467	5.6329	5.63474	0.52243	5.91648	0.548551	5.353	0.496308	5.63478	0.50108	5.86017	0.521123	5.40939	0.481037
56.6804	0.40293	59.5144	0.423077	53.8464	0.382783	56.6804	0.32544	59.5144	0.341712	0.309168	0.309168	5.66814	0.24597	5.95155	0.258269	5.38473	0.233671	5.65142	0.54109	5.93399	0.568144	5.36885	0.514035	5.65142	0.56941	5.93399	0.597881	5.36885	5.63729	5.66367	0.4836	5.94685	0.50778	5.38049	5.64951	5.65141	0.52619	5.93398	0.5525	5.36884	0.499881	5.65144	0.50743	5.8775	0.527727	5.42538	0.487133
56.8472	0.39895	59.6896	0.418898	54.0048	0.379003	56.8472	0.31749	59.6896	0.333365	0.301615	0.301615	5.68481	0.25193	5.96905	0.264526	5.40057	0.239333	5.66809	0.54236	5.95149	0.569478	5.38469	0.515242	5.6681	0.5673	5.95151	0.595665	5.38469	5.65393	5.68033	0.48952	5.96435	0.513996	5.39631	5.66613	5.66808	0.53038	5.95148	0.556899	5.38468	0.503861	5.6681	0.51578	5.89482	0.536411	5.44138	0.495149
57.0141	0.39419	59.8648	0.413899	54.1634	0.37448	57.0141	0.31114	59.8648	0.326697	0.295583	0.295583	5.70148	0.25988	5.98655	0.272874	5.41641	0.246886	5.68477	0.53644	5.96901	0.563262	5.40053	0.509618	5.68478	0.5635	5.96902	0.591675	5.40054	5.67057	5.69701	0.49544	5.98186	0.520212	5.41216	5.68277	5.68474	0.53289	5.96898	0.559535	5.4005	0.506245	5.68476	0.51777	5.91215	0.538481	5.45737	0.497059
57.1807	0.39299	60.0397	0.41264	54.3217	0.37334	57.1807	0.31074	60.0397	0.326277	0.295203	0.295203	5.71815	0.26186	6.00406	0.274953	5.43224	0.248767	5.70144	0.5301	5.98651	0.556605	5.41637	0.503595	5.70144	0.56519	5.98651	0.593449	5.41637	5.68719	5.71367	0.49671	5.99935	0.521545	5.42799	5.69939	5.70142	0.53456	5.98649	0.561288	5.41635	0.507832	5.70143	0.51141	5.92949	0.531866	5.47337	0.490954
57.3472	0.39657	60.2146	0.416399	54.4798	0.376741	57.3472	0.31551	60.2146	0.331286	0.299735	0.299735	5.7348	0.2563	6.02154	0.269115	5.44806	0.243485	5.71809	0.53264	6.00399	0.559272	5.43219	0.506008	5.7181	0.57449	6.00401	0.603214	5.43219	5.7038	5.73034	0.49206	6.01686	0.516663	5.44382	5.71601	5.71809	0.5333	6.00399	0.559965	5.43219	0.506635	5.71811	0.50426	5.94683	0.52443	5.48939	0.48409
57.5139	0.39895	60.3896	0.418898	54.6382	0.379003	57.5139	0.32226	60.3896	0.338373	0.306147	0.306147	5.75146	0.24756	6.03903	0.259938	5.46389	0.235182	5.73476	0.54447	6.0215	0.571694	5.44802	0.517246	5.73476	0.58294	6.0215	0.612087	5.44802	5.72042	5.74702	0.48487	6.03437	0.509113	5.45967	5.73265	5.73473	0.52829	6.02147	0.554705	5.44799	0.501876	5.73479	0.50426	5.96418	0.52443	5.5054	0.48409
57.6804	0.39657	60.5644	0.416399	54.7964	0.376741	57.6804	0.32663	60.5644	0.342961	0.310298	0.310298	5.76813	0.24398	6.05654	0.256179	5.47972	0.231781	5.75143	0.5542	6.039	0.58191	5.46386	0.52649	5.75143	0.58548	6.039	0.614754	5.46386	5.73705	5.76368	0.48318	6.05186	0.507339	5.4755	5.74927	5.75141	0.52494	6.03898	0.551187	5.46384	0.498693	5.75147	0.51538	5.98153	0.535995	5.52141	0.494765
57.8471	0.39339	60.7395	0.41306	54.9547	0.373721	57.8471	0.32822	60.7395	0.344631	0.311809	0.311809	5.7848	0.24756	6.07404	0.259938	5.49556	0.235182	5.76808	0.5542	6.05648	0.58191	5.47968	0.52649	5.76809	0.58252	6.05649	0.611646	5.47969	5.75367	5.78031	0.48825	6.06933	0.512663	5.49129	5.76586	5.76808	0.52912	6.05648	0.555576	5.47968	0.502664	5.76813	0.52651	5.99886	0.54757	5.5374	0.50545
58.0139	0.39498	60.9146	0.414729	55.1132	0.375231	58.0139	0.3322	60.9146	0.34881	0.31559	0.31559	5.80148	0.25272	6.09155	0.265356	5.51141	0.240084	5.78476	0.54786	6.074	0.575253	5.49552	0.520467	5.78475	0.57702	6.07399	0.605871	5.49551	5.77029	5.79699	0.49501	6.08684	0.519761	5.50714	5.7825	5.78474	0.53749	6.07398	0.564365	5.4955	0.510615	5.78477	0.52929	6.01616	0.550462	5.55338	0.508118
58.1804	0.40094	61.0894	0.420987	55.2714	0.380893	58.1804	0.33776	61.0894	0.354648	0.320872	0.320872	5.81814	0.25113	6.10905	0.263687	5.52723	0.238573	5.80143	0.54447	6.0915	0.571694	5.51136	0.517246	5.80141	0.57111	6.09148	0.599666	5.51134	5.78691	5.81366	0.49882	6.10434	0.523761	5.52298	5.79913	5.80142	0.54042	6.09149	0.567441	5.51135	0.513399	5.80144	0.52492	6.0335	0.545917	5.56938	0.503923
58.3469	0.4065	61.2642	0.426825	55.4296	0.386175	58.3469	0.34054	61.2642	0.357567	0.323513	0.323513	5.8348	0.23961	6.12654	0.25159	5.54306	0.227629	5.81808	0.54786	6.10898	0.575253	5.52718	0.520467	5.81808	0.56519	6.10898	0.593449	5.52718	5.80353	5.83036	0.49924	6.12188	0.524202	5.53884	5.81578	5.81811	0.53456	6.10902	0.561288	5.5272	0.507832	5.81811	0.51975	6.05083	0.54054	5.58539	0.49896
58.5136	0.40571	61.4393	0.425996	55.5879	0.385425	58.5136	0.33776	61.4393	0.354648	0.320872	0.320872	5.85147	0.2257	6.14404	0.236985	5.5589	0.214415	5.83475	0.55293	6.12649	0.580577	5.54301	0.525284	5.83475	0.56096	6.12649	0.589008	5.54301	5.82016	5.84703	0.49797	6.13938	0.522869	5.55468	5.83241	5.83475	0.52703	6.12649	0.553381	5.54301	0.500679	5.83477	0.51896	6.06816	0.539718	5.60138	0.498202
58.6802	0.40015	61.6142	0.420158	55.7462	0.380142	58.6802	0.33259	61.6142	0.34922	0.31596	0.31596	5.86815	0.22173	6.16156	0.232817	5.57474	0.210644	5.85142	0.55293	6.14399	0.580577	5.55885	0.525284	5.85142	0.558	6.14399	0.5859	5.55885	5.83679	5.86369	0.49671	6.15687	0.521545	5.57051	5.84903	5.85141	0.52578	6.14398	0.552069	5.55884	0.499491	5.85144	0.52492	6.0855	0.545917	5.61738	0.503923
58.847	0.39736	61.7894	0.417228	55.9046	0.377492	58.847	0.3314	61.7894	0.34797	0.31483	0.31483	5.8848	0.23286	6.17904	0.244503	5.59056	0.221217	5.86807	0.54912	6.16147	0.576576	5.57467	0.521664	5.86809	0.56011	6.16149	0.588116	5.57469	5.85342	5.88037	0.49755	6.17439	0.522428	5.58635	5.86567	5.86807	0.53205	6.16147	0.558652	5.57467	0.505448	5.86809	0.53048	6.10281	0.551699	5.63337	0.509261
59.0137	0.40412	61.9644	0.424326	56.063	0.383914	59.0137	0.33458	61.9644	0.351309	0.317851	0.317851	5.90147	0.24835	6.19654	0.260767	5.6064	0.235932	5.88474	0.54532	6.17898	0.572586	5.5905	0.518054	5.88476	0.5673	6.179	0.595665	5.59052	5.87005	5.89704	0.50262	6.19189	0.527751	5.60219	5.8823	5.88474	0.53623	6.17898	0.563041	5.5905	0.509418	5.88477	0.53048	6.12016	0.551699	5.64938	0.509261
59.1803	0.41803	62.1393	0.438932	56.2213	0.397128	59.1803	0.33895	62.1393	0.355897	0.322002	0.322002	5.91815	0.25392	6.21406	0.266616	5.62224	0.241224	5.90142	0.54532	6.19649	0.572586	5.60635	0.518054	5.90143	0.57533	6.1965	0.604097	5.60636	5.88668	5.91367	0.51108	6.20935	0.536634	5.61799	5.89889	5.90142	0.53456	6.19649	0.561288	5.60635	0.507832	5.90144	0.52571	6.1375	0.546738	5.66538	0.504682
59.3471	0.42677	62.3145	0.448109	56.3797	0.405431	59.3471	0.34253	62.3145	0.359656	0.325404	0.325404	5.9348	0.24517	6.23154	0.257429	5.63806	0.232911	5.91807	0.54912	6.21397	0.576576	5.62217	0.521664	5.91811	0.57956	6.21402	0.608538	5.6222	5.90331	5.93034	0.517	6.22686	0.54285	5.63382	5.91551	5.91808	0.53414	6.21398	0.560847	5.62218	0.507433	5.91809	0.52452	6.15481	0.545501	5.68137	0.503539
59.5139	0.4224	62.4896	0.44352	56.5382	0.40128	59.5139	0.34173	62.4896	0.358816	0.324643	0.324643	5.95147	0.23166	6.24904	0.243243	5.6539	0.220077	5.93475	0.55081	6.23149	0.578351	5.63801	0.523269	5.93478	0.58167	6.23152	0.610754	5.63804	5.91994	5.94703	0.517	6.24438	0.54285	5.64968	5.93216	5.93474	0.53665	6.23148	0.563482	5.638	0.509817	5.93477	0.52889	6.17216	0.550046	5.69738	0.507734
59.6806	0.41087	62.6646	0.431414	56.6966	0.390327	59.6806	0.33696	62.6646	0.353808	0.320112	0.320112	5.96815	0.22372	6.26656	0.234906	5.66974	0.212534	5.95143	0.54574	6.249	0.573027	5.65386	0.518453	5.95144	0.58379	6.24901	0.61298	5.65387	5.93656	5.96368	0.51446	6.26186	0.540183	5.6655	5.94877	5.95143	0.54042	6.249	0.567441	5.65386	0.513399	5.95144	0.53485	6.1895	0.556244	5.71338	0.513456
59.8473	0.4077	62.8397	0.428085	56.8549	0.387315	59.8473	0.3314	62.8397	0.34797	0.31483	0.31483	5.9848	0.22809	6.28404	0.239494	5.68556	0.216685	5.9681	0.53813	6.2665	0.565037	5.66969	0.511223	5.9681	0.58421	6.2665	0.613421	5.66969	5.95318	5.98036	0.51446	6.27938	0.540183	5.68134	5.96541	5.96809	0.54376	6.26649	0.570948	5.66969	0.516572	5.9681	0.53724	6.20682	0.55873	5.72938	0.51575
60.0139	0.41763	63.0146	0.438511	57.0132	0.396749	60.0139	0.32981	63.0146	0.346301	0.313319	0.313319	6.00144	0.2408	6.30151	0.25284	5.70137	0.22876	5.98478	0.53602	6.28402	0.562821	5.68554	0.509219	5.98477	0.58294	6.28401	0.612087	5.68553	5.96981	5.99701	0.51826	6.29686	0.544173	5.69716	5.98202	5.98474	0.5446	6.28398	0.57183	5.6855	0.51737	5.98478	0.53565	6.22417	0.557076	5.74539	0.514224
60.1805	0.43233	63.1895	0.453947	57.1715	0.410713	60.1805	0.33458	63.1895	0.351309	0.317851	0.317851	6.01813	0.25074	6.31904	0.263277	5.71722	0.238203	6.00142	0.54236	6.30149	0.569478	5.70135	0.515242	6.00144	0.58083	6.30151	0.609872	5.70137	5.98644	6.01364	0.51953	6.31432	0.545507	5.71296	5.99861	6.00142	0.54167	6.30149	0.568754	5.70135	0.514586	6.00144	0.53128	6.2415	0.552531	5.76138	0.510029
60.3472	0.4379	63.3646	0.459795	57.3298	0.416005	60.3472	0.34054	63.3646	0.357567	0.323513	0.323513	6.03479	0.25074	6.33653	0.263277	5.73305	0.238203	6.01806	0.55377	6.31896	0.581458	5.71716	0.526081	6.01811	0.58041	6.31902	0.60943	5.7172	6.00306	6.03031	0.51319	6.33183	0.53885	5.72879	6.01523	6.01807	0.53916	6.31897	0.566118	5.71717	0.512202	6.01809	0.53008	6.25881	0.551283	5.77737	0.508877
60.514	0.42995	63.5397	0.451448	57.4883	0.408452	60.514	0.34451	63.5397	0.361735	0.327284	0.327284	6.05147	0.24398	6.35404	0.256179	5.7489	0.231781	6.03473	0.56011	6.33647	0.588116	5.73299	0.532104	6.03475	0.57956	6.33649	0.608538	5.73301	6.01966	6.047	0.50474	6.34935	0.529977	5.74465	6.03188	6.03474	0.54042	6.33648	0.567441	5.733	0.513399	6.03476	0.53326	6.27615	0.55459	5.79337	0.51193
60.6806	0.41564	63.7146	0.436422	57.6466	0.394858	60.6806	0.34293	63.7146	0.360077	0.325784	0.325784	6.06814	0.24041	6.37155	0.252431	5.76473	0.228389	6.05143	0.55927	6.354	0.587234	5.74886	0.531307	6.0514	0.57914	6.35397	0.608097	5.74883	6.03627	6.06367	0.50389	6.36685	0.529084	5.76049	6.04851	6.05141	0.54376	6.35398	0.570948	5.74884	0.516572	6.05145	0.53604	6.29351	0.557482	5.80939	0.514598
60.8473	0.41008	63.8897	0.430584	57.8049	0.389576	60.8473	0.33895	63.8897	0.355897	0.322002	0.322002	6.08479	0.24438	6.38903	0.256599	5.78055	0.232161	6.06809	0.55546	6.37149	0.583233	5.76469	0.527687	6.06806	0.57787	6.37146	0.606764	5.76466	6.05289	6.08034	0.51066	6.38436	0.536193	5.77632	6.06514	6.06806	0.54585	6.37146	0.573142	5.76466	0.518557	6.0681	0.53485	6.31082	0.556244	5.82538	0.513456
61.0138	0.41684	64.0645	0.437682	57.9631	0.395998	61.0138	0.33458	64.0645	0.351309	0.317851	0.317851	6.10147	0.25113	6.40654	0.263687	5.7964	0.238573	6.08474	0.5542	6.38898	0.58191	5.7805	0.52649	6.08473	0.5766	6.38897	0.60543	5.78049	6.06952	6.09702	0.51911	6.40187	0.545065	5.79217	6.08178	6.08471	0.54502	6.38895	0.572271	5.78047	0.517769	6.08476	0.53247	6.32815	0.553769	5.84137	0.511171
61.1803	0.42717	64.2393	0.448528	58.1213	0.405811	61.1803	0.33379	64.2393	0.350479	0.3171	0.3171	6.11814	0.25113	6.42405	0.263687	5.81223	0.238573	6.10141	0.55673	6.40648	0.584566	5.79634	0.528893	6.10141	0.57576	6.40648	0.604548	5.79634	6.08616	6.11367	0.52376	6.41935	0.549948	5.80799	6.09839	6.1014	0.54585	6.40647	0.573142	5.79633	0.518557	6.10144	0.53366	6.3455	0.555006	5.85738	0.512314
61.3472	0.43114	64.4146	0.452697	58.2798	0.409583	61.3472	0.33895	64.4146	0.355897	0.322002	0.322002	6.1348	0.24319	6.44154	0.25535	5.82806	0.23103	6.11806	0.56096	6.42396	0.589008	5.81216	0.532912	6.11809	0.57787	6.42399	0.606764	5.81219	6.10279	6.13035	0.52376	6.43687	0.549948	5.82383	6.11502	6.11809	0.54836	6.42399	0.575778	5.81219	0.520942	6.1181	0.53843	6.36282	0.559967	5.87338	0.516893
61.5139	0.42677	64.5896	0.448109	58.4382	0.405431	61.5139	0.34571	64.5896	0.362996	0.328425	0.328425	6.15147	0.23286	6.45904	0.244503	5.8439	0.221217	6.13475	0.56096	6.44149	0.589008	5.82801	0.532912	6.13474	0.58041	6.44148	0.60943	5.828	6.1194	6.14704	0.5208	6.45439	0.54684	5.83969	6.13167	6.13475	0.55338	6.44149	0.581049	5.82801	0.525711	6.13478	0.54518	6.38017	0.566987	5.88939	0.523373
61.6803	0.42041	64.7643	0.441431	58.5963	0.39939	61.6803	0.34809	64.7643	0.365494	0.330686	0.330686	6.16814	0.22729	6.47655	0.238654	5.85973	0.215925	6.15141	0.55631	6.45898	0.584125	5.84384	0.528494	6.15141	0.57956	6.45898	0.608538	5.84384	6.13603	6.16371	0.51953	6.4719	0.545507	5.85552	6.1483	6.15141	0.56049	6.45898	0.588515	5.84384	0.532466	6.15143	0.54956	6.39749	0.571542	5.90537	0.527578
61.847	0.41922	64.9394	0.440181	58.7546	0.398259	61.847	0.34491	64.9394	0.362156	0.327664	0.327664	6.1848	0.23047	6.49404	0.241994	5.87556	0.218946	6.16808	0.55166	6.47648	0.579243	5.85968	0.524077	6.16809	0.57829	6.47649	0.607205	5.85969	6.15267	6.18036	0.52291	6.48938	0.549056	5.87134	6.16491	6.16807	0.56509	6.47647	0.593345	5.85967	0.536835	6.16809	0.55154	6.41481	0.573602	5.92137	0.529478
62.0137	0.42439	65.1144	0.445609	58.913	0.40317	62.0137	0.34173	65.1144	0.358816	0.324643	0.324643	6.20148	0.24279	6.51155	0.25493	5.89141	0.230651	6.18476	0.55293	6.494	0.580577	5.87552	0.525284	6.18476	0.58167	6.494	0.610754	5.87552	6.1693	6.19701	0.5263	6.50686	0.552615	5.88716	6.18152	6.18474	0.56384	6.49398	0.592032	5.8755	0.535648	6.18476	0.55273	6.43215	0.574839	5.93737	0.530621
62.1805	0.43233	65.2895	0.453947	59.0715	0.410713	62.1805	0.34293	65.2895	0.360077	0.325784	0.325784	6.21816	0.25749	6.52907	0.270365	5.90725	0.244615	6.20143	0.56011	6.5115	0.588116	5.89136	0.532104	6.20142	0.58886	6.51149	0.618303	5.89135	6.18592	6.21368	0.52799	6.52436	0.554389	5.903	6.19815	6.20143	0.55756	6.5115	0.585438	5.89136	0.529682	6.20146	0.55313	6.44952	0.575255	5.9534	0.531005
62.3472	0.43511	65.4646	0.456866	59.2298	0.413354	62.3472	0.3469	65.4646	0.364245	0.329555	0.329555	6.23481	0.26464	6.54655	0.277872	5.92307	0.251408	6.2181	0.5673	6.529	0.595665	5.90719	0.538935	6.21809	0.59478	6.52899	0.624519	5.90719	6.20254	6.23036	0.52756	6.54188	0.553938	5.91884	6.21478	6.21809	0.55296	6.52899	0.580608	5.90719	0.525312	6.21811	0.55154	6.46683	0.573602	5.96939	0.529478
62.5139	0.43392	65.6396	0.455616	59.3882	0.412224	62.5139	0.34928	65.6396	0.366744	0.331816	0.331816	6.25148	0.25789	6.56405	0.270785	5.93891	0.244996	6.23477	0.56941	6.54651	0.597881	5.92303	0.540939	6.23478	0.5952	6.54652	0.62496	5.92304	6.21919	6.24703	0.52545	6.55938	0.551723	5.93468	6.23141	6.23474	0.55547	6.54648	0.583244	5.923	0.527697	6.23478	0.54956	6.48417	0.571542	5.98539	0.527578
62.6804	0.43511	65.8144	0.456866	59.5464	0.413354	62.6804	0.34849	65.8144	0.365915	0.331066	0.331066	6.26814	0.24398	6.58155	0.256179	5.95473	0.231781	6.25143	0.56646	6.564	0.594783	5.93886	0.538137	6.25143	0.59224	6.564	0.621852	5.93886	6.2358	6.26368	0.52545	6.57686	0.551723	5.9505	6.24802	6.25143	0.55798	6.564	0.585879	5.93886	0.530081	6.25144	0.54956	6.5015	0.571542	6.00138	0.527578
62.8472	0.44386	65.9896	0.466053	59.7048	0.421667	62.8472	0.34571	65.9896	0.362996	0.328425	0.328425	6.28479	0.23723	6.59903	0.249091	5.97055	0.225368	6.26809	0.56519	6.58149	0.593449	5.95469	0.53693	6.26809	0.58971	6.58149	0.619196	5.95469	6.25242	6.28034	0.53095	6.59436	0.557498	5.96632	6.26464	6.26809	0.55464	6.58149	0.582372	5.95469	0.526908	6.26809	0.55035	6.51881	0.572364	6.01737	0.528336
63.0139	0.45379	66.1646	0.47648	59.8632	0.4311	63.0139	0.34253	66.1646	0.359656	0.325404	0.325404	6.30145	0.24517	6.61652	0.257429	5.98638	0.232911	6.28476	0.57068	6.599	0.599214	5.97052	0.542146	6.28477	0.59013	6.59901	0.619637	5.97053	6.26906	6.29701	0.53856	6.61186	0.565488	5.98216	6.28127	6.28476	0.54878	6.599	0.576219	5.97052	0.521341	6.28477	0.54836	6.53616	0.570294	6.03338	0.526426
63.1806	0.45498	66.3396	0.477729	60.0216	0.432231	63.1806	0.34054	66.3396	0.357567	0.323513	0.323513	6.31812	0.26186	6.63403	0.274953	6.00221	0.248767	6.30143	0.57702	6.6165	0.605871	5.98636	0.548169	6.30143	0.59478	6.6165	0.624519	5.98636	6.28568	6.31367	0.54194	6.62935	0.569037	5.99799	6.29789	6.30142	0.54962	6.61649	0.577101	5.98635	0.522139	6.30144	0.54518	6.5535	0.566987	6.04938	0.523373
63.3472	0.44942	66.5146	0.471891	60.1798	0.426949	63.3472	0.34173	66.5146	0.358816	0.324643	0.324643	6.33479	0.26981	6.65153	0.283301	6.01805	0.256319	6.31808	0.57787	6.63398	0.606764	6.00218	0.548976	6.31809	0.59816	6.63399	0.628068	6.00219	6.30229	6.33035	0.53729	6.64687	0.564155	6.01383	6.31452	6.31809	0.55756	6.63399	0.585438	6.00219	0.529682	6.31812	0.54479	6.57084	0.566582	6.0654	0.522998
63.5138	0.44465	66.6895	0.466883	60.3381	0.422417	63.5138	0.3461	66.6895	0.363405	0.328795	0.328795	6.35146	0.26226	6.66903	0.275373	6.03389	0.249147	6.33474	0.57111	6.65148	0.599666	6.018	0.542554	6.33475	0.5952	6.65149	0.62496	6.01801	6.31891	6.34701	0.52799	6.66436	0.554389	6.02966	6.33114	6.33474	0.56593	6.65148	0.594227	6.018	0.537633	6.33478	0.54717	6.58817	0.569057	6.08139	0.525283
63.6804	0.44465	66.8644	0.466883	60.4964	0.422417	63.6804	0.34928	66.8644	0.366744	0.331816	0.331816	6.36814	0.24756	6.68655	0.259938	6.04973	0.235182	6.35141	0.56392	6.66898	0.592116	6.03384	0.535724	6.35142	0.58971	6.66899	0.619196	6.03385	6.33554	6.36366	0.52165	6.68184	0.547732	6.04548	6.34775	6.35141	0.56719	6.66898	0.595549	6.03384	0.53883	6.35144	0.55273	6.6055	0.574839	6.09738	0.530621
63.8472	0.44505	67.0396	0.467303	60.6548	0.422797	63.8472	0.34928	67.0396	0.366744	0.331816	0.331816	6.3848	0.23643	6.70404	0.248252	6.06556	0.224608	6.36808	0.56138	6.68648	0.589449	6.04968	0.533311	6.36809	0.58801	6.68649	0.617411	6.04969	6.35217	6.38032	0.52207	6.69934	0.548174	6.0613	6.36437	6.36807	0.56384	6.68647	0.592032	6.04967	0.535648	6.36809	0.55989	6.62281	0.582286	6.11337	0.537494
64.0138	0.44346	67.2145	0.465633	60.8131	0.421287	64.0138	0.3469	67.2145	0.364245	0.329555	0.329555	6.40147	0.23921	6.72154	0.251171	6.0814	0.227249	6.38476	0.56392	6.704	0.592116	6.06552	0.535724	6.38474	0.59351	6.70398	0.623186	6.0655	6.36878	6.39701	0.52883	6.71686	0.555272	6.07716	6.38102	6.38474	0.56007	6.70398	0.588074	6.0655	0.532066	6.38476	0.56068	6.64015	0.583107	6.12937	0.538253
64.1804	0.44028	67.3894	0.462294	60.9714	0.418266	64.1804	0.34372	67.3894	0.360906	0.326534	0.326534	6.41814	0.25431	6.73905	0.267025	6.09723	0.241594	6.40142	0.56815	6.72149	0.596558	6.08135	0.539743	6.40142	0.59858	6.72149	0.628509	6.08135	6.38542	6.41367	0.53602	6.73435	0.562821	6.09299	6.39764	6.40141	0.55882	6.72148	0.586761	6.08134	0.530879	6.40142	0.55472	6.65748	0.576909	6.14536	0.532531
64.3471	0.43909	67.5645	0.461045	61.1297	0.417135	64.3471	0.34134	67.5645	0.358407	0.324273	0.324273	6.43479	0.26782	6.75653	0.281211	6.11305	0.254429	6.41808	0.5673	6.73898	0.595665	6.09718	0.538935	6.4181	0.59816	6.73901	0.628068	6.09719	6.40205	6.43034	0.53856	6.75186	0.565488	6.10882	6.41426	6.41807	0.56007	6.73897	0.588074	6.09717	0.532066	6.4181	0.54916	6.67482	0.571126	6.16138	0.527194
64.5137	0.44266	67.7394	0.464793	61.288	0.420527	64.5137	0.33895	67.7394	0.355897	0.322002	0.322002	6.45146	0.26862	6.77403	0.282051	6.12889	0.255189	6.43474	0.5635	6.75648	0.591675	6.113	0.535325	6.43476	0.59266	6.7565	0.622293	6.11302	6.41867	6.44703	0.53602	6.76938	0.562821	6.12468	6.43091	6.43473	0.563	6.75647	0.59115	6.11299	0.53485	6.43479	0.55273	6.69218	0.574839	6.1774	0.530621
64.6805	0.44942	67.9145	0.471891	61.4465	0.426949	64.6805	0.33895	67.9145	0.355897	0.322002	0.322002	6.46813	0.25868	6.79154	0.271614	6.14472	0.245746	6.45141	0.56265	6.77398	0.590782	6.12884	0.534517	6.45143	0.58759	6.774	0.616969	6.12886	6.4353	6.46368	0.53221	6.78686	0.55882	6.1405	6.44752	6.45142	0.56468	6.77399	0.592914	6.12885	0.536446	6.45146	0.55989	6.70952	0.582286	6.1934	0.537494
64.8472	0.45538	68.0896	0.478149	61.6048	0.432611	64.8472	0.34293	68.0896	0.360077	0.325784	0.325784	6.4848	0.25312	6.80904	0.265776	6.16056	0.240464	6.46809	0.56984	6.79149	0.598332	6.14469	0.541348	6.46809	0.58675	6.79149	0.616088	6.14469	6.45192	6.48034	0.53391	6.80436	0.560605	6.15632	6.46414	6.46809	0.56468	6.79149	0.592914	6.14469	0.536446	6.46811	0.56267	6.72683	0.585177	6.20939	0.540163
65.0139	0.45617	68.2646	0.478979	61.7632	0.433362	65.0139	0.3469	68.2646	0.364245	0.329555	0.329555	6.50146	0.25749	6.82653	0.270365	6.17639	0.244615	6.48476	0.58167	6.809	0.610754	6.16052	0.552586	6.48474	0.59351	6.80898	0.623186	6.1605	6.46853	6.49702	0.54236	6.82187	0.569478	6.17217	6.48078	6.48474	0.56509	6.80898	0.593345	6.1605	0.536835	6.48478	0.5571	6.74417	0.579384	6.22539	0.534816
65.1804	0.45141	68.4394	0.47398	61.9214	0.428839	65.1804	0.34809	68.4394	0.365494	0.330686	0.330686	6.51814	0.26226	6.84405	0.275373	6.19223	0.249147	6.50141	0.58421	6.82648	0.613421	6.17634	0.554999	6.50142	0.60112	6.82649	0.631176	6.17635	6.48517	6.51368	0.55081	6.83936	0.578351	6.188	6.4974	6.50141	0.56719	6.82648	0.595549	6.17634	0.53883	6.50144	0.54916	6.7615	0.571126	6.24138	0.527194
65.3472	0.44584	68.6146	0.468132	62.0798	0.423548	65.3472	0.3473	68.6146	0.364665	0.329935	0.329935	6.53481	0.25988	6.86155	0.272874	6.20807	0.246886	6.51807	0.57068	6.84397	0.599214	6.19217	0.542146	6.51811	0.60239	6.84402	0.63251	6.1922	6.50181	6.53034	0.54955	6.85686	0.577028	6.20382	6.51401	6.51809	0.56886	6.84399	0.597303	6.19219	0.540417	6.51808	0.54479	6.7788	0.566582	6.25736	0.522998
65.5139	0.44386	68.7896	0.466053	62.2382	0.421667	65.5139	0.3473	68.7896	0.364665	0.329935	0.329935	6.55147	0.25392	6.87904	0.266616	6.2239	0.241224	6.53476	0.55504	6.8615	0.582792	6.20802	0.527288	6.53476	0.59816	6.8615	0.628068	6.20802	6.51842	6.54702	0.53856	6.87437	0.565488	6.21967	6.53065	6.53475	0.57095	6.86149	0.599498	6.20801	0.542402	6.53476	0.54717	6.79615	0.569057	6.27337	0.525283
65.6806	0.44942	68.9646	0.471891	62.3966	0.426949	65.6806	0.34849	68.9646	0.365915	0.331066	0.331066	6.56814	0.24875	6.89655	0.261188	6.23973	0.236312	6.55144	0.558	6.87901	0.5859	6.22387	0.5301	6.55141	0.5952	6.87898	0.62496	6.22384	6.53503	6.56368	0.52672	6.89186	0.553056	6.2355	6.54727	6.55142	0.57179	6.87899	0.60038	6.22385	0.5432	6.55146	0.55591	6.81352	0.578146	6.2894	0.533674
65.8472	0.45856	69.1396	0.481488	62.5548	0.435632	65.8472	0.34849	69.1396	0.365915	0.331066	0.331066	6.58479	0.24994	6.91403	0.262437	6.25555	0.237443	6.56809	0.57787	6.89649	0.606764	6.23969	0.548976	6.56809	0.59731	6.89649	0.627175	6.23969	6.55167	6.58036	0.52545	6.90938	0.551723	6.25134	6.56391	6.56809	0.5676	6.89649	0.59598	6.23969	0.53922	6.56813	0.56624	6.83086	0.58889	6.3054	0.54359
66.0139	0.46333	69.3146	0.486497	62.7132	0.440163	66.0139	0.3469	69.3146	0.364245	0.329555	0.329555	6.60146	0.2567	6.93153	0.269535	6.27139	0.243865	6.58476	0.58971	6.914	0.619196	6.25552	0.560224	6.58476	0.59816	6.914	0.628068	6.25552	6.5683	6.59702	0.53391	6.92687	0.560605	6.26717	6.58053	6.58474	0.56175	6.91398	0.589838	6.2555	0.533662	6.58479	0.57061	6.84818	0.593434	6.3214	0.547786
66.1804	0.46094	69.4894	0.483987	62.8714	0.437893	66.1804	0.3469	69.4894	0.364245	0.329555	0.329555	6.61816	0.26107	6.94907	0.274124	6.28725	0.248017	6.60141	0.57956	6.93148	0.608538	6.27134	0.550582	6.60144	0.59478	6.93151	0.624519	6.27137	6.58494	6.61368	0.54194	6.94436	0.569037	6.283	6.59715	6.60142	0.55798	6.93149	0.585879	6.27135	0.530081	6.60146	0.56505	6.86552	0.587652	6.3374	0.542448
66.3471	0.45617	69.6645	0.478979	63.0297	0.433362	66.3471	0.35127	69.6645	0.368834	0.333707	0.333707	6.63482	0.25988	6.96656	0.272874	6.30308	0.246886	6.61807	0.56096	6.94897	0.589008	6.28717	0.532912	6.6181	0.59266	6.94901	0.622293	6.28719	6.60155	6.63035	0.54067	6.96187	0.567704	6.29883	6.61377	6.61809	0.56007	6.94899	0.588074	6.28719	0.532066	6.61811	0.55869	6.88283	0.581038	6.35339	0.536342
66.5137	0.45498	69.8394	0.477729	63.188	0.432231	66.5137	0.35524	69.8394	0.373002	0.337478	0.337478	6.65147	0.25511	6.98404	0.267866	6.3189	0.242355	6.63476	0.558	6.9665	0.5859	6.30302	0.5301	6.63475	0.5952	6.96649	0.62496	6.30301	6.61816	6.64704	0.53475	6.97939	0.561487	6.31469	6.63042	6.63476	0.56509	6.9665	0.593345	6.30302	0.536835	6.63476	0.55949	6.90015	0.58187	6.36937	0.53711
66.6803	0.46094	70.0143	0.483987	63.3463	0.437893	66.6803	0.35644	70.0143	0.374262	0.338618	0.338618	6.66815	0.25272	7.00156	0.265356	6.33474	0.240084	6.65143	0.5766	6.984	0.60543	6.31886	0.54777	6.65142	0.59858	6.98399	0.628509	6.31885	6.63479	6.6637	0.53348	6.99689	0.560154	6.33052	6.64704	6.65141	0.56886	6.98398	0.597303	6.31884	0.540417	6.65144	0.56426	6.9175	0.58683	6.38538	0.54169
66.8469	0.46849	70.1892	0.491915	63.5046	0.445066	66.8469	0.35365	70.1892	0.371333	0.335968	0.335968	6.68482	0.25551	7.01906	0.268286	6.35058	0.242734	6.66808	0.59858	7.00148	0.628509	6.33468	0.568651	6.66809	0.60196	7.00149	0.632058	6.33469	6.65142	6.68037	0.54067	7.01439	0.567704	6.34635	6.66367	6.66807	0.57011	7.00147	0.598616	6.33467	0.541604	6.6681	0.56744	6.93482	0.590138	6.40138	0.544742
67.0138	0.46849	70.3645	0.491915	63.6631	0.445066	67.0138	0.34928	70.3645	0.366744	0.331816	0.331816	6.70149	0.26226	7.03656	0.275373	6.36642	0.249147	6.68475	0.60704	7.01899	0.637392	6.35051	0.576688	6.68477	0.60704	7.01901	0.637392	6.35053	6.66806	6.69703	0.55166	7.03188	0.579243	6.36218	6.68029	6.68474	0.57095	7.01898	0.599498	6.3505	0.542402	6.68477	0.56505	6.95216	0.587652	6.41738	0.542448
67.1806	0.46055	70.5396	0.483578	63.8216	0.437522	67.1806	0.3473	70.5396	0.364665	0.329935	0.329935	6.71816	0.26782	7.05407	0.281211	6.38225	0.254429	6.70143	0.59985	7.0365	0.629842	6.36636	0.569858	6.70143	0.61296	7.0365	0.643608	6.36636	6.68468	6.71368	0.5542	7.04936	0.58191	6.378	6.6969	6.70143	0.57346	7.0365	0.602133	6.36636	0.544787	6.70144	0.56187	6.9695	0.584345	6.43338	0.539395
67.3472	0.45538	70.7146	0.478149	63.9798	0.432611	67.3472	0.34849	70.7146	0.365915	0.331066	0.331066	6.7348	0.26743	7.07154	0.280802	6.39806	0.254058	6.71808	0.58675	7.05398	0.616088	6.38218	0.557412	6.71809	0.61422	7.05399	0.644931	6.38219	6.70129	6.73036	0.54447	7.06688	0.571694	6.39384	6.71353	6.71809	0.58057	7.05399	0.609599	6.38219	0.551542	6.7181	0.56148	6.98682	0.583939	6.44938	0.539021
67.5139	0.46213	70.8896	0.485237	64.1382	0.439023	67.5139	0.35048	70.8896	0.368004	0.332956	0.332956	6.75144	0.26107	7.08901	0.274124	6.41387	0.248017	6.73475	0.58083	7.07149	0.609872	6.39801	0.551788	6.73476	0.60915	7.0715	0.639607	6.39802	6.71792	6.74702	0.5301	7.08437	0.556605	6.40967	6.73015	6.73474	0.58643	7.07148	0.615752	6.398	0.557109	6.73477	0.56426	7.00416	0.58683	6.46538	0.54169
67.6804	0.47565	71.0644	0.499433	64.2964	0.451867	67.6804	0.35286	71.0644	0.370503	0.335217	0.335217	6.7681	0.25551	7.1065	0.268286	6.42969	0.242734	6.75141	0.58421	7.08898	0.613421	6.41384	0.554999	6.75143	0.60196	7.089	0.632058	6.41386	6.73455	6.76366	0.52503	7.10184	0.551281	6.42548	6.74675	6.75141	0.58601	7.08898	0.615311	6.41384	0.556709	6.75143	0.56863	7.02149	0.591375	6.48137	0.545885
67.8471	0.48121	71.2395	0.505271	64.4547	0.457149	67.8471	0.35524	71.2395	0.373002	0.337478	0.337478	6.78477	0.25551	7.12401	0.268286	6.44553	0.242734	6.76805	0.59013	7.10645	0.619637	6.42965	0.560624	6.76807	0.59985	7.10647	0.629842	6.42967	6.75115	6.78032	0.53348	7.11934	0.560154	6.4413	6.76337	6.76807	0.57932	7.10647	0.608286	6.42967	0.550354	6.76809	0.56982	7.03881	0.592613	6.49737	0.547027
68.0137	0.47445	71.4144	0.498173	64.613	0.450727	68.0137	0.35803	71.4144	0.375932	0.340129	0.340129	6.80145	0.26107	7.14152	0.274124	6.46138	0.248017	6.78472	0.59097	7.12396	0.620518	6.44548	0.561422	6.78476	0.60577	7.124	0.636059	6.44552	6.7678	6.797	0.54659	7.13685	0.57392	6.45715	6.78001	6.78473	0.57722	7.12397	0.606081	6.44549	0.548359	6.78476	0.56982	7.05615	0.592613	6.51337	0.547027
68.1804	0.46492	71.5894	0.488166	64.7714	0.441674	68.1804	0.35961	71.5894	0.37759	0.341629	0.341629	6.81813	0.26663	7.15904	0.279961	6.47722	0.253298	6.80141	0.58548	7.14148	0.614754	6.46134	0.556206	6.80143	0.6138	7.1415	0.64449	6.46136	6.78443	6.81366	0.55377	7.15434	0.581458	6.47298	6.79663	6.80141	0.58182	7.14148	0.610911	6.46134	0.552729	6.80144	0.56982	7.0735	0.592613	6.52938	0.547027
68.3472	0.46213	71.7646	0.485237	64.9298	0.439023	68.3472	0.3616	71.7646	0.37968	0.34352	0.34352	6.83481	0.26743	7.17655	0.280802	6.49307	0.254058	6.81809	0.58167	7.15899	0.610754	6.47719	0.552586	6.81809	0.6138	7.15899	0.64449	6.47719	6.80104	6.83034	0.55039	7.17186	0.57791	6.48882	6.81326	6.81809	0.58643	7.15899	0.615752	6.47719	0.557109	6.81812	0.56982	7.09084	0.592613	6.5454	0.547027
68.514	0.46651	71.9397	0.489835	65.0883	0.443184	68.514	0.36319	71.9397	0.38135	0.345031	0.345031	6.85148	0.26226	7.19405	0.275373	6.50891	0.249147	6.83476	0.58421	7.1765	0.613421	6.49302	0.554999	6.83475	0.60577	7.17649	0.636059	6.49301	6.81766	6.84701	0.54194	7.18936	0.569037	6.50466	6.82989	6.83473	0.58433	7.17647	0.613546	6.49299	0.555114	6.83477	0.56982	7.10816	0.592613	6.56138	0.547027
68.6805	0.47286	72.1145	0.496503	65.2465	0.449217	68.6805	0.36399	72.1145	0.38219	0.34579	0.34579	6.86816	0.25789	7.21157	0.270785	6.52475	0.244996	6.85142	0.59013	7.19399	0.619637	6.50885	0.560624	6.85142	0.6007	7.19399	0.630735	6.50885	6.83429	6.86366	0.53813	7.20684	0.565037	6.52048	6.8465	6.85142	0.5789	7.19399	0.607845	6.50885	0.549955	6.85144	0.56624	7.1255	0.58889	6.57738	0.54359
68.8472	0.47565	72.2896	0.499433	65.4048	0.451867	68.8472	0.36399	72.2896	0.38219	0.34579	0.34579	6.8848	0.26107	7.22904	0.274124	6.54056	0.248017	6.86809	0.59478	7.21149	0.624519	6.52469	0.565041	6.8681	0.60661	7.21151	0.636941	6.52469	6.85093	6.88033	0.54447	7.22435	0.571694	6.53631	6.86313	6.86809	0.57555	7.21149	0.604328	6.52469	0.546772	6.86811	0.56148	7.14283	0.583939	6.59339	0.539021
69.0139	0.47286	72.4646	0.496503	65.5632	0.449217	69.0139	0.36716	72.4646	0.385518	0.348802	0.348802	6.90147	0.2714	7.24654	0.28497	6.5564	0.25783	6.88476	0.59478	7.229	0.624519	6.54052	0.565041	6.88476	0.61845	7.229	0.649373	6.54052	6.86755	6.89703	0.5542	7.24188	0.58191	6.55218	6.87979	6.88475	0.57806	7.22899	0.606963	6.54051	0.549157	6.88479	0.55591	7.16018	0.578146	6.6094	0.533674
69.1804	0.4673	72.6394	0.490665	65.7214	0.443935	69.1804	0.37114	72.6394	0.389697	0.352583	0.352583	6.91814	0.28133	7.26405	0.295397	6.57223	0.267263	6.90142	0.59013	7.24649	0.619637	6.55635	0.560624	6.90141	0.62226	7.24648	0.653373	6.55634	6.88416	6.91368	0.55631	7.25936	0.584125	6.568	6.8964	6.90141	0.58433	7.24648	0.613546	6.55634	0.555114	6.90145	0.55194	7.17751	0.574018	6.62539	0.529862
69.3471	0.46651	72.8145	0.489835	65.8797	0.443184	69.3471	0.37273	72.8145	0.391367	0.354094	0.354094	6.9348	0.27815	7.28154	0.292058	6.58806	0.264242	6.91808	0.58506	7.26398	0.614313	6.57218	0.555807	6.91809	0.6138	7.26399	0.64449	6.57219	6.90079	6.93035	0.55081	7.27687	0.578351	6.58383	6.91302	6.91808	0.58894	7.26398	0.618387	6.57218	0.559493	6.9181	0.54956	7.19482	0.571542	6.64138	0.527578
69.5139	0.47167	72.9896	0.495254	66.0382	0.448086	69.5139	0.36836	72.9896	0.386778	0.349942	0.349942	6.95147	0.26345	7.29904	0.276623	6.6039	0.250277	6.93476	0.58506	7.2815	0.614313	6.58802	0.555807	6.93476	0.60196	7.2815	0.632058	6.58802	6.91742	6.94703	0.54701	7.29438	0.574361	6.59968	6.92966	6.93474	0.58643	7.28148	0.615752	6.588	0.557109	6.93476	0.54956	7.21215	0.571542	6.65737	0.527578
69.6806	0.47803	73.1646	0.501932	66.1966	0.454128	69.6806	0.3616	73.1646	0.37968	0.34352	0.34352	6.96816	0.24835	7.31657	0.260767	6.61975	0.235932	6.95143	0.5914	7.299	0.62097	6.60386	0.56183	6.95143	0.60112	7.299	0.631176	6.60386	6.93405	6.96369	0.55081	7.31187	0.578351	6.61551	6.94628	6.95142	0.58266	7.29899	0.611793	6.60385	0.553527	6.95145	0.55273	7.22951	0.574839	6.67339	0.530621
69.8472	0.48359	73.3396	0.50777	66.3548	0.45941	69.8472	0.36041	73.3396	0.378431	0.34239	0.34239	6.98481	0.24716	7.33405	0.259518	6.63557	0.234802	6.96809	0.6007	7.31649	0.630735	6.61969	0.570665	6.9681	0.6138	7.31651	0.64449	6.61969	6.95068	6.98035	0.56265	7.32937	0.590782	6.63133	6.9629	6.96808	0.58308	7.31648	0.612234	6.61968	0.553926	6.96811	0.55631	7.24683	0.578562	6.68939	0.534058
70.0139	0.48558	73.5146	0.509859	66.5132	0.461301	70.0139	0.36438	73.5146	0.382599	0.346161	0.346161	7.00147	0.25988	7.35154	0.272874	6.6514	0.246886	6.98478	0.60661	7.33402	0.636941	6.63554	0.576279	6.98476	0.62733	7.334	0.658697	6.63552	6.9673	6.99703	0.57322	7.34688	0.601881	6.64718	6.97954	6.98473	0.58894	7.33397	0.618387	6.63549	0.559493	6.98478	0.5583	7.26417	0.580632	6.70539	0.535968
70.1804	0.48439	73.6894	0.50861	66.6714	0.46017	70.1804	0.36875	73.6894	0.387188	0.350313	0.350313	7.01814	0.27339	7.36905	0.28706	6.66723	0.259721	7.00144	0.60704	7.35151	0.637392	6.65137	0.576688	7.00142	0.62817	7.35149	0.659579	6.65135	6.98392	7.01369	0.57111	7.36437	0.599666	6.66301	6.99616	7.00139	0.59103	7.35146	0.620582	6.65132	0.561478	7.00144	0.55989	7.2815	0.582286	6.72138	0.537494
70.3471	0.4824	73.8645	0.50652	66.8297	0.45828	70.3471	0.36836	73.8645	0.386778	0.349942	0.349942	7.0348	0.27458	7.38654	0.288309	6.68306	0.260851	7.01808	0.60535	7.36898	0.635618	6.66718	0.575083	7.01809	0.61761	7.36899	0.64849	6.66719	7.00054	7.03036	0.55631	7.38188	0.584125	6.67884	7.01278	7.01807	0.58852	7.36897	0.617946	6.66717	0.559094	7.01811	0.56426	7.29883	0.58683	6.73739	0.54169
70.5137	0.48359	74.0394	0.50777	66.988	0.45941	70.5137	0.36438	74.0394	0.382599	0.346161	0.346161	7.05147	0.26425	7.40404	0.277463	6.6989	0.251037	7.03476	0.60112	7.3865	0.631176	6.68302	0.571064	7.03476	0.61126	7.3865	0.641823	6.68302	7.01717	7.04701	0.54194	7.39936	0.569037	6.69466	7.02939	7.03476	0.58392	7.3865	0.613116	6.68302	0.554724	7.03478	0.56982	7.31617	0.592613	6.75339	0.547027
70.6805	0.48876	74.2145	0.513198	67.1465	0.464322	70.6805	0.362	74.2145	0.3801	0.3439	0.3439	7.06815	0.25392	7.42156	0.266616	6.71474	0.241224	7.05143	0.59858	7.404	0.628509	6.69886	0.568651	7.05141	0.61887	7.40398	0.649814	6.69884	7.03378	7.06366	0.54447	7.41684	0.571694	6.71048	7.046	7.05143	0.58392	7.404	0.613116	6.69886	0.554724	7.05145	0.5722	7.33351	0.595088	6.76939	0.549312
70.8472	0.49551	74.3896	0.520286	67.3048	0.470735	70.8472	0.36399	74.3896	0.38219	0.34579	0.34579	7.0848	0.25551	7.43904	0.268286	6.73056	0.242734	7.06808	0.59858	7.42148	0.628509	6.71468	0.568651	7.06808	0.63409	7.42148	0.665795	6.71468	7.05041	7.08034	0.56223	7.43436	0.590342	6.72632	7.06264	7.06808	0.58852	7.42148	0.617946	6.71468	0.559094	7.0681	0.56942	7.35082	0.592197	6.78538	0.546643
71.0138	0.4979	74.5645	0.522795	67.4631	0.473005	71.0138	0.37114	74.5645	0.389697	0.352583	0.352583	7.10147	0.26782	7.45654	0.281211	6.7464	0.254429	7.08474	0.60112	7.43898	0.631176	6.7305	0.571064	7.08475	0.64043	7.43899	0.672452	6.73051	7.06704	7.09702	0.57576	7.45187	0.604548	6.74217	7.07928	7.08474	0.59437	7.43898	0.624088	6.7305	0.564651	7.08477	0.56307	7.36816	0.585593	6.80138	0.540547
71.1804	0.49233	74.7394	0.516946	67.6214	0.467713	71.1804	0.37789	74.7394	0.396785	0.358995	0.358995	7.11815	0.27776	7.47406	0.291648	6.76224	0.263872	7.1014	0.6045	7.45647	0.634725	6.74633	0.574275	7.10143	0.63282	7.4565	0.664461	6.74636	7.08368	7.11367	0.57364	7.46935	0.602322	6.75799	7.09589	7.10142	0.59814	7.45649	0.628047	6.74635	0.568233	7.10143	0.55949	7.38549	0.58187	6.81737	0.53711
71.3472	0.48478	74.9146	0.509019	67.7798	0.460541	71.3472	0.3775	74.9146	0.396375	0.358625	0.358625	7.1348	0.27657	7.49154	0.290399	6.77806	0.262741	7.11806	0.60577	7.47396	0.636059	6.76216	0.575481	7.11811	0.62099	7.47402	0.65204	6.7622	7.10031	7.13035	0.56096	7.48687	0.589008	6.77383	7.11252	7.11809	0.59814	7.47399	0.628047	6.76219	0.568233	7.11808	0.55949	7.4028	0.58187	6.83336	0.53711
71.5138	0.48637	75.0895	0.510689	67.9381	0.462052	71.5138	0.37074	75.0895	0.389277	0.352203	0.352203	7.15147	0.26782	7.50904	0.281211	6.7939	0.254429	7.13475	0.60577	7.49149	0.636059	6.77801	0.575481	7.13476	0.61972	7.4915	0.650706	6.77802	7.11692	7.14703	0.54912	7.50438	0.576576	6.78968	7.12916	7.13474	0.59437	7.49148	0.624088	6.778	0.564651	7.13477	0.56068	7.42016	0.583107	6.84938	0.538253
71.6804	0.49353	75.2644	0.518207	68.0964	0.468853	71.6804	0.36637	75.2644	0.384688	0.348051	0.348051	7.16814	0.26425	7.52655	0.277463	6.80973	0.251037	7.15141	0.60577	7.50898	0.636059	6.79384	0.575481	7.15144	0.63071	7.50901	0.662246	6.79387	7.13356	7.16368	0.54828	7.52186	0.575694	6.8055	7.14577	7.15141	0.59312	7.50898	0.622776	6.79384	0.563464	7.15144	0.56307	7.4375	0.585593	6.86538	0.540547
71.8471	0.4979	75.4395	0.522795	68.2547	0.473005	71.8471	0.36955	75.4395	0.388028	0.351072	0.351072	7.18479	0.271	7.54403	0.28455	6.82555	0.25745	7.16806	0.60831	7.52646	0.638726	6.80966	0.577894	7.16812	0.6379	7.52653	0.669795	6.80971	7.1502	7.18033	0.55758	7.53935	0.585459	6.82131	7.16238	7.16806	0.59856	7.52646	0.628488	6.80966	0.568632	7.16809	0.56545	7.45481	0.588068	6.88137	0.542832
72.0139	0.49591	75.6146	0.520706	68.4132	0.471114	72.0139	0.37789	75.6146	0.396785	0.358995	0.358995	7.20147	0.28253	7.56154	0.296656	6.8414	0.268404	7.18473	0.60915	7.54397	0.639607	6.82549	0.578692	7.18477	0.63282	7.54401	0.664461	6.82553	7.16681	7.19701	0.56815	7.55686	0.596558	6.83716	7.17902	7.18473	0.60901	7.54397	0.639461	6.82549	0.57856	7.18477	0.56624	7.47216	0.58889	6.89738	0.54359
72.1805	0.49313	75.7895	0.517787	68.5715	0.468473	72.1805	0.38664	75.7895	0.405972	0.367308	0.367308	7.21813	0.2869	7.57904	0.301245	6.85722	0.272555	7.20143	0.60408	7.5615	0.634284	6.84136	0.573876	7.20142	0.62268	7.56149	0.653814	6.84135	7.18342	7.21367	0.57111	7.57435	0.599666	6.85299	7.19564	7.20141	0.61612	7.56148	0.646926	6.84134	0.585314	7.20145	0.56664	7.48951	0.589306	6.91339	0.543974
72.3472	0.49591	75.9646	0.520706	68.7298	0.471114	72.3472	0.38743	75.9646	0.406802	0.368058	0.368058	7.2348	0.27935	7.59654	0.293318	6.87306	0.265382	7.21809	0.59478	7.57899	0.624519	6.85719	0.565041	7.21809	0.62352	7.57899	0.654696	6.85719	7.20004	7.23034	0.56603	7.59186	0.594332	6.86882	7.21226	7.21807	0.61403	7.57897	0.644732	6.85717	0.583328	7.21812	0.56823	7.50684	0.590959	6.9294	0.545501
72.5138	0.50267	76.1395	0.527803	68.8881	0.477536	72.5138	0.37869	76.1395	0.397625	0.359756	0.359756	7.25148	0.26584	7.61405	0.279132	6.88891	0.252548	7.23475	0.59097	7.59649	0.620518	6.87301	0.561422	7.23476	0.63705	7.5965	0.668903	6.87302	7.21667	7.24701	0.55758	7.60936	0.585459	6.88466	7.22889	7.23474	0.60441	7.59648	0.63463	6.873	0.57419	7.23479	0.56942	7.52418	0.592197	6.9454	0.546643
72.6803	0.50704	76.3143	0.532392	69.0463	0.481688	72.6803	0.36756	76.3143	0.385938	0.349182	0.349182	7.26814	0.25908	7.63155	0.272034	6.90473	0.246126	7.25143	0.59689	7.614	0.626735	6.88886	0.567045	7.25142	0.65016	7.61399	0.682668	6.88885	7.23329	7.26366	0.55377	7.62684	0.581458	6.90048	7.2455	7.25141	0.59479	7.61398	0.62453	6.88884	0.565051	7.25144	0.56942	7.5415	0.592197	6.96138	0.546643
72.8471	0.50465	76.4895	0.529883	69.2047	0.479417	72.8471	0.36399	76.4895	0.38219	0.34579	0.34579	7.2848	0.26464	7.64904	0.277872	6.92056	0.251408	7.26809	0.60661	7.63149	0.636941	6.90469	0.576279	7.26809	0.64889	7.63149	0.681334	6.90469	7.24992	7.28033	0.5542	7.64435	0.58191	6.91631	7.26213	7.26808	0.59479	7.63148	0.62453	6.90468	0.565051	7.26809	0.56863	7.55881	0.591375	6.97737	0.545885
73.0139	0.49829	76.6646	0.523205	69.3632	0.473376	73.0139	0.36995	76.6646	0.388448	0.351453	0.351453	7.30147	0.27657	7.66654	0.290399	6.9364	0.262741	7.28476	0.61126	7.649	0.641823	6.92052	0.580697	7.28475	0.63409	7.64899	0.665795	6.92051	7.26654	7.29701	0.55631	7.66186	0.584125	6.93216	7.27877	7.28474	0.60065	7.64898	0.630683	6.9205	0.570617	7.28477	0.57061	7.57616	0.593434	6.99338	0.547786
73.1805	0.49432	76.8395	0.519036	69.5215	0.469604	73.1805	0.37869	76.8395	0.397625	0.359756	0.359756	7.31814	0.28094	7.68405	0.294987	6.95223	0.266893	7.30142	0.60788	7.66649	0.638274	6.93635	0.577486	7.3014	0.62141	7.66647	0.652481	6.93633	7.28315	7.31369	0.55673	7.67937	0.584566	6.94801	7.29541	7.30143	0.60399	7.6665	0.63419	6.93636	0.57379	7.30144	0.5734	7.5935	0.596336	7.00938	0.550464
73.3471	0.49472	77.0145	0.519456	69.6797	0.469984	73.3471	0.38067	77.0145	0.399704	0.361636	0.361636	7.33479	0.27259	7.70153	0.28622	6.96805	0.25896	7.31809	0.60112	7.68399	0.631176	6.95219	0.571064	7.31808	0.62395	7.68398	0.655147	6.95218	7.29978	7.33036	0.558	7.69688	0.5859	6.96384	7.31203	7.31809	0.60065	7.68399	0.630683	6.95219	0.570617	7.31813	0.57658	7.61086	0.599643	7.0254	0.553517
73.5137	0.49829	77.1894	0.523205	69.838	0.473376	73.5137	0.37313	77.1894	0.391787	0.354473	0.354473	7.35146	0.26067	7.71903	0.273704	6.98389	0.247637	7.33476	0.59816	7.7015	0.628068	6.96802	0.568252	7.33474	0.63578	7.70148	0.667569	6.968	7.3164	7.34702	0.56011	7.71437	0.588116	6.97967	7.32865	7.33474	0.59563	7.70148	0.625412	6.968	0.565848	7.33478	0.57777	7.62817	0.600881	7.04139	0.554659
73.6804	0.50227	77.3644	0.527384	69.9964	0.477156	73.6804	0.36438	77.3644	0.382599	0.346161	0.346161	7.36814	0.25511	7.73655	0.267866	6.99973	0.242355	7.35142	0.60196	7.71899	0.632058	6.98385	0.571862	7.35142	0.6417	7.71899	0.673785	6.98385	7.33304	7.36368	0.56138	7.73186	0.589449	6.9955	7.34527	7.35141	0.59354	7.71898	0.623217	6.98384	0.563863	7.35143	0.57777	7.64549	0.600881	7.05737	0.554659
73.8471	0.50147	77.5395	0.526543	70.1547	0.476396	73.8471	0.36399	77.5395	0.38219	0.34579	0.34579	7.3848	0.26345	7.75404	0.276623	7.01556	0.250277	7.36809	0.60957	7.73649	0.640049	6.99969	0.579091	7.36809	0.63578	7.73649	0.667569	6.99969	7.34967	7.38034	0.56096	7.74936	0.589008	7.01132	7.36189	7.36809	0.59605	7.73649	0.625853	6.99969	0.566247	7.36809	0.57538	7.66281	0.598395	7.07337	0.552365
74.0138	0.49988	77.7145	0.524874	70.3131	0.474886	74.0138	0.37074	77.7145	0.389277	0.352203	0.352203	7.40146	0.27895	7.77153	0.292897	7.03139	0.265002	7.38476	0.61507	7.754	0.645823	7.01552	0.584317	7.38476	0.62606	7.754	0.657363	7.01552	7.3663	7.39703	0.56138	7.76688	0.589449	7.02718	7.37854	7.38476	0.60316	7.754	0.633318	7.01552	0.573002	7.38477	0.5734	7.68016	0.596336	7.08938	0.550464
74.1805	0.49909	77.8895	0.524045	70.4715	0.474135	74.1805	0.3767	77.8895	0.395535	0.357865	0.357865	7.41814	0.28809	7.78905	0.302494	7.04723	0.273686	7.40143	0.61422	7.7715	0.644931	7.03136	0.583509	7.40142	0.62352	7.77149	0.654696	7.03135	7.38292	7.41369	0.56519	7.78437	0.593449	7.04301	7.39516	7.40141	0.60985	7.77148	0.640343	7.03134	0.579357	7.40144	0.5734	7.6975	0.596336	7.10538	0.550464
74.3472	0.50028	78.0646	0.525294	70.6298	0.475266	74.3472	0.37511	78.0646	0.393866	0.356354	0.356354	7.43481	0.28372	7.80655	0.297906	7.06307	0.269534	7.41809	0.61169	7.78899	0.642274	7.04719	0.581105	7.4181	0.6286	7.78901	0.66003	7.04719	7.39955	7.43036	0.56984	7.80188	0.598332	7.05884	7.41178	7.41808	0.61152	7.78898	0.642096	7.04718	0.580944	7.41809	0.57419	7.71481	0.597158	7.12137	0.551222
74.5139	0.50465	78.2396	0.529883	70.7882	0.479417	74.5139	0.36716	78.2396	0.385518	0.348802	0.348802	7.45148	0.27219	7.82405	0.285799	7.07891	0.25858	7.43475	0.61296	7.80649	0.643608	7.06301	0.582312	7.43476	0.63451	7.8065	0.666236	7.06302	7.41617	7.44703	0.57111	7.81938	0.599666	7.07468	7.42841	7.43474	0.60859	7.80648	0.639019	7.063	0.57816	7.43477	0.57618	7.73216	0.599227	7.13738	0.553133
74.6806	0.51061	78.4146	0.536141	70.9466	0.485079	74.6806	0.36279	78.4146	0.38093	0.34465	0.34465	7.46814	0.26584	7.84155	0.279132	7.09473	0.252548	7.45143	0.61676	7.824	0.647598	7.07886	0.585922	7.45144	0.63536	7.82401	0.667128	7.07887	7.43281	7.46368	0.57068	7.83686	0.599214	7.0905	7.44502	7.45143	0.60525	7.824	0.635512	7.07886	0.574987	7.45145	0.57896	7.74951	0.602118	7.15339	0.555802
74.8472	0.51498	78.5896	0.540729	71.1048	0.489231	74.8472	0.36875	78.5896	0.387188	0.350313	0.350313	7.48481	0.2714	7.85905	0.28497	7.11057	0.25783	7.46809	0.61972	7.84149	0.650706	7.09469	0.588734	7.4681	0.63198	7.8415	0.663579	7.09469	7.44943	7.48034	0.57195	7.85436	0.600548	7.10632	7.46164	7.4681	0.60692	7.8415	0.637266	7.09469	0.576574	7.46812	0.58293	7.76684	0.606247	7.1694	0.559613
75.0138	0.51618	78.7645	0.541989	71.2631	0.490371	75.0138	0.38107	78.7645	0.400124	0.362017	0.362017	7.50146	0.28372	7.87653	0.297906	7.12639	0.269534	7.48476	0.61676	7.859	0.647598	7.11052	0.585922	7.48476	0.63071	7.859	0.662246	7.11052	7.46605	7.497	0.57322	7.87185	0.601881	7.12215	7.47826	7.48476	0.61361	7.859	0.64429	7.11052	0.582929	7.48479	0.58293	7.78418	0.606247	7.1854	0.559613
75.1804	0.51379	78.9394	0.53948	71.4214	0.4881	75.1804	0.38664	78.9394	0.405972	0.367308	0.367308	7.51812	0.29008	7.89403	0.304584	7.14221	0.275576	7.50143	0.61253	7.8765	0.643157	7.12636	0.581904	7.50143	0.63325	7.8765	0.664913	7.12636	7.48268	7.51365	0.57237	7.88933	0.600989	7.13797	7.49487	7.50142	0.61612	7.87649	0.646926	7.12635	0.585314	7.50143	0.57777	7.80149	0.600881	7.20137	0.554659
75.3471	0.51141	79.1145	0.536981	71.5797	0.485839	75.3471	0.37988	79.1145	0.398874	0.360886	0.360886	7.53479	0.28094	7.91153	0.294987	7.15805	0.266893	7.51807	0.61126	7.89397	0.641823	7.14217	0.580697	7.51809	0.63578	7.89399	0.667569	7.14219	7.49929	7.53032	0.56941	7.90684	0.597881	7.1538	7.51149	7.51807	0.60985	7.89397	0.640343	7.14217	0.579357	7.51808	0.57101	7.8188	0.59385	7.21736	0.54817
75.5137	0.513	79.2894	0.53865	71.738	0.48735	75.5137	0.36955	79.2894	0.388028	0.351072	0.351072	7.55146	0.26425	7.92903	0.277463	7.17389	0.251037	7.53474	0.61761	7.91148	0.64849	7.158	0.58673	7.53475	0.63705	7.91149	0.668903	7.15801	7.51591	7.54701	0.56603	7.92436	0.594332	7.16966	7.52814	7.53474	0.59856	7.91148	0.628488	7.158	0.568632	7.53476	0.56744	7.83615	0.590138	7.23337	0.544742
75.6805	0.51737	79.4645	0.543239	71.8965	0.491501	75.6805	0.36875	79.4645	0.387188	0.350313	0.350313	7.56814	0.25789	7.94655	0.270785	7.18973	0.244996	7.55142	0.62691	7.92899	0.658255	7.17385	0.595564	7.55142	0.63916	7.92899	0.671118	7.17385	7.53254	7.56368	0.56603	7.94186	0.594332	7.1855	7.54477	7.55141	0.59228	7.92898	0.621894	7.17384	0.562666	7.55142	0.56744	7.85348	0.590138	7.24936	0.544742
75.8472	0.51975	79.6396	0.545738	72.0548	0.493762	75.8472	0.38067	79.6396	0.399704	0.361636	0.361636	7.58479	0.271	7.96403	0.28455	7.20555	0.25745	7.56808	0.6286	7.94648	0.66003	7.18968	0.59717	7.56809	0.64043	7.94649	0.672452	7.18969	7.54917	7.58035	0.57195	7.95937	0.600548	7.20133	7.5614	7.56806	0.59479	7.94646	0.62453	7.18966	0.565051	7.56809	0.56982	7.87081	0.592613	7.26537	0.547027
76.0138	0.51737	79.8145	0.543239	72.2131	0.491501	76.0138	0.39339	79.8145	0.41306	0.373721	0.373721	7.60147	0.29127	7.98154	0.305833	7.2214	0.276706	7.58474	0.62226	7.96398	0.653373	7.2055	0.591147	7.58475	0.63916	7.96399	0.671118	7.20551	7.56579	7.59703	0.57702	7.97688	0.605871	7.21718	7.57804	7.58472	0.60399	7.96396	0.63419	7.20548	0.57379	7.58477	0.5734	7.88816	0.596336	7.28138	0.550464
76.1802	0.51459	79.9892	0.54032	72.3712	0.48886	76.1802	0.39697	79.9892	0.416818	0.377121	0.377121	7.61814	0.29922	7.99905	0.314181	7.23723	0.284259	7.60141	0.61507	7.98148	0.645823	7.22134	0.584317	7.60144	0.63663	7.98151	0.668462	7.22137	7.58244	7.61368	0.57702	7.99436	0.605871	7.233	7.59465	7.60141	0.61152	7.98148	0.642096	7.22134	0.580944	7.60145	0.57618	7.90551	0.599227	7.29739	0.553133
76.3472	0.51379	80.1646	0.53948	72.5298	0.4881	76.3472	0.38981	80.1646	0.409301	0.370319	0.370319	7.63479	0.28928	8.01653	0.303744	7.25305	0.274816	7.61808	0.61549	7.99898	0.646265	7.23718	0.584715	7.6181	0.63663	7.99901	0.668462	7.23719	7.59905	7.63035	0.57195	8.01187	0.600548	7.24883	7.61127	7.61808	0.61027	7.99898	0.640783	7.23718	0.579757	7.61811	0.57618	7.92283	0.599227	7.31339	0.553133
76.5139	0.513	80.3396	0.53865	72.6882	0.48735	76.5139	0.38187	80.3396	0.400964	0.362776	0.362776	7.65146	0.27021	8.03403	0.283721	7.26889	0.256699	7.63475	0.62352	8.01649	0.654696	7.25301	0.592344	7.63474	0.64001	8.01648	0.67201	7.253	7.61565	7.64704	0.56857	8.02939	0.596999	7.26469	7.62792	7.63474	0.60316	8.01648	0.633318	7.253	0.573002	7.63478	0.5734	7.94017	0.596336	7.32939	0.550464
76.6805	0.51141	80.5145	0.536981	72.8465	0.485839	76.6805	0.38226	80.5145	0.401373	0.363147	0.363147	7.66814	0.25988	8.05155	0.272874	7.28473	0.246886	7.65141	0.63071	8.03398	0.662246	7.26884	0.599174	7.65141	0.64043	8.03398	0.672452	7.26884	7.63228	7.6637	0.57195	8.04689	0.600548	7.28052	7.64454	7.65141	0.60065	8.03398	0.630683	7.26884	0.570617	7.65143	0.57181	7.95749	0.594682	7.34537	0.548938
76.8472	0.50902	80.6896	0.534471	73.0048	0.483569	76.8472	0.39101	80.6896	0.410561	0.371459	0.371459	7.6848	0.26464	8.06904	0.277872	7.30056	0.251408	7.66807	0.63198	8.05147	0.663579	7.28467	0.600381	7.66809	0.63832	8.05149	0.670236	7.28469	7.64892	7.68036	0.57702	8.06438	0.605871	7.29634	7.66116	7.66809	0.60692	8.05149	0.637266	7.28469	0.576574	7.66809	0.573	7.97481	0.59592	7.36137	0.55008
77.0139	0.50624	80.8646	0.531552	73.1632	0.480928	77.0139	0.40015	80.8646	0.420158	0.380142	0.380142	7.70148	0.27657	8.08655	0.290399	7.31641	0.262741	7.68474	0.62986	8.06898	0.661353	7.3005	0.598367	7.68476	0.63663	8.069	0.668462	7.30052	7.66555	7.69703	0.57787	8.08188	0.606764	7.31218	7.67779	7.68475	0.61403	8.06899	0.644732	7.30051	0.583328	7.68477	0.57777	7.99216	0.600881	7.37738	0.554659
77.1806	0.51022	81.0396	0.535731	73.3216	0.484709	77.1806	0.40094	81.0396	0.420987	0.380893	0.380893	7.71815	0.28213	8.10406	0.296237	7.33224	0.268023	7.70142	0.6286	8.08649	0.66003	7.31635	0.59717	7.70143	0.64001	8.0865	0.67201	7.31636	7.68218	7.71368	0.57111	8.09936	0.599666	7.328	7.6944	7.70142	0.61403	8.08649	0.644732	7.31635	0.583328	7.70148	0.58293	8.00954	0.606247	7.39342	0.559613
77.3472	0.52055	81.2146	0.546577	73.4798	0.494522	77.3472	0.39339	81.2146	0.41306	0.373721	0.373721	7.73481	0.27696	8.12155	0.290808	7.34807	0.263112	7.71808	0.6286	8.10398	0.66003	7.33218	0.59717	7.71809	0.6472	8.10399	0.67956	7.33219	7.69879	7.73034	0.56519	8.11686	0.593449	7.34382	7.71101	7.71808	0.60567	8.10398	0.635954	7.33218	0.575387	7.71813	0.58333	8.02686	0.606663	7.4094	0.559997
77.514	0.52969	81.3897	0.556175	73.6383	0.503205	77.514	0.38584	81.3897	0.405132	0.366548	0.366548	7.75146	0.26862	8.13903	0.282051	7.36389	0.255189	7.73477	0.63282	8.12151	0.664461	7.34803	0.601179	7.73476	0.65354	8.1215	0.686217	7.34802	7.71542	7.74702	0.56815	8.13437	0.596558	7.35967	7.72765	7.73474	0.59856	8.12148	0.628488	7.348	0.568632	7.73479	0.58214	8.04418	0.605426	7.4254	0.558854
77.6805	0.52929	81.5645	0.555755	73.7965	0.502826	77.6805	0.38862	81.5645	0.408051	0.369189	0.369189	7.76813	0.26464	8.15654	0.277872	7.37972	0.251408	7.75144	0.63705	8.13901	0.668903	7.36387	0.605197	7.75143	0.65607	8.139	0.688874	7.36386	7.73205	7.76367	0.57829	8.15185	0.607205	7.37549	7.74426	7.75141	0.60065	8.13898	0.630683	7.36384	0.570617	7.75146	0.58293	8.06152	0.606247	7.4414	0.559613
77.8472	0.52253	81.7396	0.548657	73.9548	0.496403	77.8472	0.40094	81.7396	0.420987	0.380893	0.380893	7.7848	0.26981	8.17404	0.283301	7.39556	0.256319	7.76808	0.63832	8.15648	0.670236	7.37968	0.606404	7.76809	0.65565	8.15649	0.688433	7.37969	7.74867	7.78033	0.58675	8.16935	0.616088	7.39131	7.76088	7.76809	0.60901	8.15649	0.639461	7.37969	0.57856	7.76811	0.58532	8.07883	0.608733	7.45739	0.561907
78.0138	0.51936	81.9145	0.545328	74.1131	0.493392	78.0138	0.41127	81.9145	0.431834	0.390707	0.390707	7.80147	0.27696	8.19154	0.290808	7.4114	0.263112	7.78477	0.63409	8.17401	0.665795	7.39553	0.602386	7.78476	0.65438	8.174	0.687099	7.39552	7.7653	7.79702	0.58379	8.18687	0.61298	7.40717	7.77753	7.78476	0.61278	8.174	0.643419	7.39552	0.582141	7.78477	0.58691	8.09616	0.610386	7.47338	0.563434
78.1803	0.52412	82.0893	0.550326	74.2713	0.497914	78.1803	0.4073	82.0893	0.427665	0.386935	0.386935	7.81814	0.28133	8.20905	0.295397	7.42723	0.267263	7.80143	0.62691	8.1915	0.658255	7.41136	0.595564	7.80141	0.65227	8.19148	0.684884	7.41134	7.78191	7.81368	0.57237	8.20436	0.600989	7.423	7.79415	7.80143	0.60692	8.1915	0.637266	7.41136	0.576574	7.80145	0.58452	8.11351	0.607901	7.48939	0.561139
78.3471	0.53287	82.2645	0.559513	74.4297	0.506226	78.3471	0.3914	82.2645	0.41097	0.37183	0.37183	7.83479	0.27895	8.22653	0.292897	7.44305	0.265002	7.81807	0.62226	8.20897	0.653373	7.42717	0.591147	7.81808	0.65016	8.20898	0.682668	7.42718	7.79853	7.83035	0.56646	8.22187	0.594783	7.43883	7.81077	7.81809	0.59814	8.20899	0.628047	7.42719	0.568233	7.81811	0.58015	8.13083	0.603356	7.50539	0.556944
78.5137	0.53604	82.4394	0.562842	74.588	0.509238	78.5137	0.37789	82.4394	0.396785	0.358995	0.358995	7.85147	0.27418	8.24404	0.287889	7.4589	0.260471	7.83474	0.62564	8.22648	0.656922	7.443	0.594358	7.83475	0.6472	8.22649	0.67956	7.44301	7.81516	7.84701	0.57237	8.23936	0.600989	7.45466	7.82739	7.83474	0.59688	8.22648	0.626724	7.443	0.567036	7.83477	0.57737	8.14816	0.600465	7.52138	0.554275
78.6805	0.53088	82.6145	0.557424	74.7465	0.504336	78.6805	0.37869	82.6145	0.397625	0.359756	0.359756	7.86816	0.271	8.26157	0.28455	7.47475	0.25745	7.85141	0.63325	8.24398	0.664913	7.45884	0.601587	7.85143	0.6472	8.244	0.67956	7.45886	7.8318	7.86366	0.58041	8.25684	0.60943	7.47048	7.844	7.85141	0.60525	8.24398	0.635512	7.45884	0.574987	7.85143	0.57856	8.16549	0.601702	7.53737	0.555418
78.8473	0.52412	82.7897	0.550326	74.9049	0.497914	78.8473	0.38902	82.7897	0.408471	0.369569	0.369569	7.88482	0.27339	8.27906	0.28706	7.49058	0.259721	7.86808	0.63663	8.26148	0.668462	7.47468	0.604799	7.86809	0.65227	8.26149	0.684884	7.47469	7.84842	7.88034	0.57956	8.27436	0.608538	7.48632	7.86064	7.86808	0.61487	8.26148	0.645614	7.47468	0.584126	7.86808	0.58293	8.1828	0.606247	7.55336	0.559613
79.0139	0.52373	82.9646	0.549917	75.0632	0.497544	79.0139	0.39816	82.9646	0.418068	0.378252	0.378252	7.90147	0.27895	8.29654	0.292897	7.5064	0.265002	7.88476	0.63198	8.279	0.663579	7.49052	0.600381	7.88476	0.65946	8.279	0.692433	7.49052	7.86505	7.89703	0.57068	8.29188	0.599214	7.50218	7.87729	7.88474	0.61738	8.27898	0.648249	7.4905	0.586511	7.88475	0.58651	8.20014	0.60997	7.56936	0.56305
79.1803	0.52969	83.1393	0.556175	75.2213	0.503205	79.1803	0.39776	83.1393	0.417648	0.377872	0.377872	7.91812	0.28332	8.31403	0.297486	7.52221	0.269154	7.90143	0.62395	8.2965	0.655147	7.50636	0.592753	7.90142	0.66072	8.29649	0.693756	7.50635	7.88167	7.91368	0.56476	8.30936	0.592998	7.518	7.8939	7.90141	0.61236	8.29648	0.642978	7.50634	0.581742	7.90142	0.58571	8.21748	0.609138	7.58536	0.562282
79.3471	0.53604	83.3145	0.562842	75.3797	0.509238	79.3471	0.39101	83.3145	0.410561	0.371459	0.371459	7.93478	0.28213	8.33152	0.296237	7.53804	0.268023	7.91807	0.62268	8.31397	0.653814	7.52217	0.591546	7.91809	0.65565	8.31399	0.688433	7.52219	7.89829	7.93036	0.56815	8.32688	0.596558	7.53384	7.91053	7.91807	0.60901	8.31397	0.639461	7.52217	0.57856	7.91809	0.58293	8.23481	0.606247	7.60137	0.559613
79.5139	0.53604	83.4896	0.562842	75.5382	0.509238	79.5139	0.38743	83.4896	0.406802	0.368058	0.368058	7.95144	0.27577	8.34901	0.289559	7.55387	0.261981	7.93474	0.62986	8.33148	0.661353	7.538	0.598367	7.93478	0.64846	8.33152	0.680883	7.53804	7.91494	7.94703	0.57787	8.34438	0.606764	7.54968	7.92716	7.93472	0.61152	8.33146	0.642096	7.53798	0.580944	7.93476	0.58015	8.25215	0.603356	7.61737	0.556944
79.6804	0.53088	83.6644	0.557424	75.6964	0.504336	79.6804	0.39101	83.6644	0.410561	0.371459	0.371459	7.96814	0.271	8.36655	0.28455	7.56973	0.25745	7.95141	0.63705	8.34898	0.668903	7.55384	0.605197	7.95145	0.64635	8.34902	0.678667	7.55388	7.93157	7.96368	0.58506	8.36186	0.614313	7.5655	7.94377	7.9514	0.61696	8.34897	0.647808	7.55383	0.586112	7.95144	0.58015	8.2695	0.603356	7.63338	0.556944
79.8473	0.5281	83.8397	0.554505	75.8549	0.501695	79.8473	0.40134	83.8397	0.421407	0.381273	0.381273	7.98481	0.27259	8.38405	0.28622	7.58557	0.25896	7.96808	0.6379	8.36648	0.669795	7.56968	0.606005	7.96811	0.65016	8.36652	0.682668	7.5697	7.94819	7.98034	0.58294	8.37936	0.612087	7.58132	7.96039	7.96807	0.61696	8.36647	0.647808	7.56967	0.586112	7.9681	0.58174	8.28682	0.60501	7.64938	0.55847
80.014	0.53167	84.0147	0.558253	76.0133	0.505086	80.014	0.40889	84.0147	0.429335	0.388445	0.388445	8.00146	0.28014	8.40153	0.294147	7.60139	0.266133	7.98476	0.63451	8.384	0.666236	7.58552	0.602784	7.98476	0.65565	8.384	0.688433	7.58552	7.9648	7.99703	0.57702	8.39688	0.605871	7.59718	7.97704	7.98473	0.61236	8.38397	0.642978	7.58549	0.581742	7.98478	0.58214	8.30417	0.605426	7.66539	0.558854
80.1804	0.53962	84.1894	0.566601	76.1714	0.512639	80.1804	0.40491	84.1894	0.425156	0.384664	0.384664	8.01814	0.2869	8.41905	0.301245	7.61723	0.272555	8.00142	0.63113	8.40149	0.662686	7.60135	0.599573	8.00142	0.65734	8.40149	0.690207	7.60135	7.98142	8.01367	0.57702	8.41435	0.605871	7.61299	7.99364	8.00141	0.60859	8.40148	0.639019	7.60134	0.57816	8.00145	0.58293	8.32151	0.606247	7.68139	0.559613
80.3471	0.54638	84.3645	0.573699	76.3297	0.519061	80.3471	0.39458	84.3645	0.414309	0.374851	0.374851	8.0348	0.28888	8.43654	0.303324	7.63306	0.274436	8.01809	0.62986	8.41899	0.661353	7.61719	0.598367	8.01811	0.65607	8.41902	0.688874	7.6172	7.99806	8.03032	0.58421	8.43184	0.613421	7.6288	8.01024	8.01808	0.60692	8.41898	0.637266	7.61718	0.576574	8.0181	0.58293	8.33882	0.606247	7.69738	0.559613
80.5138	0.54638	84.5395	0.573699	76.4881	0.519061	80.5138	0.38862	84.5395	0.408051	0.369189	0.369189	8.05148	0.2857	8.45405	0.299985	7.64891	0.271415	8.03476	0.63198	8.4365	0.663579	7.63302	0.600381	8.03476	0.65607	8.4365	0.688874	7.63302	8.01467	8.04701	0.59351	8.44936	0.623186	7.64466	8.02689	8.03476	0.6111	8.4365	0.641655	7.63302	0.580545	8.03477	0.58413	8.35616	0.607495	7.71338	0.560765
80.6805	0.542	84.7145	0.5691	76.6465	0.5149	80.6805	0.39339	84.7145	0.41306	0.373721	0.373721	8.06815	0.28213	8.47156	0.296237	7.66474	0.268023	8.05143	0.63578	8.454	0.667569	7.64886	0.603991	8.05141	0.66072	8.45398	0.693756	7.64884	8.03128	8.06367	0.59605	8.46685	0.625853	7.66049	8.04351	8.05143	0.61571	8.454	0.646496	7.64886	0.584924	8.05146	0.58651	8.37352	0.60997	7.7294	0.56305
80.8471	0.53883	84.8895	0.565772	76.8047	0.511888	80.8471	0.40372	84.8895	0.423906	0.383534	0.383534	8.08479	0.28133	8.48903	0.295397	7.68055	0.267263	8.06808	0.64255	8.47148	0.674677	7.66468	0.610422	8.06807	0.66876	8.47147	0.702198	7.66467	8.0479	8.08034	0.59013	8.48436	0.619637	7.67632	8.06014	8.06809	0.61571	8.47149	0.646496	7.66469	0.584924	8.06813	0.59128	8.39086	0.614931	7.7454	0.567629
81.0137	0.54002	85.0644	0.567021	76.963	0.513019	81.0137	0.40809	85.0644	0.428495	0.387686	0.387686	8.10146	0.28213	8.50653	0.296237	7.69639	0.268023	8.08474	0.6472	8.48898	0.67956	7.6805	0.61484	8.08474	0.67298	8.48898	0.706629	7.6805	8.06453	8.09701	0.58083	8.50186	0.609872	7.69216	8.07677	8.08474	0.61236	8.48898	0.642978	7.6805	0.581742	8.08479	0.59684	8.40818	0.620714	7.7614	0.572966
81.1804	0.54399	85.2394	0.57119	77.1214	0.51679	81.1804	0.40134	85.2394	0.421407	0.381273	0.381273	8.11814	0.28133	8.52405	0.295397	7.71223	0.267263	8.10141	0.64889	8.50648	0.681334	7.69634	0.616445	8.10142	0.66706	8.50649	0.700413	7.69635	8.08117	8.11366	0.57702	8.51934	0.605871	7.70798	8.09338	8.10142	0.61027	8.50649	0.640783	7.69635	0.579757	8.10145	0.60042	8.42551	0.624437	7.77739	0.576403
81.3472	0.54638	85.4146	0.573699	77.2798	0.519061	81.3472	0.38981	85.4146	0.409301	0.370319	0.370319	8.13481	0.27657	8.54155	0.290399	7.72807	0.262741	8.11807	0.64889	8.52397	0.681334	7.71217	0.616445	8.11809	0.65565	8.52399	0.688433	7.71219	8.09779	8.13032	0.58083	8.53684	0.609872	7.7238	8.10999	8.11808	0.61236	8.52398	0.642978	7.71218	0.581742	8.1181	0.60161	8.44282	0.625674	7.79338	0.577546
81.5139	0.54518	85.5896	0.572439	77.4382	0.517921	81.5139	0.38346	85.5896	0.402633	0.364287	0.364287	8.15147	0.26902	8.55904	0.282471	7.7439	0.255569	8.13476	0.64424	8.5415	0.676452	7.72802	0.612028	8.13475	0.65016	8.54149	0.682668	7.72801	8.11441	8.14701	0.59266	8.55436	0.622293	7.73966	8.12664	8.13473	0.61863	8.54147	0.649562	7.72799	0.587699	8.13477	0.6024	8.46016	0.626496	7.80938	0.578304
81.6804	0.5428	85.7644	0.56994	77.5964	0.51566	81.6804	0.39021	85.7644	0.409721	0.370699	0.370699	8.16815	0.26743	8.57656	0.280802	7.75974	0.254058	8.15142	0.63916	8.55899	0.671118	7.74385	0.607202	8.15142	0.65734	8.55899	0.690207	7.74385	8.13104	8.16369	0.60577	8.57187	0.636059	7.75551	8.14328	8.1514	0.62323	8.55897	0.654392	7.74383	0.592068	8.15145	0.60161	8.47751	0.625674	7.82539	0.577546
81.8471	0.542	85.9395	0.5691	77.7547	0.5149	81.8471	0.40452	85.9395	0.424746	0.384294	0.384294	8.1848	0.27418	8.59404	0.287889	7.77556	0.260471	8.16808	0.63663	8.57648	0.668462	7.75968	0.604799	8.16809	0.66664	8.57649	0.699972	7.75969	8.14767	8.18036	0.6138	8.58938	0.64449	7.77134	8.15991	8.16809	0.62198	8.57649	0.653079	7.75969	0.590881	8.16811	0.60002	8.49483	0.624021	7.84139	0.576019
82.0139	0.54439	86.1146	0.57161	77.9132	0.51717	82.0139	0.41286	86.1146	0.433503	0.392217	0.392217	8.20148	0.28332	8.61155	0.297486	7.79141	0.269154	8.18476	0.63832	8.594	0.670236	7.77552	0.606404	8.18476	0.66453	8.594	0.697757	7.77552	8.1643	8.19702	0.61253	8.60687	0.643157	7.78717	8.17653	8.18476	0.61571	8.594	0.646496	7.77552	0.584924	8.18477	0.59644	8.51216	0.620298	7.85738	0.572582
82.1806	0.54518	86.2896	0.572439	78.0716	0.517921	82.1806	0.40929	86.2896	0.429754	0.388825	0.388825	8.21815	0.28491	8.62906	0.299156	7.80724	0.270664	8.20142	0.64255	8.61149	0.674677	7.79135	0.610422	8.20143	0.65269	8.6115	0.685325	7.79136	8.18093	8.21367	0.60535	8.62435	0.635618	7.80299	8.19314	8.20144	0.6111	8.61151	0.641655	7.79137	0.580545	8.20146	0.59327	8.52952	0.617001	7.8734	0.569539
82.3472	0.54439	86.4646	0.57161	78.2298	0.51717	82.3472	0.39816	86.4646	0.418068	0.378252	0.378252	8.23479	0.27895	8.64653	0.292897	7.82305	0.265002	8.21809	0.64508	8.62899	0.677334	7.80719	0.612826	8.2181	0.64551	8.629	0.677786	7.80719	8.19755	8.23036	0.59985	8.64188	0.629842	7.81884	8.20978	8.21809	0.61236	8.62899	0.642978	7.80719	0.581742	8.21811	0.59207	8.54683	0.615753	7.88939	0.568387
82.5139	0.54518	86.6396	0.572439	78.3882	0.517921	82.5139	0.3922	86.6396	0.41181	0.37259	0.37259	8.25146	0.27219	8.66403	0.285799	7.83889	0.25858	8.23476	0.64508	8.6465	0.677334	7.82302	0.612826	8.23478	0.65354	8.64652	0.686217	7.82304	8.21419	8.24704	0.59985	8.65939	0.629842	7.83469	8.22642	8.23474	0.61696	8.64648	0.647808	7.823	0.586112	8.23478	0.59247	8.56417	0.616169	7.90539	0.568771
82.6805	0.54638	86.8145	0.573699	78.5465	0.519061	82.6805	0.39935	86.8145	0.419318	0.379382	0.379382	8.26812	0.27259	8.68153	0.28622	7.85471	0.25896	8.25142	0.64508	8.66399	0.677334	7.83885	0.612826	8.25144	0.66876	8.66401	0.702198	7.83887	8.23081	8.26367	0.60239	8.67685	0.63251	7.85049	8.24301	8.2514	0.61947	8.66397	0.650443	7.83883	0.588496	8.25142	0.59366	8.58148	0.617406	7.92136	0.569914
82.8471	0.54956	86.9895	0.577038	78.7047	0.522082	82.8471	0.41604	86.9895	0.436842	0.395238	0.395238	8.28479	0.28014	8.69903	0.294147	7.87055	0.266133	8.26807	0.6472	8.68147	0.67956	7.85467	0.61484	8.26811	0.67383	8.68152	0.707522	7.8547	8.24744	8.28034	0.60239	8.69436	0.63251	7.86632	8.25964	8.26806	0.61822	8.68146	0.649131	7.85466	0.587309	8.26807	0.59565	8.59879	0.619476	7.93735	0.571824
83.0138	0.55114	87.1645	0.578697	78.8631	0.523583	83.0138	0.42399	87.1645	0.44519	0.40279	0.40279	8.30147	0.2857	8.71654	0.299985	7.8864	0.271415	8.28474	0.64846	8.69898	0.680883	7.8705	0.616037	8.28477	0.66664	8.69901	0.699972	7.87053	8.26406	8.29701	0.59816	8.71186	0.628068	7.88216	8.27627	8.28473	0.61612	8.69897	0.646926	7.87049	0.585314	8.28475	0.59883	8.61614	0.622783	7.95336	0.574877
83.1804	0.55194	87.3394	0.579537	79.0214	0.524343	83.1804	0.41485	87.3394	0.435592	0.394107	0.394107	8.31813	0.2869	8.73404	0.301245	7.90222	0.272555	8.30142	0.64551	8.71649	0.677786	7.88635	0.613235	8.30144	0.65819	8.71651	0.6911	7.88637	8.28069	8.31367	0.59393	8.72935	0.623626	7.89799	8.29289	8.30141	0.61696	8.71648	0.647808	7.88634	0.586112	8.30144	0.60042	8.6335	0.624437	7.96938	0.576403
83.347	0.55114	87.5143	0.578697	79.1796	0.523583	83.347	0.39776	87.5143	0.417648	0.377872	0.377872	8.33479	0.28491	8.75153	0.299156	7.91805	0.270664	8.31808	0.64297	8.73398	0.675119	7.90218	0.610822	8.31811	0.65988	8.73402	0.692874	7.9022	8.29731	8.33034	0.5952	8.74686	0.62496	7.91382	8.30951	8.31808	0.61989	8.73398	0.650885	7.90218	0.588896	8.3181	0.60161	8.65082	0.625674	7.98538	0.577546
83.5137	0.55234	87.6894	0.579957	79.338	0.524723	83.5137	0.38981	87.6894	0.409301	0.370319	0.370319	8.35148	0.28372	8.76905	0.297906	7.93391	0.269534	8.33476	0.64424	8.7515	0.676452	7.91802	0.612028	8.33475	0.66791	8.75149	0.701306	7.91801	8.31391	8.34701	0.60112	8.76436	0.631176	7.92966	8.32614	8.33473	0.62323	8.75147	0.654392	7.91799	0.592068	8.33476	0.6024	8.66815	0.626496	8.00137	0.578304
83.6804	0.55353	87.8644	0.581206	79.4964	0.525853	83.6804	0.39458	87.8644	0.414309	0.374851	0.374851	8.36816	0.28372	8.78657	0.297906	7.94975	0.269534	8.35143	0.65016	8.769	0.682668	7.93386	0.617652	8.35143	0.67298	8.769	0.706629	7.93386	8.33055	8.36366	0.60323	8.78184	0.633392	7.94548	8.34275	8.35141	0.62323	8.76898	0.654392	7.93384	0.592068	8.35143	0.6032	8.68549	0.627328	8.01737	0.579072
83.8471	0.55432	88.0395	0.582036	79.6547	0.526604	83.8471	0.40452	88.0395	0.424746	0.384294	0.384294	8.38482	0.2861	8.80406	0.300405	7.96558	0.271795	8.36809	0.65565	8.78649	0.688433	7.94969	0.622867	8.3681	0.67045	8.78651	0.703973	7.94969	8.34718	8.38033	0.6007	8.79935	0.630735	7.96131	8.35938	8.36807	0.62114	8.78647	0.652197	7.94967	0.590083	8.36811	0.60439	8.70283	0.628566	8.03339	0.580214
84.0137	0.55552	88.2144	0.583296	79.813	0.527744	84.0137	0.40929	88.2144	0.429754	0.388825	0.388825	8.40149	0.28809	8.82156	0.302494	7.98142	0.273686	8.38477	0.65692	8.80401	0.689766	7.96553	0.624074	8.38476	0.66537	8.804	0.698639	7.96552	8.3638	8.39702	0.59816	8.81687	0.628068	7.97717	8.37603	8.38474	0.61863	8.80398	0.649562	7.9655	0.587699	8.38479	0.60479	8.72018	0.628982	8.0494	0.580598
84.1803	0.5579	88.3893	0.585795	79.9713	0.530005	84.1803	0.40372	88.3893	0.423906	0.383534	0.383534	8.41816	0.28729	8.83907	0.301654	7.99725	0.272925	8.40142	0.65565	8.82149	0.688433	7.98135	0.622867	8.40142	0.66157	8.82149	0.694649	7.98135	8.38042	8.41367	0.59943	8.83435	0.629402	7.99299	8.39264	8.40141	0.61947	8.82148	0.650443	7.98134	0.588496	8.40146	0.60439	8.73752	0.628566	8.0654	0.580214
84.3471	0.56227	88.5645	0.590384	80.1297	0.534157	84.3471	0.39458	88.5645	0.414309	0.374851	0.374851	8.43481	0.2861	8.85655	0.300405	8.01307	0.271795	8.41808	0.65438	8.83898	0.687099	7.99718	0.621661	8.41809	0.66157	8.83899	0.694649	7.99719	8.39704	8.43036	0.60323	8.85188	0.633392	8.00884	8.40928	8.41808	0.62407	8.83898	0.655274	7.99718	0.592866	8.4181	0.60439	8.75482	0.628566	8.08138	0.580214
84.5139	0.56585	88.7396	0.594143	80.2882	0.537557	84.5139	0.3922	88.7396	0.41181	0.37259	0.37259	8.45146	0.29008	8.87403	0.304584	8.02889	0.275576	8.43474	0.65819	8.85648	0.6911	8.013	0.625281	8.43474	0.66411	8.85648	0.697315	8.013	8.41365	8.44704	0.60577	8.86939	0.636059	8.02469	8.42592	8.43475	0.62909	8.85649	0.660545	8.01301	0.597635	8.43477	0.60439	8.77216	0.628566	8.09738	0.580214
84.6806	0.56664	88.9146	0.594972	80.4466	0.538308	84.6806	0.40015	88.9146	0.420158	0.380142	0.380142	8.46814	0.29604	8.89155	0.310842	8.04473	0.281238	8.45141	0.66453	8.87398	0.697757	8.02884	0.631303	8.45142	0.66876	8.87399	0.702198	8.02885	8.43029	8.46371	0.60535	8.8869	0.635618	8.04052	8.44255	8.45143	0.63035	8.874	0.661867	8.02886	0.598832	8.45144	0.6036	8.7895	0.627744	8.11338	0.579456
84.8472	0.56426	89.0896	0.592473	80.6048	0.536047	84.8472	0.41246	89.0896	0.433083	0.391837	0.391837	8.48481	0.29842	8.90905	0.313341	8.06057	0.283499	8.46808	0.66706	8.89148	0.700413	8.04468	0.633707	8.46809	0.67383	8.89149	0.707522	8.04469	8.44692	8.48036	0.60408	8.90438	0.634284	8.05634	8.45916	8.46809	0.62658	8.89149	0.657909	8.04469	0.595251	8.46811	0.6036	8.80683	0.627744	8.12939	0.579456
85.0139	0.56307	89.2646	0.591224	80.7632	0.534916	85.0139	0.41842	89.2646	0.439341	0.397499	0.397499	8.50146	0.29405	8.92653	0.308752	8.07639	0.279347	8.48476	0.66453	8.909	0.697757	8.06052	0.631303	8.48474	0.67636	8.90898	0.710178	8.0605	8.46353	8.49703	0.60535	8.92188	0.635618	8.07218	8.47579	8.48474	0.62323	8.90898	0.654392	8.0605	0.592068	8.48478	0.60439	8.82417	0.628566	8.14539	0.580214
85.1805	0.56465	89.4395	0.592882	80.9215	0.536417	85.1805	0.41286	89.4395	0.433503	0.392217	0.392217	8.51813	0.2861	8.94404	0.300405	8.09222	0.271795	8.50143	0.66157	8.9265	0.694649	8.07636	0.628491	8.50141	0.67383	8.92648	0.707522	8.07634	8.48016	8.51368	0.60957	8.93936	0.640049	8.088	8.4924	8.50141	0.62658	8.92648	0.657909	8.07634	0.595251	8.50144	0.60479	8.8415	0.628982	8.16138	0.580598
85.3471	0.57022	89.6145	0.598731	81.0797	0.541709	85.3471	0.40213	89.6145	0.422237	0.382023	0.382023	8.53479	0.28133	8.96153	0.295397	8.10805	0.267263	8.51808	0.66157	8.94398	0.694649	8.09218	0.628491	8.51809	0.66918	8.94399	0.702639	8.09219	8.49679	8.53034	0.61296	8.95686	0.643608	8.10382	8.50901	8.51808	0.63369	8.94398	0.665374	8.09218	0.602005	8.5181	0.60717	8.85882	0.631457	8.17738	0.582883
85.5139	0.5722	89.7896	0.60081	81.2382	0.54359	85.5139	0.39697	89.7896	0.416818	0.377121	0.377121	8.55146	0.28491	8.97903	0.299156	8.12389	0.270664	8.53475	0.66199	8.96149	0.69509	8.10801	0.62889	8.53477	0.66706	8.96151	0.700413	8.10803	8.51343	8.54701	0.6138	8.97436	0.64449	8.11966	8.52564	8.53476	0.63829	8.9615	0.670205	8.10802	0.606375	8.53477	0.61154	8.87616	0.636002	8.19338	0.587078
85.6805	0.56783	89.9645	0.596221	81.3965	0.539438	85.6805	0.40372	89.9645	0.423906	0.383534	0.383534	8.56814	0.29484	8.99655	0.309582	8.13973	0.280098	8.55143	0.66199	8.979	0.69509	8.12386	0.62889	8.55143	0.67002	8.979	0.703521	8.12386	8.53005	8.56367	0.60831	8.99185	0.638726	8.13549	8.54226	8.55142	0.63704	8.97899	0.668892	8.12385	0.605188	8.55146	0.61393	8.89352	0.638487	8.2094	0.589373
85.8471	0.56426	90.1395	0.592473	81.5547	0.536047	85.8471	0.41405	90.1395	0.434752	0.393347	0.393347	8.58479	0.30279	9.01403	0.31793	8.15555	0.28765	8.56809	0.66157	8.99649	0.694649	8.13969	0.628491	8.56808	0.67298	8.99648	0.706629	8.13968	8.54666	8.58033	0.60196	9.00935	0.632058	8.15131	8.55888	8.56808	0.63411	8.99648	0.665816	8.13968	0.602404	8.56811	0.61393	8.91083	0.638487	8.22539	0.589373
86.0137	0.56664	90.3144	0.594972	81.713	0.538308	86.0137	0.41842	90.3144	0.439341	0.397499	0.397499	8.60146	0.30359	9.03153	0.31877	8.17139	0.288411	8.58475	0.66157	9.01399	0.694649	8.15551	0.628491	8.58475	0.67636	9.01399	0.710178	8.15551	8.56329	8.597	0.60112	9.02685	0.631176	8.16715	8.57551	8.58475	0.63244	9.01399	0.664062	8.15551	0.600818	8.58478	0.61353	8.92817	0.638071	8.24139	0.588989
86.1803	0.5734	90.4893	0.60207	81.8713	0.54473	86.1803	0.41564	90.4893	0.436422	0.394858	0.394858	8.61814	0.29604	9.04905	0.310842	8.18723	0.281238	8.60141	0.66199	9.03148	0.69509	8.17134	0.62889	8.60143	0.67721	9.0315	0.711071	8.17136	8.57993	8.61366	0.60577	9.04434	0.636059	8.18298	8.59213	8.60143	0.63285	9.0315	0.664493	8.17136	0.601208	8.60144	0.61353	8.9455	0.638071	8.25738	0.588989
86.3472	0.57618	90.6646	0.604989	82.0298	0.547371	86.3472	0.41246	90.6646	0.433083	0.391837	0.391837	8.63481	0.2869	9.06655	0.301245	8.20307	0.272555	8.61807	0.66326	9.04897	0.696423	8.18717	0.630097	8.61809	0.6751	9.04899	0.708855	8.18719	8.59654	8.63034	0.60957	9.06186	0.640049	8.19882	8.60876	8.61809	0.63704	9.04899	0.668892	8.18719	0.605188	8.61809	0.61154	8.96281	0.636002	8.27337	0.587078
86.5139	0.5734	90.8396	0.60207	82.1882	0.54473	86.5139	0.41684	90.8396	0.437682	0.395998	0.395998	8.65147	0.28133	9.08404	0.295397	8.2189	0.267263	8.63476	0.66284	9.0665	0.695982	8.20302	0.629698	8.63476	0.67298	9.0665	0.706629	8.20302	8.61317	8.64702	0.60788	9.07937	0.638274	8.21467	8.6254	8.63475	0.6408	9.06649	0.67284	8.20301	0.60876	8.63476	0.60598	8.98015	0.630219	8.28937	0.581741
86.6805	0.56903	91.0145	0.597482	82.3465	0.540578	86.6805	0.42637	91.0145	0.447689	0.405052	0.405052	8.66813	0.28451	9.10154	0.298735	8.23472	0.270284	8.65144	0.65988	9.08401	0.692874	8.21887	0.626886	8.65142	0.67383	9.08399	0.707522	8.21885	8.62979	8.66367	0.60239	9.09685	0.63251	8.23049	8.64201	8.65141	0.63955	9.08398	0.671527	8.21884	0.607572	8.65143	0.59923	8.99749	0.623199	8.30537	0.575261
86.8472	0.56783	91.1896	0.596221	82.5048	0.539438	86.8472	0.43392	91.1896	0.455616	0.412224	0.412224	8.68479	0.29365	9.11903	0.308333	8.25055	0.278968	8.66809	0.66072	9.10149	0.693756	8.23469	0.627684	8.66808	0.67763	9.10148	0.711511	8.23468	8.64641	8.68034	0.60323	9.11436	0.633392	8.24632	8.65864	8.66808	0.6362	9.10148	0.66801	8.23468	0.60439	8.66811	0.59485	9.01483	0.618644	8.32139	0.571056
87.014	0.57022	91.3647	0.598731	82.6633	0.541709	87.014	0.43194	91.3647	0.453537	0.410343	0.410343	8.70146	0.30041	9.13653	0.315431	8.26639	0.28539	8.68475	0.66537	9.11899	0.698639	8.25051	0.632101	8.68476	0.68271	9.119	0.716846	8.25052	8.66305	8.69701	0.6138	9.13186	0.64449	8.26216	8.67527	8.68473	0.63369	9.11897	0.665374	8.25049	0.602005	8.68477	0.59923	9.03216	0.623199	8.33738	0.575261
87.1806	0.5734	91.5396	0.60207	82.8216	0.54473	87.1806	0.4228	91.5396	0.44394	0.40166	0.40166	8.71814	0.29723	9.15405	0.312092	8.28223	0.282368	8.70141	0.66876	9.13648	0.702198	8.26634	0.635322	8.70143	0.68482	9.1365	0.719061	8.26636	8.67968	8.71367	0.62352	9.14935	0.654696	8.27799	8.69189	8.70139	0.63369	9.13646	0.665374	8.26632	0.602005	8.70143	0.60916	9.04949	0.633526	8.35337	0.584794
87.3472	0.5734	91.7146	0.60207	82.9798	0.54473	87.3472	0.41405	91.7146	0.434752	0.393347	0.393347	8.73481	0.28888	9.17155	0.303324	8.29807	0.274436	8.71808	0.66918	9.15398	0.702639	8.28218	0.635721	8.71809	0.68355	9.15399	0.717728	8.28219	8.69629	8.73036	0.62226	9.16688	0.653373	8.29384	8.70853	8.71808	0.63411	9.15398	0.665816	8.28218	0.602404	8.71809	0.61711	9.06681	0.641794	8.36937	0.592426
87.5138	0.57101	91.8895	0.599561	83.1381	0.542459	87.5138	0.41366	91.8895	0.434343	0.392977	0.392977	8.75147	0.28372	9.18904	0.297906	8.3139	0.269534	8.73475	0.66791	9.17149	0.701306	8.29801	0.634514	8.73476	0.68228	9.1715	0.716394	8.29802	8.71292	8.74704	0.61126	9.18439	0.641823	8.30969	8.72517	8.73475	0.63495	9.17149	0.666698	8.29801	0.603202	8.73477	0.61591	9.08416	0.640546	8.38538	0.591274
87.6802	0.56823	92.0642	0.596642	83.2962	0.539818	87.6802	0.4224	92.0642	0.44352	0.40128	0.40128	8.76814	0.28729	9.20655	0.301654	8.32973	0.272925	8.75143	0.66706	9.189	0.700413	8.31386	0.633707	8.75143	0.68144	9.189	0.715512	8.31386	8.72955	8.76368	0.60323	9.20186	0.633392	8.3255	8.74177	8.75141	0.63369	9.18898	0.665374	8.31384	0.602005	8.75145	0.60717	9.10151	0.631457	8.40139	0.582883
87.8469	0.5722	92.2392	0.60081	83.4546	0.54359	87.8469	0.42876	92.2392	0.450198	0.407322	0.407322	8.78479	0.29604	9.22403	0.310842	8.34555	0.281238	8.76807	0.66706	9.20647	0.700413	8.32967	0.633707	8.76809	0.68101	9.20649	0.71506	8.32969	8.74617	8.78034	0.60704	9.21936	0.637392	8.34132	8.75839	8.76807	0.63035	9.20647	0.661867	8.32967	0.598832	8.76811	0.60121	9.11883	0.625258	8.41739	0.577162
88.0138	0.57896	92.4145	0.607908	83.6131	0.550012	88.0138	0.42597	92.4145	0.447269	0.404672	0.404672	8.80147	0.30279	9.24154	0.31793	8.3614	0.28765	8.78475	0.66876	9.22399	0.702198	8.34551	0.635322	8.78474	0.67975	9.22398	0.713738	8.3455	8.76278	8.79702	0.61676	9.23687	0.647598	8.35717	8.77503	8.78472	0.62909	9.22396	0.660545	8.34548	0.597635	8.78476	0.6024	9.13615	0.626496	8.43337	0.578304
88.1805	0.58174	92.5895	0.610827	83.7715	0.552653	88.1805	0.41842	92.5895	0.439341	0.397499	0.397499	8.81814	0.30398	9.25905	0.319179	8.37723	0.288781	8.80143	0.67171	9.2415	0.705296	8.36136	0.638124	8.80139	0.67848	9.24146	0.712404	8.36132	8.77939	8.81369	0.62226	9.25437	0.653373	8.37301	8.79166	8.80141	0.6316	9.24148	0.66318	8.36134	0.60002	8.80143	0.60797	9.15349	0.632289	8.44937	0.583651
88.3471	0.57697	92.7645	0.605819	83.9297	0.548121	88.3471	0.41803	92.7645	0.438932	0.397128	0.397128	8.8348	0.29922	9.27654	0.314181	8.39306	0.284259	8.81809	0.67298	9.25899	0.706629	8.37719	0.639331	8.81808	0.67763	9.25898	0.711511	8.37718	8.79603	8.83036	0.61972	9.27188	0.650706	8.38884	8.80828	8.81809	0.63536	9.25899	0.667128	8.37719	0.603592	8.8181	0.61353	9.17082	0.638071	8.46538	0.588989
88.5137	0.56823	92.9394	0.596642	84.088	0.539818	88.5137	0.42518	92.9394	0.446439	0.403921	0.403921	8.85146	0.29365	9.29403	0.308333	8.40889	0.278968	8.83474	0.67129	9.27648	0.704855	8.393	0.637726	8.83476	0.68017	9.2765	0.714179	8.39302	8.81267	8.84704	0.61549	9.28939	0.646265	8.40469	8.82492	8.83476	0.6362	9.2765	0.66801	8.39302	0.60439	8.83477	0.61393	9.18816	0.638487	8.48138	0.589373
88.6804	0.56585	93.1144	0.594143	84.2464	0.537557	88.6804	0.43074	93.1144	0.452277	0.409203	0.409203	8.86816	0.29246	9.31157	0.307083	8.42475	0.277837	8.85141	0.66664	9.29398	0.699972	8.40884	0.633308	8.85143	0.68566	9.294	0.719943	8.40886	8.8293	8.86368	0.61634	9.30686	0.647157	8.4205	8.84152	8.85141	0.63411	9.29398	0.665816	8.40884	0.602404	8.85146	0.60916	9.20552	0.633526	8.4974	0.584794
88.8471	0.57141	93.2895	0.599981	84.4047	0.542839	88.8471	0.42836	93.2895	0.449778	0.406942	0.406942	8.88481	0.29604	9.32905	0.310842	8.44057	0.281238	8.86807	0.66326	9.31147	0.696423	8.42467	0.630097	8.8681	0.6882	9.31151	0.72261	8.42469	8.84593	8.88033	0.61972	9.32435	0.650706	8.43631	8.85813	8.86807	0.63285	9.31147	0.664493	8.42467	0.601208	8.86812	0.60439	9.22284	0.628566	8.5134	0.580214
89.0137	0.58134	93.4644	0.610407	84.563	0.552273	89.0137	0.42081	93.4644	0.441851	0.399769	0.399769	8.90147	0.29802	9.34654	0.312921	8.4564	0.283119	8.88476	0.66537	9.329	0.698639	8.44052	0.632101	8.88478	0.68736	9.32902	0.721728	8.44054	8.86257	8.89701	0.62226	9.34186	0.653373	8.45216	8.87477	8.88475	0.63285	9.32899	0.664493	8.44051	0.601208	8.88479	0.60439	9.24018	0.628566	8.5294	0.580214
89.1804	0.58452	93.6394	0.613746	84.7214	0.555294	89.1804	0.41604	93.6394	0.436842	0.395238	0.395238	8.91814	0.29842	9.36405	0.313341	8.47223	0.283499	8.90142	0.66918	9.34649	0.702639	8.45635	0.635721	8.90144	0.6882	9.34651	0.72261	8.45637	8.87919	8.91367	0.62226	9.35935	0.653373	8.46799	8.89139	8.90141	0.63704	9.34648	0.668892	8.45634	0.605188	8.90146	0.60995	9.25752	0.634348	8.5454	0.585552
89.3472	0.58015	93.8146	0.609158	84.8798	0.551142	89.3472	0.41723	93.8146	0.438092	0.396368	0.396368	8.9348	0.29842	9.38154	0.313341	8.48806	0.283499	8.91808	0.67256	9.36398	0.706188	8.47218	0.638932	8.91812	0.69201	9.36403	0.726611	8.47221	8.89582	8.93035	0.62141	9.37687	0.652481	8.48383	8.90802	8.91808	0.6454	9.36398	0.67767	8.47218	0.61313	8.9181	0.61274	9.27482	0.63725	8.56138	0.58823
89.5141	0.57777	93.9898	0.606658	85.0384	0.548882	89.5141	0.42081	93.9898	0.441851	0.399769	0.399769	8.95146	0.29922	9.39903	0.314181	8.50389	0.284259	8.93477	0.67425	9.38151	0.707963	8.48803	0.640537	8.93477	0.69539	9.38151	0.730159	8.48803	8.91243	8.94703	0.62268	9.39438	0.653814	8.49968	8.92466	8.93474	0.65419	9.38148	0.6869	8.488	0.62148	8.93477	0.61035	9.29216	0.634764	8.57738	0.585936
89.6806	0.58254	94.1646	0.611667	85.1966	0.553413	89.6806	0.4224	94.1646	0.44352	0.40128	0.40128	8.96814	0.29842	9.41655	0.313341	8.51973	0.283499	8.95143	0.6751	9.399	0.708855	8.50386	0.641345	8.95143	0.69285	9.399	0.727492	8.50386	8.92905	8.96369	0.62479	9.41187	0.656029	8.51551	8.94128	8.95143	0.65502	9.399	0.687771	8.50386	0.622269	8.95145	0.60558	9.30951	0.629803	8.59339	0.581357
89.8472	0.59128	94.3396	0.620844	85.3548	0.561716	89.8472	0.41803	94.3396	0.438932	0.397128	0.397128	8.98481	0.29723	9.43405	0.312092	8.53557	0.282368	8.96808	0.67383	9.41648	0.707522	8.51968	0.640139	8.96809	0.68609	9.41649	0.720395	8.51969	8.94567	8.98034	0.62479	9.42936	0.656029	8.53132	8.95789	8.96811	0.64666	9.41652	0.678993	8.5197	0.614327	8.96811	0.6032	9.32683	0.627328	8.60939	0.579072
90.0138	0.59644	94.5145	0.626262	85.5131	0.566618	90.0138	0.41366	94.5145	0.434343	0.392977	0.392977	9.00146	0.29723	9.45153	0.312092	8.55139	0.282368	8.98476	0.67298	9.434	0.706629	8.53552	0.639331	8.98475	0.68101	9.43399	0.71506	8.53551	8.96229	8.99701	0.62014	9.44686	0.651147	8.54716	8.97452	8.98475	0.63829	9.43399	0.670205	8.53551	0.606375	8.98478	0.60479	9.34417	0.628982	8.62539	0.580598
90.1805	0.59485	94.6895	0.624592	85.6715	0.565107	90.1805	0.41723	94.6895	0.438092	0.396368	0.396368	9.01814	0.29842	9.46905	0.313341	8.56723	0.283499	9.00142	0.67425	9.45149	0.707963	8.55135	0.640537	9.00142	0.68101	9.45149	0.71506	8.55135	8.97892	9.01367	0.61422	9.46435	0.644931	8.56299	8.99114	9.00141	0.63955	9.45148	0.671527	8.55134	0.607572	9.00144	0.60837	9.3615	0.632705	8.64138	0.584035
90.3473	0.59048	94.8647	0.620004	85.8299	0.560956	90.3473	0.42717	94.8647	0.448528	0.405811	0.405811	9.0348	0.29842	9.48654	0.313341	8.58306	0.283499	9.01807	0.67721	9.46897	0.711071	8.56717	0.643349	9.01809	0.68693	9.46899	0.721277	8.56719	8.99554	9.03034	0.61169	9.48186	0.642274	8.57882	9.00776	9.01808	0.64666	9.46898	0.678993	8.56718	0.614327	9.01809	0.60837	9.37881	0.632705	8.65737	0.584035
90.5139	0.5881	95.0396	0.617505	85.9882	0.558695	90.5139	0.43392	95.0396	0.455616	0.412224	0.412224	9.05146	0.29604	9.50403	0.310842	8.59889	0.281238	9.03475	0.67721	9.48649	0.711071	8.58301	0.643349	9.03475	0.69201	9.48649	0.726611	8.58301	9.01216	9.04701	0.61549	9.49936	0.646265	8.59466	9.02439	9.03476	0.64791	9.4865	0.680306	8.58302	0.615514	9.03476	0.60479	9.39615	0.628982	8.67337	0.580598
90.6804	0.59366	95.2144	0.623343	86.1464	0.563977	90.6804	0.43194	95.2144	0.453537	0.410343	0.410343	9.06813	0.29167	9.52154	0.306254	8.61472	0.277086	9.05141	0.6751	9.50398	0.708855	8.59884	0.641345	9.0514	0.69285	9.50397	0.727492	8.59883	9.02877	9.06367	0.62268	9.51685	0.653814	8.61049	9.04101	9.05142	0.63829	9.50399	0.670205	8.59885	0.606375	9.05144	0.60161	9.4135	0.625674	8.68938	0.577546
90.8471	0.6028	95.3895	0.63294	86.3047	0.57266	90.8471	0.42597	95.3895	0.447269	0.404672	0.404672	9.08479	0.28888	9.53903	0.303324	8.63055	0.274436	9.06807	0.6751	9.52147	0.708855	8.61467	0.641345	9.06808	0.69201	9.52148	0.726611	8.61468	9.04541	9.08034	0.62564	9.53436	0.656922	8.62632	9.05764	9.06807	0.62784	9.52147	0.659232	8.61467	0.596448	9.06811	0.6036	9.43083	0.627744	8.70539	0.579456
91.0137	0.60638	95.5644	0.636699	86.463	0.576061	91.0137	0.42478	95.5644	0.446019	0.403541	0.403541	9.10146	0.28888	9.55653	0.303324	8.64639	0.274436	9.08474	0.67763	9.53898	0.711511	8.6305	0.643748	9.08476	0.68947	9.539	0.723944	8.63052	9.06205	9.09703	0.62564	9.55188	0.656922	8.64218	9.07429	9.08471	0.62574	9.53895	0.657027	8.63047	0.594453	9.08477	0.60916	9.44816	0.633526	8.72138	0.584794
91.1802	0.60042	95.7392	0.630441	86.6212	0.570399	91.1802	0.42876	95.7392	0.450198	0.407322	0.407322	9.11815	0.29008	9.57406	0.304584	8.66224	0.275576	9.10141	0.68144	9.55648	0.715512	8.64634	0.647368	9.10143	0.68566	9.5565	0.719943	8.64636	9.07868	9.11368	0.62564	9.56936	0.656922	8.658	9.0909	9.1014	0.63495	9.55647	0.666698	8.64633	0.603202	9.10143	0.61274	9.46549	0.63725	8.73737	0.58823
91.3471	0.59247	95.9145	0.622094	86.7797	0.562847	91.3471	0.43432	95.9145	0.456036	0.412604	0.412604	9.13481	0.29127	9.59155	0.305833	8.67807	0.276706	9.11807	0.68101	9.57397	0.71506	8.66217	0.64696	9.11809	0.68017	9.57399	0.714179	8.66219	9.09529	9.13035	0.62606	9.58687	0.657363	8.67383	9.10752	9.11808	0.64582	9.57398	0.678111	8.66218	0.613529	9.11809	0.61353	9.48281	0.638071	8.75337	0.588989
91.514	0.59168	96.0897	0.621264	86.9383	0.562096	91.514	0.43432	96.0897	0.456036	0.412604	0.412604	9.15147	0.29127	9.60904	0.305833	8.6939	0.276706	9.13476	0.67552	9.5915	0.709296	8.67802	0.641744	9.13474	0.67848	9.59148	0.712404	8.678	9.1119	9.14702	0.62564	9.60437	0.656922	8.68967	9.12415	9.13475	0.64959	9.59149	0.682069	8.67801	0.617111	9.13478	0.61472	9.50017	0.639309	8.76939	0.590131
91.6806	0.59843	96.2646	0.628352	87.0966	0.568508	91.6806	0.42756	96.2646	0.448938	0.406182	0.406182	9.16814	0.28888	9.62655	0.303324	8.70973	0.274436	9.15142	0.67129	9.60899	0.704855	8.69385	0.637726	9.15142	0.68271	9.60899	0.716846	8.69385	9.12854	9.16367	0.62691	9.62185	0.658255	8.70549	9.14076	9.15142	0.64666	9.60899	0.678993	8.69385	0.614327	9.15145	0.6179	9.51751	0.642616	8.78539	0.593184
91.8471	0.60399	96.4395	0.63419	87.2547	0.57379	91.8471	0.41803	96.4395	0.438932	0.397128	0.397128	9.1848	0.2857	9.64404	0.299985	8.72556	0.271415	9.1681	0.67383	9.62651	0.707522	8.70969	0.640139	9.1681	0.69327	9.62651	0.727934	8.70969	9.14518	9.18034	0.63198	9.63936	0.663579	8.72132	9.15739	9.16808	0.64248	9.62648	0.674604	8.70968	0.610356	9.16811	0.61949	9.53483	0.64427	8.80139	0.59471
92.0137	0.60201	96.6144	0.632111	87.413	0.57191	92.0137	0.41246	96.6144	0.433083	0.391837	0.391837	9.20148	0.2857	9.66155	0.299985	8.74141	0.271415	9.18476	0.68144	9.644	0.715512	8.72552	0.647368	9.18477	0.70173	9.64401	0.736816	8.72553	9.16181	9.19702	0.63578	9.65687	0.667569	8.73717	9.17403	9.18474	0.64248	9.64398	0.674604	8.7255	0.610356	9.18477	0.62068	9.55216	0.645507	8.81738	0.595853
92.1805	0.59485	96.7895	0.624592	87.5715	0.565107	92.1805	0.41723	96.7895	0.438092	0.396368	0.396368	9.21816	0.28809	9.67907	0.302494	8.75725	0.273686	9.20142	0.68609	9.66149	0.720395	8.74135	0.651785	9.20143	0.70173	9.6615	0.736816	8.74136	9.17843	9.21368	0.63536	9.67436	0.667128	8.753	9.19065	9.20143	0.64708	9.6615	0.679434	8.74136	0.614726	9.20144	0.62068	9.5695	0.645507	8.83338	0.595853
92.3472	0.59128	96.9646	0.620844	87.7298	0.561716	92.3472	0.42637	96.9646	0.447689	0.405052	0.405052	9.23481	0.28888	9.69655	0.303324	8.77307	0.274436	9.21809	0.6844	9.67899	0.71862	8.75719	0.65018	9.2181	0.69539	9.67901	0.730159	8.75719	9.19505	9.23036	0.63071	9.69188	0.662246	8.76884	9.20728	9.21808	0.65042	9.67898	0.682941	8.75718	0.617899	9.21809	0.62267	9.58681	0.647577	8.84937	0.597763
92.5139	0.59764	97.1396	0.627522	87.8882	0.567758	92.5139	0.42955	97.1396	0.451028	0.408072	0.408072	9.25147	0.2857	9.71404	0.299985	8.7889	0.271415	9.23476	0.6789	9.6965	0.712845	8.77302	0.644955	9.23476	0.68989	9.6965	0.724384	8.77302	9.21167	9.24704	0.62691	9.70939	0.658255	8.78469	9.22392	9.23474	0.6454	9.69648	0.67767	8.773	0.61313	9.23478	0.62585	9.60417	0.650884	8.86539	0.600816
92.6805	0.60956	97.3145	0.640038	88.0465	0.579082	92.6805	0.42399	97.3145	0.44519	0.40279	0.40279	9.26814	0.28451	9.73155	0.298735	8.80473	0.270284	9.25143	0.6789	9.714	0.712845	8.78886	0.644955	9.25142	0.69285	9.71399	0.727492	8.78885	9.22829	9.26368	0.62564	9.72686	0.656922	8.8005	9.24052	9.25142	0.63411	9.71399	0.665816	8.78885	0.602404	9.25145	0.62704	9.62151	0.652122	8.88139	0.601958
92.8471	0.61631	97.4895	0.647126	88.2047	0.585495	92.8471	0.41564	97.4895	0.436422	0.394858	0.394858	9.2848	0.28888	9.74904	0.303324	8.82056	0.274436	9.26809	0.68271	9.73149	0.716846	8.80469	0.648575	9.26809	0.70131	9.73149	0.736376	8.80469	9.24492	9.28033	0.62733	9.74435	0.658697	8.81631	9.25713	9.26807	0.62825	9.73147	0.659663	8.80467	0.596837	9.26811	0.62505	9.63883	0.650052	8.89739	0.600048
93.0139	0.61313	97.6646	0.643786	88.3632	0.582473	93.0139	0.41286	97.6646	0.433503	0.392217	0.392217	9.30147	0.29604	9.76654	0.310842	8.8364	0.281238	9.28476	0.68482	9.749	0.719061	8.82052	0.650579	9.28476	0.70596	9.749	0.741258	8.82052	9.26155	9.29701	0.62817	9.76186	0.659579	8.83216	9.27377	9.28472	0.63244	9.74896	0.664062	8.82048	0.600818	9.28478	0.62267	9.65617	0.647577	8.91339	0.597763
93.1805	0.60598	97.8395	0.636279	88.5215	0.575681	93.1805	0.41842	97.8395	0.439341	0.397499	0.397499	9.31813	0.29961	9.78404	0.31459	8.85222	0.284629	9.30142	0.68355	9.76649	0.717728	8.83635	0.649372	9.30143	0.70384	9.7665	0.739032	8.83636	9.27818	9.31369	0.62691	9.77937	0.658255	8.84801	9.29041	9.30141	0.63997	9.76648	0.671969	8.83634	0.607971	9.30145	0.62346	9.67351	0.648398	8.92939	0.598522
93.3471	0.6028	98.0145	0.63294	88.6797	0.57266	93.3471	0.42478	98.0145	0.446019	0.403541	0.403541	9.33478	0.29723	9.80152	0.312092	8.86804	0.282368	9.31808	0.68101	9.78398	0.71506	8.85218	0.64696	9.3181	0.69792	9.78401	0.732816	8.85219	9.2948	9.33035	0.62352	9.79687	0.654696	8.86383	9.30702	9.31809	0.64582	9.78399	0.678111	8.85219	0.613529	9.3181	0.62625	9.69082	0.6513	8.94538	0.6012
93.5137	0.60837	98.1894	0.638788	88.838	0.577951	93.5137	0.42478	98.1894	0.446019	0.403541	0.403541	9.35146	0.29047	9.81903	0.304994	8.88389	0.275946	9.33474	0.68017	9.80148	0.714179	8.868	0.646162	9.33476	0.69581	9.8015	0.730601	8.86802	9.31142	9.34701	0.62141	9.81436	0.652481	8.87966	9.32364	9.33475	0.64457	9.80149	0.676798	8.86801	0.612341	9.33476	0.62744	9.70815	0.652538	8.96137	0.602342
93.6804	0.61552	98.3644	0.646296	88.9964	0.584744	93.6804	0.41803	98.3644	0.438932	0.397128	0.397128	9.36814	0.28372	9.83655	0.297906	8.89973	0.269534	9.35141	0.68101	9.81898	0.71506	8.88384	0.64696	9.35143	0.70004	9.819	0.735042	8.88386	9.32805	9.36366	0.62479	9.83184	0.656029	8.89548	9.34025	9.35141	0.6408	9.81898	0.67284	8.88384	0.60876	9.35144	0.62346	9.7255	0.648398	8.97738	0.598522
93.8471	0.6179	98.5395	0.648795	89.1547	0.587005	93.8471	0.41286	98.5395	0.433503	0.392217	0.392217	9.3848	0.28253	9.85404	0.296656	8.91556	0.268404	9.36808	0.68355	9.83648	0.717728	8.89968	0.649372	9.36809	0.70511	9.83649	0.740366	8.89969	9.34467	9.38034	0.63282	9.84936	0.664461	8.91132	9.35689	9.36807	0.63871	9.83647	0.670646	8.89967	0.606774	9.3681	0.6183	9.74282	0.643032	8.99338	0.593568
94.0138	0.61313	98.7145	0.643786	89.3131	0.582473	94.0138	0.41485	98.7145	0.435592	0.394107	0.394107	9.40147	0.2861	9.87154	0.300405	8.9314	0.271795	9.38476	0.68736	9.854	0.721728	8.91552	0.652992	9.38474	0.70722	9.85398	0.742581	8.9155	9.36128	9.39701	0.64001	9.86686	0.67201	8.92716	9.37352	9.38473	0.63997	9.85397	0.671969	8.91549	0.607971	9.38477	0.6183	9.76016	0.643032	9.00938	0.593568
94.1804	0.60439	98.8894	0.63461	89.4714	0.57417	94.1804	0.4224	98.8894	0.44352	0.40128	0.40128	9.41814	0.28928	9.88905	0.303744	8.94723	0.274816	9.40142	0.69074	9.87149	0.725277	8.93135	0.656203	9.40141	0.70426	9.87148	0.739473	8.93134	9.37791	9.41367	0.64128	9.88435	0.673344	8.94299	9.39014	9.4014	0.64206	9.87147	0.674163	8.93133	0.609957	9.40144	0.62505	9.7775	0.650052	9.02538	0.600048
94.3472	0.60081	99.0646	0.63085	89.6298	0.570769	94.3472	0.42518	99.0646	0.446439	0.403921	0.403921	9.43481	0.28809	9.90655	0.302494	8.96307	0.273686	9.41808	0.69327	9.88898	0.727934	8.94718	0.658606	9.41809	0.70131	9.88899	0.736376	8.94719	9.39454	9.43034	0.6379	9.90186	0.669795	8.95882	9.40676	9.41807	0.6454	9.88897	0.67767	8.94717	0.61313	9.41809	0.6338	9.79481	0.659152	9.04137	0.608448
94.514	0.60757	99.2397	0.637949	89.7883	0.577192	94.514	0.4216	99.2397	0.44268	0.40052	0.40052	9.45147	0.28451	9.92404	0.298735	8.9789	0.270284	9.43474	0.69877	9.90648	0.733708	8.963	0.663832	9.43477	0.69877	9.90651	0.733708	8.96303	9.41118	9.44702	0.63451	9.91937	0.666236	8.97467	9.4234	9.43474	0.64708	9.90648	0.679434	8.963	0.614726	9.43477	0.63499	9.81216	0.66039	9.05738	0.60959
94.6806	0.61989	99.4146	0.650885	89.9466	0.588896	94.6806	0.41922	99.4146	0.440181	0.398259	0.398259	9.46814	0.28332	9.94155	0.297486	8.99473	0.269154	9.45141	0.70426	9.92398	0.739473	8.97884	0.669047	9.45145	0.69792	9.92402	0.732816	8.97888	9.42782	9.46368	0.63325	9.93686	0.664913	8.9905	9.44002	9.45141	0.64791	9.92398	0.680306	8.97884	0.615514	9.45143	0.62625	9.82949	0.6513	9.07337	0.6012
94.8472	0.62545	99.5896	0.656722	90.1048	0.594177	94.8472	0.42637	99.5896	0.447689	0.405052	0.405052	9.4848	0.28729	9.95904	0.301654	9.01056	0.272925	9.46809	0.70765	9.94149	0.743032	8.99469	0.672268	9.46811	0.69792	9.94152	0.732816	8.9947	9.44444	9.48034	0.62986	9.95436	0.661353	9.00632	9.45664	9.46808	0.64791	9.94148	0.680306	8.99468	0.615514	9.4681	0.61949	9.84682	0.64427	9.08938	0.59471
95.0138	0.61949	99.7645	0.650465	90.2631	0.588515	95.0138	0.43948	99.7645	0.461454	0.417506	0.417506	9.50146	0.29484	9.97653	0.309582	9.02639	0.280098	9.48478	0.70596	9.95902	0.741258	9.01054	0.670662	9.48475	0.70046	9.95899	0.735483	9.01051	9.46104	9.49701	0.62268	9.97186	0.653814	9.02216	9.47327	9.48475	0.64833	9.95899	0.680747	9.01051	0.615913	9.48478	0.62267	9.86417	0.647577	9.10539	0.597763
95.1805	0.60837	99.9395	0.638788	90.4215	0.577951	95.1805	0.44664	99.9395	0.468972	0.424308	0.424308	9.51815	0.29802	9.99406	0.312921	9.04224	0.283119	9.50144	0.703	9.97651	0.73815	9.02637	0.66785	9.50141	0.70596	9.97648	0.741258	9.02634	9.47766	9.51366	0.61972	9.98934	0.650706	9.03798	9.48988	9.50142	0.64959	9.97649	0.682069	9.02635	0.617111	9.50145	0.63022	9.88151	0.655429	9.12139	0.605011
95.3471	0.60161	100.114	0.631691	90.5797	0.571529	95.3471	0.44187	100.114	0.463964	0.419776	0.419776	9.53482	0.29604	10.0116	0.310842	9.05808	0.281238	9.51808	0.70384	9.99398	0.739032	9.04218	0.668648	9.51809	0.71103	9.99399	0.746582	9.04219	9.49429	9.53033	0.62564	10.0068	0.656922	9.05381	9.5065	9.51809	0.65126	9.99399	0.683823	9.04219	0.618697	9.51811	0.63022	9.89883	0.655429	9.13739	0.605011
95.5139	0.60399	100.29	0.63419	90.7382	0.57379	95.5139	0.42756	100.29	0.448938	0.406182	0.406182	9.55148	0.29167	10.0291	0.306254	9.07391	0.277086	9.53476	0.70722	10.0115	0.742581	9.05802	0.671859	9.53476	0.71356	10.0115	0.749238	9.05802	9.51092	9.54701	0.63705	10.0244	0.668903	9.06966	9.52314	9.53475	0.65293	10.0115	0.685577	9.05801	0.620283	9.53479	0.62346	9.91618	0.648398	9.1534	0.598522
95.6804	0.61075	100.464	0.641288	90.8964	0.580213	95.6804	0.41485	100.464	0.435592	0.394107	0.394107	9.56816	0.28729	10.0466	0.301654	9.08975	0.272925	9.55143	0.70722	10.029	0.742581	9.07386	0.671859	9.55142	0.71314	10.029	0.748797	9.07385	9.52754	9.56367	0.64381	10.0419	0.676001	9.08549	9.53976	9.55142	0.65502	10.029	0.687771	9.07385	0.622269	9.55146	0.61711	9.93352	0.641794	9.1694	0.592426
95.8471	0.61512	100.639	0.645876	91.0547	0.584364	95.8471	0.41604	100.639	0.436842	0.395238	0.395238	9.58481	0.2869	10.0641	0.301245	9.10557	0.272555	9.56809	0.70384	10.0465	0.739032	9.08969	0.668648	9.56808	0.71103	10.0465	0.746582	9.08968	9.54416	9.58036	0.6379	10.0594	0.669795	9.10134	9.55641	9.56808	0.65628	10.0465	0.689094	9.08968	0.623466	9.56811	0.61909	9.95083	0.643854	9.18539	0.594326
96.0137	0.61433	100.814	0.645047	91.213	0.583614	96.0137	0.42876	100.814	0.450198	0.407322	0.407322	9.60147	0.29246	10.0815	0.307083	9.1214	0.277837	9.58475	0.69919	10.064	0.73415	9.10551	0.66423	9.58474	0.70976	10.064	0.745248	9.1055	9.56078	9.59704	0.62691	10.0769	0.658255	9.11719	9.57305	9.58473	0.65962	10.064	0.692601	9.10549	0.626639	9.58476	0.62823	9.96815	0.653359	9.20137	0.603101
96.1802	0.61393	100.989	0.644626	91.3712	0.583233	96.1802	0.43948	100.989	0.461454	0.417506	0.417506	9.61814	0.29961	10.099	0.31459	9.13723	0.284629	9.60142	0.69792	10.0815	0.732816	9.12135	0.663024	9.60143	0.71018	10.0815	0.745689	9.12136	9.57743	9.61369	0.62226	10.0944	0.653373	9.13301	9.58966	9.60141	0.66381	10.0815	0.697001	9.12134	0.630619	9.60143	0.63658	9.98549	0.662043	9.21737	0.611117
96.3471	0.61671	101.164	0.647545	91.5297	0.585874	96.3471	0.43551	101.164	0.457286	0.413735	0.413735	9.63481	0.30398	10.1166	0.319179	9.15307	0.288781	9.61807	0.70046	10.099	0.735483	9.13717	0.665437	9.6181	0.70891	10.099	0.744356	9.1372	9.59405	9.63036	0.6286	10.1119	0.66003	9.14884	9.60628	9.61809	0.66715	10.099	0.700508	9.13719	0.633792	9.61809	0.63618	10.0028	0.661627	9.23337	0.610733
96.5138	0.62187	101.339	0.652964	91.6881	0.590777	96.5138	0.42399	101.339	0.44519	0.40279	0.40279	9.65147	0.30239	10.134	0.31751	9.1689	0.28727	9.63474	0.703	10.1165	0.73815	9.153	0.66785	9.63474	0.70511	10.1165	0.740366	9.153	9.61065	9.64705	0.64043	10.1294	0.672452	9.1647	9.62293	9.63474	0.66548	10.1165	0.698754	9.153	0.632206	9.63476	0.62744	10.0202	0.652538	9.24937	0.602342
96.6804	0.62307	101.514	0.654224	91.8464	0.591916	96.6804	0.42041	101.514	0.441431	0.39939	0.39939	9.66814	0.29683	10.1515	0.311671	9.18473	0.281988	9.65142	0.70384	10.134	0.739032	9.16885	0.668648	9.65141	0.70173	10.134	0.736816	9.16884	9.62728	9.6637	0.64762	10.1469	0.680001	9.18051	9.63954	9.65141	0.65879	10.134	0.691729	9.16884	0.62585	9.65144	0.62267	10.0375	0.647577	9.26538	0.597763
96.8471	0.61989	101.689	0.650885	92.0047	0.588896	96.8471	0.43194	101.689	0.453537	0.410343	0.410343	9.68481	0.29286	10.1691	0.307503	9.20057	0.278217	9.66807	0.70131	10.1515	0.736376	9.18467	0.666244	9.66809	0.70596	10.1515	0.741258	9.18469	9.64392	9.68034	0.6472	10.1644	0.67956	9.19632	9.65614	9.66807	0.65377	10.1515	0.686458	9.18467	0.621081	9.6681	0.62863	10.0548	0.653775	9.28138	0.603485
97.0139	0.6175	101.865	0.648375	92.1632	0.586625	97.0139	0.44862	101.865	0.471051	0.426189	0.426189	9.70146	0.29484	10.1865	0.309582	9.21639	0.280098	9.68474	0.69919	10.169	0.73415	9.2005	0.66423	9.68477	0.7161	10.169	0.751905	9.20053	9.66056	9.69701	0.6417	10.1819	0.673785	9.21216	9.67277	9.68474	0.65419	10.169	0.6869	9.2005	0.62148	9.68476	0.64055	10.0722	0.666172	9.29737	0.614928
97.1805	0.61989	102.04	0.650885	92.3215	0.588896	97.1805	0.45419	102.04	0.476899	0.43148	0.43148	9.71814	0.29802	10.204	0.312921	9.23223	0.283119	9.70143	0.70131	10.1865	0.736376	9.21636	0.666244	9.70144	0.72413	10.1865	0.760337	9.21637	9.67719	9.71368	0.63916	10.1994	0.671118	9.228	9.6894	9.70142	0.65753	10.1865	0.690406	9.21635	0.624653	9.70144	0.64413	10.0895	0.669895	9.31338	0.618365
97.3472	0.62664	102.215	0.657972	92.4798	0.595308	97.3472	0.44386	102.215	0.466053	0.421667	0.421667	9.73479	0.29842	10.2215	0.313341	9.24805	0.283499	9.71809	0.70596	10.204	0.741258	9.23219	0.670662	9.7181	0.72202	10.204	0.758121	9.23219	9.6938	9.73034	0.63832	10.2169	0.670236	9.24382	9.70601	9.7181	0.65962	10.204	0.692601	9.23219	0.626639	9.71811	0.63499	10.1068	0.66039	9.32939	0.60959
97.5139	0.63101	102.39	0.66256	92.6382	0.599459	97.5139	0.42955	102.39	0.451028	0.408072	0.408072	9.75144	0.29604	10.239	0.310842	9.26387	0.281238	9.73478	0.70722	10.2215	0.742581	9.24804	0.671859	9.73477	0.71483	10.2215	0.750571	9.24803	9.71043	9.74701	0.63663	10.2344	0.668462	9.25966	9.72264	9.73475	0.6567	10.2215	0.689535	9.24801	0.623865	9.73478	0.62267	10.1242	0.647577	9.34539	0.597763
97.6804	0.62903	102.564	0.660482	92.7964	0.597578	97.6804	0.42756	102.564	0.448938	0.406182	0.406182	9.76811	0.29802	10.2565	0.312921	9.2797	0.283119	9.75143	0.703	10.239	0.73815	9.26386	0.66785	9.75143	0.7123	10.239	0.747915	9.26386	9.72705	9.76365	0.63282	10.2518	0.664461	9.27547	9.73924	9.75142	0.65293	10.239	0.685577	9.26385	0.620283	9.75144	0.62029	10.1415	0.645102	9.36138	0.595478
97.8471	0.62466	102.739	0.655893	92.9547	0.593427	97.8471	0.43988	102.739	0.461874	0.417886	0.417886	9.78478	0.30597	10.274	0.321269	9.29554	0.290672	9.76807	0.69792	10.2565	0.732816	9.27967	0.663024	9.76809	0.7161	10.2565	0.751905	9.27969	9.74367	9.78032	0.62944	10.2693	0.660912	9.2913	9.75587	9.76809	0.65126	10.2565	0.683823	9.27969	0.618697	9.7681	0.62943	10.1588	0.654607	9.37738	0.604253
98.0139	0.62426	102.915	0.655473	93.1132	0.593047	98.0139	0.45538	102.915	0.478149	0.432611	0.432611	9.80147	0.31392	10.2915	0.329616	9.3114	0.298224	9.78474	0.69919	10.274	0.73415	9.2955	0.66423	9.78476	0.72033	10.274	0.756347	9.29552	9.7603	9.79701	0.6286	10.2869	0.66003	9.30716	9.77252	9.78475	0.65293	10.274	0.685577	9.29551	0.620283	9.78477	0.63737	10.1762	0.662865	9.39338	0.611875
98.1805	0.62784	103.09	0.659232	93.2715	0.596448	98.1805	0.45697	103.09	0.479818	0.434121	0.434121	9.81813	0.31392	10.309	0.329616	9.32722	0.298224	9.80142	0.70511	10.2915	0.740366	9.31135	0.669855	9.80141	0.71737	10.2915	0.753239	9.31134	9.77691	9.81367	0.63071	10.3044	0.662246	9.32299	9.78914	9.80141	0.65628	10.2915	0.689094	9.31134	0.623466	9.80145	0.63419	10.1935	0.659558	9.40939	0.608822
98.3472	0.6326	103.265	0.66423	93.4298	0.60097	98.3472	0.44545	103.265	0.467723	0.423177	0.423177	9.83479	0.30597	10.3265	0.321269	9.34305	0.290672	9.81808	0.70765	10.309	0.743032	9.32718	0.672268	9.81808	0.71103	10.309	0.746582	9.32718	9.79353	9.83034	0.63409	10.3219	0.665795	9.33882	9.80576	9.81808	0.65837	10.309	0.691289	9.32718	0.625451	9.8181	0.62466	10.2108	0.649646	9.42538	0.599674
98.5138	0.63578	103.439	0.667569	93.5881	0.603991	98.5138	0.43194	103.439	0.453537	0.410343	0.410343	9.85146	0.29842	10.344	0.313341	9.35889	0.283499	9.83474	0.70722	10.3265	0.742581	9.343	0.671859	9.83474	0.70596	10.3265	0.741258	9.343	9.81015	9.84702	0.64001	10.3394	0.67201	9.35467	9.8224	9.83472	0.65837	10.3265	0.691289	9.34298	0.625451	9.83476	0.62029	10.2282	0.645102	9.44137	0.595478
98.6804	0.63539	103.614	0.66716	93.7464	0.603621	98.6804	0.43194	103.614	0.453537	0.410343	0.410343	9.86814	0.29842	10.3615	0.313341	9.37473	0.283499	9.85142	0.70722	10.344	0.742581	9.35885	0.671859	9.85142	0.70722	10.344	0.742581	9.35885	9.82679	9.86367	0.64551	10.3569	0.677786	9.37049	9.83901	9.85139	0.65879	10.344	0.691729	9.35882	0.62585	9.85143	0.62943	10.2455	0.654607	9.45737	0.604253
98.8471	0.63101	103.789	0.66256	93.9047	0.599459	98.8471	0.44664	103.789	0.468972	0.424308	0.424308	9.8848	0.30359	10.379	0.31877	9.39056	0.288411	9.86808	0.71103	10.3615	0.746582	9.37468	0.675478	9.86809	0.71314	10.3615	0.748797	9.37469	9.84342	9.88035	0.64762	10.3744	0.680001	9.38633	9.85565	9.86808	0.66464	10.3615	0.697872	9.37468	0.631408	9.8681	0.64174	10.2628	0.66741	9.47338	0.61607
99.0137	0.62664	103.964	0.657972	94.063	0.595308	99.0137	0.46253	103.964	0.485656	0.439404	0.439404	9.90147	0.30518	10.3965	0.320439	9.4064	0.289921	9.88476	0.71821	10.379	0.754121	9.39052	0.682299	9.88475	0.71864	10.379	0.754572	9.39051	9.86004	9.89703	0.64297	10.3919	0.675119	9.40218	9.87229	9.88476	0.67301	10.379	0.706661	9.39052	0.639359	9.88477	0.64214	10.2802	0.667826	9.48938	0.616454
99.1802	0.62664	104.139	0.657972	94.2212	0.595308	99.1802	0.46531	104.139	0.488575	0.442045	0.442045	9.91815	0.3016	10.4141	0.31668	9.42224	0.28652	9.90141	0.72456	10.3965	0.760788	9.40634	0.688332	9.90141	0.72033	10.3965	0.756347	9.40634	9.87666	9.91368	0.64001	10.4094	0.67201	9.418	9.8889	9.90142	0.6751	10.3965	0.708855	9.40635	0.641345	9.90145	0.62823	10.2975	0.653359	9.50539	0.603101
99.347	0.62903	104.314	0.660482	94.3796	0.597578	99.347	0.4522	104.314	0.47481	0.42959	0.42959	9.93481	0.29723	10.4316	0.312092	9.43807	0.282368	9.91808	0.72582	10.414	0.762111	9.42218	0.689529	9.9181	0.71821	10.414	0.754121	9.4222	9.8933	9.93036	0.6417	10.4269	0.673785	9.43384	9.90553	9.91808	0.66925	10.414	0.702713	9.42218	0.635787	9.9181	0.61353	10.3148	0.638071	9.52138	0.588989
99.5138	0.63419	104.489	0.6659	94.5381	0.60248	99.5138	0.43869	104.489	0.460625	0.416756	0.416756	9.95147	0.29723	10.449	0.312092	9.4539	0.282368	9.93475	0.72413	10.4315	0.760337	9.43801	0.687924	9.93476	0.71821	10.4315	0.754121	9.43802	9.90992	9.94704	0.6472	10.4444	0.67956	9.44969	9.92217	9.93474	0.6613	10.4315	0.694365	9.438	0.628235	9.93476	0.61154	10.3322	0.636002	9.53737	0.587078
99.6806	0.63697	104.665	0.668819	94.6966	0.605121	99.6806	0.43631	104.665	0.458126	0.414494	0.414494	9.96816	0.3008	10.4666	0.31584	9.46975	0.28576	9.95143	0.72286	10.449	0.759003	9.45386	0.686717	9.95142	0.71948	10.449	0.755454	9.45385	9.92654	9.96369	0.65016	10.4619	0.682668	9.46551	9.93878	9.95143	0.65962	10.449	0.692601	9.45386	0.626639	9.95144	0.62267	10.3495	0.647577	9.55338	0.597763
99.8472	0.63578	104.84	0.667569	94.8548	0.603991	99.8472	0.44624	104.84	0.468552	0.423928	0.423928	9.98481	0.30637	10.4841	0.321688	9.48557	0.291051	9.9681	0.72667	10.4665	0.763004	9.46969	0.690337	9.96809	0.7216	10.4665	0.75768	9.46969	9.94317	9.98036	0.64973	10.4794	0.682217	9.48134	9.95541	9.96809	0.66255	10.4665	0.695677	9.46969	0.629422	9.96811	0.63539	10.3668	0.660806	9.56939	0.609974
100.014	0.6334	105.015	0.66507	95.0133	0.60173	100.014	0.45578	105.015	0.478569	0.432991	0.432991	10.0015	0.30955	10.5015	0.325028	9.50139	0.294072	9.98477	0.73047	10.484	0.766993	9.48553	0.693946	9.98476	0.72202	10.484	0.758121	9.48552	9.9598	9.99703	0.64635	10.4969	0.678667	9.49718	9.97204	9.98474	0.66674	10.484	0.700077	9.4855	0.633403	9.98479	0.63936	10.3842	0.664934	9.5854	0.613786
100.181	0.6326	105.19	0.66423	95.1717	0.60097	100.181	0.45458	105.19	0.477309	0.431851	0.431851	10.0182	0.30915	10.5191	0.324607	9.51724	0.293692	10.0014	0.73005	10.5015	0.766552	9.50135	0.693547	10.0014	0.7216	10.5015	0.75768	9.50135	9.97642	10.0137	0.64297	10.5144	0.675119	9.51299	9.98864	10.0014	0.6659	10.5015	0.699195	9.50134	0.632605	10.0015	0.6326	10.4015	0.657904	9.6014	0.607296
100.347	0.63578	105.365	0.667569	95.3299	0.603991	100.347	0.44386	105.365	0.466053	0.421667	0.421667	10.0348	0.30279	10.5366	0.31793	9.53307	0.28765	10.0181	0.72582	10.519	0.762111	9.51718	0.689529	10.0181	0.72075	10.519	0.756788	9.51719	9.99304	10.0303	0.64297	10.5319	0.675119	9.52882	10.0053	10.0181	0.66004	10.519	0.693042	9.51718	0.627038	10.0181	0.62386	10.4188	0.648814	9.61738	0.598906
100.514	0.64095	105.539	0.672998	95.4881	0.608903	100.514	0.43551	105.539	0.457286	0.413735	0.413735	10.0515	0.29564	10.554	0.310422	9.5489	0.280858	10.0348	0.72413	10.5365	0.760337	9.53302	0.687924	10.0348	0.72456	10.5365	0.760788	9.53304	10.0097	10.047	0.6472	10.5494	0.67956	9.54467	10.0219	10.0348	0.65628	10.5365	0.689094	9.53302	0.623466	10.0348	0.62267	10.4362	0.647577	9.63338	0.597763
100.681	0.64373	105.715	0.675917	95.6466	0.611544	100.681	0.43829	105.715	0.460205	0.416376	0.416376	10.0681	0.29365	10.5715	0.308333	9.56473	0.278968	10.0514	0.72751	10.554	0.763885	9.54885	0.691134	10.0514	0.73005	10.554	0.766552	9.54886	10.0263	10.0637	0.64762	10.5669	0.680001	9.56049	10.0385	10.0514	0.66004	10.554	0.693042	9.54885	0.627038	10.0515	0.62863	10.4535	0.653775	9.64939	0.603485
100.847	0.64492	105.89	0.677166	95.8049	0.612674	100.847	0.44862	105.89	0.471051	0.426189	0.426189	10.0848	0.29922	10.589	0.314181	9.58056	0.284259	10.0681	0.73047	10.5715	0.766993	9.56468	0.693946	10.0681	0.73047	10.5715	0.766993	9.56469	10.0429	10.0803	0.64508	10.5844	0.677334	9.57632	10.0551	10.0681	0.66841	10.5715	0.701831	9.56468	0.634989	10.0681	0.63618	10.4708	0.661627	9.66537	0.610733
101.014	0.64254	106.065	0.674667	95.9632	0.610413	101.014	0.45578	106.065	0.478569	0.432991	0.432991	10.1015	0.30637	10.6065	0.321688	9.59639	0.291051	10.0847	0.72921	10.589	0.765671	9.58051	0.69275	10.0848	0.72667	10.589	0.763004	9.58052	10.0595	10.097	0.64381	10.6019	0.676001	9.59216	10.0718	10.0847	0.67426	10.589	0.707973	9.58048	0.640547	10.0848	0.63658	10.4882	0.662043	9.68138	0.611117
101.18	0.63817	106.239	0.670079	96.1214	0.606262	101.18	0.4522	106.239	0.47481	0.42959	0.42959	10.1181	0.30955	10.624	0.325028	9.61223	0.294072	10.1014	0.72456	10.6065	0.760788	9.59634	0.688332	10.1014	0.72202	10.6065	0.758121	9.59636	10.0762	10.1137	0.64762	10.6193	0.680001	9.60798	10.0884	10.1014	0.67426	10.6065	0.707973	9.59634	0.640547	10.1014	0.63141	10.5055	0.656666	9.69739	0.606154
101.347	0.63697	106.415	0.668819	96.2798	0.605121	101.347	0.44068	106.415	0.462714	0.418646	0.418646	10.1348	0.30835	10.6415	0.323768	9.62806	0.292932	10.1181	0.72286	10.624	0.759003	9.61217	0.686717	10.1181	0.7216	10.624	0.75768	9.61219	10.0928	10.1303	0.65354	10.6368	0.686217	9.62381	10.105	10.1181	0.66966	10.624	0.703143	9.61219	0.636177	10.1181	0.62823	10.5228	0.653359	9.71338	0.603101
101.514	0.63936	106.589	0.671328	96.4381	0.607392	101.514	0.43194	106.589	0.453537	0.410343	0.410343	10.1515	0.30716	10.659	0.322518	9.6439	0.291802	10.1348	0.72667	10.6415	0.763004	9.62802	0.690337	10.1347	0.72582	10.6415	0.762111	9.628	10.1094	10.147	0.65481	10.6544	0.687551	9.63967	10.1217	10.1348	0.66674	10.6415	0.700077	9.62801	0.633403	10.1348	0.633	10.5402	0.65832	9.72938	0.60768
101.68	0.64373	106.764	0.675917	96.5963	0.611544	101.68	0.43551	106.764	0.457286	0.413735	0.413735	10.1681	0.30756	10.6765	0.322938	9.65972	0.292182	10.1514	0.7347	10.659	0.771435	9.64385	0.697965	10.1514	0.73047	10.659	0.766993	9.64384	10.126	10.1637	0.65016	10.6719	0.682668	9.65551	10.1383	10.1514	0.66715	10.659	0.700508	9.64383	0.633792	10.1514	0.64174	10.5575	0.66741	9.74538	0.61607
101.847	0.64254	106.939	0.674667	96.7547	0.610413	101.847	0.44783	106.939	0.470222	0.425438	0.425438	10.1848	0.31074	10.694	0.326277	9.67555	0.295203	10.1681	0.73977	10.6765	0.776759	9.65968	0.702782	10.1681	0.73047	10.6765	0.766993	9.65967	10.1426	10.1804	0.64551	10.6894	0.677786	9.67134	10.1549	10.1681	0.6705	10.6765	0.704025	9.65966	0.636975	10.1681	0.64651	10.5748	0.67237	9.76138	0.62065
102.014	0.63817	107.115	0.670079	96.9132	0.606262	102.014	0.45578	107.115	0.478569	0.432991	0.432991	10.2015	0.31273	10.7115	0.328367	9.69139	0.297094	10.1847	0.73766	10.694	0.774543	9.6755	0.700777	10.1848	0.7254	10.694	0.76167	9.67552	10.1593	10.197	0.6472	10.7069	0.67956	9.68717	10.1715	10.1847	0.67385	10.694	0.707542	9.67548	0.640157	10.1848	0.64492	10.5922	0.670717	9.77737	0.619123
102.181	0.63697	107.29	0.668819	97.0716	0.605121	102.181	0.4518	107.29	0.47439	0.42921	0.42921	10.2181	0.31034	10.729	0.325857	9.70723	0.294823	10.2014	0.73047	10.7115	0.766993	9.69134	0.693946	10.2014	0.72202	10.7115	0.758121	9.69134	10.1759	10.2137	0.65142	10.7244	0.683991	9.703	10.1881	10.2014	0.67677	10.7115	0.710608	9.69134	0.642931	10.2014	0.63936	10.6095	0.664934	9.79336	0.613786
102.347	0.64254	107.464	0.674667	97.2297	0.610413	102.347	0.44187	107.464	0.463964	0.419776	0.419776	10.2348	0.30597	10.7465	0.321269	9.72305	0.290672	10.2181	0.72329	10.729	0.759455	9.70717	0.687125	10.2181	0.7254	10.729	0.76167	9.70719	10.1926	10.2303	0.65438	10.7419	0.687099	9.71883	10.2048	10.2181	0.67803	10.729	0.711932	9.70718	0.644128	10.2181	0.63658	10.6268	0.662043	9.80937	0.611117
102.514	0.65049	107.639	0.683015	97.3881	0.617965	102.514	0.43948	107.639	0.461454	0.417506	0.417506	10.2515	0.30597	10.764	0.321269	9.73889	0.290672	10.2347	0.72286	10.7465	0.759003	9.723	0.686717	10.2348	0.73259	10.7465	0.769219	9.72303	10.2092	10.247	0.65269	10.7594	0.685325	9.73467	10.2214	10.2348	0.6797	10.7465	0.713685	9.72301	0.645715	10.2348	0.63856	10.6442	0.664102	9.82537	0.613018
102.68	0.65247	107.814	0.685094	97.5463	0.619846	102.68	0.44743	107.814	0.469802	0.425058	0.425058	10.2681	0.31074	10.7815	0.326277	9.75473	0.295203	10.2514	0.72921	10.764	0.765671	9.73885	0.69275	10.2514	0.73639	10.764	0.773209	9.73886	10.2258	10.2637	0.65142	10.7769	0.683991	9.75049	10.238	10.2514	0.68096	10.764	0.715008	9.73884	0.646912	10.2514	0.64333	10.6615	0.669063	9.84138	0.617597
102.847	0.6489	107.989	0.681345	97.7047	0.616455	102.847	0.45856	107.989	0.481488	0.435632	0.435632	10.2848	0.31511	10.7991	0.330866	9.77057	0.299354	10.2681	0.73512	10.7815	0.771876	9.75467	0.698364	10.2681	0.73512	10.7815	0.771876	9.75469	10.2424	10.2803	0.65269	10.7943	0.685325	9.7663	10.2546	10.2681	0.68221	10.7815	0.716321	9.75467	0.648099	10.2681	0.6477	10.6788	0.673608	9.85738	0.621792
103.014	0.64453	108.165	0.676757	97.8633	0.612304	103.014	0.46213	108.165	0.485237	0.439023	0.439023	10.3015	0.3159	10.8165	0.331695	9.7864	0.300105	10.2847	0.73174	10.799	0.768327	9.7705	0.695153	10.2848	0.73047	10.799	0.766993	9.77051	10.259	10.297	0.65565	10.8119	0.688433	9.78215	10.2713	10.2847	0.68221	10.799	0.716321	9.77049	0.648099	10.2848	0.64731	10.6962	0.673202	9.87339	0.621418
103.181	0.64572	108.34	0.678006	98.0217	0.613434	103.181	0.45697	108.34	0.479818	0.434121	0.434121	10.3181	0.31074	10.834	0.326277	9.80222	0.295203	10.3014	0.72202	10.8165	0.758121	9.78635	0.685919	10.3014	0.72667	10.8165	0.763004	9.78634	10.2757	10.3137	0.65734	10.8294	0.690207	9.79799	10.2879	10.3014	0.67636	10.8165	0.710178	9.78634	0.642542	10.3015	0.64174	10.7135	0.66741	9.8894	0.61607
103.347	0.65287	108.515	0.685513	98.1798	0.620226	103.347	0.44902	108.515	0.471471	0.426569	0.426569	10.3348	0.30239	10.8515	0.31751	9.81806	0.28727	10.3181	0.71864	10.834	0.754572	9.80219	0.682708	10.3181	0.72582	10.834	0.762111	9.80218	10.2923	10.3304	0.65819	10.8469	0.6911	9.81384	10.3045	10.3181	0.66925	10.834	0.702713	9.80219	0.635787	10.3181	0.63539	10.7308	0.660806	9.9054	0.609974
103.514	0.65565	108.69	0.688433	98.3382	0.622867	103.514	0.44783	108.69	0.470222	0.425438	0.425438	10.3515	0.29802	10.869	0.312921	9.8339	0.283119	10.3348	0.72582	10.8515	0.762111	9.81802	0.689529	10.3348	0.73047	10.8515	0.766993	9.81802	10.3089	10.347	0.65946	10.8644	0.692433	9.82967	10.3212	10.3348	0.66674	10.8515	0.700077	9.81802	0.633403	10.3348	0.6338	10.7482	0.659152	9.92139	0.608448
103.68	0.64929	108.864	0.681755	98.4964	0.616826	103.68	0.45419	108.864	0.476899	0.43148	0.43148	10.3682	0.30239	10.8866	0.31751	9.84975	0.28727	10.3514	0.73766	10.869	0.774543	9.83387	0.700777	10.3514	0.73639	10.869	0.773209	9.83387	10.3256	10.3637	0.66199	10.8819	0.69509	9.84549	10.3378	10.3514	0.67259	10.869	0.70622	9.83386	0.638961	10.3514	0.63658	10.7655	0.662043	9.93738	0.611117
103.847	0.64095	109.04	0.672998	98.6548	0.608903	103.847	0.45896	109.04	0.481908	0.436012	0.436012	10.3848	0.31034	10.9041	0.325857	9.86558	0.294823	10.3681	0.74485	10.8865	0.782093	9.84969	0.707607	10.3681	0.73766	10.8865	0.774543	9.84969	10.3422	10.3803	0.66072	10.8993	0.693756	9.86131	10.3544	10.3681	0.67887	10.8865	0.712813	9.84969	0.644926	10.3681	0.63976	10.7828	0.66535	9.95338	0.61417
104.014	0.64095	109.214	0.672998	98.8131	0.608903	104.014	0.45856	109.214	0.481488	0.435632	0.435632	10.4015	0.31392	10.9216	0.329616	9.88142	0.298224	10.3848	0.74358	10.904	0.780759	9.86552	0.706401	10.3848	0.7347	10.904	0.771435	9.86551	10.3588	10.397	0.65438	10.9169	0.687099	9.87718	10.371	10.3848	0.67887	10.904	0.712813	9.86551	0.644926	10.3848	0.63856	10.8002	0.664102	9.96939	0.613018
104.18	0.65168	109.389	0.684264	98.9713	0.619096	104.18	0.45419	109.389	0.476899	0.43148	0.43148	10.4181	0.31034	10.939	0.325857	9.89723	0.294823	10.4014	0.73724	10.9215	0.774102	9.88135	0.700378	10.4014	0.73301	10.9215	0.769661	9.88134	10.3754	10.4137	0.64551	10.9344	0.677786	9.89301	10.3877	10.4014	0.67426	10.9215	0.707973	9.88135	0.640547	10.4014	0.63419	10.8175	0.659558	9.98538	0.608822
104.347	0.66241	109.564	0.695531	99.1296	0.62929	104.347	0.45419	109.564	0.476899	0.43148	0.43148	10.4348	0.30597	10.9565	0.321269	9.91305	0.290672	10.4181	0.73047	10.939	0.766993	9.89717	0.693946	10.4181	0.73597	10.939	0.772769	9.89719	10.392	10.4304	0.64255	10.9519	0.674677	9.90883	10.4043	10.4181	0.67175	10.939	0.705337	9.89717	0.638162	10.4181	0.63141	10.8348	0.656666	10.0014	0.606154
104.514	0.66241	109.74	0.695531	99.2882	0.62929	104.514	0.46015	109.74	0.483158	0.437142	0.437142	10.4515	0.30756	10.974	0.322938	9.92889	0.292182	10.4347	0.73132	10.9565	0.767886	9.913	0.694754	10.4348	0.73893	10.9565	0.775876	9.91302	10.4087	10.447	0.64762	10.9694	0.680001	9.92468	10.4209	10.4347	0.67301	10.9565	0.706661	9.91298	0.639359	10.4348	0.63539	10.8522	0.660806	10.0174	0.609974
104.68	0.65366	109.915	0.686343	99.4465	0.620977	104.68	0.4681	109.915	0.491505	0.444695	0.444695	10.4681	0.3163	10.9915	0.332115	9.94473	0.300485	10.4514	0.73851	10.974	0.775436	9.92885	0.701584	10.4514	0.73977	10.974	0.776759	9.92887	10.4253	10.4637	0.65861	10.9869	0.691541	9.9405	10.4375	10.4514	0.67636	10.974	0.710178	9.92884	0.642542	10.4514	0.64492	10.8695	0.670717	10.0334	0.619123
104.847	0.6481	110.09	0.680505	99.6048	0.615695	104.847	0.47167	110.09	0.495254	0.448086	0.448086	10.4848	0.32385	11.009	0.340043	9.96056	0.307658	10.4681	0.74611	10.9915	0.783416	9.94469	0.708805	10.4681	0.73766	10.9915	0.774543	9.9447	10.4419	10.4803	0.6658	11.0043	0.69909	9.95631	10.4541	10.4681	0.67887	10.9915	0.712813	9.94469	0.644926	10.4681	0.65088	10.8868	0.676915	10.0494	0.624845
105.014	0.65128	110.264	0.683844	99.7631	0.618716	105.014	0.4677	110.264	0.491085	0.444315	0.444315	10.5015	0.32226	11.0265	0.338373	9.97638	0.306147	10.4848	0.74569	11.009	0.782975	9.96052	0.708405	10.4848	0.73512	11.009	0.771876	9.96052	10.4585	10.497	0.66411	11.0218	0.697315	9.97214	10.4707	10.4848	0.6797	11.009	0.713685	9.96051	0.645715	10.4848	0.6489	10.9042	0.674856	10.0654	0.622944
105.18	0.65963	110.44	0.692612	99.9215	0.626649	105.18	0.45776	110.44	0.480648	0.434872	0.434872	10.5181	0.31392	11.044	0.329616	9.99221	0.298224	10.5014	0.73893	11.0265	0.775876	9.97635	0.701983	10.5014	0.73386	11.0265	0.770553	9.97635	10.4752	10.5137	0.65692	11.0393	0.689766	9.98797	10.4874	10.5014	0.67887	11.0265	0.712813	9.97635	0.644926	10.5014	0.64174	10.9215	0.66741	10.0814	0.61607
105.347	0.66479	110.615	0.698029	100.08	0.631551	105.347	0.45101	110.615	0.473561	0.428459	0.428459	10.5348	0.30756	11.0615	0.322938	10.0081	0.292182	10.5181	0.73597	11.044	0.772769	9.99217	0.699171	10.5181	0.73386	11.044	0.770553	9.99219	10.4918	10.5303	0.65269	11.0568	0.685325	10.0038	10.504	10.5181	0.67887	11.044	0.712813	9.99219	0.644926	10.5181	0.63936	10.9388	0.664934	10.0974	0.613786
105.514	0.66042	110.79	0.693441	100.238	0.627399	105.514	0.45458	110.79	0.477309	0.431851	0.431851	10.5515	0.31193	11.079	0.327526	10.0239	0.296333	10.5348	0.74104	11.0615	0.778092	10.008	0.703988	10.5348	0.73301	11.0615	0.769661	10.008	10.5084	10.547	0.65692	11.0744	0.689766	10.0197	10.5207	10.5348	0.68012	11.0615	0.714126	10.008	0.646114	10.5348	0.64611	10.9562	0.671954	10.1134	0.620266
105.68	0.65247	110.964	0.685094	100.396	0.619846	105.68	0.46452	110.964	0.487746	0.441294	0.441294	10.5681	0.32226	11.0965	0.338373	10.0397	0.306147	10.5514	0.75034	11.079	0.787857	10.0238	0.712823	10.5514	0.73386	11.079	0.770553	10.0238	10.525	10.5637	0.66411	11.0919	0.697315	10.0355	10.5373	10.5514	0.6797	11.079	0.713685	10.0238	0.645715	10.5514	0.65406	10.9735	0.680222	10.1294	0.627898
105.847	0.65168	111.139	0.684264	100.555	0.619096	105.847	0.46929	111.139	0.492754	0.445825	0.445825	10.5848	0.32743	11.114	0.343802	10.0556	0.311058	10.5681	0.75457	11.0965	0.792299	10.0397	0.716841	10.5681	0.73724	11.0965	0.774102	10.0397	10.5417	10.5804	0.66453	11.1094	0.697757	10.0513	10.5539	10.5681	0.67677	11.0965	0.710608	10.0397	0.642931	10.5681	0.65446	10.9908	0.680638	10.1454	0.628282
106.014	0.65963	111.314	0.692612	100.713	0.626649	106.014	0.46571	111.314	0.488996	0.442424	0.442424	10.6015	0.32306	11.1315	0.339213	10.0714	0.306907	10.5847	0.75203	11.114	0.789632	10.0555	0.714428	10.5848	0.74231	11.114	0.779426	10.0555	10.5583	10.597	0.65607	11.1269	0.688874	10.0672	10.5705	10.5847	0.6751	11.1139	0.708855	10.0555	0.641345	10.5848	0.6477	11.0082	0.673608	10.1614	0.621792
106.18	0.66956	111.489	0.703038	100.871	0.636082	106.18	0.46253	111.489	0.485656	0.439404	0.439404	10.6181	0.31432	11.1491	0.330036	10.0872	0.298604	10.6014	0.74569	11.1315	0.782975	10.0713	0.708405	10.6014	0.74485	11.1315	0.782093	10.0714	10.5749	10.6137	0.64973	11.1444	0.682217	10.083	10.5871	10.6014	0.67552	11.1315	0.709296	10.0713	0.641744	10.6014	0.64174	11.0255	0.66741	10.1774	0.61607
106.347	0.67155	111.665	0.705128	101.03	0.637972	106.347	0.46651	111.665	0.489835	0.443184	0.443184	10.6348	0.30955	11.1666	0.325028	10.1031	0.294072	10.6181	0.74316	11.149	0.780318	10.0872	0.706002	10.6181	0.74104	11.149	0.778092	10.0872	10.5916	10.6304	0.65354	11.1619	0.686217	10.0988	10.6038	10.6181	0.67761	11.149	0.711491	10.0872	0.64373	10.6181	0.63976	11.0428	0.66535	10.1934	0.61417
106.514	0.664	111.84	0.6972	101.188	0.6308	106.514	0.47366	111.84	0.497343	0.449977	0.449977	10.6515	0.31312	11.184	0.328776	10.1189	0.297464	10.6348	0.74485	11.1665	0.782093	10.103	0.707607	10.6348	0.73301	11.1665	0.769661	10.103	10.6082	10.647	0.66326	11.1794	0.696423	10.1147	10.6204	10.6348	0.67803	11.1665	0.711932	10.103	0.644128	10.6348	0.64095	11.0602	0.666588	10.2094	0.615312
106.68	0.65486	112.015	0.687603	101.346	0.622117	106.68	0.47922	112.015	0.503181	0.455259	0.455259	10.6681	0.31869	11.2015	0.334624	10.1347	0.302755	10.6514	0.74696	11.184	0.784308	10.1189	0.709612	10.6514	0.73005	11.184	0.766552	10.1188	10.6248	10.6637	0.66664	11.1969	0.699972	10.1305	10.637	10.6514	0.67677	11.184	0.710608	10.1188	0.642931	10.6514	0.64095	11.0775	0.666588	10.2254	0.615312
106.847	0.65366	112.189	0.686343	101.505	0.620977	106.847	0.47684	112.189	0.500682	0.452998	0.452998	10.6848	0.32067	11.219	0.336704	10.1506	0.304636	10.6681	0.74611	11.2015	0.783416	10.1347	0.708805	10.6681	0.73639	11.2015	0.773209	10.1347	10.6414	10.6803	0.65734	11.2144	0.690207	10.1463	10.6536	10.6681	0.67552	11.2015	0.709296	10.1347	0.641744	10.6681	0.63737	11.0948	0.662865	10.2414	0.611875
107.014	0.66082	112.364	0.693861	101.663	0.627779	107.014	0.46651	112.364	0.489835	0.443184	0.443184	10.7015	0.31948	11.2365	0.335454	10.1664	0.303506	10.6848	0.74485	11.219	0.782093	10.1505	0.707607	10.6848	0.75076	11.219	0.788298	10.1505	10.658	10.697	0.6472	11.2319	0.67956	10.1622	10.6703	10.6847	0.67636	11.219	0.710178	10.1505	0.642542	10.6848	0.633	11.1122	0.65832	10.2574	0.60768
107.18	0.66837	112.539	0.701789	101.821	0.634952	107.18	0.45657	112.539	0.479399	0.433741	0.433741	10.7182	0.31948	11.2541	0.335454	10.1823	0.303506	10.7014	0.74442	11.2365	0.781641	10.1664	0.707199	10.7014	0.75922	11.2365	0.797181	10.1664	10.6747	10.7137	0.6472	11.2494	0.67956	10.178	10.6869	10.7014	0.67761	11.2365	0.711491	10.1663	0.64373	10.7015	0.63141	11.1295	0.656666	10.2734	0.606154
107.347	0.66837	112.715	0.701789	101.98	0.634952	107.347	0.45776	112.715	0.480648	0.434872	0.434872	10.7348	0.32385	11.2716	0.340043	10.1981	0.307658	10.7181	0.74696	11.254	0.784308	10.1822	0.709612	10.7181	0.75457	11.254	0.792299	10.1822	10.6913	10.7304	0.65734	11.2669	0.690207	10.1938	10.7035	10.7181	0.68012	11.254	0.714126	10.1822	0.646114	10.7181	0.63419	11.1468	0.659558	10.2894	0.608822
107.514	0.6636	112.89	0.69678	102.138	0.63042	107.514	0.47008	112.89	0.493584	0.446576	0.446576	10.7515	0.32862	11.2891	0.345051	10.2139	0.312189	10.7348	0.75076	11.2715	0.788298	10.198	0.713222	10.7348	0.74569	11.2715	0.782975	10.198	10.7079	10.747	0.66664	11.2844	0.699972	10.2097	10.7202	10.7348	0.68221	11.2715	0.716321	10.198	0.648099	10.7348	0.63856	11.1642	0.664102	10.3054	0.613018
107.68	0.66042	113.065	0.693441	102.296	0.627399	107.68	0.48041	113.065	0.504431	0.45639	0.45639	10.7681	0.33061	11.3065	0.347141	10.2297	0.31408	10.7514	0.75203	11.289	0.789632	10.2139	0.714428	10.7514	0.74442	11.289	0.781641	10.2138	10.7245	10.7637	0.6658	11.3019	0.69909	10.2255	10.7368	10.7514	0.68138	11.289	0.715449	10.2138	0.647311	10.7515	0.64174	11.1815	0.66741	10.3214	0.61607
107.847	0.664	113.239	0.6972	102.455	0.6308	107.847	0.47843	113.239	0.502352	0.454508	0.454508	10.7848	0.32743	11.324	0.343802	10.2456	0.311058	10.7681	0.74738	11.3065	0.784749	10.2297	0.710011	10.7681	0.75288	11.3065	0.790524	10.2297	10.7411	10.7803	0.65861	11.3194	0.691541	10.2413	10.7534	10.7681	0.6797	11.3065	0.713685	10.2297	0.645715	10.7681	0.64174	11.1988	0.66741	10.3374	0.61607
108.014	0.67274	113.414	0.706377	102.613	0.639103	108.014	0.46531	113.414	0.488575	0.442045	0.442045	10.8015	0.32187	11.3415	0.337964	10.2614	0.305776	10.7847	0.74189	11.324	0.778985	10.2455	0.704796	10.7848	0.75795	11.324	0.795848	10.2455	10.7578	10.797	0.65607	11.3369	0.688874	10.2572	10.77	10.7848	0.67761	11.324	0.711491	10.2455	0.64373	10.7848	0.63817	11.2162	0.663697	10.3534	0.612643
108.18	0.67949	113.59	0.713465	102.771	0.645516	108.18	0.45339	113.59	0.47606	0.430721	0.430721	10.8181	0.31869	11.359	0.334624	10.2772	0.302755	10.8014	0.7402	11.3415	0.77721	10.2613	0.70319	10.8014	0.75288	11.3415	0.790524	10.2613	10.7744	10.8137	0.66284	11.3544	0.695982	10.273	10.7866	10.8014	0.67761	11.3415	0.711491	10.2613	0.64373	10.8014	0.6338	11.2335	0.659152	10.3694	0.608448
108.347	0.6787	113.764	0.712635	102.93	0.644765	108.347	0.45578	113.764	0.478569	0.432991	0.432991	10.8348	0.31988	11.3765	0.335874	10.2931	0.303886	10.8181	0.74485	11.359	0.782093	10.2772	0.707607	10.8181	0.74358	11.359	0.780759	10.2772	10.791	10.8303	0.67045	11.3719	0.703973	10.2888	10.8033	10.8181	0.6797	11.359	0.713685	10.2772	0.645715	10.8181	0.63181	11.2508	0.657082	10.3854	0.606538
108.514	0.67393	113.939	0.707627	103.088	0.640234	108.514	0.46889	113.939	0.492335	0.445445	0.445445	10.8515	0.32306	11.394	0.339213	10.3089	0.306907	10.8347	0.75034	11.3765	0.787857	10.293	0.712823	10.8348	0.73893	11.3765	0.775876	10.293	10.8077	10.847	0.66918	11.3894	0.702639	10.3047	10.8199	10.8347	0.68347	11.3765	0.717644	10.293	0.649296	10.8348	0.63499	11.2682	0.66039	10.4014	0.60959
108.68	0.67075	114.114	0.704287	103.246	0.637212	108.68	0.47843	114.114	0.502352	0.454508	0.454508	10.8681	0.32544	11.4116	0.341712	10.3247	0.309168	10.8514	0.7533	11.394	0.790965	10.3088	0.715635	10.8514	0.74569	11.394	0.782975	10.3089	10.8243	10.8637	0.65988	11.4068	0.692874	10.3205	10.8365	10.8514	0.68639	11.394	0.72071	10.3088	0.65207	10.8514	0.63936	11.2855	0.664934	10.4174	0.613786
108.847	0.67274	114.289	0.706377	103.405	0.639103	108.847	0.47604	114.289	0.499842	0.452238	0.452238	10.8848	0.32425	11.4291	0.340463	10.3406	0.308037	10.8681	0.75415	11.4115	0.791857	10.3247	0.716442	10.8681	0.75668	11.4115	0.794514	10.3247	10.8409	10.8803	0.65481	11.4243	0.687551	10.3363	10.8531	10.8681	0.68723	11.4115	0.721592	10.3247	0.652868	10.8681	0.64095	11.3028	0.666588	10.4334	0.615312
109.014	0.67711	114.464	0.710966	103.563	0.643254	109.014	0.4669	114.464	0.490245	0.443555	0.443555	10.9015	0.32107	11.4465	0.337124	10.3564	0.305017	10.8848	0.7533	11.429	0.790965	10.3405	0.715635	10.8848	0.7588	11.429	0.79674	10.3405	10.8575	10.897	0.65946	11.4419	0.692433	10.3522	10.8698	10.8848	0.68639	11.429	0.72071	10.3405	0.65207	10.8848	0.63936	11.3202	0.664934	10.4494	0.613786
109.18	0.67949	114.639	0.713465	103.721	0.645516	109.18	0.46372	114.639	0.486906	0.440534	0.440534	10.9181	0.31988	11.464	0.335874	10.3722	0.303886	10.9014	0.75288	11.4465	0.790524	10.3564	0.715236	10.9014	0.75034	11.4465	0.787857	10.3563	10.8742	10.9137	0.67045	11.4594	0.703973	10.368	10.8864	10.9014	0.68598	11.4465	0.720279	10.3563	0.651681	10.9014	0.63419	11.3375	0.659558	10.4654	0.608822
109.347	0.68068	114.814	0.714714	103.88	0.646646	109.347	0.47008	114.814	0.493584	0.446576	0.446576	10.9348	0.32187	11.4815	0.337964	10.3881	0.305776	10.9181	0.75076	11.464	0.788298	10.3722	0.713222	10.9181	0.74189	11.464	0.778985	10.3722	10.8908	10.9303	0.67848	11.4769	0.712404	10.3838	10.903	10.9181	0.68598	11.464	0.720279	10.3722	0.651681	10.9181	0.63022	11.3548	0.655429	10.4814	0.605011
109.514	0.68307	114.99	0.717224	104.038	0.648916	109.514	0.47843	114.99	0.502352	0.454508	0.454508	10.9515	0.32624	11.499	0.342552	10.4039	0.309928	10.9348	0.74738	11.4815	0.784749	10.388	0.710011	10.9348	0.74611	11.4815	0.783416	10.388	10.9074	10.947	0.6789	11.4944	0.712845	10.3997	10.9197	10.9347	0.68514	11.4815	0.719397	10.388	0.650883	10.9348	0.6326	11.3722	0.657904	10.4974	0.607296
109.681	0.68784	115.165	0.722232	104.197	0.653448	109.681	0.48002	115.165	0.504021	0.456019	0.456019	10.9681	0.32981	11.5165	0.346301	10.4197	0.313319	10.9514	0.74738	11.499	0.784749	10.4038	0.710011	10.9514	0.75753	11.499	0.795407	10.4039	10.9241	10.9637	0.67425	11.5119	0.707963	10.4155	10.9363	10.9514	0.68347	11.499	0.717644	10.4038	0.649296	10.9514	0.64174	11.3895	0.66741	10.5134	0.61607
109.847	0.69181	115.34	0.726401	104.355	0.657219	109.847	0.47445	115.34	0.498173	0.450727	0.450727	10.9848	0.32783	11.534	0.344222	10.4356	0.311439	10.9681	0.7533	11.5165	0.790965	10.4197	0.715635	10.9681	0.76176	11.5165	0.799848	10.4197	10.9407	10.9803	0.67045	11.5294	0.703973	10.4313	10.9529	10.9681	0.68138	11.5165	0.715449	10.4197	0.647311	10.9681	0.65009	11.4068	0.676094	10.5294	0.624086
110.014	0.68903	115.515	0.723482	104.513	0.654578	110.014	0.46889	115.515	0.492335	0.445445	0.445445	11.0015	0.32226	11.5515	0.338373	10.4514	0.306147	10.9848	0.76133	11.534	0.799396	10.4355	0.723263	10.9848	0.75626	11.534	0.794073	10.4355	10.9573	10.997	0.67129	11.5469	0.704855	10.4472	10.9695	10.9847	0.68347	11.534	0.717644	10.4355	0.649296	10.9848	0.65168	11.4242	0.677747	10.5454	0.625613
110.18	0.68386	115.69	0.718053	104.671	0.649667	110.18	0.47008	115.69	0.493584	0.446576	0.446576	11.0181	0.31869	11.569	0.334624	10.4672	0.302755	11.0014	0.76387	11.5515	0.802064	10.4514	0.725677	11.0014	0.74696	11.5515	0.784308	10.4513	10.9739	11.0137	0.67298	11.5644	0.706629	10.463	10.9861	11.0014	0.68849	11.5515	0.722915	10.4513	0.654065	11.0015	0.64651	11.4415	0.67237	10.5614	0.62065
110.347	0.68068	115.864	0.714714	104.83	0.646646	110.347	0.47326	115.864	0.496923	0.449597	0.449597	11.0348	0.32385	11.5865	0.340043	10.4831	0.307658	11.0181	0.75922	11.569	0.797181	10.4672	0.721259	11.0181	0.74738	11.569	0.784749	10.4672	10.9905	11.0303	0.67256	11.5819	0.706188	10.4788	11.0028	11.0181	0.691	11.569	0.72555	10.4672	0.65645	11.0181	0.64294	11.4588	0.668658	10.5774	0.617222
110.514	0.68108	116.039	0.715134	104.988	0.647026	110.514	0.47326	116.039	0.496923	0.449597	0.449597	11.0515	0.33339	11.604	0.35006	10.4989	0.316721	11.0348	0.75161	11.5865	0.789191	10.483	0.714029	11.0348	0.75753	11.5865	0.795407	10.483	11.0072	11.047	0.67045	11.5994	0.703973	10.4947	11.0194	11.0348	0.69058	11.5865	0.725109	10.483	0.656051	11.0348	0.64333	11.4762	0.669063	10.5934	0.617597
110.68	0.68426	116.214	0.718473	105.146	0.650047	110.68	0.46889	116.214	0.492335	0.445445	0.445445	11.0681	0.33975	11.6216	0.356737	10.5147	0.322763	11.0514	0.7495	11.604	0.786975	10.4988	0.712025	11.0514	0.76725	11.604	0.805613	10.4988	11.0238	11.0637	0.67129	11.6169	0.704855	10.5105	11.036	11.0514	0.68849	11.604	0.722915	10.4989	0.654065	11.0514	0.64651	11.4935	0.67237	10.6094	0.62065
110.847	0.68863	116.389	0.723062	105.305	0.654198	110.847	0.46651	116.389	0.489835	0.443184	0.443184	11.0848	0.33736	11.639	0.354228	10.5306	0.320492	11.0681	0.7533	11.6215	0.790965	10.5147	0.715635	11.0681	0.76641	11.6215	0.804731	10.5147	11.0404	11.0804	0.6751	11.6344	0.708855	10.5263	11.0527	11.0681	0.68723	11.6215	0.721592	10.5147	0.652868	11.0681	0.6489	11.5108	0.674856	10.6254	0.622944
111.014	0.69181	116.564	0.726401	105.463	0.657219	111.014	0.46929	116.564	0.492754	0.445825	0.445825	11.0147	0.32902	11.5654	0.345471	10.464	0.312569	11.0847	0.75795	11.639	0.795848	10.5305	0.720052	11.0847	0.75668	11.639	0.794514	10.5305	11.057	11.097	0.6789	11.6519	0.712845	10.5422	11.0693	11.0847	0.68347	11.639	0.717644	10.5305	0.649296	11.0848	0.64532	11.5282	0.671133	10.6414	0.619507
111.18	0.69181	116.74	0.726401	105.621	0.657219	111.18	0.47565	116.74	0.499433	0.451867	0.451867	11.1816	0.32425	11.7407	0.340463	10.6225	0.308037	11.1014	0.75922	11.6565	0.797181	10.5463	0.721259	11.1014	0.7495	11.6565	0.786975	10.5464	11.0737	11.1137	0.6789	11.6694	0.712845	10.558	11.0859	11.1014	0.67803	11.6565	0.711932	10.5463	0.644128	11.1014	0.63936	11.5455	0.664934	10.6574	0.613786
111.347	0.69062	116.915	0.725151	105.78	0.656089	111.347	0.47803	116.915	0.501932	0.454128	0.454128	11.3481	0.32902	11.9155	0.345471	10.7807	0.312569	11.1181	0.75753	11.674	0.795407	10.5622	0.719653	11.1181	0.75288	11.674	0.790524	10.5622	11.0903	11.3035	0.67425	11.8687	0.707963	10.7383	11.2752	11.1181	0.67552	11.674	0.709296	10.5622	0.641744	11.1809	0.63618	11.6281	0.661627	10.7337	0.610733
111.514	0.68903	117.09	0.723482	105.938	0.654578	111.514	0.47445	117.09	0.498173	0.450727	0.450727	11.5147	0.33895	12.0904	0.355897	10.939	0.322002	11.1348	0.75668	11.6915	0.794514	10.578	0.718846	11.3475	0.7588	11.9149	0.79674	10.7801	11.3191	11.4703	0.67045	12.0438	0.703973	10.8968	11.4416	11.3476	0.67803	11.915	0.711932	10.7802	0.644128	11.3479	0.63817	11.8018	0.663697	10.894	0.612643
111.68	0.68903	117.264	0.723482	106.096	0.654578	111.68	0.4677	117.264	0.491085	0.444315	0.444315	11.6815	0.34213	12.2656	0.359237	11.0974	0.325023	11.1514	0.7588	11.709	0.79674	10.5938	0.72086	11.5142	0.75753	12.0899	0.795407	10.9385	11.4854	11.6369	0.67129	12.2187	0.704855	11.0551	11.6078	11.5141	0.68263	12.0898	0.716761	10.9384	0.648498	11.5147	0.64174	11.9753	0.66741	11.0541	0.61607
111.847	0.69181	117.439	0.726401	106.255	0.657219	111.847	0.46571	117.439	0.488996	0.442424	0.442424	11.8481	0.33657	12.4405	0.353399	11.2557	0.319741	11.6806	0.76133	12.2646	0.799396	11.0966	0.723263	11.6809	0.75034	12.2649	0.787857	11.0969	11.6517	11.8036	0.67763	12.3938	0.711511	11.2134	11.7741	11.6807	0.68639	12.2647	0.72071	11.0967	0.65207	11.6811	0.64413	12.1483	0.669895	11.2139	0.618365
112.014	0.69857	117.615	0.733499	106.413	0.663641	112.014	0.47048	117.615	0.494004	0.446956	0.446956	12.0147	0.33061	12.6154	0.347141	11.414	0.31408	11.8474	0.7626	12.4398	0.80073	11.255	0.72447	11.8476	0.74358	12.44	0.780759	11.2552	11.818	11.9702	0.68228	12.5687	0.716394	11.3717	11.9403	11.8473	0.68849	12.4397	0.722915	11.2549	0.654065	11.8476	0.64532	12.3215	0.671133	11.3737	0.619507
112.181	0.70214	117.79	0.737247	106.572	0.667033	112.181	0.47604	117.79	0.499842	0.452238	0.452238	12.1815	0.3318	12.7906	0.34839	11.5724	0.31521	12.0142	0.76133	12.6149	0.799396	11.4135	0.723263	12.0144	0.74316	12.6151	0.780318	11.4137	11.9844	12.1367	0.6789	12.7435	0.712845	11.5299	12.1064	12.0141	0.68807	12.6148	0.722473	11.4134	0.653666	12.0144	0.64492	12.495	0.670717	11.5338	0.619123
112.347	0.69658	117.965	0.731409	106.73	0.661751	112.347	0.47485	117.965	0.498592	0.451107	0.451107	12.3481	0.33776	12.9655	0.354648	11.7307	0.320872	12.1809	0.76049	12.7899	0.798515	11.5719	0.722465	12.1811	0.74738	12.7902	0.784749	11.572	12.1506	12.3034	0.67171	12.9186	0.705296	11.6882	12.2726	12.1809	0.68849	12.7899	0.722915	11.5719	0.654065	12.1811	0.64294	12.6683	0.668658	11.6939	0.617222
112.514	0.68625	118.14	0.720563	106.888	0.651937	112.514	0.46929	118.14	0.492754	0.445825	0.445825	12.5146	0.34014	13.1403	0.357147	11.8889	0.323133	12.3476	0.76133	12.965	0.799396	11.7302	0.723263	12.3477	0.7533	12.9651	0.790965	11.7303	12.3168	12.4701	0.66876	13.0936	0.702198	11.8466	12.4389	12.3474	0.69434	12.9648	0.729057	11.73	0.659623	12.3478	0.64214	12.8417	0.667826	11.8539	0.616454
112.68	0.68386	118.315	0.718053	107.046	0.649667	112.68	0.46531	118.315	0.488575	0.442045	0.442045	12.6812	0.33538	13.3153	0.352149	12.0471	0.318611	12.5142	0.76345	13.1399	0.801623	11.8885	0.725277	12.5143	0.7588	13.14	0.79674	11.8886	12.483	12.6366	0.67383	13.2684	0.707522	12.0048	12.605	12.5141	0.70062	13.1398	0.735651	11.8884	0.665589	12.5144	0.64492	13.015	0.670717	12.0138	0.619123
112.847	0.69181	118.489	0.726401	107.205	0.657219	112.847	0.4677	118.489	0.491085	0.444315	0.444315	12.8479	0.32663	13.4903	0.342961	12.2055	0.310298	12.6807	0.76471	13.3147	0.802946	12.0467	0.726474	12.6809	0.75922	13.3149	0.797181	12.0469	12.6492	12.8031	0.68144	13.4433	0.715512	12.1629	12.7711	12.6807	0.70145	13.3147	0.736523	12.0467	0.666377	12.6809	0.64492	13.1881	0.670717	12.1737	0.619123
113.014	0.70016	118.664	0.735168	107.363	0.665152	113.014	0.47485	118.664	0.498592	0.451107	0.451107	13.0147	0.32226	13.6654	0.338373	12.364	0.306147	12.8474	0.76387	13.4898	0.802064	12.205	0.725677	12.8476	0.75753	13.49	0.795407	12.2052	12.8155	12.97	0.68355	13.6185	0.717728	12.3215	12.9376	12.8474	0.6956	13.4898	0.73038	12.205	0.66082	12.8476	0.64294	13.3615	0.668658	12.3337	0.617222
113.18	0.69777	118.839	0.732658	107.521	0.662882	113.18	0.4824	118.839	0.50652	0.45828	0.45828	13.1812	0.32544	13.8403	0.341712	12.5221	0.309168	13.0142	0.76133	13.6649	0.799396	12.3635	0.723263	13.0141	0.75626	13.6648	0.794073	12.3634	12.9816	13.1369	0.67848	13.7937	0.712404	12.4801	13.1041	13.0141	0.69183	13.6648	0.726421	12.3634	0.657238	13.0144	0.64294	13.535	0.668658	12.4938	0.617222
113.347	0.68506	119.015	0.719313	107.68	0.650807	113.347	0.48359	119.015	0.50777	0.45941	0.45941	13.3478	0.32981	14.0152	0.346301	12.6804	0.313319	13.1809	0.76049	13.8399	0.798515	12.5219	0.722465	13.1808	0.75668	13.8398	0.794514	12.5218	13.1478	13.3036	0.67298	13.9688	0.706629	12.6384	13.2703	13.1808	0.69351	13.8398	0.728186	12.5218	0.658834	13.1811	0.64969	13.7083	0.675678	12.6539	0.623702
113.514	0.67592	119.189	0.709716	107.838	0.642124	113.514	0.47843	119.189	0.502352	0.454508	0.454508	13.5146	0.33061	14.1903	0.347141	12.8389	0.31408	13.3475	0.76345	14.0149	0.801623	12.6801	0.725277	13.3475	0.76006	14.0149	0.798063	12.6801	13.3141	13.4702	0.6751	14.1437	0.708855	12.7967	13.4365	13.3472	0.69894	14.0146	0.733887	12.6798	0.663993	13.3477	0.66082	13.8816	0.687253	12.8138	0.634387
113.68	0.68068	119.364	0.714714	107.996	0.646646	113.68	0.47445	119.364	0.498173	0.450727	0.450727	13.6816	0.32902	14.3657	0.345471	12.9975	0.312569	13.5141	0.76641	14.1898	0.804731	12.8384	0.728089	13.5142	0.76387	14.1899	0.802064	12.8385	13.4804	13.6368	0.68355	14.3186	0.717728	12.955	13.6027	13.514	0.70229	14.1897	0.737405	12.8383	0.667175	13.5144	0.66638	14.055	0.693035	12.9738	0.639725
113.847	0.69459	119.539	0.72932	108.155	0.65986	113.847	0.47604	119.539	0.499842	0.452238	0.452238	13.8481	0.32981	14.5405	0.346301	13.1557	0.313319	13.6807	0.76852	14.3647	0.806946	12.9967	0.730094	13.6809	0.76598	14.3649	0.804279	12.9969	13.6467	13.8034	0.69158	14.4936	0.726159	13.1132	13.7689	13.6809	0.69936	14.3649	0.734328	12.9969	0.664392	13.681	0.66082	14.2282	0.687253	13.1338	0.634387
114.014	0.70453	119.714	0.739757	108.313	0.669303	114.014	0.4824	119.714	0.50652	0.45828	0.45828	14.0147	0.33418	14.7154	0.350889	13.314	0.317471	13.8475	0.76894	14.5399	0.807387	13.1551	0.730493	13.8477	0.76133	14.5401	0.799396	13.1553	13.8131	13.9702	0.69158	14.6687	0.726159	13.2717	13.9353	13.8475	0.69309	14.5399	0.727745	13.1551	0.658435	13.8476	0.6489	14.4015	0.674856	13.2937	0.622944
114.18	0.70254	119.889	0.737667	108.471	0.667413	114.18	0.48717	119.889	0.511529	0.462811	0.462811	14.1814	0.33975	14.8905	0.356737	13.4723	0.322763	14.0141	0.76852	14.7148	0.806946	13.3134	0.730094	14.0143	0.75457	14.715	0.792299	13.3136	13.9793	14.1368	0.68609	14.8436	0.720395	13.43	14.1015	14.0141	0.68849	14.7148	0.722915	13.3134	0.654065	14.0142	0.64294	14.5748	0.668658	13.4536	0.617222
114.347	0.693	120.064	0.72765	108.63	0.65835	114.347	0.48399	120.064	0.508189	0.45979	0.45979	14.3481	0.34014	15.0655	0.357147	13.6307	0.323133	14.1807	0.76725	14.8897	0.805613	13.4717	0.728887	14.1809	0.75203	14.8899	0.789632	13.4719	14.1454	14.3035	0.68101	15.0187	0.71506	13.5883	14.2677	14.1807	0.691	14.8897	0.72555	13.4717	0.65645	14.181	0.64611	14.7482	0.671954	13.6138	0.620266
114.514	0.68506	120.24	0.719313	108.788	0.650807	114.514	0.47485	120.24	0.498592	0.451107	0.451107	14.5146	0.33657	15.2403	0.353399	13.7889	0.319741	14.3475	0.76514	15.0649	0.803397	13.6301	0.726883	14.3475	0.75668	15.0649	0.794514	13.6301	14.3116	14.4702	0.68228	15.1937	0.716394	13.7467	14.434	14.3474	0.70062	15.0648	0.735651	13.63	0.665589	14.3479	0.65287	14.9218	0.678985	13.774	0.626755
114.681	0.68744	120.415	0.721812	108.947	0.653068	114.681	0.47008	120.415	0.493584	0.446576	0.446576	14.6814	0.33418	15.4155	0.350889	13.9473	0.317471	14.5143	0.76514	15.24	0.803397	13.7886	0.726883	14.5142	0.76133	15.2399	0.799396	13.7885	14.4779	14.6367	0.68482	15.3685	0.719061	13.9049	14.6001	14.5141	0.70773	15.2398	0.743116	13.7884	0.672343	14.5147	0.65446	15.0953	0.680638	13.9341	0.628282
114.847	0.69737	120.59	0.732239	109.105	0.662501	114.847	0.47366	120.59	0.497343	0.449977	0.449977	14.8481	0.33538	15.5905	0.352149	14.1057	0.318611	14.6811	0.76852	15.4152	0.806946	13.947	0.730094	14.6809	0.76049	15.4149	0.798515	13.9469	14.6442	14.8034	0.68355	15.5436	0.717728	14.0632	14.7664	14.6807	0.70396	15.4147	0.739158	13.9467	0.668762	14.6812	0.6477	15.2684	0.673608	14.094	0.621792
115.014	0.70453	120.765	0.739757	109.263	0.669303	115.014	0.48002	120.765	0.504021	0.456019	0.456019	15.0147	0.33776	15.7654	0.354648	14.264	0.320872	14.8477	0.77063	15.5901	0.809162	14.1053	0.732098	14.8476	0.75626	15.59	0.794073	14.1052	14.8105	14.9702	0.67848	15.7187	0.712404	14.2217	14.9328	14.8474	0.69643	15.5898	0.731252	14.105	0.661608	14.8479	0.63976	15.4418	0.66535	14.254	0.61417
115.18	0.70214	120.939	0.737247	109.421	0.667033	115.18	0.47843	120.939	0.502352	0.454508	0.454508	15.1814	0.33855	15.9405	0.355478	14.4223	0.321622	15.0144	0.76852	15.7651	0.806946	14.2637	0.730094	15.0144	0.7533	15.7651	0.790965	14.2637	14.9769	15.1367	0.67552	15.8935	0.709296	14.3799	15.0989	15.0142	0.69643	15.7649	0.731252	14.2635	0.661608	15.0145	0.63936	15.6151	0.664934	14.4139	0.613786
115.347	0.6942	121.115	0.72891	109.58	0.65949	115.347	0.46889	121.115	0.492335	0.445445	0.445445	15.3481	0.33577	16.1155	0.352559	14.5807	0.318981	15.181	0.76641	15.94	0.804731	14.4219	0.728089	15.181	0.7588	15.94	0.79674	14.4219	15.143	15.3034	0.68228	16.0686	0.716394	14.5382	15.2651	15.181	0.7048	15.94	0.74004	14.4219	0.66956	15.1811	0.65009	15.7883	0.676094	14.5739	0.624086
115.514	0.69181	121.29	0.726401	109.738	0.657219	115.514	0.46094	121.29	0.483987	0.437893	0.437893	15.5147	0.33061	16.2904	0.347141	14.739	0.31408	15.3476	0.76725	16.115	0.805613	14.5802	0.728887	15.3476	0.76767	16.115	0.806053	14.5802	15.3092	15.4702	0.69158	16.2437	0.726159	14.6967	15.4315	15.3477	0.71233	16.1151	0.747947	14.5803	0.676713	15.3477	0.66519	15.9616	0.691798	14.7338	0.638582
115.681	0.69896	121.465	0.733908	109.897	0.664012	115.681	0.46253	121.465	0.485656	0.439404	0.439404	15.6814	0.32743	16.4655	0.343802	14.8973	0.311058	15.5143	0.77063	16.29	0.809162	14.7386	0.732098	15.5141	0.7719	16.2898	0.810495	14.7384	15.4753	15.6367	0.69285	16.4185	0.727492	14.8549	15.5976	15.5142	0.70982	16.2899	0.745311	14.7385	0.674329	15.5144	0.67314	16.135	0.700066	14.8938	0.646214
115.847	0.7089	121.64	0.744345	110.055	0.673455	115.847	0.47008	121.64	0.493584	0.446576	0.446576	15.848	0.3322	16.6404	0.34881	15.0556	0.31559	15.6808	0.77317	16.4648	0.811829	14.8968	0.734511	15.6808	0.76852	16.4648	0.806946	14.8968	15.6416	15.8034	0.68228	16.5936	0.716394	15.0132	15.7639	15.6808	0.7002	16.4648	0.73521	14.8968	0.66519	15.6811	0.66757	16.3083	0.694273	15.0539	0.640867
116.014	0.7093	121.814	0.744765	110.213	0.673835	116.014	0.47684	121.814	0.500682	0.452998	0.452998	16.0147	0.34253	16.8154	0.359656	15.214	0.325404	15.8473	0.77317	16.6397	0.811829	15.0549	0.734511	15.8474	0.7626	16.6398	0.80073	15.055	15.8078	15.9702	0.67383	16.7687	0.707522	15.1717	15.9303	15.8473	0.69434	16.6397	0.729057	15.0549	0.659623	15.8477	0.65843	16.4816	0.684767	15.2138	0.632093
116.18	0.69857	121.989	0.733499	110.371	0.663641	116.18	0.47843	121.989	0.502352	0.454508	0.454508	16.1814	0.35127	16.9905	0.368834	15.3723	0.333707	16.0141	0.77232	16.8148	0.810936	15.2134	0.733704	16.0142	0.76006	16.8149	0.798063	15.2135	15.9742	16.1368	0.68017	16.9436	0.714179	15.33	16.0965	16.0141	0.69769	16.8148	0.732575	15.2134	0.662806	16.0143	0.65565	16.6549	0.681876	15.3737	0.629424
116.347	0.68744	122.165	0.721812	110.53	0.653068	116.347	0.47843	122.165	0.502352	0.454508	0.454508	16.348	0.35127	17.1654	0.368834	15.5306	0.333707	16.1807	0.77444	16.9897	0.813162	15.3717	0.735718	16.181	0.76133	16.9901	0.799396	15.372	16.1405	16.3033	0.69708	17.1185	0.731934	15.4881	16.2625	16.1808	0.7048	16.9898	0.74004	15.3718	0.66956	16.1809	0.66241	16.8281	0.688906	15.5337	0.635914
116.514	0.69062	122.339	0.725151	110.688	0.656089	116.514	0.47843	122.339	0.502352	0.454508	0.454508	16.5147	0.34253	17.3404	0.359656	15.689	0.325404	16.3475	0.77824	17.1649	0.817152	15.5301	0.739328	16.3476	0.76387	17.165	0.802064	15.5302	16.3067	16.4702	0.70596	17.2937	0.741258	15.6467	16.429	16.3474	0.70773	17.1648	0.743116	15.53	0.672343	16.3476	0.66996	17.0015	0.696758	15.6937	0.643162
116.68	0.70254	122.514	0.737667	110.846	0.667413	116.68	0.48121	122.514	0.505271	0.457149	0.457149	16.6814	0.33339	17.5155	0.35006	15.8473	0.316721	16.5142	0.77909	17.3399	0.818044	15.6885	0.740135	16.5144	0.76345	17.3401	0.801623	15.6887	16.4731	16.6368	0.69792	17.4686	0.732816	15.805	16.5952	16.5142	0.70396	17.3399	0.739158	15.6885	0.668762	16.5142	0.66797	17.1748	0.694689	15.8536	0.641251
116.847	0.71128	122.689	0.746844	111.005	0.675716	116.847	0.48598	122.689	0.510279	0.461681	0.461681	16.848	0.3318	17.6904	0.34839	16.0056	0.31521	16.6808	0.77232	17.5148	0.810936	15.8468	0.733704	16.6811	0.76049	17.5152	0.798515	15.847	16.6394	16.8034	0.68355	17.6436	0.717728	15.9632	16.7614	16.6807	0.69936	17.5147	0.734328	15.8467	0.664392	16.6809	0.66002	17.3481	0.686421	16.0137	0.633619
117.014	0.70691	122.865	0.742256	111.163	0.671565	117.014	0.49074	122.865	0.515277	0.466203	0.466203	17.0146	0.33776	17.8653	0.354648	16.1639	0.320872	16.8476	0.76471	17.69	0.802946	16.0052	0.726474	16.8477	0.75922	17.6901	0.797181	16.0053	16.8056	16.9702	0.67552	17.8187	0.709296	16.1217	16.9278	16.8472	0.70062	17.6896	0.735651	16.0048	0.665589	16.8476	0.65406	17.5215	0.680222	16.1737	0.627898
117.181	0.69896	123.04	0.733908	111.322	0.664012	117.181	0.48955	123.04	0.514027	0.465072	0.465072	17.1815	0.34451	18.0406	0.361735	16.3224	0.327284	17.0141	0.7626	17.8648	0.80073	16.1634	0.72447	17.0143	0.76176	17.865	0.799848	16.1636	16.9718	17.1367	0.6789	17.9935	0.712845	16.2799	17.0939	17.014	0.70522	17.8647	0.740481	16.1633	0.669959	17.0143	0.65684	17.6949	0.683114	16.3337	0.630566
117.347	0.69777	123.215	0.732658	111.48	0.662882	117.347	0.48399	123.215	0.508189	0.45979	0.45979	17.3481	0.34571	18.2155	0.362996	16.4807	0.328425	17.1806	0.76725	18.0396	0.805613	16.3216	0.728887	17.1809	0.76598	18.0399	0.804279	16.3219	17.1379	17.3036	0.6882	18.1688	0.72261	16.4384	17.2603	17.1806	0.70731	18.0396	0.742676	16.3216	0.671944	17.181	0.66439	17.8682	0.690966	16.4938	0.637814
117.514	0.70691	123.389	0.742256	111.638	0.671565	117.514	0.47803	123.389	0.501932	0.454128	0.454128	17.5147	0.34094	18.3904	0.357987	16.639	0.323893	17.3474	0.77232	18.2148	0.810936	16.48	0.733704	17.3475	0.76894	18.2149	0.807387	16.4801	17.3041	17.4704	0.69285	18.3439	0.727492	16.5969	17.4267	17.3472	0.7048	18.2146	0.74004	16.4798	0.66956	17.3477	0.66678	18.0416	0.693451	16.6538	0.640109
117.68	0.71724	123.564	0.753102	111.796	0.681378	117.68	0.47803	123.564	0.501932	0.454128	0.454128	17.6814	0.33538	18.5655	0.352149	16.7973	0.318611	17.5141	0.77444	18.3898	0.813162	16.6384	0.735718	17.5142	0.76894	18.3899	0.807387	16.6385	17.4704	17.6367	0.68693	18.5185	0.721277	16.7549	17.5926	17.514	0.70145	18.3897	0.736523	16.6383	0.666377	17.5145	0.65963	18.2151	0.686015	16.8139	0.633245
117.847	0.71883	123.74	0.754772	111.955	0.682888	117.847	0.48359	123.74	0.50777	0.45941	0.45941	17.8479	0.33458	18.7403	0.351309	16.9555	0.317851	17.6807	0.77106	18.5647	0.809613	16.7967	0.732507	17.6809	0.76894	18.5649	0.807387	16.7969	17.6367	17.8034	0.67425	18.6936	0.707963	16.9132	17.7589	17.6807	0.70229	18.5647	0.737405	16.7967	0.667175	17.681	0.64969	18.3882	0.675678	16.9738	0.623702
118.014	0.71088	123.915	0.746424	112.113	0.675336	118.014	0.48916	123.915	0.513618	0.464702	0.464702	18.0146	0.33975	18.9153	0.356737	17.1139	0.322763	17.8476	0.76725	18.74	0.805613	16.9552	0.728887	17.8476	0.7719	18.74	0.810495	16.9552	17.803	17.9701	0.67045	18.8686	0.703973	17.0716	17.9252	17.8474	0.70605	18.7398	0.741352	16.955	0.670747	17.8476	0.64731	18.5615	0.673202	17.1337	0.621418
118.18	0.70214	124.09	0.737247	112.271	0.667033	118.18	0.48955	124.09	0.514027	0.465072	0.465072	18.1812	0.34531	19.0903	0.362575	17.2721	0.328045	18.0144	0.76598	18.9151	0.804279	17.1137	0.727681	18.0141	0.77909	18.9148	0.818044	17.1134	17.9691	18.1367	0.68144	19.0435	0.715512	17.2299	18.0914	18.0141	0.7094	18.9148	0.74487	17.1134	0.67393	18.0144	0.65446	18.735	0.680638	17.2938	0.628282
118.347	0.70016	124.264	0.735168	112.43	0.665152	118.347	0.48518	124.264	0.509439	0.460921	0.460921	18.3478	0.34531	19.2652	0.362575	17.4304	0.328045	18.181	0.76725	19.0901	0.805613	17.272	0.728887	18.1808	0.7867	19.0898	0.826035	17.2718	18.1353	18.3034	0.69539	19.2186	0.730159	17.3882	18.2576	18.181	0.7094	19.0901	0.74487	17.272	0.67393	18.1811	0.66439	18.9083	0.690966	17.4539	0.637814
118.514	0.70771	124.439	0.743096	112.588	0.672324	118.514	0.4828	124.439	0.50694	0.45866	0.45866	18.5146	0.33975	19.4403	0.356737	17.5889	0.322763	18.3476	0.77063	19.265	0.809162	17.4302	0.732098	18.3476	0.78796	19.265	0.827358	17.4302	18.3017	18.47	0.69792	19.3935	0.732816	17.5465	18.4238	18.3476	0.70605	19.265	0.741352	17.4302	0.670747	18.3478	0.66797	19.0817	0.694689	17.6139	0.641251
118.68	0.71724	124.615	0.753102	112.746	0.681378	118.68	0.48677	124.615	0.511108	0.462431	0.462431	18.6816	0.33577	19.6157	0.352559	17.7475	0.318981	18.5142	0.77486	19.4399	0.813603	17.5885	0.736117	18.5143	0.78289	19.44	0.822035	17.5886	18.468	18.6366	0.68947	19.5684	0.723944	17.7048	18.59	18.5141	0.70229	19.4398	0.737405	17.5884	0.667175	18.5145	0.6636	19.2551	0.690144	17.7739	0.637056
118.847	0.71804	124.79	0.753942	112.905	0.682138	118.847	0.49313	124.79	0.517787	0.468473	0.468473	18.8482	0.34014	19.7906	0.357147	17.9058	0.323133	18.6807	0.78078	19.6147	0.819819	17.7467	0.741741	18.6809	0.77571	19.6149	0.814496	17.7469	18.6342	18.8033	0.68228	19.7435	0.716394	17.8631	18.7563	18.6807	0.7002	19.6147	0.73521	17.7467	0.66519	18.6811	0.65883	19.4283	0.685183	17.9339	0.632477
119.014	0.7081	124.965	0.743505	113.063	0.672695	119.014	0.49392	124.965	0.518616	0.469224	0.469224	19.0149	0.34889	19.9656	0.366335	18.0642	0.331445	18.8476	0.78543	19.79	0.824701	17.9052	0.746158	18.8475	0.77359	19.7899	0.81227	17.9051	18.8004	18.9701	0.68566	19.9186	0.719943	18.0216	18.9227	18.8474	0.70271	19.7898	0.737845	17.905	0.667574	18.8478	0.65963	19.6017	0.686015	18.0939	0.633245
119.18	0.70016	125.14	0.735168	113.221	0.665152	119.18	0.48518	125.14	0.509439	0.460921	0.460921	19.1815	0.35048	20.1406	0.368004	18.2224	0.332956	19.0143	0.7867	19.965	0.826035	18.0636	0.747365	19.0141	0.77782	19.9648	0.816711	18.0634	18.9666	19.1368	0.69666	20.0936	0.731493	18.18	19.089	19.0141	0.70605	19.9648	0.741352	18.0634	0.670747	19.0146	0.6636	19.7752	0.690144	18.254	0.637056
119.347	0.70532	125.314	0.740586	113.38	0.670054	119.347	0.47604	125.314	0.499842	0.452238	0.452238	19.348	0.34531	20.3154	0.362575	18.3806	0.328045	19.1809	0.78754	20.1399	0.826917	18.2219	0.748163	19.181	0.78162	20.1401	0.820701	18.2219	19.133	19.3037	0.70173	20.2689	0.736816	18.3385	19.2554	19.1808	0.70522	20.1398	0.740481	18.2218	0.669959	19.1811	0.66439	19.9483	0.690966	18.4139	0.637814
119.514	0.71684	125.489	0.752682	113.538	0.680998	119.514	0.47485	125.489	0.498592	0.451107	0.451107	19.5147	0.34094	20.4904	0.357987	18.539	0.323893	19.3476	0.78796	20.315	0.827358	18.3802	0.748562	19.3476	0.77951	20.315	0.818486	18.3802	19.2992	19.4705	0.69539	20.444	0.730159	18.497	19.4218	19.3475	0.70229	20.3149	0.737405	18.3801	0.667175	19.3477	0.66082	20.1216	0.687253	18.5738	0.634387
119.68	0.72479	125.665	0.76103	113.696	0.688551	119.68	0.48359	125.665	0.50777	0.45941	0.45941	19.6816	0.34412	20.6657	0.361326	18.6975	0.326914	19.5142	0.78796	20.4899	0.827358	18.5385	0.748562	19.5142	0.77486	20.4899	0.813603	18.5385	19.4654	19.6369	0.68566	20.6187	0.719943	18.6551	19.5878	19.5143	0.7002	20.49	0.73521	18.5386	0.66519	19.5144	0.65645	20.295	0.682708	18.7338	0.630192
119.847	0.724	125.84	0.7602	113.855	0.6878	119.847	0.49512	125.84	0.519876	0.470364	0.470364	19.8481	0.35206	20.8405	0.369663	18.8557	0.334457	19.6808	0.78543	20.6648	0.824701	18.6968	0.746158	19.6809	0.77359	20.6649	0.81227	18.6969	19.6317	19.8034	0.68566	20.7936	0.719943	18.8132	19.7539	19.681	0.69936	20.6651	0.734328	18.697	0.664392	19.681	0.65525	20.4682	0.68146	18.8938	0.62904
120.014	0.71883	126.015	0.754772	114.013	0.682888	120.014	0.49949	126.015	0.524465	0.474515	0.474515	20.0145	0.35604	21.0152	0.373842	19.0138	0.338238	19.8476	0.78331	20.84	0.822476	18.8552	0.744144	19.8476	0.77613	20.84	0.814937	18.8552	19.798	19.97	0.69539	20.9685	0.730159	18.9715	19.9201	19.8474	0.69894	20.8398	0.733887	18.855	0.663993	19.8477	0.65883	20.6416	0.685183	19.0538	0.632477
120.18	0.71565	126.189	0.751433	114.171	0.679867	120.18	0.49392	126.189	0.518616	0.469224	0.469224	20.1812	0.35326	21.1903	0.370923	19.1721	0.335597	20.0142	0.78162	21.0149	0.820701	19.0135	0.742539	20.0143	0.77824	21.015	0.817152	19.0136	19.9643	20.1365	0.70046	21.1433	0.735483	19.1297	20.0862	20.014	0.69811	21.0147	0.733016	19.0133	0.663204	20.0144	0.66439	20.815	0.690966	19.2138	0.637814
120.347	0.72042	126.364	0.756441	114.33	0.684399	120.347	0.48796	126.364	0.512358	0.463562	0.463562	20.3479	0.34809	21.3653	0.365494	19.3305	0.330686	20.1808	0.78078	21.1898	0.819819	19.1718	0.741741	20.181	0.78036	21.1901	0.819378	19.1719	20.1305	20.3032	0.69539	21.3184	0.730159	19.288	20.2524	20.1808	0.70229	21.1898	0.737405	19.1718	0.667175	20.1809	0.66638	20.9881	0.693035	19.3737	0.639725
120.514	0.72956	126.539	0.766038	114.488	0.693082	120.514	0.48916	126.539	0.513618	0.464702	0.464702	20.5146	0.34809	21.5403	0.365494	19.4889	0.330686	20.3476	0.78205	21.365	0.821153	19.3302	0.742947	20.3477	0.78205	21.3651	0.821153	19.3303	20.2968	20.4701	0.68609	21.4936	0.720395	19.4466	20.4189	20.3476	0.71107	21.365	0.746623	19.3302	0.675516	20.3476	0.66201	21.1615	0.68849	19.5337	0.63553
120.68	0.73353	126.714	0.770207	114.646	0.696854	120.68	0.49512	126.714	0.519876	0.470364	0.470364	20.6813	0.35326	21.7154	0.370923	19.6472	0.335597	20.5143	0.78627	21.54	0.825584	19.4886	0.746957	20.5142	0.78331	21.5399	0.822476	19.4885	20.4629	20.6367	0.68271	21.6685	0.716846	19.6049	20.5851	20.5142	0.72153	21.5399	0.757607	19.4885	0.685453	20.5144	0.65406	21.335	0.680222	19.6938	0.627898
120.847	0.72479	126.889	0.76103	114.805	0.688551	120.847	0.49949	126.889	0.524465	0.474515	0.474515	20.8478	0.35803	21.8902	0.375932	19.8054	0.340129	20.6809	0.79008	21.7149	0.829584	19.6469	0.750576	20.6808	0.78331	21.7148	0.822476	19.6468	20.6291	20.8034	0.68736	21.8436	0.721728	19.7632	20.7514	20.6808	0.72195	21.7148	0.758047	19.6468	0.685852	20.6811	0.6489	21.5083	0.674856	19.8539	0.622944
121.014	0.71009	127.064	0.745595	114.963	0.674585	121.014	0.49591	127.064	0.520706	0.471114	0.471114	21.0146	0.35723	22.0653	0.375092	19.9639	0.339368	20.8474	0.7905	21.8898	0.830025	19.805	0.750975	20.8475	0.78289	21.8899	0.822035	19.8051	20.7954	20.9702	0.69074	22.0187	0.725277	19.9217	20.9178	20.8472	0.71316	21.8896	0.748818	19.8048	0.677502	20.8477	0.65207	21.6816	0.678153	20.0138	0.625987
121.18	0.70214	127.239	0.737247	115.121	0.667033	121.18	0.48598	127.239	0.510279	0.461681	0.461681	21.1815	0.34889	22.2406	0.366335	20.1224	0.331445	21.014	0.78543	22.0647	0.824701	19.9633	0.746158	21.0142	0.78162	22.0649	0.820701	19.9635	20.9617	21.1368	0.6882	22.1936	0.72261	20.08	21.084	21.0141	0.7048	22.0648	0.74004	19.9634	0.66956	21.0144	0.65963	21.855	0.686015	20.1738	0.633245
121.347	0.70572	127.415	0.741006	115.28	0.670434	121.347	0.47803	127.415	0.501932	0.454128	0.454128	21.3481	0.33855	22.4155	0.355478	20.2807	0.321622	21.1807	0.77951	22.2397	0.818486	20.1217	0.740534	21.1809	0.78162	22.2399	0.820701	20.1219	21.1279	21.3034	0.68228	22.3686	0.716394	20.2382	21.2501	21.1807	0.70522	22.2397	0.740481	20.1217	0.669959	21.1809	0.6632	22.0281	0.689728	20.3337	0.636672
121.514	0.71684	127.59	0.752682	115.438	0.680998	121.514	0.47843	127.59	0.502352	0.454508	0.454508	21.5147	0.33657	22.5904	0.353399	20.439	0.319741	21.3475	0.77909	22.4149	0.818044	20.2801	0.740135	21.3474	0.78289	22.4148	0.822035	20.28	21.294	21.4703	0.68228	22.5438	0.716394	20.3968	21.4166	21.3473	0.71191	22.4147	0.747506	20.2799	0.676315	21.3477	0.66002	22.2016	0.686421	20.4938	0.633619
121.68	0.72479	127.764	0.76103	115.596	0.688551	121.68	0.48677	127.764	0.511108	0.462431	0.462431	21.6814	0.34571	22.7655	0.362996	20.5973	0.328425	21.5142	0.78416	22.5899	0.823368	20.4385	0.744952	21.5141	0.78416	22.5898	0.823368	20.4384	21.4603	21.6369	0.68989	22.7187	0.724384	20.5551	21.5828	21.5142	0.71484	22.5899	0.750582	20.4385	0.679098	21.5144	0.65406	22.375	0.680222	20.6538	0.627898
121.847	0.724	127.939	0.7602	115.755	0.6878	121.847	0.49631	127.939	0.521126	0.471494	0.471494	21.848	0.35922	22.9404	0.377181	20.7556	0.341259	21.6808	0.79135	22.7648	0.830918	20.5968	0.751782	21.6809	0.78205	22.7649	0.821153	20.5969	21.6267	21.8035	0.69454	22.8937	0.729267	20.7133	21.749	21.681	0.71107	22.7651	0.746623	20.5969	0.675516	21.6812	0.65287	22.5484	0.678985	20.814	0.626755
122.014	0.72002	128.114	0.756021	115.913	0.684019	122.014	0.49829	128.114	0.523205	0.473376	0.473376	22.0148	0.3624	23.1155	0.38052	20.9141	0.34428	21.8475	0.79473	22.9399	0.834467	20.7551	0.754993	21.8475	0.77951	22.9399	0.818486	20.7551	21.7929	21.9702	0.6882	23.0687	0.72261	20.8717	21.9153	21.8474	0.70731	22.9398	0.742676	20.755	0.671944	21.8479	0.65883	22.7218	0.685183	20.974	0.632477
122.18	0.71804	128.29	0.753942	116.071	0.682138	122.18	0.49035	128.29	0.514868	0.465832	0.465832	22.1816	0.34928	23.2907	0.366744	21.0725	0.331816	22.0141	0.79177	23.1148	0.831359	20.9134	0.752181	22.0142	0.78162	23.1149	0.820701	20.9135	21.9592	22.1369	0.6789	23.2437	0.712845	21.0301	22.0816	22.0143	0.70982	23.115	0.745311	20.9136	0.674329	22.0145	0.66797	22.8951	0.694689	21.1339	0.641251
122.347	0.7236	128.465	0.75978	116.23	0.68742	122.347	0.4828	128.465	0.50694	0.45866	0.45866	22.348	0.3318	23.4654	0.34839	21.2306	0.31521	22.1807	0.79008	23.2897	0.829584	21.0717	0.750576	22.181	0.78881	23.2901	0.828251	21.072	22.1255	22.3037	0.67848	23.4189	0.712404	21.1885	22.2479	22.181	0.71777	23.2901	0.753659	21.072	0.681882	22.1809	0.67234	23.0681	0.699234	21.2937	0.645446
122.514	0.73353	128.64	0.770207	116.388	0.696854	122.514	0.48677	128.64	0.511108	0.462431	0.462431	22.5146	0.32663	23.6403	0.342961	21.3889	0.310298	22.3475	0.79515	23.4649	0.834908	21.2301	0.755393	22.3476	0.79726	23.465	0.837123	21.2302	22.2917	22.4704	0.68693	23.5939	0.721277	21.3469	22.4142	22.3474	0.72278	23.4648	0.758919	21.23	0.686641	22.3476	0.66996	23.2415	0.696758	21.4537	0.643162
122.68	0.74029	128.815	0.777305	116.546	0.703275	122.68	0.4971	128.815	0.521955	0.472245	0.472245	22.6812	0.33975	23.8153	0.356737	21.5471	0.322763	22.5143	0.80318	23.64	0.843339	21.3886	0.763021	22.5143	0.80191	23.64	0.842006	21.3886	22.458	22.6369	0.69412	23.7687	0.728826	21.5051	22.5803	22.514	0.72278	23.6397	0.758919	21.3883	0.686641	22.5142	0.6636	23.4148	0.690144	21.6136	0.637056
122.847	0.73751	128.989	0.774386	116.705	0.700634	122.847	0.50306	128.989	0.528213	0.477907	0.477907	22.8479	0.35723	23.9903	0.375092	21.7055	0.339368	22.6809	0.80614	23.8149	0.846447	21.5469	0.765833	22.6811	0.80065	23.8152	0.840682	21.547	22.6244	22.8034	0.69327	23.9436	0.727934	21.6632	22.7464	22.6807	0.71944	23.8147	0.755412	21.5467	0.683468	22.6809	0.66082	23.5881	0.687253	21.7737	0.634387
123.014	0.72718	129.165	0.763539	116.863	0.690821	123.014	0.49988	129.165	0.524874	0.474886	0.474886	23.0147	0.36359	24.1654	0.38177	21.864	0.345411	22.8475	0.80191	23.9899	0.842006	21.7051	0.761814	22.8476	0.79642	23.99	0.836241	21.7052	22.7905	22.9701	0.68736	24.1186	0.721728	21.8216	22.9127	22.8473	0.71693	23.9897	0.752776	21.7049	0.681083	22.8478	0.66558	23.7617	0.692203	21.9339	0.638957
123.18	0.72002	129.339	0.756021	117.021	0.684019	123.18	0.49074	129.339	0.515277	0.466203	0.466203	23.1814	0.35246	24.3405	0.370083	22.0223	0.334837	23.0141	0.79473	24.1648	0.834467	21.8634	0.754993	23.0142	0.79261	24.1649	0.832241	21.8635	22.9567	23.1367	0.68566	24.2935	0.719943	21.9799	23.0789	23.0141	0.71902	24.1648	0.754971	21.8634	0.683069	23.0146	0.67353	23.9352	0.700471	22.094	0.646589
123.347	0.72281	129.515	0.75895	117.18	0.686669	123.347	0.48518	129.515	0.509439	0.460921	0.460921	23.348	0.33657	24.5154	0.353399	22.1806	0.319741	23.1807	0.79346	24.3397	0.833133	22.0217	0.753787	23.1808	0.78881	24.3398	0.828251	22.0218	23.1228	23.3034	0.69074	24.4686	0.725277	22.1382	23.2451	23.1809	0.72278	24.3399	0.758919	22.0219	0.686641	23.1811	0.67592	24.1083	0.702957	22.2539	0.648883
123.514	0.73473	129.69	0.771467	117.338	0.697993	123.514	0.48916	129.69	0.513618	0.464702	0.464702	23.5147	0.331	24.6904	0.34755	22.339	0.31445	23.3473	0.7998	24.5147	0.83979	22.1799	0.75981	23.3474	0.7867	24.5148	0.826035	22.18	23.289	23.4701	0.69708	24.6436	0.731934	22.2966	23.4114	23.3474	0.72404	24.5148	0.760242	22.18	0.687838	23.3477	0.66996	24.2816	0.696758	22.4138	0.643162
123.68	0.74188	129.865	0.778974	117.496	0.704786	123.68	0.49869	129.865	0.523625	0.473755	0.473755	23.6815	0.34213	24.8656	0.359237	22.4974	0.325023	23.5141	0.80783	24.6898	0.848222	22.3384	0.767439	23.5142	0.78796	24.6899	0.827358	22.3385	23.4554	23.6367	0.69792	24.8185	0.732816	22.4549	23.5776	23.5141	0.72195	24.6898	0.758047	22.3384	0.685852	23.5144	0.66241	24.455	0.688906	22.5738	0.635914
123.847	0.74029	130.04	0.777305	117.655	0.703275	123.847	0.50505	130.04	0.530303	0.479797	0.479797	23.8481	0.35604	25.0405	0.373842	22.6557	0.338238	23.6809	0.80699	24.8649	0.84734	22.4969	0.76664	23.6809	0.79008	24.8649	0.829584	22.4969	23.6217	23.8032	0.68989	24.9934	0.724384	22.613	23.7437	23.6807	0.71818	24.8647	0.754089	22.4967	0.682271	23.6809	0.6636	24.6281	0.690144	22.7337	0.637056
124.014	0.73353	130.215	0.770207	117.813	0.696854	124.014	0.49949	130.215	0.524465	0.474515	0.474515	24.0147	0.35882	25.2154	0.376761	22.814	0.340879	23.8477	0.79515	25.0401	0.834908	22.6553	0.755393	23.8476	0.79346	25.04	0.833133	22.6552	23.788	23.9701	0.68101	25.1686	0.71506	22.7716	23.9102	23.8474	0.71693	25.0398	0.752776	22.655	0.681083	23.8478	0.67433	24.8017	0.701303	22.8939	0.647357
124.18	0.73075	130.389	0.767288	117.971	0.694213	124.18	0.48796	130.389	0.512358	0.463562	0.463562	24.1814	0.34571	25.3905	0.362996	22.9723	0.328425	24.0143	0.78331	25.215	0.822476	22.8136	0.744144	24.0144	0.79473	25.2151	0.834467	22.8137	23.9544	24.1366	0.68271	25.3434	0.716846	22.9298	24.0763	24.0142	0.71902	25.2149	0.754971	22.8135	0.683069	24.0145	0.68386	24.9751	0.711214	23.0539	0.656506
124.347	0.73592	130.564	0.772716	118.13	0.699124	124.347	0.4824	130.564	0.50652	0.45828	0.45828	24.348	0.33061	25.5654	0.347141	23.1306	0.31408	24.1809	0.78289	25.3899	0.822035	22.9719	0.743745	24.1811	0.79515	25.3902	0.834908	22.972	24.1206	24.3034	0.69327	25.5186	0.727934	23.0882	24.2426	24.1808	0.72362	25.3898	0.759801	22.9718	0.687439	24.1811	0.68347	25.1483	0.710809	23.2139	0.656131
124.514	0.74426	130.739	0.781473	118.288	0.707047	124.514	0.48955	130.739	0.514027	0.465072	0.465072	24.5146	0.32663	25.7403	0.342961	23.2889	0.310298	24.3475	0.79261	25.5649	0.832241	23.1301	0.75298	24.3477	0.79726	25.5651	0.837123	23.1303	24.2868	24.4703	0.69919	25.6938	0.73415	23.2468	24.4091	24.3474	0.72739	25.5648	0.76376	23.13	0.69102	24.3478	0.67433	25.3217	0.701303	23.3739	0.647357
124.68	0.74704	130.914	0.784392	118.446	0.709688	124.68	0.50187	130.914	0.526964	0.476776	0.476776	24.6814	0.33895	25.9155	0.355897	23.4473	0.322002	24.5142	0.80445	25.7399	0.844673	23.2885	0.764227	24.5143	0.80065	25.74	0.840682	23.2886	24.453	24.6368	0.69539	25.8686	0.730159	23.405	24.5752	24.5142	0.7278	25.7399	0.76419	23.2885	0.69141	24.5145	0.66678	25.4951	0.693451	23.5339	0.640109
124.847	0.74188	131.09	0.778974	118.605	0.704786	124.847	0.50306	131.09	0.528213	0.477907	0.477907	24.848	0.35604	26.0904	0.373842	23.6056	0.338238	24.6809	0.81037	25.9149	0.850889	23.4469	0.769852	24.6808	0.80361	25.9148	0.843791	23.4468	24.6191	24.8035	0.69074	26.0437	0.725277	23.5633	24.7415	24.6809	0.7278	25.9149	0.76419	23.4469	0.69141	24.6811	0.66797	25.6683	0.694689	23.6939	0.641251
125.014	0.73592	131.264	0.772716	118.763	0.699124	125.014	0.49035	131.264	0.514868	0.465832	0.465832	25.0146	0.36041	26.2653	0.378431	23.7639	0.34239	24.8476	0.80826	26.09	0.848673	23.6052	0.767847	24.8474	0.80614	26.0898	0.846447	23.605	24.7853	24.9702	0.69454	26.2187	0.729267	23.7217	24.9078	24.8472	0.72655	26.0896	0.762878	23.6048	0.690222	24.8477	0.67472	25.8416	0.701709	23.8538	0.647731
125.18	0.73592	131.439	0.772716	118.921	0.699124	125.18	0.47604	131.439	0.499842	0.452238	0.452238	25.1812	0.34571	26.4403	0.362996	23.9221	0.328425	25.0142	0.80191	26.2649	0.842006	23.7635	0.761814	25.0141	0.80826	26.2648	0.848673	23.7634	24.9516	25.1368	0.703	26.3936	0.73815	23.88	25.074	25.014	0.72529	26.2647	0.761555	23.7633	0.689025	25.0144	0.68029	26.015	0.707502	24.0138	0.653078
125.347	0.74267	131.614	0.779804	119.08	0.705537	125.347	0.47366	131.614	0.497343	0.449977	0.449977	25.3481	0.32663	26.6155	0.342961	24.0807	0.310298	25.1807	0.79726	26.4397	0.837123	23.9217	0.757397	25.1809	0.8091	26.4399	0.849555	23.9219	25.1179	25.3034	0.70638	26.5686	0.741699	24.0382	25.2401	25.1808	0.72613	26.4398	0.762437	23.9218	0.689824	25.181	0.6787	26.1882	0.705848	24.1738	0.651552
125.514	0.74863	131.789	0.786062	119.238	0.711198	125.514	0.48161	131.789	0.505691	0.457529	0.457529	25.5148	0.32624	26.7905	0.342552	24.2391	0.309928	25.3476	0.80065	26.615	0.840682	24.0802	0.760617	25.3477	0.80572	26.6151	0.846006	24.0803	25.2843	25.4702	0.70046	26.7437	0.735483	24.1967	25.4065	25.3475	0.72655	26.6149	0.762878	24.0801	0.690222	25.3477	0.67115	26.3616	0.697996	24.3338	0.644304
125.68	0.74744	131.964	0.784812	119.396	0.710068	125.68	0.49074	131.964	0.515277	0.466203	0.466203	25.6815	0.34809	26.9656	0.365494	24.3974	0.330686	25.5142	0.80783	26.7899	0.848222	24.2385	0.767439	25.5142	0.80107	26.7899	0.841124	24.2385	25.4504	25.6369	0.69158	26.9187	0.726159	24.3551	25.5728	25.5143	0.72655	26.79	0.762878	24.2386	0.690222	25.5144	0.6632	26.535	0.689728	24.4938	0.636672
125.847	0.7391	132.139	0.776055	119.555	0.702145	125.847	0.49074	132.139	0.515277	0.466203	0.466203	25.848	0.37471	27.1404	0.393446	24.5556	0.355974	25.6807	0.81291	26.9647	0.853556	24.3967	0.772265	25.6808	0.79726	26.9648	0.837123	24.3968	25.6166	25.8035	0.68736	27.0937	0.721728	24.5133	25.739	25.6809	0.72655	26.9649	0.762878	24.3969	0.690222	25.6811	0.66121	26.7083	0.687658	24.6539	0.634762
126.014	0.73075	132.314	0.767288	119.713	0.694213	126.014	0.48359	132.314	0.50777	0.45941	0.45941	26.0146	0.38187	27.3153	0.400964	24.7139	0.362776	25.8474	0.81079	27.1398	0.85133	24.555	0.77025	25.8474	0.79515	27.1398	0.834908	24.555	25.7828	25.9702	0.69412	27.2687	0.728826	24.6717	25.9053	25.8474	0.72739	27.1398	0.76376	24.555	0.69102	25.8477	0.66876	26.8816	0.69551	24.8138	0.64201
126.18	0.73353	132.489	0.770207	119.871	0.696854	126.18	0.47723	132.489	0.501092	0.453368	0.453368	26.1814	0.36359	27.4905	0.38177	24.8723	0.345411	26.0142	0.80614	27.3149	0.846447	24.7135	0.765833	26.0142	0.79473	27.3149	0.834467	24.7135	25.9492	26.1367	0.70596	27.4435	0.741258	24.8299	26.0714	26.0141	0.72529	27.3148	0.761555	24.7134	0.689025	26.0144	0.68029	27.055	0.707502	24.9738	0.653078
126.347	0.74387	132.665	0.781064	120.03	0.706677	126.347	0.4828	132.665	0.50694	0.45866	0.45866	26.348	0.33855	27.6654	0.355478	25.0306	0.321622	26.1807	0.80614	27.4897	0.846447	24.8717	0.765833	26.1809	0.79769	27.4899	0.837574	24.8719	26.1154	26.3035	0.71145	27.6187	0.747023	24.9883	26.2377	26.1807	0.72028	27.4897	0.756294	24.8717	0.684266	26.1809	0.68784	27.2281	0.715354	25.1337	0.660326
126.514	0.75062	132.84	0.788151	120.188	0.713089	126.514	0.49869	132.84	0.523625	0.473755	0.473755	26.5147	0.32981	27.8404	0.346301	25.189	0.313319	26.3476	0.81291	27.665	0.853556	25.0302	0.772265	26.3476	0.80191	27.665	0.842006	25.0302	26.2817	26.4703	0.70426	27.7938	0.739473	25.1468	26.4041	26.3474	0.71777	27.6648	0.753659	25.03	0.681882	26.3477	0.68386	27.4016	0.711214	25.2938	0.656506
126.68	0.74824	133.015	0.785652	120.346	0.710828	126.68	0.50982	133.015	0.535311	0.484329	0.484329	26.6815	0.34451	28.0156	0.361735	25.3474	0.327284	26.5144	0.81671	27.8401	0.857546	25.1887	0.775875	26.5143	0.80318	27.84	0.843339	25.1886	26.448	26.6367	0.69201	27.9685	0.726611	25.3049	26.5701	26.5141	0.71944	27.8398	0.755412	25.1884	0.683468	26.5146	0.67433	27.5752	0.701303	25.454	0.647357
126.847	0.7395	133.19	0.776475	120.505	0.702525	126.847	0.50545	133.19	0.530722	0.480177	0.480177	26.8481	0.36399	28.1905	0.38219	25.5057	0.34579	26.6809	0.81206	28.0149	0.852663	25.3469	0.771457	26.681	0.79896	28.0151	0.838908	25.3469	26.6143	26.8034	0.68566	28.1436	0.719943	25.4632	26.7364	26.6809	0.72529	28.0149	0.761555	25.3469	0.689025	26.6811	0.67035	27.7483	0.697164	25.6139	0.643536
127.014	0.73473	133.365	0.771467	120.663	0.697993	127.014	0.49154	133.365	0.516117	0.466963	0.466963	27.0148	0.36677	28.3655	0.385109	25.6641	0.348431	26.8477	0.80191	28.1901	0.842006	25.5053	0.761814	26.8476	0.79642	28.19	0.836241	25.5052	26.7805	26.9702	0.68609	28.3187	0.720395	25.6217	26.9028	26.8476	0.7299	28.19	0.766395	25.5052	0.693405	26.8477	0.6779	27.9216	0.705016	25.7738	0.650784
127.181	0.7391	133.54	0.776055	120.822	0.702145	127.181	0.48359	133.54	0.50777	0.45941	0.45941	27.1816	0.34809	28.5407	0.365494	25.8225	0.330686	27.0142	0.79515	28.3649	0.834908	25.6635	0.755393	27.0143	0.7998	28.365	0.83979	25.6636	26.9468	27.1367	0.6882	28.4935	0.72261	25.7799	27.0689	27.0142	0.73115	28.3649	0.767707	25.6635	0.694592	27.0144	0.68704	28.095	0.714522	25.9338	0.659558
127.347	0.74863	133.715	0.786062	120.98	0.711198	127.347	0.48836	133.715	0.512778	0.463942	0.463942	27.3481	0.32783	28.7155	0.344222	25.9807	0.311439	27.1808	0.79769	28.5398	0.837574	25.8218	0.757806	27.1809	0.80699	28.5399	0.84734	25.8219	27.1129	27.3036	0.68947	28.6688	0.723944	25.9384	27.2353	27.1808	0.7299	28.5398	0.766395	25.8218	0.693405	27.1811	0.68903	28.2683	0.716591	26.0939	0.661469
127.514	0.75301	133.89	0.79066	121.138	0.715359	127.514	0.49988	133.89	0.524874	0.474886	0.474886	27.5146	0.32783	28.8903	0.344222	26.1389	0.311439	27.3474	0.8091	28.7148	0.849555	25.98	0.768645	27.3475	0.80952	28.7149	0.849996	25.9801	27.2791	27.4702	0.69074	28.8437	0.725277	26.0967	27.4015	27.3474	0.72864	28.7148	0.765072	25.98	0.692208	27.3477	0.68029	28.4416	0.707502	26.2538	0.653078
127.68	0.74625	134.065	0.783563	121.296	0.708937	127.68	0.50545	134.065	0.530722	0.480177	0.480177	27.6812	0.34928	29.0653	0.366744	26.2971	0.331816	27.5141	0.81882	28.8898	0.859761	26.1384	0.777879	27.5141	0.80487	28.8898	0.845113	26.1384	27.4453	27.6365	0.69539	29.0183	0.730159	26.2547	27.5674	27.514	0.7299	28.8897	0.766395	26.1383	0.693405	27.5144	0.67035	28.615	0.697164	26.4138	0.643536
127.847	0.73512	134.24	0.771876	121.455	0.698364	127.847	0.49869	134.24	0.523625	0.473755	0.473755	27.8479	0.37154	29.2403	0.390117	26.4555	0.352963	27.6807	0.82009	29.0647	0.861094	26.2967	0.779085	27.6808	0.79896	29.0648	0.838908	26.2968	27.6116	27.8031	0.70173	29.1933	0.736816	26.4129	27.7336	27.6806	0.73199	29.0646	0.76859	26.2966	0.695391	27.6808	0.66996	28.788	0.696758	26.5736	0.643162
128.014	0.73155	134.415	0.768128	121.613	0.694972	128.014	0.48836	134.415	0.512778	0.463942	0.463942	28.0147	0.37511	29.4154	0.393866	26.614	0.356354	27.8474	0.81417	29.2398	0.854878	26.455	0.773461	27.8476	0.79853	29.24	0.838457	26.4552	27.778	27.9699	0.70891	29.3684	0.744356	26.5714	27.9	27.8474	0.73241	29.2398	0.769031	26.455	0.695789	27.8475	0.68029	28.9614	0.707502	26.7336	0.653078
128.18	0.73751	134.589	0.774386	121.771	0.700634	128.18	0.48478	134.589	0.509019	0.460541	0.460541	28.1814	0.3612	29.5905	0.37926	26.7723	0.34314	28.0142	0.80952	29.4149	0.849996	26.6135	0.769044	28.0142	0.80191	29.4149	0.842006	26.6135	27.9442	28.1366	0.71441	29.5434	0.750131	26.7298	28.0663	28.0142	0.73199	29.4149	0.76859	26.6135	0.695391	28.0144	0.69261	29.135	0.720314	26.8938	0.664906
128.347	0.74824	134.764	0.785652	121.93	0.710828	128.347	0.49313	134.764	0.517787	0.468473	0.468473	28.3479	0.34769	29.7653	0.365075	26.9305	0.330305	28.1809	0.81164	29.5899	0.852222	26.7719	0.771058	28.1809	0.80445	29.5899	0.844673	26.7719	28.1104	28.3034	0.71695	29.7186	0.752798	26.8882	28.2326	28.1808	0.73115	29.5898	0.767707	26.7718	0.694592	28.1811	0.6938	29.3083	0.721552	27.0539	0.666048
128.514	0.75221	134.939	0.789821	122.088	0.7146	128.514	0.50505	134.939	0.530303	0.479797	0.479797	28.5146	0.34809	29.9403	0.365494	27.0889	0.330686	28.3476	0.81417	29.765	0.854878	26.9302	0.773461	28.3476	0.80234	29.765	0.842457	26.9302	28.2767	28.4702	0.71441	29.8937	0.750131	27.0467	28.399	28.3473	0.73115	29.7647	0.767707	26.9299	0.694592	28.3476	0.68347	29.4815	0.710809	27.2137	0.656131
128.68	0.74943	135.114	0.786902	122.246	0.711959	128.68	0.50863	135.114	0.534062	0.483198	0.483198	28.6814	0.3616	30.1155	0.37968	27.2473	0.34352	28.5141	0.81502	29.9398	0.855771	27.0884	0.774269	28.5142	0.79726	29.9399	0.837123	27.0885	28.4429	28.6368	0.71018	30.0686	0.745689	27.205	28.5652	28.5139	0.73241	29.9396	0.769031	27.0882	0.695789	28.5144	0.67353	29.655	0.700471	27.3738	0.646589
128.847	0.74387	135.289	0.781064	122.405	0.706677	128.847	0.50147	135.289	0.526543	0.476396	0.476396	28.848	0.37273	30.2904	0.391367	27.4056	0.354094	28.6807	0.81206	30.1147	0.852663	27.2467	0.771457	28.681	0.79346	30.1151	0.833133	27.2469	28.6093	28.8035	0.70976	30.2437	0.745248	27.3633	28.7315	28.6807	0.73491	30.1147	0.771655	27.2467	0.698164	28.6811	0.67353	29.8283	0.700471	27.5339	0.646589
129.014	0.74188	135.464	0.778974	122.563	0.704786	129.014	0.49035	135.464	0.514868	0.465832	0.465832	29.0147	0.37392	30.4654	0.392616	27.564	0.355224	28.8476	0.81164	30.29	0.852222	27.4052	0.771058	28.8477	0.79388	30.2901	0.833574	27.4053	28.7756	28.9703	0.7123	30.4188	0.747915	27.5218	28.8979	28.8474	0.73784	30.2898	0.774732	27.405	0.700948	28.8477	0.68267	30.0016	0.709977	27.6938	0.655363
129.18	0.74546	135.639	0.782733	122.721	0.708187	129.18	0.48836	135.639	0.512778	0.463942	0.463942	29.1815	0.36558	30.6406	0.383859	27.7224	0.347301	29.0142	0.81417	30.4649	0.854878	27.5635	0.773461	29.0144	0.80107	30.4651	0.841124	27.5637	28.9419	29.1369	0.7123	30.5937	0.747915	27.6801	29.0641	29.0141	0.74161	30.4648	0.778691	27.5634	0.704529	29.0144	0.69181	30.175	0.719482	27.8538	0.664138
129.347	0.74863	135.814	0.786062	122.88	0.711198	129.347	0.49631	135.814	0.521126	0.471494	0.471494	29.348	0.35485	30.8154	0.372592	27.8806	0.337108	29.1809	0.81798	30.6399	0.858879	27.7219	0.777081	29.1811	0.81079	30.6402	0.85133	27.722	29.1081	29.3036	0.70849	30.7688	0.743915	27.8384	29.2303	29.1808	0.74537	30.6398	0.782639	27.7218	0.708101	29.1809	0.68943	30.3481	0.717007	28.0137	0.661853
129.514	0.74824	135.99	0.785652	123.038	0.710828	129.514	0.50426	135.99	0.529473	0.479047	0.479047	29.5148	0.35127	30.9905	0.368834	28.0391	0.333707	29.3477	0.81756	30.8151	0.858438	27.8803	0.776682	29.3477	0.81756	30.8151	0.858438	27.8803	29.2743	29.4702	0.70257	30.9437	0.737699	27.9967	29.3965	29.3474	0.74495	30.8148	0.782197	27.88	0.707703	29.3477	0.67592	30.5216	0.702957	28.1738	0.648883
129.681	0.74546	136.165	0.782733	123.197	0.708187	129.681	0.50306	136.165	0.528213	0.477907	0.477907	29.6816	0.35564	31.1657	0.373422	28.1975	0.337858	29.5143	0.81333	30.99	0.853997	28.0386	0.772663	29.5144	0.81756	30.9901	0.858438	28.0387	29.4406	29.6369	0.70131	31.1187	0.736376	28.1551	29.5628	29.5142	0.73952	30.9899	0.776496	28.0385	0.702544	29.5144	0.66519	30.695	0.691798	28.3338	0.638582
129.847	0.74546	136.34	0.782733	123.355	0.708187	129.847	0.49472	136.34	0.519456	0.469984	0.469984	29.8481	0.3612	31.3405	0.37926	28.3557	0.34314	29.6809	0.81206	31.1649	0.852663	28.1969	0.771457	29.6811	0.81544	31.1652	0.856212	28.197	29.6069	29.8034	0.70511	31.2936	0.740366	28.3132	29.7289	29.6809	0.73366	31.1649	0.770343	28.1969	0.696977	29.6812	0.66797	30.8684	0.694689	28.494	0.641251
130.014	0.74943	136.515	0.786902	123.513	0.711959	130.014	0.48916	136.515	0.513618	0.464702	0.464702	30.0146	0.36041	31.5153	0.378431	28.5139	0.34239	29.8476	0.81798	31.34	0.858879	28.3552	0.777081	29.8476	0.81544	31.34	0.856212	28.3552	29.773	29.9701	0.70891	31.4686	0.744356	28.4716	29.8952	29.8476	0.73324	31.34	0.769902	28.3552	0.696578	29.8479	0.68267	31.0418	0.709977	28.654	0.655363
130.18	0.7538	136.69	0.79149	123.671	0.71611	130.18	0.49194	136.69	0.516537	0.467343	0.467343	30.1814	0.35564	31.6905	0.373422	28.6723	0.337858	30.0142	0.82939	31.5149	0.87086	28.5135	0.78792	30.0142	0.81629	31.5149	0.857105	28.5135	29.9392	30.1366	0.70976	31.6434	0.745248	28.6298	30.0613	30.0142	0.73617	31.5149	0.772979	28.5135	0.699361	30.0145	0.6938	31.2151	0.721552	28.8139	0.666048
130.347	0.75618	136.864	0.793989	123.83	0.718371	130.347	0.50306	136.864	0.528213	0.477907	0.477907	30.3481	0.35246	31.8655	0.370083	28.8307	0.334837	30.1808	0.83446	31.6898	0.876183	28.6718	0.792737	30.1809	0.81333	31.6899	0.853997	28.6719	30.1054	30.3032	0.70722	31.8184	0.742581	28.788	30.2274	30.181	0.73784	31.6901	0.774732	28.6719	0.700948	30.1811	0.68943	31.3883	0.717007	28.9739	0.661853
130.514	0.75658	137.039	0.794409	123.988	0.718751	130.514	0.513	137.039	0.53865	0.48735	0.48735	30.5148	0.35485	32.0405	0.372592	28.9891	0.337108	30.3477	0.83066	31.8651	0.872193	28.8303	0.789127	30.3475	0.80826	31.8649	0.848673	28.8301	30.2716	30.4699	0.70511	31.9934	0.740366	28.9464	30.3937	30.3476	0.73784	31.865	0.774732	28.8302	0.700948	30.3478	0.67433	31.5617	0.701303	29.1339	0.647357
130.68	0.7542	137.215	0.79191	124.146	0.71649	130.68	0.51339	137.215	0.53906	0.487721	0.487721	30.6815	0.3612	32.2156	0.37926	29.1474	0.34314	30.5143	0.8239	32.04	0.865095	28.9886	0.782705	30.5141	0.80487	32.0398	0.845113	28.9884	30.4378	30.6366	0.70511	32.1684	0.740366	29.1048	30.56	30.5141	0.73952	32.0398	0.776496	28.9884	0.702544	30.5146	0.66201	31.7352	0.68849	29.294	0.63553
130.847	0.7538	137.39	0.79149	124.305	0.71611	130.847	0.50505	137.39	0.530303	0.479797	0.479797	30.8479	0.36279	32.3903	0.38093	29.3055	0.34465	30.6807	0.82347	32.2147	0.864644	29.1467	0.782296	30.6807	0.80614	32.2147	0.846447	29.1467	30.604	30.8036	0.70722	32.3438	0.742581	29.2634	30.7266	30.6807	0.74161	32.2147	0.778691	29.1467	0.704529	30.6811	0.6632	31.9083	0.689728	29.4539	0.636672
131.014	0.75777	137.564	0.795659	124.463	0.719882	131.014	0.49631	137.564	0.521126	0.471494	0.471494	31.0146	0.36001	32.5653	0.378011	29.4639	0.342009	30.8473	0.82855	32.3897	0.869978	29.3049	0.787122	30.8473	0.80699	32.3897	0.84734	29.3049	30.7702	30.9703	0.71018	32.5188	0.745689	29.4218	30.8929	30.8474	0.74328	32.3898	0.780444	29.305	0.706116	30.8476	0.67314	32.0815	0.700066	29.6137	0.646214
131.18	0.76453	137.74	0.802757	124.621	0.726303	131.18	0.4971	137.74	0.521955	0.472245	0.472245	31.1813	0.35564	32.7404	0.373422	29.6222	0.337858	31.0139	0.83108	32.5646	0.872634	29.4632	0.789526	31.0141	0.8091	32.5648	0.849555	29.4634	30.9366	31.1368	0.7123	32.6936	0.747915	29.58	31.059	31.0141	0.74537	32.5648	0.782639	29.4634	0.708101	31.0143	0.67989	32.2549	0.707086	29.7737	0.652694
131.347	0.7685	137.915	0.806925	124.78	0.730075	131.347	0.50624	137.915	0.531552	0.480928	0.480928	31.3479	0.35564	32.9153	0.373422	29.7805	0.337858	31.1804	0.82855	32.7394	0.869978	29.6214	0.787122	31.1809	0.81291	32.7399	0.853556	29.6219	31.1029	31.3035	0.71103	32.8687	0.746582	29.7383	31.2252	31.1808	0.74746	32.7398	0.784833	29.6218	0.710087	31.1808	0.6787	32.428	0.705848	29.9336	0.651552
131.514	0.76771	138.09	0.806096	124.938	0.729324	131.514	0.51459	138.09	0.54032	0.48886	0.48886	31.5146	0.36041	33.0903	0.378431	29.9389	0.34239	31.3473	0.82516	32.9147	0.866418	29.7799	0.783902	31.3475	0.81544	32.9149	0.856212	29.7801	31.2691	31.4703	0.70849	33.0438	0.743915	29.8968	31.3916	31.3474	0.74663	32.9148	0.783962	29.78	0.709298	31.3477	0.67314	32.6016	0.700066	30.0938	0.646214
131.68	0.76453	138.264	0.802757	125.096	0.726303	131.68	0.51618	138.264	0.541989	0.490371	0.490371	31.6812	0.36677	33.2653	0.385109	30.0971	0.348431	31.5141	0.8277	33.0898	0.869085	29.9384	0.786315	31.5142	0.81206	33.0899	0.852663	29.9385	31.4354	31.6367	0.70976	33.2185	0.745248	30.0549	31.5576	31.5139	0.74495	33.0896	0.782197	29.9382	0.707703	31.5144	0.66916	32.775	0.695926	30.2538	0.642394
131.847	0.76532	138.439	0.803586	125.255	0.727054	131.847	0.51101	138.439	0.53656	0.485459	0.485459	31.8479	0.36796	33.4403	0.386358	30.2555	0.349562	31.6809	0.83489	33.2649	0.876635	30.0969	0.793145	31.6809	0.80445	33.2649	0.844673	30.0969	31.6017	31.8033	0.71483	33.3935	0.750571	30.2131	31.7238	31.6807	0.74161	33.2647	0.778691	30.0967	0.704529	31.6809	0.67115	32.9481	0.697996	30.4137	0.644304
132.014	0.77208	138.615	0.810684	125.413	0.733476	132.014	0.50664	138.615	0.531972	0.481308	0.481308	32.0146	0.3616	33.6153	0.37968	30.4139	0.34352	31.8475	0.84165	33.4399	0.883733	30.2551	0.799567	31.8476	0.7998	33.44	0.83979	30.2552	31.768	31.9702	0.71568	33.5687	0.751464	30.3717	31.8903	31.8474	0.74077	33.4398	0.777809	30.255	0.703731	31.8476	0.67592	33.1215	0.702957	30.5737	0.648883
132.18	0.77923	138.79	0.818191	125.571	0.740268	132.18	0.50743	138.79	0.532802	0.482059	0.482059	32.1815	0.35485	33.7906	0.372592	30.5724	0.337108	32.0143	0.84165	33.615	0.883733	30.4136	0.799567	32.0142	0.80191	33.6149	0.842006	30.4135	31.9342	32.1367	0.70976	33.7435	0.745248	30.5299	32.0564	32.0142	0.74495	33.6149	0.782197	30.4135	0.707703	32.0144	0.6791	33.295	0.706264	30.7338	0.651936
132.347	0.77764	138.965	0.816522	125.73	0.738758	132.347	0.513	138.965	0.53865	0.48735	0.48735	32.3481	0.35604	33.9655	0.373842	30.7307	0.338238	32.1809	0.83573	33.7899	0.877517	30.5719	0.793943	32.181	0.80826	33.7901	0.848673	30.5719	32.1005	32.3034	0.70511	33.9186	0.740366	30.6882	32.2226	32.1808	0.74914	33.7898	0.786597	30.5718	0.711683	32.1811	0.67711	33.4683	0.704194	30.8939	0.650026
132.514	0.76731	139.14	0.805676	125.888	0.728944	132.514	0.51777	139.14	0.543658	0.491881	0.491881	32.5147	0.36359	34.1404	0.38177	30.889	0.345411	32.3477	0.83066	33.9651	0.872193	30.7303	0.789127	32.3476	0.81333	33.965	0.853997	30.7302	32.2667	32.4702	0.70722	34.0937	0.742581	30.8467	32.389	32.3473	0.74872	33.9647	0.786156	30.7299	0.711284	32.3478	0.67353	33.6417	0.700471	31.0539	0.646589
132.68	0.75658	139.314	0.794409	126.046	0.718751	132.68	0.51777	139.314	0.543658	0.491881	0.491881	32.6814	0.36836	34.3155	0.386778	31.0473	0.349942	32.5142	0.82939	34.1399	0.87086	30.8885	0.78792	32.5142	0.81544	34.1399	0.856212	30.8885	32.4329	32.6369	0.71568	34.2687	0.751464	31.0051	32.5553	32.5141	0.74328	34.1398	0.780444	30.8884	0.706116	32.5146	0.67234	33.8152	0.699234	31.214	0.645446
132.847	0.75658	139.49	0.794409	126.205	0.718751	132.847	0.5118	139.49	0.53739	0.48621	0.48621	32.848	0.36478	34.4904	0.383019	31.2056	0.346541	32.6809	0.83108	34.3149	0.872634	31.0469	0.789526	32.6808	0.81756	34.3148	0.858438	31.0468	32.5991	32.8034	0.72329	34.4436	0.759455	31.1632	32.7214	32.6807	0.74077	34.3147	0.777809	31.0467	0.703731	32.6811	0.67671	33.9883	0.703778	31.3739	0.649642
133.014	0.76572	139.665	0.804006	126.363	0.727434	133.014	0.50664	139.665	0.531972	0.481308	0.481308	33.0147	0.35723	34.6654	0.375092	31.364	0.339368	32.8477	0.83235	34.4901	0.873968	31.2053	0.790732	32.8474	0.82263	34.4898	0.863761	31.205	32.7653	32.9701	0.72456	34.6186	0.760788	31.3216	32.8877	32.8474	0.74328	34.4898	0.780444	31.205	0.706116	32.8477	0.68466	34.1616	0.712046	31.5338	0.657274
133.18	0.77367	139.839	0.812353	126.521	0.734986	133.18	0.51061	139.839	0.536141	0.485079	0.485079	33.1814	0.35246	34.8405	0.370083	31.5223	0.334837	33.0144	0.83193	34.6651	0.873526	31.3637	0.790333	33.0142	0.8277	34.6649	0.869085	31.3635	32.9317	33.1369	0.7216	34.7937	0.75768	31.4801	33.0541	33.0144	0.74746	34.6651	0.784833	31.3637	0.710087	33.0144	0.68824	34.335	0.71577	31.6938	0.66071
133.347	0.77446	140.014	0.813183	126.68	0.735737	133.347	0.51737	140.014	0.543239	0.491501	0.491501	33.3479	0.35485	35.0153	0.372592	31.6805	0.337108	33.1809	0.83066	34.8399	0.872193	31.5219	0.789127	33.1808	0.82643	34.8398	0.867752	31.5218	33.0978	33.3036	0.71948	34.9688	0.755454	31.6384	33.2203	33.1811	0.74872	34.8402	0.786156	31.522	0.711284	33.1812	0.68386	34.5084	0.711214	31.854	0.656506
133.514	0.7689	140.189	0.807345	126.838	0.730455	133.514	0.51737	140.189	0.543239	0.491501	0.491501	33.5146	0.36279	35.1903	0.38093	31.8389	0.34465	33.3474	0.83108	35.0148	0.872634	31.68	0.789526	33.3475	0.82009	35.0149	0.861094	31.6801	33.2641	33.4701	0.71948	35.1436	0.755454	31.7966	33.3864	33.3474	0.74621	35.0148	0.783521	31.68	0.7089	33.3478	0.67433	34.6817	0.701303	32.0139	0.647357
133.68	0.76652	140.364	0.804846	126.996	0.728194	133.68	0.50743	140.364	0.532802	0.482059	0.482059	33.6814	0.37034	35.3655	0.388857	31.9973	0.351823	33.5141	0.83573	35.1898	0.877517	31.8384	0.793943	33.5142	0.81629	35.1899	0.857105	31.8385	33.4304	33.6368	0.71737	35.3186	0.753239	31.955	33.5527	33.5141	0.74412	35.1898	0.781326	31.8384	0.706914	33.5143	0.66797	34.8549	0.694689	32.1737	0.641251
133.847	0.7689	140.539	0.807345	127.155	0.730455	133.847	0.4971	140.539	0.521955	0.472245	0.472245	33.8481	0.37034	35.5405	0.388857	32.1557	0.351823	33.6807	0.84292	35.3647	0.885066	31.9967	0.800774	33.681	0.81882	35.365	0.859761	31.9969	33.5968	33.8035	0.70891	35.4937	0.744356	32.1133	33.719	33.6809	0.74328	35.3649	0.780444	31.9969	0.706116	33.6808	0.66916	35.028	0.695926	32.3336	0.642394
134.014	0.77367	140.714	0.812353	127.313	0.734986	134.014	0.4971	140.714	0.521955	0.472245	0.472245	34.0148	0.36359	35.7155	0.38177	32.3141	0.345411	33.8476	0.8463	35.54	0.888615	32.1552	0.803985	33.8476	0.82516	35.54	0.866418	32.1552	33.763	33.9704	0.70046	35.6689	0.735483	32.2719	33.8855	33.8476	0.74495	35.54	0.782197	32.1552	0.707703	33.8475	0.67592	35.2014	0.702957	32.4936	0.648883
134.18	0.77645	140.889	0.815272	127.471	0.737627	134.18	0.50823	140.889	0.533641	0.482818	0.482818	34.1815	0.35683	35.8906	0.374671	32.4724	0.338988	34.0142	0.84207	35.7149	0.884174	32.3135	0.799966	34.0143	0.83235	35.715	0.873968	32.3136	33.9293	34.1368	0.70004	35.8436	0.735042	32.43	34.0515	34.0141	0.74872	35.7148	0.786156	32.3134	0.711284	34.0143	0.68227	35.3749	0.709561	32.6537	0.654979
134.347	0.77446	141.065	0.813183	127.63	0.735737	134.347	0.51777	141.065	0.543658	0.491881	0.491881	34.348	0.35723	36.0654	0.375092	32.6306	0.339368	34.1807	0.83658	35.8897	0.878409	32.4717	0.794751	34.1811	0.8332	35.8902	0.87486	32.472	34.0956	34.3035	0.70849	36.0187	0.743915	32.5883	34.2177	34.1807	0.75332	35.8897	0.790986	32.4717	0.715654	34.1809	0.68267	35.5481	0.709977	32.8137	0.655363
134.514	0.7685	141.24	0.806925	127.788	0.730075	134.514	0.51737	141.24	0.543239	0.491501	0.491501	34.5146	0.36359	36.2403	0.38177	32.7889	0.345411	34.3474	0.8332	36.0648	0.87486	32.63	0.79154	34.3476	0.82855	36.065	0.869978	32.6302	34.2617	34.4702	0.71737	36.1937	0.753239	32.7467	34.384	34.3473	0.75374	36.0647	0.791427	32.6299	0.716053	34.3479	0.6779	35.7218	0.705016	32.974	0.650784
134.681	0.76413	141.415	0.802337	127.947	0.725923	134.681	0.5118	141.415	0.53739	0.48621	0.48621	34.6814	0.36836	36.4155	0.386778	32.9473	0.349942	34.5142	0.83362	36.2399	0.875301	32.7885	0.791939	34.5142	0.82136	36.2399	0.862428	32.7885	34.4279	34.6368	0.72033	36.3686	0.756347	32.905	34.5502	34.5142	0.75039	36.2399	0.78791	32.7885	0.71287	34.5146	0.67353	35.8952	0.700471	33.134	0.646589
134.847	0.76532	141.59	0.803586	128.105	0.727054	134.847	0.50823	141.59	0.533641	0.482818	0.482818	34.8481	0.36836	36.5905	0.386778	33.1057	0.349942	34.6807	0.83658	36.4147	0.878409	32.9467	0.794751	34.6809	0.81925	36.4149	0.860213	32.9469	34.5942	34.8035	0.7161	36.5437	0.751905	33.0633	34.7165	34.6809	0.74872	36.4149	0.786156	32.9469	0.711284	34.6811	0.67472	36.0683	0.701709	33.2939	0.647731
135.014	0.77327	141.765	0.811934	128.263	0.734606	135.014	0.50664	141.765	0.531972	0.481308	0.481308	35.0146	0.36558	36.7653	0.383859	33.2639	0.347301	34.8474	0.83785	36.5898	0.879742	33.105	0.795957	34.8476	0.82347	36.59	0.864644	33.1052	34.7605	34.9702	0.71145	36.7187	0.747023	33.2217	34.8828	34.8474	0.74997	36.5898	0.787469	33.105	0.712472	34.8478	0.68148	36.2417	0.708739	33.4539	0.654221
135.18	0.78201	141.94	0.82111	128.421	0.74291	135.18	0.50545	141.94	0.530722	0.480177	0.480177	35.1813	0.3624	36.9404	0.38052	33.4222	0.34428	35.0142	0.83911	36.7649	0.881066	33.2635	0.797154	35.0143	0.82728	36.765	0.868644	33.2636	34.9268	35.1366	0.71314	36.8934	0.748797	33.3798	35.0488	35.0141	0.75206	36.7648	0.789663	33.2634	0.714457	35.0143	0.68824	36.4149	0.71577	33.6137	0.66071
135.347	0.7844	142.115	0.82362	128.58	0.74518	135.347	0.50505	142.115	0.530303	0.479797	0.479797	35.348	0.3616	37.1154	0.37968	33.5806	0.34352	35.1808	0.83911	36.9398	0.881066	33.4218	0.797154	35.181	0.8277	36.94	0.869085	33.4219	35.093	35.3031	0.72033	37.0683	0.756347	33.5379	35.2148	35.1808	0.75206	36.9398	0.789663	33.4218	0.714457	35.1808	0.68704	36.588	0.714522	33.7736	0.659558
135.514	0.78241	142.289	0.821531	128.738	0.74329	135.514	0.50505	142.289	0.530303	0.479797	0.479797	35.5147	0.36558	37.2904	0.383859	33.739	0.347301	35.3476	0.83785	37.115	0.879742	33.5802	0.795957	35.3477	0.82474	37.1151	0.865977	33.5803	35.2593	35.4699	0.7254	37.2434	0.76167	33.6964	35.3812	35.3476	0.74914	37.115	0.786597	33.5802	0.711683	35.3477	0.6791	36.7616	0.706264	33.9338	0.651936
135.68	0.78241	142.465	0.821531	128.896	0.74329	135.68	0.50863	142.465	0.534062	0.483198	0.483198	35.6813	0.37034	37.4654	0.388857	33.8972	0.351823	35.5142	0.8332	37.2899	0.87486	33.7385	0.79154	35.5142	0.82051	37.2899	0.861536	33.7385	35.4254	35.6365	0.7254	37.4183	0.76167	33.8547	35.5474	35.5142	0.74537	37.2899	0.782639	33.7385	0.708101	35.5145	0.67234	36.9351	0.699234	34.0939	0.645446
135.847	0.78718	142.64	0.826539	129.055	0.747821	135.847	0.51538	142.64	0.541149	0.489611	0.489611	35.8479	0.37352	37.6403	0.392196	34.0555	0.354844	35.6809	0.8277	37.4649	0.869085	33.8969	0.786315	35.6809	0.82221	37.4649	0.863321	33.8969	35.5917	35.8034	0.72075	37.5936	0.756788	34.0132	35.7139	35.6806	0.74328	37.4646	0.780444	33.8966	0.706116	35.681	0.67353	37.1082	0.700471	34.2538	0.646589
136.014	0.79115	142.814	0.830708	129.213	0.751592	136.014	0.52333	142.814	0.549496	0.497163	0.497163	36.0146	0.37154	37.8153	0.390117	34.2139	0.352963	35.8476	0.82643	37.64	0.867752	34.0552	0.785108	35.8476	0.82939	37.64	0.87086	34.0552	35.758	35.9704	0.71695	37.7689	0.752798	34.1719	35.8805	35.8471	0.74914	37.6395	0.786597	34.0547	0.711683	35.8477	0.68267	37.2816	0.709977	34.4138	0.655363
136.18	0.78797	142.989	0.827368	129.371	0.748571	136.18	0.5281	142.989	0.554505	0.501695	0.501695	36.1814	0.36597	37.9905	0.384269	34.3723	0.347672	36.0141	0.82939	37.8148	0.87086	34.2134	0.78792	36.0142	0.83827	37.8149	0.880184	34.2135	35.9242	36.1369	0.71737	37.9437	0.753239	34.3301	36.0466	36.0141	0.75708	37.8148	0.794934	34.2134	0.719226	36.0144	0.69022	37.455	0.717829	34.5738	0.662611
136.347	0.78122	143.165	0.820281	129.53	0.742159	136.347	0.52889	143.165	0.555334	0.502445	0.502445	36.348	0.3612	38.1654	0.37926	34.5306	0.34314	36.1807	0.8332	37.9897	0.87486	34.3717	0.79154	36.1809	0.84081	37.9899	0.88285	34.3719	36.0904	36.3036	0.72075	38.1188	0.756788	34.4884	36.2128	36.1808	0.76043	37.9898	0.798452	34.3718	0.722409	36.1811	0.68784	37.6283	0.715354	34.7339	0.660326
136.514	0.77883	143.34	0.817772	129.688	0.739888	136.514	0.52412	143.34	0.550326	0.497914	0.497914	36.5147	0.3612	38.3404	0.37926	34.689	0.34314	36.3476	0.8332	38.165	0.87486	34.5302	0.79154	36.3474	0.83658	38.1648	0.878409	34.53	36.2565	36.4704	0.72329	38.2939	0.759455	34.6469	36.3792	36.3474	0.75499	38.1648	0.79274	34.53	0.717241	36.3477	0.6791	37.8016	0.706264	34.8938	0.651936
136.68	0.78321	143.514	0.822371	129.846	0.744049	136.68	0.51737	143.514	0.543239	0.491501	0.491501	36.6814	0.36597	38.5155	0.384269	34.8473	0.347672	36.5142	0.83193	38.3399	0.873526	34.6885	0.790333	36.5142	0.83108	38.3399	0.872634	34.6885	36.4229	36.6369	0.72413	38.4687	0.760337	34.8051	36.5453	36.5141	0.74788	38.3398	0.785274	34.6884	0.710486	36.5144	0.67592	37.975	0.702957	35.0538	0.648883
136.847	0.79115	143.689	0.830708	130.005	0.751592	136.847	0.5122	143.689	0.53781	0.48659	0.48659	36.8481	0.37034	38.6905	0.388857	35.0057	0.351823	36.6807	0.83489	38.5147	0.876635	34.8467	0.793145	36.6808	0.82855	38.5148	0.869978	34.8468	36.5891	36.8034	0.7254	38.6436	0.76167	34.9632	36.7114	36.6807	0.74412	38.5147	0.781326	34.8467	0.706914	36.6809	0.68108	38.1481	0.708323	35.2137	0.653837
137.014	0.79672	143.865	0.836556	130.163	0.756884	137.014	0.5122	143.865	0.53781	0.48659	0.48659	37.0149	0.36836	38.8656	0.386778	35.1642	0.349942	36.8476	0.84292	38.69	0.885066	35.0052	0.800774	36.8476	0.8277	38.69	0.869085	35.0052	36.7555	36.9701	0.72582	38.8186	0.762111	35.1216	36.8777	36.8474	0.74621	38.6898	0.783521	35.005	0.7089	36.8477	0.68824	38.3216	0.71577	35.3738	0.66071
137.18	0.79393	144.04	0.833627	130.321	0.754234	137.18	0.51538	144.04	0.541149	0.489611	0.489611	37.1816	0.36279	39.0407	0.38093	35.3225	0.34465	37.0142	0.84757	38.8649	0.889949	35.1635	0.805192	37.0142	0.82643	38.8649	0.867752	35.1635	36.9217	37.1368	0.72456	38.9936	0.760788	35.28	37.044	37.0143	0.74872	38.865	0.786156	35.1636	0.711284	37.0144	0.69022	38.495	0.717829	35.5338	0.662611
137.347	0.78678	144.214	0.826119	130.48	0.747441	137.347	0.51777	144.214	0.543658	0.491881	0.491881	37.3481	0.35803	39.2155	0.375932	35.4807	0.340129	37.1807	0.84546	39.0397	0.887733	35.3217	0.803187	37.181	0.82643	39.0401	0.867752	35.3219	37.088	37.3036	0.72286	39.1688	0.759003	35.4384	37.2103	37.1809	0.74746	39.0399	0.784833	35.3219	0.710087	37.1811	0.68585	38.6683	0.713284	35.6939	0.658416
137.514	0.78003	144.39	0.819032	130.638	0.741028	137.514	0.51777	144.39	0.543658	0.491881	0.491881	37.5146	0.35723	39.3903	0.375092	35.6389	0.339368	37.3476	0.84038	39.215	0.882399	35.4802	0.798361	37.3476	0.83066	39.215	0.872193	35.4802	37.2542	37.4704	0.72202	39.3439	0.758121	35.5969	37.3767	37.3474	0.74412	39.2148	0.781326	35.48	0.706914	37.3479	0.68148	38.8418	0.708739	35.854	0.654221
137.68	0.77804	144.565	0.816942	130.796	0.739138	137.68	0.51618	144.565	0.541989	0.490371	0.490371	37.6814	0.36001	39.5655	0.378011	35.7973	0.342009	37.5142	0.83785	39.3899	0.879742	35.6385	0.795957	37.5142	0.83573	39.3899	0.877517	35.6385	37.4204	37.6368	0.72075	39.5186	0.756788	35.755	37.5427	37.5141	0.74412	39.3898	0.781326	35.6384	0.706914	37.5146	0.68029	39.0152	0.707502	36.014	0.653078
137.847	0.77883	144.739	0.817772	130.955	0.739888	137.847	0.51459	144.739	0.54032	0.48886	0.48886	37.848	0.36001	39.7404	0.378011	35.9556	0.342009	37.6808	0.84081	39.5648	0.88285	35.7968	0.798769	37.6809	0.837	39.5649	0.87885	35.7969	37.5867	37.8034	0.71948	39.6936	0.755454	35.9132	37.7089	37.6808	0.74914	39.5648	0.786597	35.7968	0.711683	37.6811	0.68347	39.1883	0.710809	36.1739	0.656131
138.014	0.78003	144.914	0.819032	131.113	0.741028	138.014	0.51618	144.914	0.541989	0.490371	0.490371	38.0147	0.35882	39.9154	0.376761	36.114	0.340879	37.8476	0.84546	39.74	0.887733	35.9552	0.803187	37.8477	0.83235	39.7401	0.873968	35.9553	37.7531	37.97	0.72075	39.8685	0.756788	36.0715	37.8751	37.8475	0.75625	39.7399	0.794063	35.9551	0.718437	37.8478	0.68784	39.3617	0.715354	36.3339	0.660326
138.18	0.78122	145.089	0.820281	131.271	0.742159	138.18	0.51737	145.089	0.543239	0.491501	0.491501	38.1814	0.35803	40.0905	0.375932	36.2723	0.340129	38.0143	0.84546	39.915	0.887733	36.1136	0.803187	38.0142	0.8277	39.9149	0.869085	36.1135	37.9192	38.1366	0.72667	40.0434	0.763004	36.2298	38.0413	38.0143	0.75834	39.915	0.796257	36.1136	0.720423	38.0145	0.69141	39.5351	0.719066	36.4939	0.663754
138.347	0.7836	145.264	0.82278	131.43	0.74442	138.347	0.51538	145.264	0.541149	0.489611	0.489611	38.3479	0.35882	40.2653	0.376761	36.4305	0.340879	38.1809	0.84207	40.0899	0.884174	36.2719	0.799966	38.1809	0.8277	40.0899	0.869085	36.2719	38.0854	38.3034	0.73301	40.2186	0.769661	36.3882	38.2076	38.181	0.75332	40.09	0.790986	36.2719	0.715654	38.1811	0.69062	39.7083	0.718245	36.6539	0.662995
138.514	0.78479	145.439	0.824029	131.588	0.745551	138.514	0.5118	145.439	0.53739	0.48621	0.48621	38.5147	0.36041	40.4404	0.378431	36.589	0.34239	38.3474	0.83954	40.2648	0.881517	36.43	0.797563	38.3476	0.83066	40.265	0.872193	36.4302	38.2517	38.47	0.73512	40.3935	0.771876	36.5465	38.3738	38.3474	0.74537	40.2648	0.782639	36.43	0.708101	38.3476	0.68784	39.8815	0.715354	36.8137	0.660326
138.68	0.78877	145.614	0.828209	131.746	0.749331	138.68	0.5122	145.614	0.53781	0.48659	0.48659	38.6815	0.36399	40.6156	0.38219	36.7474	0.34579	38.5141	0.84081	40.4398	0.88285	36.5884	0.798769	38.5144	0.83193	40.4401	0.873526	36.5887	38.4181	38.6366	0.73132	40.5684	0.767886	36.7048	38.54	38.514	0.74412	40.4397	0.781326	36.5883	0.706914	38.5144	0.68267	40.055	0.709977	36.9738	0.655363
138.847	0.79393	145.79	0.833627	131.905	0.754234	138.847	0.52015	145.79	0.546158	0.494142	0.494142	38.8481	0.36597	40.7905	0.384269	36.9057	0.347672	38.6807	0.84292	40.6147	0.885066	36.7467	0.800774	38.681	0.83446	40.615	0.876183	36.7469	38.5843	38.8034	0.72751	40.7436	0.763885	36.8632	38.7064	38.6807	0.75039	40.6147	0.78791	36.7467	0.71287	38.6809	0.6787	40.2281	0.705848	37.1337	0.651552
139.014	0.79393	145.965	0.833627	132.063	0.754234	139.014	0.5281	145.965	0.554505	0.501695	0.501695	39.0147	0.36677	40.9654	0.385109	37.064	0.348431	38.8475	0.84376	40.7899	0.885948	36.9051	0.801572	38.8475	0.83954	40.7899	0.881517	36.9051	38.7504	38.9701	0.72794	40.9186	0.764337	37.0216	38.8727	38.8475	0.75583	40.7899	0.793622	36.9051	0.718038	38.8476	0.67711	40.4015	0.704194	37.2937	0.650026
139.18	0.78718	146.14	0.826539	132.221	0.747821	139.18	0.5269	146.14	0.553245	0.500555	0.500555	39.1814	0.36597	41.1405	0.384269	37.2223	0.347672	39.0142	0.84376	40.9649	0.885948	37.0635	0.801572	39.0142	0.84503	40.9649	0.887281	37.0635	38.9167	39.1366	0.73132	41.0934	0.767886	37.1798	39.0388	39.0141	0.75374	40.9648	0.791427	37.0634	0.716053	39.0144	0.67711	40.575	0.704194	37.4538	0.650026
139.347	0.78042	146.314	0.819441	132.38	0.741399	139.347	0.51737	146.314	0.543239	0.491501	0.491501	39.3479	0.36558	41.3153	0.383859	37.3805	0.347301	39.1807	0.8463	41.1397	0.888615	37.2217	0.803985	39.1809	0.84376	41.1399	0.885948	37.2219	39.0829	39.3034	0.73174	41.2686	0.768327	37.3382	39.2051	39.1807	0.74746	41.1397	0.784833	37.2217	0.710087	39.1809	0.67671	40.7481	0.703778	37.6137	0.649642
139.514	0.78201	146.49	0.82111	132.538	0.74291	139.514	0.50743	146.49	0.532802	0.482059	0.482059	39.5145	0.36359	41.4902	0.38177	37.5388	0.345411	39.3475	0.85264	41.3149	0.895272	37.3801	0.810008	39.3476	0.83658	41.315	0.878409	37.3802	39.2492	39.4703	0.72794	41.4438	0.764337	37.4968	39.3716	39.3474	0.74537	41.3148	0.782639	37.38	0.708101	39.3476	0.67552	40.9215	0.702541	37.7737	0.648499
139.681	0.78996	146.665	0.829458	132.697	0.750462	139.681	0.50545	146.665	0.530722	0.480177	0.480177	39.6814	0.3616	41.6655	0.37968	37.6973	0.34352	39.5142	0.85856	41.4899	0.901488	37.5385	0.815632	39.5143	0.82855	41.49	0.869978	37.5386	39.4155	39.6369	0.72202	41.6187	0.758121	37.6551	39.5378	39.5142	0.74997	41.4899	0.787469	37.5385	0.712472	39.5144	0.67472	41.095	0.701709	37.9338	0.647731
139.847	0.79552	146.84	0.835296	132.855	0.755744	139.847	0.5122	146.84	0.53781	0.48659	0.48659	39.8481	0.36001	41.8405	0.378011	37.8557	0.342009	39.6809	0.86236	41.6649	0.905478	37.6969	0.819242	39.681	0.82728	41.6651	0.868644	37.6969	39.5818	39.8034	0.71948	41.7936	0.755454	37.8132	39.7039	39.6808	0.75625	41.6648	0.794063	37.6968	0.718437	39.681	0.67552	41.2682	0.702541	38.0938	0.648499
140.014	0.79234	147.015	0.831957	133.013	0.752723	140.014	0.52094	147.015	0.546987	0.494893	0.494893	40.0146	0.36001	42.0153	0.378011	38.0139	0.342009	39.8477	0.86532	41.8401	0.908586	37.8553	0.822054	39.8476	0.83235	41.84	0.873968	37.8552	39.748	39.9702	0.72329	41.9687	0.759455	37.9717	39.8703	39.8475	0.75959	41.8399	0.79757	37.8551	0.72161	39.8476	0.6779	41.4415	0.705016	38.2537	0.650784
140.18	0.7836	147.189	0.82278	133.171	0.74442	140.18	0.52532	147.189	0.551586	0.499054	0.499054	40.1814	0.3616	42.1905	0.37968	38.1723	0.34352	40.0142	0.86659	42.0149	0.909919	38.0135	0.82326	40.0142	0.83827	42.0149	0.880184	38.0135	39.9142	40.1367	0.73132	42.1435	0.767886	38.1299	40.0364	40.0142	0.7575	42.0149	0.795375	38.0135	0.719625	40.0144	0.67711	41.615	0.704194	38.4138	0.650026
140.347	0.77923	147.364	0.818191	133.33	0.740268	140.347	0.52134	147.364	0.547407	0.495273	0.495273	40.3479	0.36399	42.3653	0.38219	38.3305	0.34579	40.1808	0.86532	42.1898	0.908586	38.1718	0.822054	40.181	0.83954	42.19	0.881517	38.1719	40.0805	40.3034	0.73597	42.3186	0.772769	38.2882	40.2026	40.1807	0.75374	42.1897	0.791427	38.1717	0.716053	40.1811	0.67353	41.7883	0.700471	38.5739	0.646589
140.514	0.78479	147.539	0.824029	133.488	0.745551	140.514	0.51339	147.539	0.53906	0.487721	0.487721	40.5147	0.36478	42.5404	0.383019	38.489	0.346541	40.3474	0.86236	42.3648	0.905478	38.33	0.819242	40.3476	0.83658	42.365	0.878409	38.3302	40.2467	40.4701	0.73512	42.4936	0.771876	38.4466	40.3689	40.3473	0.75374	42.3647	0.791427	38.3299	0.716053	40.3478	0.66916	41.9617	0.695926	38.7339	0.642394
140.681	0.79473	147.715	0.834467	133.647	0.754993	140.681	0.513	147.715	0.53865	0.48735	0.48735	40.6814	0.36279	42.7155	0.38093	38.6473	0.34465	40.5141	0.8611	42.5398	0.904155	38.4884	0.818045	40.5141	0.83489	42.5398	0.876635	38.4884	40.4128	40.6368	0.73259	42.6686	0.769219	38.605	40.5352	40.5141	0.75708	42.5398	0.794934	38.4884	0.719226	40.5145	0.67035	42.1351	0.697164	38.8939	0.643536
140.847	0.7991	147.89	0.839055	133.805	0.759145	140.847	0.52293	147.89	0.549077	0.496783	0.496783	40.848	0.36279	42.8904	0.38093	38.8056	0.34465	40.6809	0.86321	42.7149	0.906371	38.6469	0.820049	40.6807	0.83954	42.7147	0.881517	38.6467	40.579	40.8036	0.73132	42.8438	0.767886	38.7634	40.7016	40.6807	0.75959	42.7147	0.79757	38.6467	0.72161	40.6811	0.6779	42.3083	0.705016	39.0539	0.650784
141.014	0.79672	148.064	0.836556	133.963	0.756884	141.014	0.53366	148.064	0.560343	0.506977	0.506977	41.0147	0.36597	43.0654	0.384269	38.964	0.347672	40.8476	0.86701	42.89	0.910361	38.8052	0.823659	40.8474	0.8463	42.8898	0.888615	38.805	40.7453	40.9702	0.73132	43.0187	0.767886	38.9217	40.8678	40.8474	0.75499	42.8898	0.79274	38.805	0.717241	40.8477	0.68506	42.4816	0.712462	39.2138	0.657658
141.18	0.79354	148.239	0.833217	134.121	0.753863	141.18	0.53485	148.239	0.561593	0.508108	0.508108	41.1817	0.36836	43.2408	0.386778	39.1226	0.349942	41.0142	0.86828	43.0649	0.911694	38.9635	0.824866	41.0142	0.85011	43.0649	0.892616	38.9635	40.9117	41.1368	0.7347	43.1936	0.771435	39.08	41.034	41.0142	0.74914	43.0649	0.786597	38.9635	0.711683	41.0144	0.68784	42.655	0.715354	39.3738	0.660326
141.347	0.79473	148.415	0.834467	134.28	0.754993	141.347	0.5269	148.415	0.553245	0.500555	0.500555	41.3482	0.36558	43.4156	0.383859	39.2808	0.347301	41.1808	0.86236	43.2398	0.905478	39.1218	0.819242	41.181	0.84926	43.24	0.891723	39.1219	41.078	41.3034	0.73851	43.3686	0.775436	39.2382	41.2001	41.1811	0.74746	43.2402	0.784833	39.122	0.710087	41.181	0.68585	42.8282	0.713284	39.5338	0.658416
141.514	0.80029	148.589	0.840305	134.438	0.760275	141.514	0.51896	148.589	0.544908	0.493012	0.493012	41.5147	0.35922	43.5904	0.377181	39.439	0.341259	41.3476	0.85349	43.415	0.896165	39.2802	0.810815	41.3476	0.84672	43.415	0.889056	39.2802	41.2442	41.4703	0.73977	43.5438	0.776759	39.3968	41.3666	41.3476	0.75206	43.415	0.789663	39.2802	0.714457	41.3477	0.68585	43.0016	0.713284	39.6938	0.658416
141.68	0.80506	148.764	0.845313	134.596	0.764807	141.68	0.52134	148.764	0.547407	0.495273	0.495273	41.6814	0.35803	43.7655	0.375932	39.5973	0.340129	41.5142	0.85011	43.5899	0.892616	39.4385	0.807604	41.5143	0.84757	43.59	0.889949	39.4386	41.4105	41.6369	0.73766	43.7187	0.774543	39.5551	41.5328	41.5142	0.75583	43.5899	0.793622	39.4385	0.718038	41.5142	0.68466	43.1748	0.712046	39.8536	0.657274
141.847	0.80705	148.939	0.847403	134.755	0.766698	141.847	0.53207	148.939	0.558674	0.505467	0.505467	41.8481	0.36478	43.9405	0.383019	39.7557	0.346541	41.6808	0.85518	43.7648	0.897939	39.5968	0.812421	41.681	0.85011	43.7651	0.892616	39.5969	41.5768	41.8035	0.73639	43.8937	0.773209	39.7133	41.699	41.6809	0.75374	43.7649	0.791427	39.5969	0.716053	41.6808	0.68108	43.348	0.708323	40.0136	0.653837
142.014	0.80268	149.114	0.842814	134.913	0.762546	142.014	0.53803	149.114	0.564932	0.511128	0.511128	42.0148	0.37392	44.1155	0.392616	39.9141	0.355224	41.8476	0.86321	43.94	0.906371	39.7552	0.820049	41.8476	0.85137	43.94	0.893938	39.7552	41.743	41.9701	0.73301	44.0686	0.769661	39.8716	41.8652	41.8473	0.74914	43.9397	0.786597	39.7549	0.711683	41.8476	0.68029	43.5215	0.707502	40.1737	0.653078
142.18	0.79711	149.289	0.836966	135.071	0.757254	142.18	0.53088	149.289	0.557424	0.504336	0.504336	42.1815	0.3763	44.2906	0.395115	40.0724	0.357485	42.0142	0.86575	44.1149	0.909038	39.9135	0.822462	42.0143	0.84672	44.115	0.889056	39.9136	41.9093	42.1367	0.72921	44.2435	0.765671	40.0299	42.0314	42.0141	0.74872	44.1148	0.786156	39.9134	0.711284	42.0145	0.68665	43.6951	0.714116	40.3339	0.659184
142.347	0.79672	149.465	0.836556	135.23	0.756884	142.347	0.51459	149.465	0.54032	0.48886	0.48886	42.3481	0.36915	44.4655	0.387607	40.2307	0.350692	42.1808	0.86194	44.2898	0.905037	40.0718	0.818843	42.181	0.83911	44.2901	0.881066	40.0719	42.0755	42.3036	0.72921	44.4188	0.765671	40.1884	42.1978	42.1806	0.75206	44.2896	0.789663	40.0716	0.714457	42.1811	0.69499	43.8683	0.72279	40.4939	0.66719
142.514	0.80069	149.64	0.840725	135.388	0.760655	142.514	0.50545	149.64	0.530722	0.480177	0.480177	42.5147	0.35882	44.6404	0.376761	40.389	0.340879	42.3475	0.85856	44.4649	0.901488	40.2301	0.815632	42.3475	0.83658	44.4649	0.878409	40.2301	42.2416	42.4704	0.73851	44.5939	0.775436	40.3469	42.3642	42.3474	0.75625	44.4648	0.794063	40.23	0.718437	42.3478	0.69737	44.0417	0.725265	40.6539	0.669475
142.68	0.80506	149.815	0.845313	135.546	0.764807	142.68	0.5122	149.815	0.53781	0.48659	0.48659	42.6812	0.35564	44.8153	0.373422	40.5471	0.337858	42.5142	0.86363	44.6399	0.906811	40.3885	0.820449	42.5142	0.84376	44.6399	0.885948	40.3885	42.4079	42.6367	0.74738	44.7685	0.784749	40.5049	42.5301	42.5141	0.75708	44.6398	0.794934	40.3884	0.719226	42.5144	0.6934	44.215	0.721136	40.8138	0.665664
142.847	0.80268	149.99	0.842814	135.705	0.762546	142.847	0.5281	149.99	0.554505	0.501695	0.501695	42.8478	0.36399	44.9902	0.38219	40.7054	0.34579	42.6806	0.8742	44.8146	0.91791	40.5466	0.83049	42.6809	0.85349	44.8149	0.896165	40.5469	42.5742	42.8034	0.74316	44.9436	0.780318	40.6632	42.6964	42.6808	0.75457	44.8148	0.792299	40.5468	0.716841	42.6808	0.68824	44.388	0.71577	40.9736	0.66071
143.014	0.79274	150.165	0.832377	135.863	0.753103	143.014	0.53565	150.165	0.562433	0.508867	0.508867	43.0146	0.3775	45.1653	0.396375	40.8639	0.358625	42.8472	0.88012	44.9896	0.924126	40.7048	0.836114	42.8476	0.85518	44.99	0.897939	40.7052	42.7405	42.97	0.72751	45.1185	0.763885	40.8215	42.8626	42.8474	0.75123	44.9898	0.788791	40.705	0.713668	42.8476	0.68704	44.5615	0.714522	41.1337	0.659558
143.18	0.78321	150.339	0.822371	136.021	0.744049	143.18	0.52651	150.339	0.552836	0.500185	0.500185	43.1811	0.38306	45.3402	0.402213	41.022	0.363907	43.0141	0.87505	45.1648	0.918803	40.8634	0.831297	43.0141	0.84672	45.1648	0.889056	40.8634	42.9066	43.1366	0.71821	45.2934	0.754121	40.9798	43.0288	43.0141	0.75206	45.1648	0.789663	40.8634	0.714457	43.0144	0.68824	44.735	0.71577	41.2938	0.66071
143.347	0.78321	150.514	0.822371	136.18	0.744049	143.347	0.513	150.514	0.53865	0.48735	0.48735	43.3479	0.3771	45.5153	0.395955	41.1805	0.358245	43.1809	0.86321	45.3399	0.906371	41.0219	0.820049	43.1807	0.83911	45.3397	0.881066	41.0217	43.0727	43.3033	0.72751	45.4685	0.763885	41.1381	43.195	43.1807	0.75708	45.3397	0.794934	41.0217	0.719226	43.1811	0.68943	44.9083	0.717007	41.4539	0.661853
143.514	0.79552	150.689	0.835296	136.338	0.755744	143.514	0.50942	150.689	0.534891	0.483949	0.483949	43.5146	0.36478	45.6903	0.383019	41.3389	0.346541	43.3476	0.85983	45.515	0.902822	41.1802	0.816838	43.3475	0.84165	45.5149	0.883733	41.1801	43.2391	43.4701	0.74358	45.6436	0.780759	41.2966	43.3614	43.3472	0.76085	45.5146	0.798893	41.1798	0.722807	43.3477	0.68903	45.0816	0.716591	41.6138	0.661469
143.68	0.81182	150.864	0.852411	136.496	0.771229	143.68	0.51856	150.864	0.544488	0.492632	0.492632	43.6814	0.35723	45.8655	0.375092	41.4973	0.339368	43.5142	0.86828	45.6899	0.911694	41.3385	0.824866	43.5143	0.85011	45.69	0.892616	41.3386	43.4055	43.6367	0.7495	45.8185	0.786975	41.4549	43.5276	43.514	0.75959	45.6897	0.79757	41.3383	0.72161	43.5144	0.68943	45.255	0.717007	41.7738	0.661853
143.847	0.82095	151.04	0.861997	136.655	0.779902	143.847	0.52889	151.04	0.555334	0.502445	0.502445	43.848	0.36001	46.0404	0.378011	41.6556	0.342009	43.6808	0.87758	45.8648	0.921459	41.4968	0.833701	43.6809	0.85349	45.8649	0.896165	41.4969	43.5717	43.8033	0.73977	45.9935	0.776759	41.6131	43.6938	43.6807	0.75708	45.8647	0.794934	41.4967	0.719226	43.6811	0.69261	45.4283	0.720314	41.9339	0.664906
144.014	0.81539	151.214	0.856159	136.813	0.77462	144.014	0.52969	151.214	0.556175	0.503205	0.503205	44.0146	0.36796	46.2153	0.386358	41.8139	0.349562	43.8477	0.8742	46.0401	0.91791	41.6553	0.83049	43.8475	0.84799	46.0399	0.89039	41.6551	43.7379	43.9701	0.72794	46.1686	0.764337	41.7716	43.8602	43.8474	0.75625	46.0398	0.794063	41.655	0.718437	43.8479	0.69578	45.6018	0.723611	42.094	0.667949
144.18	0.80148	151.389	0.841554	136.971	0.761406	144.18	0.52015	151.389	0.546158	0.494142	0.494142	44.1813	0.37352	46.3904	0.392196	41.9722	0.354844	44.0143	0.85983	46.215	0.902822	41.8136	0.816838	44.0142	0.83954	46.2149	0.881517	41.8135	43.9042	44.1367	0.72794	46.3435	0.764337	41.9299	44.0264	44.0142	0.75834	46.2149	0.796257	41.8135	0.720423	44.0145	0.69618	45.7751	0.724027	42.2539	0.668333
144.347	0.79393	151.565	0.833627	137.13	0.754234	144.347	0.5118	151.565	0.53739	0.48621	0.48621	44.348	0.37034	46.5654	0.388857	42.1306	0.351823	44.1808	0.85222	46.3898	0.894831	41.9718	0.809609	44.1809	0.83446	46.3899	0.876183	41.9719	44.0704	44.3036	0.73977	46.5188	0.776759	42.0884	44.1928	44.1808	0.75959	46.3898	0.79757	41.9718	0.72161	44.181	0.6934	45.9482	0.721136	42.4138	0.665664
144.514	0.80069	151.74	0.840725	137.288	0.760655	144.514	0.513	151.74	0.53865	0.48735	0.48735	44.5146	0.3612	46.7403	0.37926	42.2889	0.34314	44.3476	0.85856	46.565	0.901488	42.1302	0.815632	44.3476	0.83785	46.565	0.879742	42.1302	44.2367	44.4704	0.74907	46.6939	0.786524	42.2469	44.3592	44.3475	0.75834	46.5649	0.796257	42.1301	0.720423	44.3477	0.68903	46.1216	0.716591	42.5738	0.661469
144.68	0.81499	151.915	0.855739	137.446	0.77424	144.68	0.52094	151.915	0.546987	0.494893	0.494893	44.6813	0.35564	46.9154	0.373422	42.4472	0.337858	44.5144	0.8704	46.7401	0.91392	42.2887	0.82688	44.5143	0.84546	46.74	0.887733	42.2886	44.403	44.6369	0.74442	46.8687	0.781641	42.4051	44.5253	44.5142	0.75625	46.7399	0.794063	42.2885	0.718437	44.5145	0.68585	46.2951	0.713284	42.7339	0.658416
144.847	0.82175	152.09	0.862838	137.605	0.780662	144.847	0.52571	152.09	0.551996	0.499424	0.499424	44.848	0.35922	47.0904	0.377181	42.6056	0.341259	44.681	0.87293	46.9151	0.916577	42.4469	0.829283	44.6809	0.85137	46.9149	0.893938	42.4469	44.5692	44.8035	0.72921	47.0437	0.765671	42.5633	44.6915	44.6809	0.75625	46.9149	0.794063	42.4469	0.718437	44.6812	0.68466	46.4684	0.712046	42.894	0.657274
145.014	0.81301	152.265	0.853661	137.763	0.772359	145.014	0.52333	152.265	0.549496	0.497163	0.497163	45.0146	0.36836	47.2653	0.386778	42.7639	0.349942	44.8477	0.86786	47.0901	0.911253	42.6053	0.824467	44.8474	0.85011	47.0898	0.892616	42.605	44.7353	44.9702	0.72033	47.2187	0.756347	42.7217	44.8578	44.8475	0.75876	47.0899	0.796698	42.6051	0.720822	44.8479	0.68506	46.6418	0.712462	43.054	0.657658
145.18	0.80029	152.439	0.840305	137.921	0.760275	145.18	0.51657	152.439	0.542399	0.490741	0.490741	45.1815	0.37471	47.4406	0.393446	42.9224	0.355974	45.0142	0.86236	47.2649	0.905478	42.7635	0.819242	45.0142	0.84546	47.2649	0.887733	42.7635	44.9017	45.1369	0.72582	47.3937	0.762111	42.8801	45.0241	45.0142	0.76085	47.2649	0.798893	42.7635	0.722807	45.0144	0.68784	46.815	0.715354	43.2138	0.660326
145.347	0.79592	152.614	0.835716	138.08	0.756124	145.347	0.51459	152.614	0.54032	0.48886	0.48886	45.3481	0.37392	47.6155	0.392616	43.0807	0.355224	45.1807	0.86363	47.4397	0.906811	42.9217	0.820449	45.1809	0.84207	47.4399	0.884174	42.9219	45.0679	45.3036	0.74189	47.5688	0.778985	43.0384	45.1903	45.181	0.76043	47.44	0.798452	42.9219	0.722409	45.1809	0.68943	46.9881	0.717007	43.3737	0.661853
145.514	0.80466	152.789	0.844893	138.238	0.764427	145.514	0.52094	152.789	0.546987	0.494893	0.494893	45.5146	0.37034	47.7903	0.388857	43.2389	0.351823	45.3474	0.8704	47.6148	0.91392	43.08	0.82688	45.3477	0.84503	47.6151	0.887281	43.0803	45.2343	45.4702	0.75034	47.7437	0.787857	43.1967	45.3565	45.3477	0.7575	47.6151	0.795375	43.0803	0.719625	45.3477	0.69022	47.1616	0.717829	43.5338	0.662611
145.681	0.81817	152.965	0.859078	138.397	0.777261	145.681	0.52969	152.965	0.556175	0.503205	0.503205	45.6814	0.36836	47.9655	0.386778	43.3973	0.349942	45.5142	0.87505	47.7899	0.918803	43.2385	0.831297	45.5142	0.85095	47.7899	0.893498	43.2385	45.4004	45.6368	0.74611	47.9186	0.783416	43.355	45.5227	45.5143	0.75583	47.79	0.793622	43.2386	0.718038	45.5141	0.69062	47.3347	0.718245	43.6935	0.662995
145.847	0.82413	153.14	0.865337	138.555	0.782923	145.847	0.53446	153.14	0.561183	0.507737	0.507737	45.848	0.37352	48.1404	0.392196	43.5556	0.354844	45.6807	0.87505	47.9647	0.918803	43.3967	0.831297	45.6809	0.85602	47.9649	0.898821	43.3969	45.5667	45.8034	0.73597	48.0936	0.772769	43.5132	45.6889	45.6807	0.75708	47.9647	0.794934	43.3967	0.719226	45.6809	0.69459	47.5081	0.722374	43.8537	0.666806
146.014	0.81937	153.314	0.860339	138.713	0.778401	146.014	0.53128	153.314	0.557844	0.504716	0.504716	46.0147	0.38187	48.3154	0.400964	43.714	0.362776	45.8474	0.87166	48.1398	0.915243	43.555	0.828077	45.8476	0.85645	48.14	0.899273	43.5552	45.733	45.9702	0.73132	48.2687	0.767886	43.6717	45.8553	45.8473	0.7621	48.1397	0.800205	43.5549	0.723995	45.8478	0.69936	47.6817	0.727334	44.0139	0.671386
146.18	0.81142	153.489	0.851991	138.871	0.770849	146.18	0.52571	153.489	0.551996	0.499424	0.499424	46.1816	0.38624	48.4907	0.405552	43.8725	0.366928	46.014	0.87166	48.3147	0.915243	43.7133	0.828077	46.0143	0.85476	48.315	0.897498	43.7136	45.8993	46.1367	0.73639	48.4435	0.773209	43.8299	46.0214	46.0142	0.7688	48.3149	0.80724	43.7135	0.73036	46.0145	0.70175	47.8551	0.72982	44.1739	0.67368
146.347	0.81062	153.665	0.851151	139.03	0.770089	146.347	0.52412	153.665	0.550326	0.497914	0.497914	46.3481	0.38306	48.6655	0.402213	44.0307	0.363907	46.1806	0.87505	48.4896	0.918803	43.8716	0.831297	46.181	0.85391	48.49	0.896605	43.8719	46.0655	46.3034	0.74358	48.6186	0.780759	43.9882	46.1876	46.1807	0.77005	48.4897	0.808553	43.8717	0.731548	46.1809	0.70016	48.0281	0.728166	44.3337	0.672154
146.514	0.81817	153.84	0.859078	139.188	0.777261	146.514	0.53088	153.84	0.557424	0.504336	0.504336	46.5147	0.3763	48.8404	0.395115	44.189	0.357485	46.3474	0.87801	48.6648	0.92191	44.03	0.834109	46.3476	0.85645	48.665	0.899273	44.0302	46.2317	46.4702	0.74485	48.7937	0.782093	44.1467	46.354	46.3472	0.76419	48.6646	0.8024	44.0298	0.725981	46.3477	0.69459	48.2016	0.722374	44.4938	0.666806
146.68	0.82215	154.014	0.863258	139.346	0.781042	146.68	0.53922	154.014	0.566181	0.512259	0.512259	46.6814	0.37352	49.0155	0.392196	44.3473	0.354844	46.5142	0.87674	48.8399	0.920577	44.1885	0.832903	46.5142	0.85983	48.8399	0.902822	44.1885	46.3979	46.6367	0.73977	48.9685	0.776759	44.3049	46.5201	46.5139	0.75625	48.8396	0.794063	44.1882	0.718437	46.5144	0.69022	48.375	0.717829	44.6538	0.662611
146.847	0.81857	154.189	0.859499	139.505	0.777641	146.847	0.54042	154.189	0.567441	0.513399	0.513399	46.848	0.3775	49.1904	0.396375	44.5056	0.358625	46.6808	0.87378	49.0148	0.917469	44.3468	0.830091	46.6809	0.86067	49.0149	0.903704	44.3469	46.5642	46.8034	0.73597	49.1436	0.772769	44.4632	46.6864	46.6806	0.75499	49.0146	0.79274	44.3466	0.717241	46.681	0.69141	48.5482	0.719066	44.8138	0.663754
147.014	0.81261	154.365	0.853241	139.663	0.77198	147.014	0.53247	154.365	0.559094	0.505846	0.505846	47.0146	0.38505	49.3653	0.404303	44.6639	0.365797	46.8476	0.87378	49.19	0.917469	44.5052	0.830091	46.8477	0.85729	49.1901	0.900155	44.5053	46.7306	46.9701	0.74104	49.3186	0.778092	44.6216	46.8527	46.8472	0.75876	49.1896	0.796698	44.5048	0.720822	46.8477	0.69499	48.7216	0.72279	44.9738	0.66719
147.18	0.81301	154.54	0.853661	139.821	0.772359	147.18	0.52452	154.54	0.550746	0.498294	0.498294	47.1814	0.38425	49.5405	0.403463	44.8223	0.365037	47.0142	0.87547	49.3649	0.919243	44.6635	0.831696	47.0144	0.85602	49.3651	0.898821	44.6637	46.8969	47.1367	0.75076	49.4935	0.788298	44.7799	47.0189	47.0141	0.76043	49.3648	0.798452	44.6634	0.722409	47.0144	0.6938	48.895	0.721552	45.1338	0.666048
147.347	0.82095	154.714	0.861997	139.98	0.779902	147.347	0.5281	154.714	0.554505	0.501695	0.501695	47.348	0.3763	49.7154	0.395115	44.9806	0.357485	47.1807	0.87631	49.5397	0.920126	44.8217	0.832495	47.1811	0.85814	49.5402	0.901047	44.822	47.0631	47.3035	0.75415	49.6687	0.791857	44.9383	47.1852	47.1807	0.7575	49.5397	0.795375	44.8217	0.719625	47.181	0.68824	49.0682	0.71577	45.2938	0.66071
147.514	0.8289	154.889	0.870345	140.138	0.787455	147.514	0.54002	154.889	0.567021	0.513019	0.513019	47.5146	0.36915	49.8903	0.387607	45.1389	0.350692	47.3476	0.87505	49.715	0.918803	44.9802	0.831297	47.3477	0.86236	49.7151	0.905478	44.9803	47.2293	47.4703	0.74907	49.8438	0.786524	45.0968	47.3516	47.3474	0.75708	49.7148	0.794934	44.98	0.719226	47.3477	0.68347	49.2416	0.710809	45.4538	0.656131
147.68	0.83049	155.064	0.872015	140.296	0.788965	147.68	0.54677	155.064	0.574109	0.519431	0.519431	47.6813	0.36915	50.0654	0.387607	45.2972	0.350692	47.5143	0.8742	49.89	0.91791	45.1386	0.83049	47.5142	0.86659	49.8899	0.909919	45.1385	47.3954	47.6367	0.7402	50.0185	0.77721	45.2549	47.5176	47.5142	0.75959	49.8899	0.79757	45.1385	0.72161	47.5146	0.68267	49.4152	0.709977	45.614	0.655363
147.847	0.82175	155.24	0.862838	140.455	0.780662	147.847	0.54002	155.24	0.567021	0.513019	0.513019	47.8479	0.37591	50.2403	0.394706	45.4555	0.357115	47.6807	0.87801	50.0647	0.92191	45.2967	0.834109	47.6807	0.86786	50.0647	0.911253	45.2967	47.5615	47.8033	0.73766	50.1935	0.774543	45.4131	47.6838	47.6807	0.76294	50.0647	0.801087	45.2967	0.724793	47.6811	0.68665	49.5883	0.714116	45.7739	0.659184
148.014	0.81301	155.415	0.853661	140.613	0.772359	148.014	0.52651	155.415	0.552836	0.500185	0.500185	48.0147	0.38067	50.4154	0.399704	45.614	0.361636	47.8474	0.88519	50.2398	0.92945	45.455	0.840931	47.8474	0.86955	50.2398	0.913028	45.455	47.7278	47.9701	0.74189	50.3686	0.778985	45.5716	47.8502	47.8475	0.76168	50.2399	0.799764	45.4551	0.723596	47.8477	0.69141	49.7616	0.719066	45.9338	0.663754
148.18	0.8138	155.59	0.85449	140.771	0.77311	148.18	0.52094	155.59	0.546987	0.494893	0.494893	48.1814	0.37909	50.5905	0.398045	45.7723	0.360135	48.0142	0.88984	50.4149	0.934332	45.6135	0.845348	48.0139	0.87293	50.4146	0.916577	45.6132	47.8939	48.1368	0.74442	50.5436	0.781641	45.73	48.0165	48.0143	0.75834	50.415	0.796257	45.6136	0.720423	48.0145	0.69459	49.9351	0.722374	46.0939	0.666806
148.347	0.82493	155.764	0.866177	140.93	0.783683	148.347	0.5281	155.764	0.554505	0.501695	0.501695	48.3479	0.37233	50.7653	0.390947	45.9305	0.353713	48.1809	0.88857	50.5899	0.932999	45.7719	0.844141	48.1807	0.87674	50.5897	0.920577	45.7717	48.0602	48.3035	0.74189	50.7187	0.778985	45.8883	48.1827	48.1809	0.75959	50.5899	0.79757	45.7719	0.72161	48.1811	0.6934	50.1083	0.721136	46.2539	0.665664
148.514	0.83526	155.939	0.877023	141.088	0.793497	148.514	0.53803	155.939	0.564932	0.511128	0.511128	48.5147	0.36796	50.9404	0.386358	46.089	0.349562	48.3476	0.88392	50.765	0.928116	45.9302	0.839724	48.3475	0.87801	50.7649	0.92191	45.9301	48.2266	48.4701	0.73597	50.8936	0.772769	46.0466	48.3489	48.3476	0.76587	50.765	0.804164	45.9302	0.727576	48.3478	0.69141	50.2817	0.719066	46.4139	0.663754
148.68	0.83526	156.114	0.877023	141.246	0.793497	148.68	0.54002	156.114	0.567021	0.513019	0.513019	48.6816	0.37034	51.1157	0.388857	46.2475	0.351823	48.5141	0.88139	50.9398	0.92546	46.0884	0.83732	48.5142	0.87547	50.9399	0.919243	46.0885	48.3929	48.6367	0.73047	51.0685	0.766993	46.2049	48.5151	48.5143	0.77256	50.94	0.811188	46.0886	0.733932	48.5144	0.69181	50.455	0.719482	46.5738	0.664138
148.847	0.82533	156.289	0.866596	141.405	0.784064	148.847	0.53207	156.289	0.558674	0.505467	0.505467	48.8481	0.3775	51.2905	0.396375	46.4057	0.358625	48.6807	0.88223	51.1147	0.926342	46.2467	0.838118	48.681	0.87293	51.115	0.916577	46.2469	48.5593	48.8034	0.72878	51.2436	0.765219	46.3632	48.6814	48.6809	0.77716	51.1149	0.816018	46.2469	0.738302	48.6811	0.69698	50.6283	0.724859	46.7339	0.669101
149.014	0.81619	156.465	0.857	141.563	0.77538	149.014	0.52412	156.465	0.550326	0.497914	0.497914	49.0147	0.38147	51.4654	0.400543	46.564	0.362396	48.8476	0.88392	51.29	0.928116	46.4052	0.839724	48.8476	0.87166	51.29	0.915243	46.4052	48.7255	48.9703	0.73174	51.4188	0.768327	46.5218	48.8479	48.8474	0.78009	51.2898	0.819094	46.405	0.741085	48.8477	0.70055	50.8016	0.728572	46.8938	0.672528
149.18	0.81738	156.64	0.858249	141.721	0.776511	149.18	0.52214	156.64	0.548247	0.496033	0.496033	49.1814	0.37591	51.6405	0.394706	46.7223	0.357115	49.0142	0.88519	51.4649	0.92945	46.5635	0.840931	49.0142	0.87378	51.4649	0.917469	46.5635	48.8917	49.1369	0.73766	51.5937	0.774543	46.6801	49.0141	49.0141	0.78093	51.4648	0.819976	46.5634	0.741884	49.0144	0.69817	50.975	0.726097	47.0538	0.670243
149.347	0.82731	156.814	0.868676	141.88	0.785944	149.347	0.5269	156.814	0.553245	0.500555	0.500555	49.3479	0.36796	51.8153	0.386358	46.8805	0.349562	49.1808	0.88604	51.6398	0.930342	46.7218	0.841738	49.1811	0.87547	51.6402	0.919243	46.722	49.0581	49.3036	0.74189	51.7688	0.778985	46.8384	49.1803	49.1806	0.77883	51.6396	0.817772	46.7216	0.739888	49.1807	0.69022	51.1479	0.717829	47.2135	0.662611
149.514	0.83685	156.99	0.878692	142.038	0.795007	149.514	0.53207	156.99	0.558674	0.505467	0.505467	49.5146	0.36796	51.9903	0.386358	47.0389	0.349562	49.3476	0.88688	51.815	0.931224	46.8802	0.842536	49.3477	0.8742	51.8151	0.91791	46.8803	49.2243	49.4702	0.74231	51.9437	0.779426	46.9967	49.3465	49.3473	0.77591	51.8147	0.814705	46.8799	0.737115	49.3475	0.68824	51.3214	0.71577	47.3736	0.66071
149.68	0.84003	157.165	0.882032	142.196	0.798029	149.68	0.53207	157.165	0.558674	0.505467	0.505467	49.6815	0.3771	52.1656	0.395955	47.1974	0.358245	49.5144	0.88731	51.9901	0.931676	47.0387	0.842944	49.5144	0.86701	51.9901	0.910361	47.0387	49.3906	49.6368	0.74189	52.1186	0.778985	47.155	49.5127	49.5142	0.77381	51.9899	0.812501	47.0385	0.735119	49.5144	0.69618	51.495	0.724027	47.5338	0.668333
149.847	0.83645	157.34	0.878273	142.355	0.794628	149.847	0.5277	157.34	0.554085	0.501315	0.501315	49.8481	0.38544	52.3405	0.404712	47.3557	0.366168	49.6811	0.88731	52.1652	0.931676	47.197	0.842944	49.681	0.85983	52.1651	0.902822	47.1969	49.5568	49.8034	0.74316	52.2936	0.780318	47.3132	49.6789	49.6809	0.77047	52.1649	0.808994	47.1969	0.731946	49.6811	0.70532	51.6683	0.733533	47.6939	0.677107
150.014	0.83327	157.515	0.874934	142.513	0.791606	150.014	0.52571	157.515	0.551996	0.499424	0.499424	50.0146	0.38624	52.5153	0.405552	47.5139	0.366928	49.8477	0.88604	52.3401	0.930342	47.3553	0.841738	49.8476	0.86067	52.34	0.903704	47.3552	49.723	49.97	0.74696	52.4685	0.784308	47.4715	49.8451	49.8472	0.76796	52.3396	0.806358	47.3548	0.729562	49.8477	0.70413	51.8416	0.732295	47.8538	0.675965
150.18	0.83685	157.69	0.878692	142.671	0.795007	150.18	0.53088	157.69	0.557424	0.504336	0.504336	50.1813	0.37948	52.6904	0.398454	47.6722	0.360506	50.0144	0.88604	52.5151	0.930342	47.5137	0.841738	50.0142	0.86828	52.5149	0.911694	47.5135	49.8892	50.1366	0.75203	52.6434	0.789632	47.6298	50.0113	50.0139	0.76545	52.5146	0.803723	47.5132	0.727177	50.0144	0.69261	52.015	0.720314	48.0138	0.664906
150.347	0.84122	157.865	0.883281	142.83	0.799159	150.347	0.54042	157.865	0.567441	0.513399	0.513399	50.3479	0.37273	52.8653	0.391367	47.8305	0.354094	50.1809	0.88731	52.6899	0.931676	47.6719	0.842944	50.1809	0.87547	52.6899	0.919243	47.6719	50.0554	50.3034	0.75626	52.8186	0.794073	47.7882	50.1776	50.1808	0.76461	52.6898	0.802841	47.6718	0.726379	50.1808	0.68108	52.188	0.708323	48.1736	0.653837
150.514	0.84082	158.04	0.882861	142.988	0.798779	150.514	0.54836	158.04	0.575778	0.520942	0.520942	50.5147	0.36955	53.0404	0.388028	47.989	0.351072	50.3475	0.89069	52.8649	0.935225	47.8301	0.846155	50.3475	0.87547	52.8649	0.919243	47.8301	50.2216	50.4701	0.75753	52.9936	0.795407	47.9466	50.3439	50.3475	0.76796	52.8649	0.806358	47.8301	0.729562	50.3476	0.6791	52.3615	0.706264	48.3337	0.651936
150.68	0.83447	158.214	0.876194	143.146	0.792747	150.68	0.55035	158.214	0.577867	0.522833	0.522833	50.6814	0.36955	53.2155	0.388028	48.1473	0.351072	50.5141	0.89365	53.0398	0.938333	47.9884	0.848967	50.5141	0.87293	53.0398	0.916577	47.9884	50.3878	50.6366	0.75753	53.1684	0.795407	48.1048	50.51	50.5142	0.77256	53.0399	0.811188	47.9885	0.733932	50.5145	0.68704	52.5351	0.714522	48.4939	0.659558
150.847	0.8297	158.389	0.871185	143.305	0.788215	150.847	0.54479	158.389	0.572029	0.517551	0.517551	50.8479	0.37273	53.3903	0.391367	48.3055	0.354094	50.6806	0.89449	53.2146	0.939215	48.1466	0.849765	50.6809	0.87378	53.2149	0.917469	48.1469	50.5542	50.8034	0.75457	53.3436	0.792299	48.2632	50.6764	50.6807	0.77381	53.2147	0.812501	48.1467	0.735119	50.681	0.69578	52.7082	0.723611	48.6538	0.667949
151.014	0.83288	158.564	0.874524	143.463	0.791236	151.014	0.53684	158.564	0.563682	0.509998	0.509998	51.0147	0.37591	53.5654	0.394706	48.464	0.357115	50.8473	0.89322	53.3897	0.937881	48.3049	0.848559	50.8474	0.87631	53.3898	0.920126	48.305	50.7203	50.9702	0.75076	53.5187	0.788298	48.4217	50.8428	50.8472	0.77047	53.3896	0.808994	48.3048	0.731946	50.8477	0.69578	52.8816	0.723611	48.8138	0.667949
151.18	0.8436	158.739	0.88578	143.621	0.80142	151.18	0.53128	158.739	0.557844	0.504716	0.504716	51.1816	0.37511	53.7407	0.393866	48.6225	0.356354	51.0141	0.89322	53.5648	0.937881	48.4634	0.848559	51.0142	0.87758	53.5649	0.921459	48.4635	50.8867	51.1367	0.7495	53.6935	0.786975	48.5799	51.0089	51.0141	0.76754	53.5648	0.805917	48.4634	0.729163	51.0144	0.69062	53.055	0.718245	48.9738	0.662995
151.347	0.85195	158.915	0.894548	143.78	0.809352	151.347	0.52969	158.915	0.556175	0.503205	0.503205	51.3481	0.37233	53.9155	0.390947	48.7807	0.353713	51.1808	0.89365	53.7398	0.938333	48.6218	0.848967	51.181	0.87505	53.74	0.918803	48.6219	51.053	51.3034	0.75076	53.8686	0.788298	48.7382	51.1751	51.1809	0.76754	53.7399	0.805917	48.6219	0.729163	51.1811	0.68824	53.2283	0.71577	49.1339	0.66071
151.514	0.84559	159.09	0.887869	143.938	0.80331	151.514	0.5277	159.09	0.554085	0.501315	0.501315	51.5147	0.37154	54.0904	0.390117	48.939	0.352963	51.3475	0.89534	53.9149	0.940107	48.7801	0.850573	51.3476	0.87082	53.915	0.914361	48.7802	51.2192	51.4701	0.74738	54.0436	0.784749	48.8966	51.3414	51.3475	0.77047	53.9149	0.808994	48.7801	0.731946	51.3477	0.69141	53.4016	0.719066	49.2938	0.663754
151.68	0.83049	159.264	0.872015	144.096	0.788965	151.68	0.52571	159.264	0.551996	0.499424	0.499424	51.6814	0.37591	54.2655	0.394706	49.0973	0.357115	51.5141	0.89787	54.0898	0.942763	48.9384	0.852976	51.5142	0.86913	54.0899	0.912586	48.9385	51.3854	51.6367	0.73977	54.2185	0.776759	49.0549	51.5076	51.514	0.77298	54.0897	0.811629	48.9383	0.734331	51.5143	0.69817	53.5749	0.726097	49.4537	0.670243
151.847	0.82095	159.439	0.861997	144.255	0.779902	151.847	0.52333	159.439	0.549496	0.497163	0.497163	51.8479	0.38067	54.4403	0.399704	49.2555	0.361636	51.6807	0.89956	54.2647	0.944538	49.0967	0.854582	51.681	0.87251	54.2651	0.916135	49.0969	51.5518	51.8033	0.73724	54.3935	0.774102	49.2131	51.6738	51.6807	0.77256	54.2647	0.811188	49.0967	0.733932	51.681	0.70413	53.7482	0.732295	49.6138	0.675965
152.014	0.82652	159.614	0.867846	144.413	0.785194	152.014	0.52134	159.614	0.547407	0.495273	0.495273	52.0146	0.38187	54.6153	0.400964	49.4139	0.362776	51.8474	0.90041	54.4398	0.945431	49.255	0.85539	51.8476	0.87547	54.44	0.919243	49.2552	51.718	51.9702	0.74485	54.5687	0.782093	49.3717	51.8403	51.8474	0.76921	54.4398	0.80767	49.255	0.730749	51.8477	0.70691	53.9216	0.735186	49.7738	0.678634
152.181	0.84201	159.79	0.884111	144.572	0.79991	152.181	0.52094	159.79	0.546987	0.494893	0.494893	52.1814	0.3775	54.7905	0.396375	49.5723	0.358625	52.0142	0.89956	54.6149	0.944538	49.4135	0.854582	52.0142	0.87378	54.6149	0.917469	49.4135	51.8842	52.1369	0.75668	54.7437	0.794514	49.5301	52.0066	52.0142	0.76754	54.6149	0.805917	49.4135	0.729163	52.0146	0.70373	54.0952	0.731879	49.934	0.675581
152.347	0.85354	159.965	0.896217	144.73	0.810863	152.347	0.52333	159.965	0.549496	0.497163	0.497163	52.348	0.37034	54.9654	0.388857	49.7306	0.351823	52.181	0.90041	54.7901	0.945431	49.5719	0.85539	52.181	0.86913	54.7901	0.912586	49.5719	52.0505	52.3036	0.7588	54.9188	0.79674	49.6884	52.1728	52.1809	0.7688	54.7899	0.80724	49.5719	0.73036	52.1811	0.69618	54.2683	0.724027	50.0939	0.668333
152.514	0.85235	160.14	0.894968	144.888	0.809732	152.514	0.52571	160.14	0.551996	0.499424	0.499424	52.5147	0.36597	55.1404	0.384269	49.889	0.347672	52.3477	0.90252	54.9651	0.947646	49.7303	0.857394	52.3476	0.86955	54.965	0.913028	49.7302	52.2167	52.4704	0.7495	55.0939	0.786975	49.8469	52.3392	52.3475	0.77381	54.9649	0.812501	49.7301	0.735119	52.3477	0.68824	54.4416	0.71577	50.2538	0.66071
152.68	0.83963	160.314	0.881611	145.046	0.797648	152.68	0.52452	160.314	0.550746	0.498294	0.498294	52.6814	0.36955	55.3155	0.388028	50.0473	0.351072	52.5144	0.90379	55.1401	0.948979	49.8887	0.8586	52.5142	0.87505	55.1399	0.918803	49.8885	52.3829	52.6367	0.73893	55.2685	0.775876	50.0049	52.5051	52.5142	0.77842	55.1399	0.817341	49.8885	0.739499	52.5145	0.68704	54.6151	0.714522	50.4139	0.659558
152.847	0.83089	160.49	0.872435	145.205	0.789346	152.847	0.51896	160.49	0.544908	0.493012	0.493012	52.8481	0.37829	55.4905	0.397205	50.2057	0.359376	52.6809	0.90252	55.3149	0.947646	50.0469	0.857394	52.6809	0.87631	55.3149	0.920126	50.0469	52.5492	52.8033	0.73512	55.4435	0.771876	50.1631	52.6713	52.6809	0.77632	55.3149	0.815136	50.0469	0.737504	52.681	0.6938	54.7882	0.721552	50.5738	0.666048
153.014	0.83526	160.665	0.877023	145.363	0.793497	153.014	0.51657	160.665	0.542399	0.490741	0.490741	53.0148	0.38425	55.6655	0.403463	50.3641	0.365037	52.8476	0.90168	55.49	0.946764	50.2052	0.856596	52.8477	0.86828	55.4901	0.911694	50.2053	52.7156	52.9701	0.73851	55.6186	0.775436	50.3216	52.8377	52.8475	0.76754	55.4899	0.805917	50.2051	0.729163	52.8477	0.69936	54.9616	0.727334	50.7338	0.671386
153.18	0.84798	160.84	0.890379	145.521	0.805581	153.18	0.52094	160.84	0.546987	0.494893	0.494893	53.1814	0.38187	55.8405	0.400964	50.5223	0.362776	53.0142	0.90379	55.6649	0.948979	50.3635	0.8586	53.0142	0.85983	55.6649	0.902822	50.3635	52.8817	53.1367	0.74485	55.7935	0.782093	50.4799	53.0039	53.0143	0.75876	55.665	0.796698	50.3636	0.720822	53.0144	0.69737	55.135	0.725265	50.8938	0.669475
153.347	0.85553	161.014	0.898307	145.68	0.812754	153.347	0.5277	161.014	0.554085	0.501315	0.501315	53.3479	0.37511	56.0153	0.393866	50.6805	0.356354	53.1808	0.90633	55.8398	0.951647	50.5218	0.861013	53.1807	0.86067	55.8397	0.903704	50.5217	53.0477	53.3034	0.75034	55.9686	0.787857	50.6382	53.1701	53.1809	0.75876	55.8399	0.796698	50.5219	0.720822	53.1809	0.69062	55.3081	0.718245	51.0537	0.662995
153.514	0.84996	161.189	0.892458	145.838	0.807462	153.514	0.53128	161.189	0.557844	0.504716	0.504716	53.5147	0.37273	56.1904	0.391367	50.839	0.354094	53.3475	0.90802	56.0149	0.953421	50.6801	0.862619	53.3475	0.8704	56.0149	0.91392	50.6801	53.2141	53.4701	0.7495	56.1436	0.786975	50.7966	53.3364	53.3474	0.76796	56.0148	0.806358	50.68	0.729562	53.3476	0.68943	55.4815	0.717007	51.2137	0.661853
153.68	0.84082	161.364	0.882861	145.996	0.798779	153.68	0.5269	161.364	0.553245	0.500555	0.500555	53.6816	0.3775	56.3657	0.396375	50.9975	0.358625	53.5141	0.91225	56.1898	0.957863	50.8384	0.866637	53.5143	0.88012	56.19	0.924126	50.8386	53.3805	53.6366	0.74823	56.3184	0.785641	50.9548	53.5025	53.5141	0.77967	56.1898	0.818654	50.8384	0.740686	53.5144	0.69737	55.655	0.725265	51.3738	0.669475
153.847	0.83764	161.539	0.879522	146.155	0.795758	153.847	0.51975	161.539	0.545738	0.493762	0.493762	53.8481	0.38385	56.5405	0.403043	51.1557	0.364658	53.6807	0.91605	56.3647	0.961853	50.9967	0.870247	53.6809	0.88139	56.3649	0.92546	50.9969	53.5467	53.8033	0.75076	56.4935	0.788298	51.1131	53.6688	53.6807	0.78218	56.3647	0.821289	50.9967	0.743071	53.6809	0.70691	55.8281	0.735186	51.5337	0.678634
154.014	0.8444	161.714	0.88662	146.313	0.80218	154.014	0.51657	161.714	0.542399	0.490741	0.490741	54.0148	0.38266	56.7155	0.401793	51.3141	0.363527	53.8476	0.91478	56.54	0.960519	51.1552	0.869041	53.8475	0.87547	56.5399	0.919243	51.1551	53.7129	53.9702	0.75668	56.6687	0.794514	51.2717	53.8353	53.8474	0.77507	56.5398	0.813824	51.155	0.736317	53.8477	0.7081	56.0016	0.736424	51.6938	0.679776
154.18	0.85433	161.889	0.897047	146.471	0.811613	154.18	0.52134	161.889	0.547407	0.495273	0.495273	54.1814	0.37471	56.8905	0.393446	51.4723	0.355974	54.0142	0.90971	56.7149	0.955196	51.3135	0.864224	54.0141	0.87293	56.7148	0.916577	51.3134	53.8791	54.1368	0.7588	56.8436	0.79674	51.43	54.0015	54.014	0.76796	56.7147	0.806358	51.3133	0.729562	54.0146	0.70055	56.1752	0.728572	51.854	0.672528
154.347	0.85791	162.064	0.900806	146.63	0.815014	154.347	0.52969	162.064	0.556175	0.503205	0.503205	54.3479	0.37034	57.0653	0.388857	51.6305	0.351823	54.1806	0.90802	56.8896	0.953421	51.4716	0.862619	54.1809	0.87674	56.8899	0.920577	51.4719	54.0454	54.3037	0.75457	57.0189	0.792299	51.5885	54.1679	54.1807	0.77005	56.8897	0.808553	51.4717	0.731548	54.181	0.69499	56.3482	0.72279	52.0138	0.66719
154.514	0.85195	162.24	0.894548	146.788	0.809352	154.514	0.53207	162.24	0.558674	0.505467	0.505467	54.5146	0.37591	57.2403	0.394706	51.7889	0.357115	54.3473	0.91352	57.0647	0.959196	51.6299	0.867844	54.3477	0.88266	57.0651	0.926793	51.6303	54.2118	54.4704	0.75203	57.1939	0.789632	51.7469	54.3342	54.3473	0.77716	57.0647	0.816018	51.6299	0.738302	54.3477	0.69857	56.5216	0.726513	52.1738	0.670627
154.681	0.84201	162.415	0.884111	146.947	0.79991	154.681	0.5277	162.415	0.554085	0.501315	0.501315	54.6813	0.38624	57.4154	0.405552	51.9472	0.366928	54.5141	0.9207	57.2398	0.966735	51.7884	0.874665	54.5143	0.8835	57.24	0.927675	51.7886	54.378	54.6369	0.75415	57.3687	0.791857	51.9051	54.5003	54.5141	0.77967	57.2398	0.818654	51.7884	0.740686	54.5144	0.70691	56.695	0.735186	52.3338	0.678634
154.847	0.83764	162.59	0.879522	147.105	0.795758	154.847	0.52293	162.59	0.549077	0.496783	0.496783	54.8481	0.39379	57.5905	0.413479	52.1057	0.3741	54.6807	0.9207	57.4147	0.966735	51.9467	0.874665	54.6809	0.87801	57.4149	0.92191	51.9469	54.5442	54.8034	0.75668	57.5436	0.794514	52.0632	54.6664	54.6808	0.77256	57.4148	0.811188	51.9468	0.733932	54.681	0.71088	56.8682	0.739315	52.4938	0.682445
155.014	0.84241	162.764	0.88453	147.263	0.800289	155.014	0.52412	162.764	0.550326	0.497914	0.497914	55.0146	0.3918	57.7653	0.41139	52.2639	0.37221	54.8476	0.91225	57.59	0.957863	52.1052	0.866637	54.8476	0.8742	57.59	0.91791	52.1052	54.7105	54.9702	0.75541	57.7187	0.793181	52.2217	54.8328	54.8473	0.76336	57.5897	0.801528	52.1049	0.725192	54.8478	0.70612	57.0417	0.734365	52.6539	0.677875
155.18	0.85036	162.939	0.892878	147.421	0.807842	155.18	0.53207	162.939	0.558674	0.505467	0.505467	55.1814	0.38385	57.9405	0.403043	52.4223	0.364658	55.0144	0.90421	57.7651	0.949421	52.2637	0.858999	55.0143	0.87758	57.765	0.921459	52.2636	54.8768	55.1366	0.75288	57.8934	0.790524	52.3798	54.9988	55.0141	0.76419	57.7648	0.8024	52.2634	0.725981	55.0144	0.69936	57.215	0.727334	52.8138	0.671386
155.347	0.85314	163.114	0.895797	147.58	0.810483	155.347	0.53883	163.114	0.565772	0.511888	0.511888	55.348	0.37591	58.1154	0.394706	52.5806	0.357115	55.1809	0.90548	57.9399	0.950754	52.4219	0.860206	55.181	0.88392	57.94	0.928116	52.4219	55.043	55.3032	0.75161	58.0684	0.789191	52.538	55.1649	55.1808	0.77591	57.9398	0.814705	52.4218	0.737115	55.181	0.69936	57.3882	0.727334	52.9738	0.671386
155.514	0.84877	163.289	0.891209	147.738	0.806331	155.514	0.53763	163.289	0.564512	0.510749	0.510749	55.5147	0.37471	58.2904	0.393446	52.739	0.355974	55.3477	0.91478	58.1151	0.960519	52.5803	0.869041	55.3476	0.88731	58.115	0.931676	52.5802	55.2092	55.4701	0.75161	58.2436	0.789191	52.6966	55.3314	55.3474	0.7872	58.1148	0.82656	52.58	0.74784	55.3477	0.70532	57.5616	0.733533	53.1338	0.677107
155.681	0.8436	163.465	0.88578	147.897	0.80142	155.681	0.53207	163.465	0.558674	0.505467	0.505467	55.6814	0.38067	58.4655	0.399704	52.8973	0.361636	55.5144	0.92112	58.2901	0.967176	52.7387	0.875064	55.514	0.88477	58.2897	0.929009	52.7383	55.3752	55.6367	0.75034	58.4185	0.787857	52.8549	55.4976	55.5142	0.7872	58.2899	0.82656	52.7385	0.74784	55.5145	0.7085	57.7351	0.73684	53.2939	0.68016
155.847	0.84559	163.64	0.887869	148.055	0.80331	155.847	0.53088	163.64	0.557424	0.504336	0.504336	55.8479	0.38942	58.6403	0.408891	53.0555	0.369949	55.6809	0.91859	58.4649	0.96452	52.8969	0.87266	55.6807	0.87801	58.4647	0.92191	52.8967	55.5415	55.8036	0.74907	58.5938	0.786524	53.0134	55.6641	55.6809	0.77967	58.4649	0.818654	52.8969	0.740686	55.6812	0.70294	57.9084	0.731058	53.454	0.674822
156.014	0.85433	163.814	0.897047	148.213	0.811613	156.014	0.53485	163.814	0.561593	0.508108	0.508108	56.0146	0.3922	58.8153	0.41181	53.2139	0.37259	55.8474	0.9114	58.6398	0.95697	53.055	0.86583	55.8475	0.87378	58.6399	0.917469	53.0551	55.7079	55.9703	0.75076	58.7688	0.788298	53.1718	55.8304	55.8475	0.77632	58.6399	0.815136	53.0551	0.737504	55.8478	0.69499	58.0817	0.72279	53.6139	0.66719
156.18	0.86228	163.989	0.905394	148.371	0.819166	156.18	0.53763	163.989	0.564512	0.510749	0.510749	56.1815	0.39061	58.9906	0.410141	53.3724	0.37108	56.0141	0.91098	58.8148	0.956529	53.2134	0.865431	56.0143	0.87547	58.815	0.919243	53.2136	55.8743	56.1367	0.7533	58.9435	0.790965	53.3299	55.9964	56.0141	0.78093	58.8148	0.819976	53.2134	0.741884	56.0144	0.69022	58.255	0.717829	53.7738	0.662611
156.347	0.86268	164.164	0.905814	148.53	0.819546	156.347	0.53326	164.164	0.559923	0.506597	0.506597	56.3481	0.38743	59.1655	0.406802	53.5307	0.368058	56.1807	0.91986	58.9897	0.965853	53.3717	0.873867	56.1809	0.8797	58.9899	0.923685	53.3719	56.0404	56.3034	0.7533	59.1186	0.790965	53.4882	56.1626	56.1808	0.78594	58.9898	0.825237	53.3718	0.746643	56.181	0.69141	58.4282	0.719066	53.9338	0.663754
156.514	0.85711	164.339	0.899966	148.688	0.814254	156.514	0.52571	164.339	0.551996	0.499424	0.499424	56.5147	0.38703	59.3404	0.406382	53.689	0.367678	56.3476	0.92916	59.165	0.975618	53.5302	0.882702	56.3475	0.88266	59.1649	0.926793	53.5301	56.2066	56.4702	0.75034	59.2937	0.787857	53.6467	56.329	56.3476	0.78678	59.165	0.826119	53.5302	0.747441	56.3478	0.69618	58.6017	0.724027	54.0939	0.668333
156.68	0.85235	164.514	0.894968	148.846	0.809732	156.68	0.52015	164.514	0.546158	0.494142	0.494142	56.6814	0.38822	59.5155	0.407631	53.8473	0.368809	56.5143	0.92577	59.34	0.972059	53.6886	0.879481	56.5142	0.8835	59.3399	0.927675	53.6885	56.3729	56.6369	0.74696	59.4687	0.784308	53.8051	56.4953	56.5142	0.78344	59.3399	0.822612	53.6885	0.744268	56.5144	0.70016	58.775	0.728166	54.2538	0.672154
156.847	0.85036	164.689	0.892878	149.005	0.807842	156.847	0.52015	164.689	0.546158	0.494142	0.494142	56.848	0.3918	59.6904	0.41139	54.0056	0.37221	56.6807	0.90971	59.5147	0.955196	53.8467	0.864224	56.6809	0.88731	59.5149	0.931676	53.8469	56.5392	56.8035	0.7495	59.6437	0.786975	53.9633	56.6615	56.6808	0.78009	59.5148	0.819094	53.8468	0.741085	56.681	0.70016	58.9482	0.728166	54.4138	0.672154
157.014	0.85235	164.865	0.894968	149.163	0.809732	157.014	0.52571	164.865	0.551996	0.499424	0.499424	57.0147	0.39379	59.8654	0.413479	54.164	0.3741	56.8475	0.89661	59.6899	0.941441	54.0051	0.85178	56.8475	0.89322	59.6899	0.937881	54.0051	56.7054	56.9702	0.75753	59.8187	0.795407	54.1217	56.8278	56.8475	0.77967	59.6899	0.818654	54.0051	0.740686	56.8476	0.69618	59.1215	0.724027	54.5737	0.668333
157.181	0.85473	165.04	0.897467	149.322	0.811993	157.181	0.53128	165.04	0.557844	0.504716	0.504716	57.1816	0.38862	60.0407	0.408051	54.3225	0.369189	57.0141	0.89914	59.8648	0.944097	54.1634	0.854183	57.0143	0.89576	59.865	0.940548	54.1636	56.8718	57.1368	0.76345	59.9936	0.801623	54.28	56.994	57.0144	0.78302	59.8651	0.822171	54.1637	0.743869	57.0142	0.69499	59.2948	0.72279	54.7336	0.66719
157.347	0.85553	165.215	0.898307	149.48	0.812754	157.347	0.53207	165.215	0.558674	0.505467	0.505467	57.348	0.38028	60.2154	0.399294	54.4806	0.361266	57.1807	0.91267	60.0397	0.958303	54.3217	0.867036	57.1811	0.89322	60.0402	0.937881	54.322	57.0381	57.3036	0.76049	60.1688	0.798515	54.4384	57.1603	57.1809	0.78594	60.0399	0.825237	54.3219	0.746643	57.1809	0.69817	59.4681	0.726097	54.8937	0.670243
157.514	0.85314	165.39	0.895797	149.638	0.810483	157.514	0.5269	165.39	0.553245	0.500555	0.500555	57.5146	0.3763	60.3903	0.395115	54.6389	0.357485	57.3474	0.92324	60.2148	0.969402	54.48	0.877078	57.3477	0.88942	60.2151	0.933891	54.4803	57.2043	57.4702	0.75203	60.3437	0.789632	54.5967	57.3265	57.3474	0.78553	60.2148	0.824806	54.48	0.746253	57.3478	0.70175	59.6417	0.72982	55.0539	0.67368
157.68	0.85314	165.564	0.895797	149.796	0.810483	157.68	0.52333	165.564	0.549496	0.497163	0.497163	57.6813	0.38067	60.5654	0.399704	54.7972	0.361636	57.5142	0.92197	60.3899	0.968068	54.6385	0.875871	57.5143	0.88857	60.39	0.932999	54.6386	57.3705	57.6366	0.74696	60.5184	0.784308	54.7548	57.4925	57.5141	0.78218	60.3898	0.821289	54.6384	0.743071	57.5145	0.70175	59.8151	0.72982	55.2139	0.67368
157.847	0.8599	165.739	0.902895	149.955	0.816905	157.847	0.52532	165.739	0.551586	0.499054	0.499054	57.8479	0.38862	60.7403	0.408051	54.9555	0.369189	57.6807	0.91352	60.5647	0.959196	54.7967	0.867844	57.6809	0.89238	60.5649	0.936999	54.7969	57.5367	57.8032	0.75161	60.6934	0.789191	54.913	57.6587	57.6807	0.78093	60.5647	0.819976	54.7967	0.741884	57.6809	0.69936	59.9881	0.727334	55.3737	0.671386
158.014	0.86904	165.914	0.912492	150.113	0.825588	158.014	0.53128	165.914	0.557844	0.504716	0.504716	58.0146	0.3918	60.9153	0.41139	55.1139	0.37221	57.8474	0.90886	60.7398	0.954303	54.955	0.863417	57.8476	0.89365	60.74	0.938333	54.9552	57.703	57.97	0.76176	60.8685	0.799848	55.0715	57.8251	57.8474	0.78344	60.7398	0.822612	54.955	0.744268	57.8476	0.70055	60.1615	0.728572	55.5337	0.672528
158.18	0.87182	166.09	0.915411	150.271	0.828229	158.18	0.53803	166.09	0.564932	0.511128	0.511128	58.1813	0.38703	61.0904	0.406382	55.2722	0.367678	58.0142	0.91352	60.9149	0.959196	55.1135	0.867844	58.0142	0.88942	60.9149	0.933891	55.1135	57.8692	58.1367	0.76767	61.0435	0.806053	55.2299	57.9914	58.0141	0.78553	60.9148	0.824806	55.1134	0.746253	58.0144	0.70532	60.335	0.733533	55.6938	0.677107
158.347	0.86705	166.264	0.910403	150.43	0.823697	158.347	0.53922	166.264	0.566181	0.512259	0.512259	58.3481	0.37948	61.2655	0.398454	55.4307	0.360506	58.1809	0.9207	61.0899	0.966735	55.2719	0.874665	58.1808	0.88519	61.0898	0.92945	55.2718	58.0353	58.3034	0.7626	61.2186	0.80073	55.3882	58.1576	58.1807	0.78344	61.0897	0.822612	55.2717	0.744268	58.181	0.7093	60.5082	0.737672	55.8538	0.680928
158.514	0.8599	166.439	0.902895	150.588	0.816905	158.514	0.53485	166.439	0.561593	0.508108	0.508108	58.5147	0.37909	61.4404	0.398045	55.589	0.360135	58.3475	0.92197	61.2649	0.968068	55.4301	0.875871	58.3475	0.88604	61.2649	0.930342	55.4301	58.2016	58.4701	0.7533	61.3936	0.790965	55.5466	58.3239	58.3472	0.77967	61.2646	0.818654	55.4298	0.740686	58.3476	0.70731	60.6815	0.735602	56.0137	0.679018
158.68	0.8587	166.614	0.901635	150.746	0.815765	158.68	0.53128	166.614	0.557844	0.504716	0.504716	58.6815	0.38743	61.6156	0.406802	55.7474	0.368058	58.5142	0.91605	61.4399	0.961853	55.5885	0.870247	58.5143	0.89196	61.44	0.936558	55.5886	58.368	58.6367	0.75034	61.5685	0.787857	55.7049	58.4901	58.514	0.77883	61.4397	0.817772	55.5883	0.739888	58.5142	0.70294	60.8548	0.731058	56.1736	0.674822
158.847	0.86387	166.789	0.907064	150.905	0.820677	158.847	0.53247	166.789	0.559094	0.505846	0.505846	58.8481	0.39975	61.7905	0.419737	55.9057	0.379763	58.6809	0.90886	61.6149	0.954303	55.7469	0.863417	58.6811	0.89661	61.6152	0.941441	55.747	58.5344	58.8035	0.75626	61.7437	0.794073	55.8633	58.6565	58.6808	0.78176	61.6148	0.820848	55.7468	0.742672	58.6809	0.70135	61.0281	0.729404	56.3337	0.673296
159.014	0.86904	166.964	0.912492	151.063	0.825588	159.014	0.53366	166.964	0.560343	0.506977	0.506977	59.0147	0.40332	61.9654	0.423486	56.064	0.383154	58.8476	0.90633	61.79	0.951647	55.9052	0.861013	58.8477	0.89703	61.7901	0.941882	55.9053	58.7006	58.9702	0.76514	61.9187	0.803397	56.0217	58.8228	58.8475	0.78469	61.7899	0.823925	55.9051	0.745455	58.8477	0.70492	61.2016	0.733117	56.4938	0.676723
159.18	0.86784	167.139	0.911232	151.221	0.824448	159.18	0.53207	167.139	0.558674	0.505467	0.505467	59.1815	0.39538	62.1406	0.415149	56.2224	0.375611	59.0143	0.91267	61.965	0.958303	56.0636	0.867036	59.0142	0.89322	61.9649	0.937881	56.0635	58.8667	59.1368	0.76894	62.0936	0.807387	56.18	58.989	59.0141	0.78594	61.9648	0.825237	56.0634	0.746643	59.0146	0.70969	61.3752	0.738078	56.654	0.681302
159.347	0.86109	167.314	0.904145	151.38	0.818036	159.347	0.53008	167.314	0.556584	0.503576	0.503576	59.3479	0.38544	62.3153	0.404712	56.3805	0.366168	59.1807	0.92451	62.1397	0.970736	56.2217	0.878285	59.181	0.88815	62.1401	0.932558	56.2219	59.033	59.3036	0.76598	62.2688	0.804279	56.3384	59.1553	59.1806	0.78594	62.1396	0.825237	56.2216	0.746643	59.1811	0.70969	61.5483	0.738078	56.8139	0.681302
159.514	0.85553	167.49	0.898307	151.538	0.812754	159.514	0.52969	167.49	0.556175	0.503205	0.503205	59.5146	0.38306	62.4903	0.402213	56.5389	0.363907	59.3475	0.92958	62.3149	0.976059	56.3801	0.883101	59.3476	0.88731	62.315	0.931676	56.3802	59.1992	59.4704	0.75753	62.4439	0.795407	56.4969	59.3217	59.3475	0.78427	62.3149	0.823484	56.3801	0.745057	59.3477	0.70413	61.7216	0.732295	56.9738	0.675965
159.681	0.8591	167.665	0.902055	151.697	0.816145	159.681	0.53008	167.665	0.556584	0.503576	0.503576	59.6815	0.38862	62.6656	0.408051	56.6974	0.369189	59.5142	0.92239	62.4899	0.96851	56.5385	0.87627	59.5142	0.89238	62.4899	0.936999	56.5385	59.3654	59.6369	0.75076	62.6187	0.788298	56.6551	59.4878	59.5143	0.78218	62.49	0.821289	56.5386	0.743071	59.5146	0.69857	61.8952	0.726513	57.134	0.670627
159.847	0.87023	167.84	0.913741	151.855	0.826718	159.847	0.53366	167.84	0.560343	0.506977	0.506977	59.8481	0.39736	62.8405	0.417228	56.8557	0.377492	59.6811	0.90971	62.6652	0.955196	56.697	0.864224	59.6809	0.8983	62.6649	0.943215	56.6969	59.5317	59.8035	0.75161	62.7937	0.789191	56.8133	59.654	59.6809	0.78093	62.6649	0.819976	56.6969	0.741884	59.6811	0.69737	62.0683	0.725265	57.2939	0.669475
160.014	0.88056	168.014	0.924588	152.013	0.836532	160.014	0.53922	168.014	0.566181	0.512259	0.512259	60.0147	0.40293	63.0154	0.423077	57.014	0.382783	59.8477	0.90295	62.8401	0.948098	56.8553	0.857803	59.8476	0.89956	62.84	0.944538	56.8552	59.698	59.9703	0.7588	62.9688	0.79674	56.9718	59.8204	59.8475	0.78093	62.8399	0.819976	56.8551	0.741884	59.8478	0.70175	62.2417	0.72982	57.4539	0.67368
160.18	0.88056	168.189	0.924588	152.171	0.836532	160.18	0.5424	168.189	0.56952	0.51528	0.51528	60.1814	0.40174	63.1905	0.421827	57.1723	0.381653	60.0142	0.90971	63.0149	0.955196	57.0135	0.864224	60.0143	0.89661	63.015	0.941441	57.0136	59.8643	60.1368	0.76598	63.1436	0.804279	57.13	59.9865	60.0141	0.78176	63.0148	0.820848	57.0134	0.742672	60.0145	0.70691	62.4151	0.735186	57.6139	0.678634
160.347	0.87142	168.364	0.914991	152.33	0.827849	160.347	0.54042	168.364	0.567441	0.513399	0.513399	60.348	0.39736	63.3654	0.417228	57.3306	0.377492	60.1807	0.92197	63.1897	0.968068	57.1717	0.875871	60.1809	0.89238	63.1899	0.936999	57.1719	60.0304	60.3034	0.76852	63.3186	0.806946	57.2882	60.1526	60.1807	0.78302	63.1897	0.822171	57.1717	0.743869	60.1811	0.7081	62.5883	0.736424	57.7739	0.679776
160.514	0.86109	168.54	0.904145	152.488	0.818036	160.514	0.53446	168.54	0.561183	0.507737	0.507737	60.5147	0.39419	63.5404	0.413899	57.489	0.37448	60.3475	0.92831	63.3649	0.974726	57.3301	0.881894	60.3474	0.88984	63.3648	0.934332	57.33	60.1965	60.4702	0.76598	63.4937	0.804279	57.4467	60.319	60.3474	0.78344	63.3648	0.822612	57.33	0.744268	60.3478	0.70373	62.7617	0.731879	57.9339	0.675581
160.681	0.85672	168.715	0.899556	152.647	0.813884	160.681	0.53128	168.715	0.557844	0.504716	0.504716	60.6814	0.39419	63.7155	0.413899	57.6473	0.37448	60.5142	0.92451	63.5399	0.970736	57.4885	0.878285	60.5142	0.88984	63.5399	0.934332	57.4885	60.3629	60.6368	0.7626	63.6686	0.80073	57.605	60.4852	60.5142	0.78427	63.5399	0.823484	57.4885	0.745057	60.5144	0.70135	62.935	0.729404	58.0938	0.673296
160.847	0.86149	168.89	0.904564	152.805	0.818415	160.847	0.53326	168.89	0.559923	0.506597	0.506597	60.8479	0.39538	63.8903	0.415149	57.8055	0.375611	60.6808	0.91817	63.7148	0.964079	57.6468	0.872262	60.6808	0.89238	63.7148	0.936999	57.6468	60.5291	60.8034	0.76176	63.8436	0.799848	57.7632	60.6514	60.6808	0.78344	63.7148	0.822612	57.6468	0.744268	60.6809	0.70294	63.1081	0.731058	58.2537	0.674822
161.014	0.87142	169.064	0.914991	152.963	0.827849	161.014	0.53684	169.064	0.563682	0.509998	0.509998	61.0146	0.39617	64.0653	0.415979	57.9639	0.376362	60.8473	0.91817	63.8897	0.964079	57.8049	0.872262	60.8474	0.89322	63.8898	0.937881	57.805	60.6953	60.9701	0.7626	64.0186	0.80073	57.9216	60.8177	60.8474	0.78093	63.8898	0.819976	57.805	0.741884	60.8477	0.70492	63.2816	0.733117	58.4138	0.676723
161.18	0.87619	169.239	0.92	153.121	0.83238	161.18	0.53883	169.239	0.565772	0.511888	0.511888	61.1814	0.39736	64.2405	0.417228	58.1223	0.377492	61.014	0.92451	64.0647	0.970736	57.9633	0.878285	61.0143	0.89196	64.065	0.936558	57.9636	60.8618	61.1366	0.76176	64.1934	0.799848	58.0798	60.9838	61.0143	0.77967	64.065	0.818654	57.9636	0.740686	61.0144	0.70254	63.455	0.730642	58.5738	0.674438
161.347	0.87341	169.415	0.917081	153.28	0.829739	161.347	0.53763	169.415	0.564512	0.510749	0.510749	61.3479	0.39657	64.4153	0.416399	58.2805	0.376741	61.1807	0.93254	64.2397	0.979167	58.1217	0.885913	61.1809	0.88942	64.2399	0.933891	58.1219	61.0279	61.3033	0.75922	64.3685	0.797181	58.2381	61.15	61.1809	0.78176	64.2399	0.820848	58.1219	0.742672	61.1809	0.69737	63.6281	0.725265	58.7337	0.669475
161.514	0.86586	169.59	0.909153	153.438	0.822567	161.514	0.53684	169.59	0.563682	0.509998	0.509998	61.5147	0.39498	64.5904	0.414729	58.439	0.375231	61.3476	0.93254	64.415	0.979167	58.2802	0.885913	61.3474	0.88857	64.4148	0.932999	58.28	61.194	61.4701	0.75668	64.5436	0.794514	58.3966	61.3164	61.3474	0.78678	64.4148	0.826119	58.28	0.747441	61.3477	0.6938	63.8016	0.721552	58.8938	0.666048
161.68	0.86268	169.764	0.905814	153.596	0.819546	161.68	0.53604	169.764	0.562842	0.509238	0.509238	61.6814	0.39498	64.7655	0.414729	58.5973	0.375231	61.5144	0.92408	64.5901	0.970284	58.4387	0.877876	61.5142	0.89196	64.5899	0.936558	58.4385	61.3604	61.6369	0.75626	64.7187	0.794073	58.5551	61.4828	61.5141	0.79138	64.5898	0.830949	58.4384	0.751811	61.5144	0.6934	63.975	0.721136	59.0538	0.665664
161.847	0.86586	169.939	0.909153	153.755	0.822567	161.847	0.53684	169.939	0.563682	0.509998	0.509998	61.848	0.39856	64.9404	0.418488	58.7556	0.378632	61.6809	0.91521	64.7649	0.960971	58.5969	0.869449	61.681	0.89787	64.7651	0.942763	58.5969	61.5268	61.8034	0.75795	64.8936	0.795848	58.7132	61.6489	61.6808	0.79055	64.7648	0.830078	58.5968	0.751022	61.681	0.69499	64.1482	0.72279	59.2138	0.66719
162.014	0.87261	170.115	0.916241	153.913	0.828979	162.014	0.53922	170.115	0.566181	0.512259	0.512259	62.0147	0.40332	65.1154	0.423486	58.914	0.383154	61.8476	0.91817	64.94	0.964079	58.7552	0.872262	61.8477	0.89956	64.9401	0.944538	58.7553	61.6931	61.9701	0.76133	65.0686	0.799396	58.8716	61.8152	61.8473	0.78804	64.9397	0.827442	58.7549	0.748638	61.8477	0.69618	64.3216	0.724027	59.3738	0.668333
162.18	0.87698	170.29	0.920829	154.071	0.833131	162.18	0.5424	170.29	0.56952	0.51528	0.51528	62.1814	0.40412	65.2905	0.424326	59.0723	0.383914	62.0142	0.92958	65.1149	0.976059	58.9135	0.883101	62.0143	0.89576	65.115	0.940548	58.9136	61.8593	62.1367	0.76345	65.2435	0.801623	59.0299	61.9814	62.0142	0.78804	65.1149	0.827442	58.9135	0.748638	62.0144	0.69618	64.495	0.724027	59.5338	0.668333
162.347	0.87619	170.465	0.92	154.23	0.83238	162.347	0.54439	170.465	0.57161	0.51717	0.51717	62.348	0.39975	65.4654	0.419737	59.2306	0.379763	62.1807	0.93761	65.2897	0.984491	59.0717	0.89073	62.1809	0.88815	65.2899	0.932558	59.0719	62.0254	62.3036	0.76133	65.4188	0.799396	59.1884	62.1478	62.1808	0.79013	65.2898	0.829636	59.0718	0.750623	62.1809	0.69618	64.6681	0.724027	59.6937	0.668333
162.514	0.87062	170.639	0.914151	154.388	0.827089	162.514	0.54558	170.639	0.572859	0.518301	0.518301	62.5146	0.39379	65.6403	0.413479	59.3889	0.3741	62.3474	0.93507	65.4648	0.981823	59.23	0.888316	62.3476	0.88477	65.465	0.929009	59.2302	62.1917	62.4703	0.75626	65.5938	0.794073	59.3468	62.3141	62.3472	0.78887	65.4646	0.828314	59.2298	0.749426	62.3477	0.69737	64.8416	0.725265	59.8538	0.669475
162.68	0.86347	170.814	0.906644	154.546	0.820296	162.68	0.54717	170.814	0.574529	0.519811	0.519811	62.6813	0.38981	65.8154	0.409301	59.5472	0.370319	62.5142	0.92704	65.6399	0.973392	59.3885	0.880688	62.5143	0.89196	65.64	0.936558	59.3886	62.358	62.6368	0.75415	65.7686	0.791857	59.505	62.4802	62.514	0.78344	65.6397	0.822612	59.3883	0.744268	62.5144	0.70016	65.015	0.728166	60.0138	0.672154
162.847	0.86109	170.989	0.904145	154.705	0.818036	162.847	0.54717	170.989	0.574529	0.519811	0.519811	62.8479	0.39419	65.9903	0.413899	59.7055	0.37448	62.6808	0.92239	65.8148	0.96851	59.5468	0.87627	62.681	0.90421	65.815	0.949421	59.5469	62.5243	62.8035	0.7588	65.9437	0.79674	59.6633	62.6465	62.6807	0.78093	65.8147	0.819976	59.5467	0.741884	62.6809	0.70254	65.1881	0.730642	60.1737	0.674438
163.014	0.86586	171.164	0.909153	154.863	0.822567	163.014	0.54717	171.164	0.574529	0.519811	0.519811	63.0148	0.40213	66.1655	0.422237	59.8641	0.382023	62.8476	0.92408	65.99	0.970284	59.7052	0.877876	62.8476	0.90886	65.99	0.954303	59.7052	62.6905	62.9702	0.76767	66.1187	0.806053	59.8217	62.8128	62.8474	0.78344	65.9898	0.822612	59.705	0.744268	62.8476	0.70492	65.3615	0.733117	60.3337	0.676723
163.18	0.87341	171.339	0.917081	155.021	0.829739	163.18	0.54677	171.339	0.574109	0.519431	0.519431	63.1814	0.40571	66.3405	0.425996	60.0223	0.385425	63.0143	0.92916	66.165	0.975618	59.8636	0.882702	63.0143	0.90379	66.165	0.948979	59.8636	62.8568	63.1369	0.77232	66.2937	0.810936	59.9801	62.9791	63.0141	0.78887	66.1648	0.828314	59.8634	0.749426	63.0144	0.70691	65.535	0.735186	60.4938	0.678634
163.347	0.87579	171.514	0.919579	155.18	0.832	163.347	0.54558	171.514	0.572859	0.518301	0.518301	63.348	0.40213	66.5154	0.422237	60.1806	0.382023	63.1809	0.93381	66.3399	0.980501	60.0219	0.887119	63.1809	0.89576	66.3399	0.940548	60.0219	63.0229	63.3035	0.76894	66.4687	0.807387	60.1383	63.1452	63.181	0.79055	66.3401	0.830078	60.0219	0.751022	63.1811	0.7093	65.7083	0.737672	60.6539	0.680928
163.514	0.87062	171.689	0.914151	155.338	0.827089	163.514	0.5424	171.689	0.56952	0.51528	0.51528	63.5146	0.39657	66.6903	0.416399	60.3389	0.376741	63.3474	0.9355	66.5148	0.982275	60.18	0.888725	63.3474	0.89196	66.5148	0.936558	60.18	63.189	63.4702	0.76176	66.6437	0.799848	60.2967	63.3115	63.3475	0.79013	66.5149	0.829636	60.1801	0.750623	63.3477	0.71367	65.8816	0.742217	60.8138	0.685123
163.68	0.86387	171.864	0.907064	155.496	0.820677	163.68	0.54042	171.864	0.567441	0.513399	0.513399	63.6814	0.39736	66.8655	0.417228	60.4973	0.377492	63.5143	0.93423	66.69	0.980942	60.3386	0.887518	63.5143	0.89365	66.69	0.938333	60.3386	63.3555	63.6367	0.75922	66.8185	0.797181	60.4549	63.4776	63.5141	0.78887	66.6898	0.828314	60.3384	0.749426	63.5144	0.71764	66.055	0.746346	60.9738	0.688934
163.847	0.86387	172.039	0.907064	155.655	0.820677	163.847	0.54161	172.039	0.568691	0.514529	0.514529	63.8481	0.40213	67.0405	0.422237	60.6557	0.382023	63.6807	0.93127	66.8647	0.977834	60.4967	0.884706	63.6809	0.89787	66.8649	0.942763	60.4969	63.5217	63.8034	0.76598	66.9936	0.804279	60.6132	63.6439	63.6807	0.78887	66.8647	0.828314	60.4967	0.749426	63.681	0.71883	66.2282	0.747583	61.1338	0.690077
164.014	0.87261	172.214	0.916241	155.813	0.828979	164.014	0.54598	172.214	0.573279	0.518681	0.518681	64.0147	0.40531	67.2154	0.425575	60.814	0.385045	63.8475	0.92958	67.0399	0.976059	60.6551	0.883101	63.8476	0.89956	67.04	0.944538	60.6552	63.688	63.9703	0.77613	67.1688	0.814937	60.7718	63.8104	63.8474	0.79138	67.0398	0.830949	60.655	0.751811	63.8478	0.71287	66.4017	0.741385	61.2939	0.684355
164.18	0.88414	172.389	0.928347	155.971	0.839933	164.18	0.54916	172.389	0.576618	0.521702	0.521702	64.1816	0.40332	67.3907	0.423486	60.9725	0.383154	64.0142	0.93042	67.2149	0.976941	60.8135	0.883899	64.0142	0.89956	67.2149	0.944538	60.8135	63.8542	64.1368	0.77909	67.3436	0.818044	60.93	63.9765	64.0141	0.79306	67.2148	0.832713	60.8134	0.753407	64.0145	0.70373	66.5751	0.731879	61.4539	0.675581
164.347	0.8893	172.565	0.933765	156.13	0.844835	164.347	0.54916	172.565	0.576618	0.521702	0.521702	64.3481	0.39776	67.5655	0.417648	61.1307	0.377872	64.1808	0.93169	67.3898	0.978275	60.9718	0.885105	64.1809	0.90083	67.3899	0.945872	60.9719	64.0204	64.3036	0.76852	67.5188	0.806946	61.0884	64.1428	64.1807	0.79515	67.3897	0.834908	60.9717	0.755393	64.1811	0.70016	66.7483	0.728166	61.6139	0.672154
164.514	0.88493	172.74	0.929177	156.288	0.840683	164.514	0.54717	172.74	0.574529	0.519811	0.519811	64.5148	0.39379	67.7405	0.413479	61.2891	0.3741	64.3476	0.93169	67.565	0.978275	61.1302	0.885105	64.3476	0.90633	67.565	0.951647	61.1302	64.1867	64.4703	0.75668	67.6938	0.794514	61.2468	64.3091	64.3474	0.79724	67.5648	0.837102	61.13	0.757378	64.3476	0.70413	66.9215	0.732295	61.7737	0.675965
164.681	0.87937	172.915	0.923339	156.447	0.835401	164.681	0.54797	172.915	0.575368	0.520571	0.520571	64.6815	0.39498	67.9156	0.414729	61.4474	0.375231	64.5142	0.93127	67.7399	0.977834	61.2885	0.884706	64.5142	0.91352	67.7399	0.959196	61.2885	64.3529	64.6367	0.75668	67.8685	0.794514	61.4049	64.4751	64.5144	0.79849	67.7401	0.838415	61.2887	0.758566	64.5144	0.7085	67.095	0.73684	61.9338	0.68016
164.847	0.87937	173.09	0.923339	156.605	0.835401	164.847	0.55114	173.09	0.578697	0.523583	0.523583	64.8481	0.40174	68.0905	0.421827	61.6057	0.381653	64.6809	0.93296	67.9149	0.979608	61.4469	0.886312	64.6809	0.91521	67.9149	0.960971	61.4469	64.5192	64.8033	0.76767	68.0435	0.806053	61.5631	64.6413	64.6811	0.79849	67.9152	0.838415	61.447	0.758566	64.681	0.7081	67.2682	0.736424	62.0938	0.679776
165.014	0.88493	173.265	0.929177	156.763	0.840683	165.014	0.55273	173.265	0.580367	0.525093	0.525093	65.0145	0.40849	68.2652	0.428915	61.7638	0.388066	64.8477	0.93677	68.0901	0.983608	61.6053	0.889931	64.8476	0.91013	68.09	0.955636	61.6052	64.6855	64.97	0.77486	68.2185	0.813603	61.7215	64.8076	64.8475	0.79766	68.0899	0.837543	61.6051	0.757777	64.8478	0.70612	67.4417	0.734365	62.2539	0.677875
165.18	0.88731	173.44	0.931676	156.921	0.842944	165.18	0.55035	173.44	0.577867	0.522833	0.522833	65.1813	0.40889	68.4404	0.429335	61.9222	0.388445	65.0141	0.94142	68.2648	0.988491	61.7634	0.894349	65.0143	0.90379	68.265	0.948979	61.7636	64.8518	65.1366	0.77063	68.3934	0.809162	61.8798	64.9738	65.0141	0.79724	68.2648	0.837102	61.7634	0.757378	65.0144	0.70612	67.615	0.734365	62.4138	0.677875
165.347	0.88493	173.615	0.929177	157.08	0.840683	165.347	0.54677	173.615	0.574109	0.519431	0.519431	65.3479	0.40531	68.6153	0.425575	62.0805	0.385045	65.1806	0.94353	68.4396	0.990707	61.9216	0.896353	65.181	0.90379	68.44	0.948979	61.9219	65.018	65.3032	0.76133	68.5684	0.799396	62.038	65.1399	65.1809	0.79598	68.4399	0.835779	61.9219	0.756181	65.1809	0.70969	67.7881	0.738078	62.5737	0.681302
165.514	0.88016	173.79	0.924168	157.238	0.836152	165.514	0.54359	173.79	0.57077	0.51641	0.51641	65.5147	0.40293	68.7904	0.423077	62.239	0.382783	65.3475	0.94142	68.6149	0.988491	62.0801	0.894349	65.3476	0.90802	68.615	0.953421	62.0802	65.1842	65.47	0.76049	68.7435	0.798515	62.1965	65.3063	65.3475	0.79598	68.6149	0.835779	62.0801	0.756181	65.3478	0.71406	67.9617	0.742622	62.7339	0.685498
165.68	0.88016	173.965	0.924168	157.396	0.836152	165.68	0.5424	173.965	0.56952	0.51528	0.51528	65.6814	0.40531	68.9655	0.425575	62.3973	0.385045	65.5142	0.93846	68.7899	0.985383	62.2385	0.891537	65.5141	0.91225	68.7898	0.957863	62.2384	65.3503	65.6368	0.76979	68.9186	0.80828	62.355	65.4727	65.5142	0.79724	68.7899	0.837102	62.2385	0.757378	65.5146	0.71605	68.1352	0.744692	62.894	0.687408
165.847	0.88612	174.139	0.930426	157.555	0.841814	165.847	0.5424	174.139	0.56952	0.51528	0.51528	65.8481	0.41087	69.1405	0.431414	62.5557	0.390327	65.6808	0.93846	68.9648	0.985383	62.3968	0.891537	65.6808	0.91267	68.9648	0.958303	62.3968	65.5166	65.8036	0.77951	69.0938	0.818486	62.5134	65.6391	65.6807	0.79849	68.9647	0.838415	62.3967	0.758566	65.681	0.71367	68.3082	0.742217	63.0538	0.685123
166.014	0.89208	174.314	0.936684	157.713	0.847476	166.014	0.5424	174.314	0.56952	0.51528	0.51528	66.0147	0.41366	69.3154	0.434343	62.714	0.392977	65.8475	0.94099	69.1399	0.98804	62.5551	0.89394	65.8474	0.91098	69.1398	0.956529	62.555	65.6828	65.9703	0.78205	69.2688	0.821153	62.6718	65.8054	65.8471	0.79891	69.1395	0.838856	62.5547	0.758964	65.8475	0.7093	68.4814	0.737672	63.2136	0.680928
166.18	0.89208	174.489	0.936684	157.871	0.847476	166.18	0.5428	174.489	0.56994	0.51566	0.51566	66.1814	0.41087	69.4905	0.431414	62.8723	0.390327	66.0142	0.94353	69.3149	0.990707	62.7135	0.896353	66.0141	0.90802	69.3148	0.953421	62.7134	65.8491	66.1368	0.77824	69.4436	0.817152	62.83	65.9715	66.0141	0.79849	69.3148	0.838415	62.7134	0.758566	66.0143	0.7081	68.6549	0.736424	63.3737	0.679776
166.347	0.88692	174.665	0.931266	158.03	0.842574	166.347	0.54439	174.665	0.57161	0.51717	0.51717	66.3481	0.40293	69.6655	0.423077	63.0307	0.382783	66.1807	0.94142	69.4897	0.988491	62.8717	0.894349	66.1809	0.90802	69.4899	0.953421	62.8719	66.0154	66.3035	0.7719	69.6187	0.810495	62.9883	66.1377	66.1809	0.79766	69.4899	0.837543	62.8719	0.757777	66.1809	0.71367	68.8281	0.742217	63.5337	0.685123
166.514	0.88255	174.839	0.926677	158.188	0.838422	166.514	0.54677	174.839	0.574109	0.519431	0.519431	66.5147	0.40054	69.8404	0.420567	63.189	0.380513	66.3476	0.93972	69.665	0.986706	63.0302	0.892734	66.3476	0.91394	69.665	0.959637	63.0302	66.1817	66.4702	0.76641	69.7937	0.804731	63.1467	66.304	66.3473	0.79515	69.6647	0.834908	63.0299	0.755393	66.3477	0.71963	69.0016	0.748415	63.6938	0.690845
166.68	0.88533	175.014	0.929596	158.346	0.841063	166.68	0.54797	175.014	0.575368	0.520571	0.520571	66.6814	0.40571	70.0155	0.425996	63.3473	0.385425	66.5142	0.94099	69.8399	0.98804	63.1885	0.89394	66.5143	0.91986	69.84	0.965853	63.1886	66.348	66.6367	0.76641	69.9685	0.804731	63.3049	66.4701	66.5139	0.79264	69.8396	0.832272	63.1882	0.753008	66.5144	0.71764	69.175	0.746346	63.8538	0.688934
[truncated: 14,026 more rows]
